# Supplementary material for: A genome-wide analysis of carbon catabolite repression in Schizosaccharomyces pombe
Source: BMC Genomics. 2019 Mar 29;20:251. doi: 10.1186/s12864-019-5602-8 (PMC6440086; doi:10.1186/s12864-019-5602-8)
Supplement: Supplementary file 2 — Table S1. Results of RNA-seq analysis for protein-coding genes in wild type cells cultured in glucose, sucrose, glucose-deficient or glucose-starved conditions. (XLSX 1356 kb) [file 12864_2019_5602_MOESM2_ESM.xlsx]

## Sheet: Sucrose vs Glucose
Sucrose vs Glucose DEGs
Geneid	Gene	Description	baseMean	log2FoldChange	lfcMLE	lfcSE	stat	pvalue	padj
SPCC1235.14	ght5	hexose transporter Ght5	66476.8	1.8748	1.93866	0.269199	6.96437	3.29873e-12	1.15356e-08
SPAC1F8.01	ght3	hexose transporter Ght3	13965.2	1.71705	1.7779	0.2082	8.24709	1.62304e-16	1.13516e-12

## Sheet: Deficient vs Glucose
Glucose-deficient vs Glucose DEGs
Geneid	Gene	Description	baseMean	log2FoldChange	lfcMLE	lfcSE	stat	pvalue	padj
SPAC1F8.01	ght3	hexose transporter Ght3	13965.2	6.77946	6.91711	0.200879	33.749	1.10537e-249	7.58063e-246
SPBC359.06	mug14	adducin	13858.1	6.44034	7.99117	0.581449	11.0764	1.6336e-28	1.2448e-25
SPAC13F5.03c	gld1	mitochondrial glycerol dehydrogenase Gld1	5712.49	4.84553	5.35638	0.398875	12.148	5.87983e-34	6.72064e-31
SPAC27D7.11c	SPAC27D7.11c	But2 family protein	123818	4.72419	4.89982	0.27549	17.1483	6.47385e-66	1.47992e-62
SPAC29A4.12c	mug108	sequence orphan	11775.5	4.44458	4.74753	0.330859	13.4335	3.84922e-41	5.27958e-38
SPAC3G9.11c	SPAC3G9.11c	pyruvate decarboxylase (predicted)	43387.4	4.23359	4.89181	0.446364	9.48461	2.43301e-21	8.78188e-19
SPCC1235.14	ght5	hexose transporter Ght5	66476.8	4.22958	4.36965	0.269123	15.7162	1.17214e-55	2.00963e-52
SPBC1683.08	ght4	hexose transporter Ght4	7015.41	4.20196	4.29234	0.219083	19.1798	5.46276e-82	1.87318e-78
SPCC794.16	SPCC794.16	dubious	1697.35	4.09417	4.77563	0.471151	8.68974	3.6328e-18	7.78554e-16
SPAC869.09	SPAC869.09	conserved fungal protein	19610.4	3.86285	5.57316	0.605141	6.38339	1.7321e-10	1.30535e-08
SPAC29A4.22	SPAC29A4.22	dubious	1066.66	3.82008	4.62724	0.428782	8.90914	5.14321e-19	1.25972e-16
SPBPB21E7.11	SPBPB21E7.11	sequence orphan	2267.07	3.80546	4.18232	0.424194	8.97106	2.93686e-19	7.45963e-17
SPBPB2B2.12c	gal10	UDP-glucose 4-epimerase/aldose 1-epimerase Gal10	1079.59	3.78517	4.39096	0.513815	7.36679	1.74784e-13	1.99778e-11
SPAC15E1.02c	SPAC15E1.02c	DUF1761 family protein	15699.9	3.67037	4.35094	0.472509	7.76783	7.98439e-15	1.16504e-12
SPBC32H8.15	SPBC32H8.15	dubious	18.2368	3.41012	5.16197	0.63596	5.36216	8.22324e-08	2.93724e-06
SPCC794.01c	SPCC794.01c	glucose-6-phosphate 1-dehydrogenase (predicted)	1072.93	3.39433	3.77514	0.453491	7.48489	7.16088e-14	8.76952e-12
SPBP4H10.09	rsv1	transcription factor Rsv1	246.103	3.36983	3.72602	0.366995	9.18221	4.22345e-20	1.20685e-17
SPBC725.10	SPBC725.10	tspO homolog/ peripheral benzodiazepine receptor homolog, involved in the transport cytoplas/mitochondrial of haem (predicted)	17966.1	3.34044	3.51277	0.311109	10.7372	6.80835e-27	4.2447e-24
SPAC11D3.01c	SPAC11D3.01c	conserved fungal protein	55579	3.31235	4.79199	0.639364	5.18069	2.21065e-07	7.18513e-06
SPCC1235.17	SPCC1235.17	dubious	494.223	3.30985	3.53092	0.365512	9.05539	1.36082e-19	3.58942e-17
SPAC20G4.03c	hri1	eIF2 alpha kinase Hri1	3952.35	3.24361	3.3605	0.278329	11.6539	2.19291e-31	2.14843e-28
SPACUNK4.10	SPACUNK4.10	glyoxylate reductase (predicted)	37693.5	3.22492	3.41435	0.353773	9.11578	7.81036e-20	2.14254e-17
SPAC23E2.03c	ste7	meiotic suppressor protein Ste7	1193.07	3.18368	3.42026	0.392533	8.11062	5.03613e-16	8.85584e-14
SPBC1198.14c	fbp1	fructose-1,6-bisphosphatase Fbp1	15938.4	3.15792	4.27121	0.567612	5.56353	2.64377e-08	1.1192e-06
SPCC338.18	SPCC338.18	sequence orphan	5841.59	3.07916	3.33632	0.382354	8.05315	8.06926e-16	1.38347e-13
SPAC869.07c	mel1	alpha-galactosidase, melibiase	590.29	3.06198	3.68885	0.526114	5.82	5.88463e-09	2.98088e-07
SPAC637.03	SPAC637.03	conserved fungal protein	26496.5	2.99307	3.46456	0.472386	6.33608	2.35683e-10	1.71948e-08
SPAC186.02c	SPAC186.02c	hydroxyacid dehydrogenase (predicted)	1296.49	2.97501	6.30542	0.74791	3.97777	6.95659e-05	0.000881854
SPCC548.07c	ght1	hexose transporter Ght1	4728.35	2.97235	3.10372	0.311481	9.54265	1.39233e-21	5.61682e-19
SPAC4H3.03c	SPAC4H3.03c	glucan 1,4-alpha-glucosidase (predicted)	4642.4	2.92138	3.30198	0.432535	6.7541	1.43725e-11	1.26367e-09
SPAC29A4.11	rga3	Rho-type GTPase activating protein Rga3	791.494	2.79996	2.96661	0.343531	8.15053	3.62346e-16	6.53938e-14
SPAC27D7.03c	mei2	RNA-binding protein involved in meiosis Mei2	1643.84	2.79412	2.96103	0.356894	7.82901	4.91742e-15	7.33124e-13
SPBC32H8.02c	nep2	NEDD8 protease Nep2	1043.4	2.76768	2.86004	0.264184	10.4763	1.10979e-25	6.34243e-23
SPAP8A3.04c	hsp9	heat shock protein Hsp9	166696	2.74442	2.94162	0.354197	7.74829	9.31391e-15	1.33073e-12
SPBC16E9.16c	lsd90	Lsd90 protein	54833.8	2.69219	4.13902	0.632574	4.25593	2.08184e-05	0.000321486
SPCC1235.12c	mug146	meiotically upregulated gene Mug46	330.775	2.68143	2.89212	0.384917	6.96624	3.25524e-12	3.33201e-10
SPAC186.04c	SPAC186.04c	N-terminal of transmembrane channel, truncated	395.261	2.67816	3.15129	0.518342	5.16678	2.38156e-07	7.59661e-06
SPAPB24D3.10c	agl1	alpha-glucosidase Agl1	25735.9	2.63836	3.48153	0.573173	4.60307	4.16311e-06	8.57377e-05
SPAC4F8.08	mug114	sequence orphan	339.549	2.60914	3.50516	0.64315	4.05682	4.97459e-05	0.000669377
SPBP4H10.10	SPBP4H10.10	rhomboid family protease	1588.94	2.60728	2.67416	0.225665	11.5537	7.06843e-31	6.05941e-28
SPCC1235.18	SPCC1235.18	dubious	125.472	2.60467	3.281	0.578602	4.50167	6.7422e-06	0.000126679
SPBPB21E7.01c	eno102	enolase (predicted)	2702.11	2.55961	4.18836	0.702068	3.64582	0.000266542	0.00263667
SPAC4H3.08	SPAC4H3.08	3-hydroxyacyl-CoA dehydrogenase (predicted)	3720.19	2.51811	3.50286	0.649371	3.87778	0.000105416	0.00124431
SPBPB21E7.10	SPBPB21E7.10	sequence orphan	393.396	2.49983	3.73674	0.651721	3.83573	0.000125194	0.00143097
SPAC15A10.05c	mug182	NADHX epimerase (predicted)	4418.27	2.47685	2.77746	0.437063	5.66702	1.45301e-08	6.73295e-07
SPBC56F2.06	mug147	sequence orphan	1851.03	2.46397	2.84939	0.460173	5.35445	8.58181e-08	3.04943e-06
SPCC1020.06c	tal1	transaldolase (predicted)	35354.8	2.46112	2.52736	0.24527	10.0343	1.07685e-23	5.6808e-21
SPBPB2B2.13	gal1	galactokinase Gal1	1333.66	2.42345	2.66939	0.444473	5.45242	4.96898e-08	1.92527e-06
SPCC191.01	SPCC191.01	sequence orphan	4717.74	2.39285	2.48678	0.286193	8.36096	6.2209e-17	1.21894e-14
SPAC19G12.09	SPAC19G12.09	NADH/NADPH dependent indole-3-acetaldehyde reductase	40857	2.38641	2.49794	0.302366	7.89245	2.96303e-15	4.51566e-13
SPAC1A6.04c	plb1	phospholipase B homolog Plb1	108207	2.37898	2.45788	0.272662	8.72501	2.66158e-18	6.08437e-16
SPAC4G9.12	SPAC4G9.12	gluconokinase	9519.04	2.35116	2.41723	0.255176	9.21386	3.14616e-20	9.38102e-18
SPBPB21E7.04c	SPBPB21E7.04c	human COMT ortholog 2	1513.33	2.3375	2.83703	0.56742	4.11952	3.79667e-05	0.000534653
SPAPB8E5.05	mfm1	M-factor precursor Mfm1	721.507	2.30872	4.5877	0.771222	2.99358	0.00275723	0.0166737
SPCC794.04c	SPCC794.04c	membrane transporter (predicted)	3653.61	2.30836	2.58866	0.41538	5.55722	2.74108e-08	1.14585e-06
SPAC17A2.11	SPAC17A2.11	sequence orphan	16.7643	2.29367	2.60259	0.501105	4.57723	4.71184e-06	9.49514e-05
SPCC1393.12	SPCC1393.12	sequence orphan	26436.7	2.28565	2.50365	0.381164	5.9965	2.01612e-09	1.17174e-07
SPAC22A12.11	dak1	dihydroxyacetone kinase Dak1	11630.7	2.28409	2.38182	0.302546	7.54956	4.36744e-14	5.4458e-12
SPAC11H11.04	mam2	pheromone p-factor receptor	978.193	2.28403	3.21382	0.706864	3.23122	0.00123263	0.00881759
SPCC306.08c	SPCC306.08c	malate dehydrogenase (predicted)	13058.1	2.24424	2.31629	0.258161	8.69316	3.52493e-18	7.78554e-16
SPAC6C3.04	cit1	citrate synthase Cit1	12275	2.24256	2.29898	0.239424	9.36648	7.49952e-21	2.44913e-18
SPBC32C12.02	ste11	transcription factor Ste11	1560.85	2.23368	2.28859	0.237807	9.39283	5.84083e-21	2.00282e-18
SPAC22F3.12c	rgs1	regulator of G-protein signaling Rgs1	1089.62	2.21093	2.31084	0.319101	6.92862	4.24979e-12	4.04793e-10
SPAC22H10.13	zym1	metallothionein Zym1	11868.5	2.20656	2.46231	0.411343	5.36426	8.12795e-08	2.9184e-06
SPAC31G5.09c	spk1	MAP kinase Spk1	2034.38	2.1101	2.26137	0.37583	5.61451	1.97117e-08	8.77813e-07
SPCC1739.08c	SPCC1739.08c	short chain dehydrogenase (predicted)	566.183	2.07797	2.9965	0.652229	3.18595	0.00144277	0.00986496
SPAC20H4.11c	rho5	Rho family GTPase Rho5	1277.07	2.05574	2.15674	0.320827	6.40765	1.47781e-10	1.13874e-08
SPCC1322.10	SPCC1322.10	cell wall protein Pwp1	27356.6	2.04929	2.11471	0.266041	7.70293	1.32986e-14	1.78827e-12
SPAC4F10.17	SPAC4F10.17	conserved fungal protein	5659.47	2.04447	3.9248	0.673223	3.03684	0.00239069	0.0148374
SPBPB2B2.11	SPBPB2B2.11	nucleotide-sugar 4,6-dehydratase (predicted)	376.155	2.04346	2.38308	0.535547	3.81566	0.000135822	0.00151705
SPAC23D3.12	SPAC23D3.12	inorganic phosphate transporter (predicted)	10009	2.03926	2.09257	0.246669	8.26719	1.37152e-16	2.61275e-14
SPBC660.16	SPBC660.16	phosphogluconate dehydrogenase, decarboxylating	54354.7	2.01974	2.10951	0.313924	6.43386	1.24407e-10	9.80667e-09
SPAC9E9.09c	atd1	aldehyde dehydrogenase (predicted)	33699.4	2.01168	2.05722	0.229945	8.74851	2.16187e-18	5.11245e-16
SPAC869.05c	SPAC869.05c	sulfate transporter (predicted)	2641.35	2.00598	2.07432	0.279263	7.18311	6.81428e-13	7.53748e-11
SPBPB2B2.10c	gal7	galactose-1-phosphate uridylyltransferase Gal7	588.919	1.91649	2.03166	0.353965	5.41433	6.1518e-08	2.30541e-06
SPBC32F12.03c	gpx1	glutathione peroxidase Gpx1	23117.6	1.90905	1.99778	0.298362	6.39844	1.56973e-10	1.19613e-08
SPAC11G7.03	idh1	isocitrate dehydrogenase (NAD+) subunit 1 Idh1	3135.12	1.89899	1.94748	0.23861	7.95855	1.74062e-15	2.77608e-13
SPBC800.14c	SPBC800.14c	DUF1772 family protein	3159.23	1.88311	1.93857	0.243718	7.72659	1.10467e-14	1.54608e-12
SPCC417.16	SPCC417.16	NADH-ubiquinone reductase complex subunit (predicted)	32154.1	1.86567	1.91534	0.246667	7.56353	3.92276e-14	4.9819e-12
SPCC338.12	pbi2	proteinase B inhibitor Pbi2 (predicted)	12723.9	1.85961	1.9704	0.334487	5.55958	2.7042e-08	1.13775e-06
SPBPB2B2.06c	SPBPB2B2.06c	phosphoprotein phosphatase (predicted)	913.259	1.84802	2.41926	0.649361	2.8459	0.00442858	0.0243554
SPBC19F8.07	mcs6	cyclin-dependent protein kinase/CDK-activating kinase Mcs6	3566.59	1.816	1.89935	0.318219	5.70677	1.1514e-08	5.44573e-07
SPBP4H10.12	SPBP4H10.12	conserved protein	2667.83	1.80868	1.88253	0.294297	6.14575	7.95857e-10	5.05369e-08
SPBP35G2.16c	ecl2	extender of the chronological lifespan protein Ecl2	3488.78	1.80139	1.84409	0.233757	7.70624	1.29581e-14	1.77733e-12
SPBC902.05c	idh2	isocitrate dehydrogenase (NAD+) subunit 2	10033.3	1.77815	1.83521	0.262401	6.77646	1.23156e-11	1.09689e-09
SPAC688.04c	gst3	glutathione S-transferase Gst3	9096.61	1.77298	1.8765	0.327324	5.41658	6.075e-08	2.28914e-06
SPAC869.08	pcm2	protein-L-isoaspartate O-methyltransferase Pcm2 (predicted)	958.419	1.73498	2.0801	0.50253	3.45249	0.000555433	0.00468531
SPAC4D7.02c	SPAC4D7.02c	glycerophosphoryl diester phosphodiesterase (predicted)	3830.69	1.72135	1.78942	0.287842	5.9802	2.2287e-09	1.25282e-07
SPAC4A8.04	isp6	vacuolar serine protease Isp6	12657.9	1.71717	1.80412	0.306971	5.59392	2.21999e-08	9.75943e-07
SPBC1E8.05	SPBC1E8.05	conserved fungal protein	21111.8	1.71199	1.79739	0.323404	5.29365	1.199e-07	4.09091e-06
SPAC29A4.17c	SPAC29A4.17c	mitocondrial FUN14 family protein	974.781	1.6914	1.85911	0.400586	4.22232	2.41798e-05	0.000366059
SPBC1D7.02c	scr1	transcription factor Scr1	1409.21	1.68477	1.7791	0.34253	4.91862	8.71569e-07	2.24707e-05
SPAC26F1.07	SPAC26F1.07	glucose 1-dehydrogenase (NADP+) (predicted)	12375.4	1.68297	1.73833	0.268353	6.27149	3.57611e-10	2.50255e-08
SPBC530.10c	anc1	mitochondrial adenine nucleotide carrier Anc1	23454.8	1.67626	1.72227	0.24517	6.83712	8.07984e-12	7.38821e-10
SPBC354.12	gpd3	glyceraldehyde 3-phosphate dehydrogenase Gpd3	19180.3	1.67428	1.78069	0.355786	4.70585	2.52805e-06	5.70307e-05
SPACUNK4.17	SPACUNK4.17	NAD binding dehydrogenase family protein	4061.83	1.66988	2.04651	0.560319	2.98023	0.00288028	0.0172666
SPAC19A8.16	prl65	conserved fungal protein	24885.9	1.6696	2.29195	0.559366	2.98481	0.00283757	0.0170852
SPBC25B2.02c	mam1	M-factor transporter Mam1	1854.2	1.66343	1.83949	0.457655	3.63467	0.000278332	0.00271909
SPBPB21E7.07	aes1	enhancer of RNA-mediated gene silencing	569.495	1.65922	2.10448	0.62346	2.66131	0.00778363	0.0370953
SPCC737.04	SPCC737.04	S. pombe specific UPF0300 family protein 6	465.666	1.65853	1.92105	0.514364	3.22442	0.00126227	0.00893362
SPAC6B12.03c	SPAC6B12.03c	HbrB family protein	203.228	1.65813	1.96588	0.474109	3.49736	0.000469885	0.00407908
SPCC417.15	SPCC417.15	dubious	8002.13	1.65505	1.74601	0.343731	4.81496	1.47226e-06	3.56777e-05
SPCC1281.06c	SPCC1281.06c	acyl-coA desaturase (predicted)	40253.2	1.65136	1.68035	0.200687	8.22855	1.89501e-16	3.51243e-14
SPCC191.11	inv1	beta-fructofuranosidase	57917.1	1.64752	2.84765	0.619881	2.6578	0.00786534	0.0373808
SPAC3A11.10c	SPAC3A11.10c	dipeptidyl peptidase (predicted)	14623.6	1.61914	1.70373	0.312999	5.173	2.30359e-07	7.45189e-06
SPCC1442.01	ste6	guanyl-nucleotide exchange factor Ste6	515.699	1.60152	1.79851	0.492618	3.25104	0.00114982	0.00832682
SPAC1039.09	isp5	amino acid permease Isp5	1535.11	1.60123	1.78265	0.454988	3.51928	0.000432713	0.00383404
SPAC11E3.06	map1	MADS-box transcription factor Map1	124.401	1.60101	1.65043	0.268762	5.957	2.5691e-09	1.40399e-07
SPBC3H7.08c	SPBC3H7.08c	conserved fungal protein	4979.25	1.59097	1.82814	0.422641	3.76435	0.000166984	0.00178376
SPAC186.05c	SPAC186.05c	human TMEM165 homolog	1554.51	1.59044	1.73237	0.427274	3.72229	0.000197426	0.00204833
SPAC20G8.03	itr2	MFS myo-inositol transporter	9387.74	1.58147	1.59849	0.160336	9.8635	5.99223e-23	2.73965e-20
SPBC11C11.06c	SPBC11C11.06c	sequence orphan	3504.68	1.58061	1.66501	0.314099	5.0322	4.84873e-07	1.34626e-05
SPBC8D2.01	gsk31	serine/threonine protein kinase Gsk31 (predicted)	3196.91	1.57123	1.60103	0.206261	7.61767	2.58291e-14	3.40646e-12
SPBC660.06	SPBC660.06	WW domain containing conserved fungal protein	5495.47	1.54916	1.64248	0.342749	4.51982	6.18934e-06	0.000118235
SPBC660.05	SPBC660.05	WW domain containing conserved fungal protein	2872.23	1.54845	1.72764	0.403417	3.83832	0.000123877	0.00141828
SPBC32F12.11	tdh1	glyceraldehyde-3-phosphate dehydrogenase Tdh1	87388.4	1.53197	1.64056	0.390638	3.92171	8.79216e-05	0.00106909
SPBC56F2.15	tam13	sequence orphan	4599.64	1.53018	1.66891	0.384236	3.9824	6.82225e-05	0.000869225
SPBC1773.05c	tms1	hexitol dehydrogenase (predicted)	1379.03	1.52368	1.76205	0.47503	3.20754	0.00133875	0.00934942
SPAC1F8.05	isp3	sequence orphan	1169.86	1.5044	1.59839	0.36222	4.15327	3.27757e-05	0.000474211
SPAC1002.12c	SPAC1002.12c	succinate-semialdehyde dehydrogenase	1355.84	1.4898	1.5301	0.244041	6.10473	1.02974e-09	6.24952e-08
SPAC10F6.06	vip1	RNA-binding protein Vip1	16636.1	1.48513	1.52033	0.221924	6.69205	2.20064e-11	1.91037e-09
SPAC27D7.09c	SPAC27D7.09c	But2 family protein	4727.1	1.48045	1.57761	0.370515	3.99565	6.45165e-05	0.000828565
SPCC4B3.01	tum1	thiosulfate sulfurtransferase, involved in tRNA wobble position thiolation Tum1 (predicted)	2259.1	1.46951	1.51252	0.252705	5.81513	6.05853e-09	3.01083e-07
SPAC14C4.14	atp1	F1-ATPase alpha subunit	15803.3	1.46045	1.50635	0.265427	5.50229	3.74895e-08	1.49478e-06
SPBC947.15c	SPBC947.15c	mitochondrial NADH dehydrogenase (predicted)	4761.05	1.45833	1.4975	0.24541	5.94241	2.80854e-09	1.51661e-07
SPAC3C7.13c	SPAC3C7.13c	glucose-6-phosphate 1-dehydrogenase (predicted)	3893.36	1.44975	1.59362	0.390806	3.70965	0.000207545	0.00214359
SPCC1235.01	SPCC1235.01	sequence orphan	12528	1.43372	1.45188	0.171023	8.38317	5.15222e-17	1.03923e-14
SPAC13G7.02c	ssa1	heat shock protein Ssa1 (predicted)	5423.75	1.43148	1.58587	0.439528	3.25686	0.00112653	0.00820163
SPAC343.12	rds1	conserved fungal protein	27361.8	1.42859	1.68108	0.492648	2.89981	0.00373392	0.0213216
SPAC1952.13	ned1	lipin Ned1	1765.58	1.42445	1.44432	0.180208	7.90448	2.69062e-15	4.19369e-13
SPBC36.10	SPBC36.10	mitochondrial intermembrane space protein sorting protein (predicted)	2364.24	1.42329	1.43544	0.142864	9.96258	2.22209e-23	1.08851e-20
SPAC26H5.08c	bgl2	glucan beta-glucosidase Bgl2 (predicted)	5048.53	1.42317	1.44504	0.190782	7.45967	8.67414e-14	1.04364e-11
SPAC29B12.11c	SPAC29B12.11c	human WW domain binding protein-2 ortholog	1411.81	1.41443	1.44436	0.22227	6.36356	1.97128e-10	1.45366e-08
SPAC18B11.04	ncs1	neuronal calcium sensor related protein Ncs1	2205.89	1.40847	1.47411	0.321888	4.37566	1.21063e-05	0.000203992
SPAC688.03c	SPAC688.03c	human AMMECR1 homolog	500.13	1.40036	1.44584	0.259618	5.3939	6.8946e-08	2.54211e-06
SPBPB7E8.02	SPBPB7E8.02	PSP1 family protein	1786.85	1.40019	1.47585	0.342399	4.08936	4.32558e-05	0.00059568
SPAC3H1.07	aru1	arginase Aru1	8632.83	1.38264	1.42595	0.272046	5.08237	3.72752e-07	1.0696e-05
SPAC167.06c	mug143	sequence orphan	1451.97	1.38199	1.44548	0.299433	4.61535	3.92425e-06	8.1801e-05
SPBP8B7.26	SPBP8B7.26	sequence orphan	1002.76	1.37397	1.42527	0.287523	4.77865	1.76477e-06	4.14479e-05
SPAC1F7.12	yak3	aldose reductase ARK13 family YakC	5829.94	1.36941	1.41009	0.254383	5.38324	7.31553e-08	2.68288e-06
SPAC30D11.01c	SPAC30D11.01c	alpha-glucosidase (predicted)	1278.77	1.35371	1.42503	0.336904	4.0181	5.86699e-05	0.000763489
SPAC589.09	SPAC589.09	sec14 cytosolic factor family (predicted)	720.193	1.35122	1.36996	0.182402	7.40795	1.28269e-13	1.49096e-11
SPAC11E3.13c	gas5	cell wall protein Gas5, 1,3-beta-glucanosyltransferase (predicted)	3592.36	1.34662	1.37171	0.211267	6.37401	1.84149e-10	1.37271e-08
SPBP8B7.24c	atg8	autophagy associated protein Atg8	1401.42	1.3435	1.38078	0.243569	5.51589	3.47022e-08	1.39993e-06
SPBC16H5.06	rip1	ubiquinol-cytochrome-c reductase complex subunit 5	8713.56	1.3342	1.3553	0.191863	6.95391	3.55299e-12	3.53136e-10
SPAC227.13c	isu1	mitochondrial iron-sulfur cluster assembly scaffold protein Isu1	6785.74	1.33103	1.3592	0.216894	6.1368	8.42001e-10	5.29765e-08
SPBC119.03	SPBC119.03	human COMT catechol O-methyltransferase homolog 1	1889.44	1.32624	1.36687	0.251344	5.27661	1.31597e-07	4.46718e-06
SPAC17A2.13c	rad25	14-3-3 protein Rad25	10277	1.32312	1.34412	0.190148	6.95837	3.44222e-12	3.47158e-10
SPAC11D3.18c	SPAC11D3.18c	nicotinic acid plasma membrane transporter (predicted)	721.05	1.31366	1.44631	0.409464	3.20825	0.00133546	0.00933596
SPAC10F6.12c	mam4	protein-S isoprenylcysteine O-methyltransferase Mam4	2611.54	1.31138	1.35067	0.261622	5.0125	5.3728e-07	1.48575e-05
SPCC1281.08	wtf11	wtf element Wtf11	519.685	1.30847	1.36351	0.292602	4.47184	7.75511e-06	0.0001407
SPBC215.10	SPBC215.10	haloacid dehalogenase-like hydrolase	1367.29	1.30294	1.33578	0.239725	5.43513	5.47551e-08	2.10961e-06
SPAPJ691.02	SPAPJ691.02	yippee-like protein	842.31	1.30119	1.35575	0.303026	4.29397	1.7551e-05	0.00028153
SPAC1952.09c	SPAC1952.09c	acetyl-CoA hydrolase (predicted)	5044.13	1.30018	1.31739	0.175287	7.41745	1.19399e-13	1.41178e-11
SPAC1486.01	sod2	manganese superoxide dismutase (predicted)	10945.3	1.29576	1.33517	0.253596	5.10952	3.22983e-07	9.71499e-06
SPAC1786.01c	ptl2	triacylglycerol lipase ptl2	5771.1	1.29433	1.34026	0.279771	4.6264	3.72075e-06	7.82728e-05
SPCC965.06	osr2	potassium channel subunit/aldo-keto reductase (predicted)	1305.35	1.28989	1.38177	0.368693	3.49853	0.000467829	0.00407671
SPCC285.04	SPCC285.04	transthyretin (predicted)	1054.36	1.28896	1.31222	0.200942	6.41459	1.41203e-10	1.10042e-08
SPCC663.18	SPCC663.18	GTPAse interacting protein involved in vesicle tethering at the Golgi	7944.09	1.28609	1.31054	0.2072	6.207	5.40042e-10	3.66694e-08
SPAC4A8.10	SPAC4A8.10	lipase (predicted)	1412.55	1.28542	1.30934	0.20786	6.18405	6.24758e-10	4.13087e-08
SPCC1450.13c	SPCC1450.13c	riboflavin synthase	3911.04	1.27686	1.31657	0.253312	5.04066	4.63924e-07	1.29333e-05
SPAC1006.01	psp3	vacuolar serine protease Psp3 (predicted)	6053.32	1.26908	1.31109	0.264997	4.78905	1.67575e-06	3.97658e-05
SPBC725.11c	php2	CCAAT-binding factor complex subunit Php2	931.613	1.26861	1.39952	0.453344	2.79833	0.00513676	0.0272451
SPBC13E7.04	atp16	F1-ATPase delta subunit (predicted)	5145.34	1.26595	1.28318	0.179216	7.06379	1.6202e-12	1.73615e-10
SPBC16A3.08c	oga1	Stm1 homolog Oga1	25062.9	1.26279	1.33341	0.347149	3.63761	0.000275178	0.00269211
SPBC2A9.14	SPBC2A9.14	sequence orphan	266.246	1.25942	1.40022	0.462554	2.72274	0.00647421	0.0324089
SPBC21C3.09c	SPBC21C3.09c	fumarylacetoacetate hydrolase family protein (predicted)	1524.85	1.25702	1.27624	0.188851	6.65612	2.81154e-11	2.4102e-09
SPBC30B4.09	SPBC30B4.09	dubious	3710.28	1.24568	1.50304	0.482939	2.57938	0.0098979	0.0441351
SPCC736.13	SPCC736.13	short chain dehydrogenase (predicted)	4555.39	1.24078	1.2742	0.24393	5.08662	3.64497e-07	1.0592e-05
SPBC19F8.06c	meu22	amino acid permease, predicted Meu22	366.582	1.2378	1.34122	0.366842	3.37421	0.000740289	0.00592708
SPAC4F8.07c	hxk2	hexokinase 2	23071.5	1.23735	1.3069	0.348268	3.55285	0.000381077	0.00344325
SPBC36.02c	SPBC36.02c	spermidine family transporter (predicted)	498.221	1.23722	1.33646	0.407767	3.03415	0.00241217	0.0149167
SPBC29A3.18	cyt1	cytochrome c1 Cyt1 (predicted)	5183	1.22825	1.2706	0.281226	4.36747	1.25693e-05	0.000210245
SPBC776.15c	kgd2	dihydrolipoamide S-succinyltransferase, e2 component of oxoglutarate dehydrogenase complex Kdg2 (predicted)	6726.88	1.22597	1.26021	0.247288	4.95765	7.13526e-07	1.89665e-05
SPCC622.11	SPCC622.11	LMBR1-like membrane protein	1584.1	1.22314	1.24799	0.217033	5.63574	1.74312e-08	7.86467e-07
SPAC22F8.05	SPAC22F8.05	alpha,alpha-trehalose-phosphate synthase (predicted)	6035.53	1.22012	1.4088	0.46975	2.59737	0.00939405	0.0426652
SPCC1739.10	mug33	conserved fungal protein	2821.33	1.21567	1.24284	0.225377	5.39395	6.8927e-08	2.54211e-06
SPCC132.04c	gdh2	NAD-dependent glutamate dehydrogenase Gdh2 (predicted)	809.697	1.21114	1.27983	0.335712	3.60768	0.000308941	0.00293452
SPAC57A7.08	pzh1	serine/threonine protein phosphatase Pzh1	2488.6	1.20819	1.23275	0.213897	5.64848	1.61874e-08	7.40089e-07
SPAC6G10.12c	ace2	transcription factor Ace2	830.901	1.20725	1.25044	0.303673	3.97548	7.02377e-05	0.000888727
SPAC227.15	SPAC227.15	protein phosphatase regulatory subunit Reg1 (predicted)	1773.32	1.19719	1.2255	0.229437	5.21796	1.80907e-07	5.99354e-06
SPCC757.12	SPCC757.12	alpha-amylase homolog (predicted)	2370.58	1.19602	1.23778	0.277899	4.30381	1.67886e-05	0.000271548
SPBC543.08	SPBC543.08	phosphoinositide biosynthesis protein (predicted)	4840.68	1.18184	1.20233	0.201812	5.85616	4.73688e-09	2.44252e-07
SPCC70.02c	SPCC70.02c	mitochondrial ATPase inhibitor (predicted)	2349.89	1.17802	1.21099	0.244469	4.81869	1.44503e-06	3.51788e-05
SPBC1604.01	egt1	Ergothioneine biosynthesis protein Egt1	1231.79	1.17238	1.22174	0.289278	4.05277	5.0614e-05	0.000674001
SPBC215.15	sec13	COPII-coated vesicle component Sec13	3628.61	1.17103	1.18864	0.188888	6.1996	5.66084e-10	3.80608e-08
SPAC644.05c	dut1	deoxyuridine 5'-triphosphate nucleotidohydrolase (predicted)	627.029	1.16679	1.19367	0.245788	4.74716	2.06292e-06	4.77957e-05
SPCC16A11.15c	SPCC16A11.15c	sequence orphan	10450	1.16322	1.29615	0.396841	2.9312	0.00337656	0.0198381
SPAC11D3.19	SPAC11D3.19	sequence orphan	290.442	1.16102	1.21888	0.32921	3.5267	0.000420781	0.00373881
SPBC947.01	alf1	ATP-dependent microtubule severing protein (predicted)	1620.45	1.15941	1.17358	0.167295	6.93032	4.1989e-12	4.04793e-10
SPCC1235.02	bio2	biotin synthase	2040.76	1.15925	1.18224	0.217737	5.32406	1.01479e-07	3.55072e-06
SPBC16A3.10	SPBC16A3.10	membrane bound O-acyltransferase, MBOAT (predicted)	1648.9	1.15882	1.18219	0.21764	5.3245	1.01229e-07	3.55072e-06
SPAC6C3.02c	SPAC6C3.02c	mitochondrial CHCH domain protein (predicted)	6981.75	1.1533	1.17252	0.195637	5.89511	3.74433e-09	1.9602e-07
SPCC794.09c	tef101	translation elongation factor EF-1 alpha Ef1a-a	174654	1.14746	1.17835	0.246403	4.65683	3.21114e-06	6.969e-05
SPBP4H10.11c	lcf2	long-chain-fatty-acid-CoA ligase	2792.41	1.14306	1.16362	0.205726	5.55622	2.75685e-08	1.14585e-06
SPBC32F12.10	SPBC32F12.10	phosphoglucomutase (predicted)	7761.04	1.14152	1.17318	0.24497	4.65983	3.16464e-06	6.88988e-05
SPCC550.07	SPCC550.07	acetamidase (predicted)	774.69	1.13556	1.1561	0.201395	5.63851	1.71528e-08	7.79034e-07
SPBC32F12.17	SPBC32F12.17	dubious	439.751	1.13346	1.23912	0.418571	2.70792	0.00677057	0.0333848
SPCC4F11.04c	imt2	mannosyltransferase Imt2	1241	1.13332	1.19107	0.330212	3.43209	0.000598952	0.00500319
SPAC29B12.08	clr5	Clr5 protein	2395.98	1.13161	1.1599	0.240919	4.69705	2.63943e-06	5.89615e-05
SPCC1223.09	SPCC1223.09	uricase (predicted)	564.558	1.13094	1.16693	0.26985	4.19101	2.77712e-05	0.000413134
SPBC19F5.01c	puc1	cyclin Puc1	457.193	1.12813	1.14617	0.193632	5.82614	5.67238e-09	2.90307e-07
SPAC8F11.10c	pvg1	pyruvyltransferase Pvg1	8140.18	1.12784	1.15737	0.246011	4.58453	4.55016e-06	9.25964e-05
SPBC2D10.04	SPBC2D10.04	arrestin Aly1 related, implicated in endocytosis	2941.59	1.11844	1.15422	0.260559	4.29248	1.76692e-05	0.00028246
SPBC1347.11	sro1	stress responsive orphan 1	5522.68	1.11835	1.15869	0.288498	3.87644	0.000105994	0.00124891
SPAC56E4.04c	cut6	acetyl-CoA/biotin carboxylase	10914.1	1.11767	1.14148	0.223723	4.99577	5.86001e-07	1.58853e-05
SPCC1183.09c	pmp31	plasma membrane proteolipid Pmp31	4189.76	1.11705	1.13373	0.186092	6.00269	1.9408e-09	1.13761e-07
SPCC338.15	wbp1	dolichyl-di-phosphooligosaccharide-protein glycotransferase subunit Wbp1 (predicted)	5492.17	1.11183	1.13452	0.21591	5.14951	2.6117e-07	8.14139e-06
SPBC660.09	mug168	sequence orphan	4532.56	1.109	1.13652	0.212937	5.20809	1.9079e-07	6.26048e-06
SPAC589.07c	atg1801	WD repeat protein involved in autophagy Atg18a	796.114	1.10414	1.12335	0.201114	5.49014	4.01608e-08	1.57385e-06
SPAC14C4.01c	SPAC19D5.08c	DUF1770 family protein	2134.82	1.10203	1.125	0.211692	5.20581	1.93153e-07	6.30783e-06
SPBC839.15c	tef103	translation elongation factor EF-1 alpha Ef1a-c	202775	1.09288	1.12221	0.245792	4.44638	8.73313e-06	0.000156785
SPAC343.06c	SPAC343.06c	phospholipid scramblase (predicted)	2742.79	1.09286	1.11605	0.214035	5.10599	3.29073e-07	9.8121e-06
SPAC222.12c	atp2	F1-ATPase beta subunit Atp2	29412.3	1.09131	1.11917	0.243063	4.48984	7.12751e-06	0.000132467
SPAC23A1.10	tef102	translation elongation factor EF-1 alpha Ef1a-b	165473	1.08839	1.11567	0.238132	4.57051	4.8653e-06	9.72776e-05
SPAC1D4.11c	lkh1	dual specificity protein kinase Lkh1	1479.82	1.08621	1.11064	0.227249	4.77985	1.75427e-06	4.13428e-05
SPBC1271.14	SPBC1271.14	glutamate N-acetyltransferase (predicted)	1051.42	1.0851	1.11159	0.2316	4.68522	2.79664e-06	6.22706e-05
SPBC9B6.04c	tuf1	mitochondrial translation elongation factor EF-Tu Tuf1	5805.87	1.08425	1.09804	0.173168	6.26123	3.81965e-10	2.61951e-08
SPBP23A10.14c	ell1	RNA polymerase II transcription elongation factor SpELL	1131.1	1.08333	1.11616	0.256032	4.23123	2.32419e-05	0.000353421
SPAC19A8.05c	sst4	sorting receptor for ubiquitinated membrane proteins, ESCRT 0 complex subunit Sst4	699.463	1.08028	1.09763	0.188797	5.7219	1.05339e-08	5.08743e-07
SPBC19C7.05	SPBC19C7.05	cell wall organization protein (predicted)	891.642	1.07696	1.10675	0.252572	4.26399	2.0081e-05	0.000314247
SPBC1718.04	SPBC1718.04	glycerol-3-phosphate O-acyltransferase (predicted)	3459.19	1.07665	1.09408	0.195928	5.4951	3.9049e-08	1.54797e-06
SPBC3B8.10c	nem1	Nem1-Spo7 phosphatase complex catalytic subunit Nem1 (predicted)	1603.85	1.07328	1.11133	0.280421	3.82739	0.000129511	0.00146084
SPCC4B3.02c	SPCC4B3.02c	Golgi transport protein Got1 (predicted)	830.907	1.07193	1.11666	0.304781	3.51706	0.000436359	0.00385638
SPCC1906.01	mpg1	mannose-1-phosphate guanyltransferase Mpg1	20168.4	1.0719	1.09806	0.238044	4.50293	6.70215e-06	0.000126273
SPAC29B12.03	spd1	ribonucleotide reductase (RNR) inhibitor	5294.94	1.06999	1.09499	0.228459	4.68351	2.82008e-06	6.24598e-05
SPBC18A7.01	SPBC18A7.01	X-Pro dipeptidase (predicted)	983.394	1.0686	1.10372	0.26378	4.05109	5.09799e-05	0.000677559
SPAC3F10.19	spd2	ribonucleotide reductase (RNR) inhibitor family	6030.97	1.06494	1.08589	0.213168	4.99577	5.86027e-07	1.58853e-05
SPAC1556.02c	sdh1	succinate dehydrogenase Sdh1 (predicted)	10693.9	1.0637	1.13696	0.377135	2.82046	0.00479548	0.0258346
SPBC646.07c	SPBC646.07c	enoyl reductase (predicted)	3855.26	1.06019	1.07501	0.18281	5.79938	6.6559e-09	3.2839e-07
SPCC622.12c	gdh1	NADP-specific glutamate dehydrogenase Gdh1 (predicted)	19221.6	1.06011	1.13078	0.371451	2.85396	0.0043178	0.0239188
SPBC216.03	SPBC216.03	conserved fungal protein	4612.63	1.0589	1.08305	0.218803	4.83948	1.30176e-06	3.21133e-05
SPCC613.10	qcr2	ubiquinol-cytochrome-c reductase complex core protein Qcr2 (predicted)	5717.04	1.0552	1.08384	0.24885	4.24032	2.23204e-05	0.000341681
SPAC56F8.14c	mug115	sequence orphan	764.234	1.05462	1.12242	0.371918	2.83561	0.00457379	0.0249564
SPBC1734.13	atp3	F1-ATPase gamma subunit (predicted)	4801.01	1.05437	1.07323	0.204491	5.15606	2.52201e-07	7.89769e-06
SPAC1296.02	cox4	cytochrome c oxidase subunit IV (predicted)	3835.69	1.05377	1.07816	0.230612	4.56946	4.88975e-06	9.74823e-05
SPCC970.04c	mob2	protein kinase activator Mob2	1572.67	1.05262	1.0742	0.218395	4.8198	1.43705e-06	3.51788e-05
SPAC23D3.11	ayr1	1-acyldihydroxyacetone phosphate reductase (predicted)	502.217	1.04409	1.0861	0.289711	3.60389	0.000313488	0.00295632
SPBC106.13	SPBC106.13	ubiquitin ligase complex subunit, involved in proteasome-dependent catabolite inactivation of FBPase (predicted)	1276.74	1.04348	1.06407	0.206045	5.06433	4.0984e-07	1.16144e-05
SPCC18.18c	fum1	fumarate hydratase (predicted)	6045.57	1.04119	1.07161	0.255995	4.06725	4.75706e-05	0.000649086
SPAC17C9.12	SPAC17C9.12	VAP family protein (predicted)	2442.96	1.03942	1.06492	0.225342	4.61262	3.97616e-06	8.26319e-05
SPAC22A12.06c	SPAC22A12.06c	serine hydrolase-like	2492.14	1.03387	1.06756	0.271517	3.80774	0.000140241	0.00155124
SPCPB16A4.06c	SPCPB16A4.06c	sequence orphan	9097.77	1.03355	1.08816	0.318046	3.24969	0.00115531	0.00834891
SPCC338.10c	cox5	cytochrome c oxidase subunit V (predicted)	8227.07	1.03067	1.04633	0.188649	5.46343	4.67034e-08	1.81984e-06
SPCC1223.12c	meu10	GPI anchored cell surface protein involved in ascospore wall assembly Meu10	405.293	1.03008	1.12965	0.401985	2.56249	0.0103924	0.0457887
SPAC227.14	SPAC227.14	uridine kinase (predicted)	741.806	1.02212	1.03491	0.17023	6.00436	1.92084e-09	1.13561e-07
SPAC23C4.13	bet1	SNARE Bet1 (predicted)	1187.5	1.01965	1.03664	0.197272	5.16877	2.35646e-07	7.55168e-06
SPAC16E8.17c	SPAC16E8.17c	succinate-CoA ligase alpha subunit (predicted)	1354.03	1.01741	1.02915	0.165541	6.14598	7.94713e-10	5.05369e-08
SPCC191.07	cyc1	cytochrome c (predicted)	15895.5	1.01374	1.05885	0.314078	3.22767	0.00124804	0.00888792
SPAC19E9.03	pas1	cyclin Pas1	3229.53	1.01338	1.03297	0.209377	4.83999	1.29842e-06	3.21133e-05
SPAC19G12.15c	tpp1	trehalose-6-phosphate phosphatase Tpp1	5502.14	1.01163	1.02737	0.186663	5.41956	5.97454e-08	2.26628e-06
SPAC57A7.05	SPAC57A7.05	conserved protein	2073.45	1.01116	1.05687	0.299686	3.37406	0.000740669	0.00592708
SPBC2G5.05	SPBC2G5.05	transketolase (predicted)	26548.5	1.00983	1.0235	0.178303	5.66357	1.4826e-08	6.82392e-07
SPBC3H7.06c	pof9	F-box protein Pof9	616.999	1.00947	1.0527	0.290258	3.47783	0.000505498	0.00433256
SPBC32F12.09	rum1	CDK inhibitor Rum1	2086.59	1.00533	1.01403	0.143267	7.01719	2.26378e-12	2.35228e-10
SPCC1620.08	SPCC1620.08	succinate-CoA ligase beta subunit (predicted)	4151.38	1.00333	1.01888	0.190752	5.25987	1.44158e-07	4.84626e-06
SPAC5D6.08c	mes1	meiosis II protein Mes1	1209.12	1.00265	1.01561	0.174837	5.73476	9.76482e-09	4.74944e-07
SPAC31G5.10	eta2	Myb family protein Eta2	671.104	0.994776	1.02745	0.28005	3.55213	0.000382122	0.00344814
SPAC2F3.08	sut1	alpha-glucoside transporter Sut1	3280.88	0.992554	1.03383	0.282476	3.51376	0.000441814	0.00389455
SPBC12C2.03c	SPBC12C2.03c	methionine synthase reductase (predicted)	1778.29	0.990739	1.02393	0.277634	3.56851	0.000359022	0.00327417
SPCC962.06c	bpb1	zinc finger splicing factor Bpb1	969.604	0.989192	1.00758	0.204351	4.84066	1.29409e-06	3.21133e-05
SPBC13E7.11	rbd1	mitochondrial rhomboid protease (predicted)	944.447	0.988261	1.006	0.20265	4.87669	1.07878e-06	2.71996e-05
SPAC24C9.06c	SPAC24C9.06c	aconitate hydratase (predicted)	15549	0.984581	1.04452	0.350198	2.8115	0.00493117	0.026413
SPBC14C8.01c	cut2	securin, sister chromatid separation inhibitor	381.969	0.983653	1.00317	0.215638	4.5616	5.07657e-06	0.000100438
SPBC25B2.07c	mmb1	mitochondria microtubule binder Mmb1	1191.33	0.979856	0.987186	0.134046	7.30983	2.6748e-13	3.00717e-11
SPBC1709.01	chs2	chitin synthase homolog Chs2	429.018	0.974969	1.00622	0.277907	3.50826	0.000451054	0.00396073
SPAC14C4.07	SPAC14C4.07	membrane transporter (predicted)	3148.88	0.973773	0.992318	0.207	4.7042	2.54858e-06	5.73054e-05
SPAC17A5.09c	SPAC17A5.09c	protein phosphatase regulatory subunit Glc9 (predicted)	596.178	0.972082	0.984959	0.174532	5.56966	2.5524e-08	1.09103e-06
SPCPJ732.01	vps5	retromer complex subunit Vps5	2008.33	0.970111	0.980018	0.154825	6.26586	3.70774e-10	2.56845e-08
SPAPB1A10.13	SPAPB1A10.13	sequence orphan	732.888	0.969002	1.0062	0.286522	3.38194	0.000719754	0.00577994
SPCPJ732.02c	SPCPJ732.02c	xylulose kinase (predicted)	1014.33	0.96796	0.984754	0.19974	4.8461	1.25915e-06	3.14009e-05
SPAC16E8.03	gna1	glucosamine-phosphate N-acetyltransferase (predicted)	733.284	0.966929	0.987472	0.207942	4.65001	3.31926e-06	7.09142e-05
SPCC330.06c	SPCC330.06c	thioredoxin peroxidase (predicted)	12830.6	0.965915	1.01845	0.345961	2.79198	0.0052387	0.027593
SPAC29B12.04	snz1	pyridoxine biosynthesis protein	11869.6	0.963746	0.981103	0.204097	4.72201	2.33525e-06	5.35625e-05
SPAC17G8.11c	imt3	mannosyltransferase Imt3	847.963	0.960972	0.977255	0.200791	4.78593	1.70198e-06	4.0249e-05
SPCC306.09c	cap1	adenylyl cyclase-associated protein Cap1	3106.22	0.956843	0.969807	0.177221	5.39916	6.69536e-08	2.49548e-06
SPAC22H12.01c	mug35	sequence orphan	1192.39	0.956571	0.979695	0.224813	4.25497	2.09074e-05	0.000321486
SPAC22E12.09c	krp1	kexin	2286.75	0.954113	0.966277	0.173777	5.49045	4.00904e-08	1.57385e-06
SPAC1635.01	SPAC1635.01	mitochondrial outer membrane voltage-dependent anion-selective channel (predicted)	21016.5	0.949123	0.966043	0.202695	4.68251	2.83379e-06	6.24893e-05
SPAC823.16c	atg1802	WD repeat protein involved in autophagy Atg18b	959.288	0.948584	0.959694	0.163008	5.81925	5.91134e-09	2.98088e-07
SPAC806.04c	SPAC806.04c	DUF89 family protein	2940.13	0.947862	0.970751	0.23367	4.05642	4.98312e-05	0.000669377
SPAPB8E5.04c	SPAPB8E5.04c	Niemann-Pick disease type C2 protein hE1 homolog (predicted)	5930.34	0.94727	0.9626	0.192737	4.91484	8.88563e-07	2.28231e-05
SPAC22A12.08c	SPAC22A12.08c	cardiolipin synthase/ hydrolase fusion protein (predicted)	1265.2	0.94701	0.96513	0.208782	4.53589	5.73614e-06	0.000110813
SPBC1604.07	atp4	F0-ATPase subunit (predicted)	10079.9	0.94628	0.960287	0.187116	5.05719	4.25468e-07	1.19096e-05
SPBC28F2.09	toa1	transcription factor TFIIA complex large subunit Toa1 (predicted)	1658.82	0.942984	0.960478	0.204755	4.60543	4.11605e-06	8.50236e-05
SPBC1703.13c	SPBC1703.13c	mitochondrial inorganic phosphate transporter (predicted)	10305.5	0.941824	0.957892	0.199609	4.71834	2.37783e-06	5.42356e-05
SPACUNK4.16c	SPACUNK4.16c	alpha,alpha-trehalose-phosphate synthase (predicted)	3601.1	0.940013	0.983618	0.328339	2.86294	0.00419734	0.023308
SPCC4F11.03c	SPCC4F11.03c	sequence orphan	2479.17	0.93803	0.953009	0.195084	4.80835	1.52182e-06	3.66199e-05
SPCC1020.07	SPCC1020.07	haloacid dehalogenase-like hydrolase	1324.15	0.937075	0.952852	0.198612	4.71811	2.38042e-06	5.42356e-05
SPBP8B7.05c	SPBP8B7.05c	carbonic anhydrase (predicted)	5194.39	0.936779	0.963856	0.257895	3.6324	0.000280796	0.00273537
SPAC23A1.18c	mrp51	mitochondrial ribosomal protein subunit L51-b (predicted)	2819.71	0.936549	0.945352	0.148333	6.31382	2.7223e-10	1.96522e-08
SPBC215.11c	SPBC215.11c	aldo/keto reductase, unknown biological role	2785.68	0.936356	1.00913	0.352782	2.65421	0.00794948	0.0377545
SPBC4.04c	mcm2	MCM complex subunit Mcm2	1202.73	0.929533	0.939228	0.156058	5.95634	2.5795e-09	1.40399e-07
SPCC1682.01	qcr9	ubiquinol-cytochrome-c reductase complex subunit 9 (predicted)	6395.21	0.92872	0.946931	0.214478	4.33013	1.49019e-05	0.000245078
SPBC21B10.03c	ath1	ataxin-2 homolog	3194.43	0.923688	0.951865	0.254528	3.62903	0.000284489	0.00275958
SPCC576.06c	SPCC576.06c	mitochondrial tyrosine-tRNA ligase (predicted)	893.834	0.923118	0.936045	0.181152	5.09581	3.47249e-07	1.01479e-05
SPBC119.05c	lsb1	Wiskott-Aldrich syndrome homolog binding protein Lsb1 (predicted)	1502.41	0.92197	0.934433	0.175611	5.25006	1.52048e-07	5.06188e-06
SPAC513.06c	SPAC513.06c	dihydrodiol dehydrogenase (predicted)	2402.9	0.92111	0.975	0.329021	2.79955	0.00511741	0.0271845
SPAC17C9.06	sam50	mitochondrial sorting and assembly machinery complex subunit Sam50 (predicted)	1304.86	0.920264	0.933478	0.18188	5.05973	4.19846e-07	1.1849e-05
SPAC3A11.06	mvp1	sorting nexin Mvp1 (predicted)	592.641	0.917453	0.940142	0.232217	3.95085	7.78754e-05	0.000960557
SPBC646.13	sds23	PP2A-type phosphatase inhibitor Sds23/Moc1	8569.43	0.916714	0.935454	0.214417	4.27537	1.90819e-05	0.000302925
SPCC1906.04	wtf20	wtf element Wtf20	213.084	0.916593	0.975503	0.353002	2.59657	0.00941608	0.0427342
SPAC6F12.04	SPAC6F12.04	COPI-coated vesicle associated protein (predicted)	4949.96	0.916106	0.92848	0.178826	5.12288	3.00903e-07	9.17151e-06
SPBC11B10.08	SPBC11B10.09	WW domain containing conserved fungal protein	664.702	0.915301	0.92658	0.170128	5.38008	7.44544e-08	2.716e-06
SPAC821.08c	slp1	sleepy homolog Slp1	2146.41	0.912308	0.921301	0.151814	6.00939	1.86222e-09	1.11053e-07
SPBC14C8.06	arc1	ARP2/3 actin-organizing complex subunit Sop2	5713.12	0.909543	0.924723	0.197945	4.59493	4.329e-06	8.86217e-05
SPCC594.01	SPCC594.01	DUF1769 family protein	3635.52	0.906875	0.925944	0.218384	4.15266	3.28627e-05	0.000474468
SPBC342.01c	alg6	glucosyltransferase Alg6	882.915	0.906734	0.930724	0.250824	3.61502	0.000300323	0.0028566
SPBC428.13c	mob1	Sid2-Mob1 kinase complex regulatory subunit Mob1	224.05	0.905991	0.926453	0.22949	3.94784	7.8861e-05	0.000970967
SPACUNK12.02c	cmk1	calcium/calmodulin-dependent protein kinase Cmk1	1299.94	0.905779	0.918912	0.183958	4.92384	8.48632e-07	2.20452e-05
SPBC30D10.03c	SPBC30D10.03c	IMP 5'-nucleotidase (predicted)	2560.43	0.90045	0.910514	0.162243	5.55001	2.85647e-08	1.1801e-06
SPCC1322.04	fyu1	UTP-glucose-1-phosphate uridylyltransferase Fyu1	16833	0.900112	0.933485	0.283931	3.17018	0.00152345	0.0103136
SPAC821.04c	cid13	poly(A) polymerase Cid13	1613.97	0.899762	0.918546	0.215657	4.17219	3.01689e-05	0.000444942
SPAC2G11.07c	ptc3	protein phosphatase 2c homolog 3	7034.28	0.896413	0.902391	0.126251	7.10024	1.24538e-12	1.35569e-10
SPAC25B8.03	psd2	phosphatidylserine decarboxylase Psd2	2016.56	0.895188	0.923383	0.268036	3.3398	0.000838387	0.0065337
SPAPB1E7.06c	eme1	Holliday junction resolvase subunit Eme1	176.048	0.894354	0.917685	0.254259	3.5175	0.000435636	0.00385496
SPBC31F10.06c	sar1	ADP-ribosylation factor Sar1	6088.28	0.894218	0.913475	0.222982	4.01027	6.06481e-05	0.00078607
SPBC23E6.03c	nta1	protein N-terminal amidase Nta1 (predicted)	2003.2	0.892705	0.941353	0.29465	3.02971	0.00244788	0.0151103
SPBC685.06	rps001	40S ribosomal protein S0A (p40)	21036.4	0.891146	0.922368	0.283116	3.14763	0.00164597	0.0109593
SPAPB1A10.12c	alo1	D-arabinono-1,4-lactone oxidase (predicted)	3680.41	0.889773	0.908552	0.220406	4.03697	5.41462e-05	0.000712735
SPCC1442.02	SPCC1442.02	central kinetochore associated family protein (predicted)	440.288	0.885824	0.896886	0.173331	5.1106	3.2113e-07	9.70181e-06
SPAC4H3.04c	SPAC4H3.04c	UPF0103 family	562.379	0.883994	0.914588	0.254454	3.47407	0.000512619	0.00437801
SPBP23A10.15c	qcr1	mitochondrial processing peptidase (MPP) complex beta subunit Qcr1 (predicted)	12330	0.881806	0.908031	0.261249	3.37534	0.00073724	0.00591344
SPAC5H10.08c	pan6	pantoate-beta-alanine ligase	786.677	0.880119	0.893958	0.19295	4.56138	5.08195e-06	0.000100438
SPBC9B6.08	clc1	clathrin light chain	3262.72	0.876215	0.883296	0.139328	6.28884	3.19837e-10	2.28484e-08
SPAC24C9.16c	cox8	cytochrome c oxidase subunit VIII (predicted)	2648.94	0.876153	0.905588	0.275743	3.17742	0.00148592	0.0101096
SPAC26H5.09c	SPAC26H5.09c	gfo/idh/mocA family oxidoreductase (predicted)	4367.22	0.874504	0.920937	0.341212	2.56294	0.0103791	0.0457887
SPAC1556.08c	cbs2	protein kinase activator (predicted)	2872.45	0.872396	0.879908	0.142428	6.12517	9.05845e-10	5.59665e-08
SPAP11E10.02c	mam3	cell agglutination protein Mam3	2166.57	0.871702	0.895383	0.247177	3.52664	0.000420875	0.00373881
SPCC1682.13	laf2	Clr6 associated factor 2, Laf2	1394.78	0.870037	0.903349	0.295186	2.94742	0.00320436	0.0189771
SPBC24C6.06	gpa1	G-protein alpha subunit	1863.5	0.868656	0.879047	0.168421	5.15766	2.50062e-07	7.86662e-06
SPAC1250.03	ubc14	ubiquitin conjugating enzyme Ubc14 (predicted)	2232.69	0.86798	0.882553	0.196013	4.42817	9.5037e-06	0.000168851
SPAC1420.04c	cox1101	cytochrome c oxidase assembly protein Cox1101/ mitochondrial ribosomal protein Rsm22 fusion protein	942.969	0.867012	0.875416	0.151676	5.71623	1.08916e-08	5.18712e-07
SPAC19B12.13	cox1102	cytochrome c oxidase assembly protein Cox1102/ mitochondrial ribosomal protein Rsm2202, fusion protein (predicted)	939.517	0.864916	0.873242	0.151214	5.71983	1.06632e-08	5.11388e-07
SPAC630.04c	SPAC630.04c	sequence orphan	1296.41	0.864655	0.885808	0.227031	3.80854	0.000139792	0.00155124
SPBC83.18c	fic1	C2 domain protein Fic1	1765.6	0.86314	0.878053	0.202034	4.27226	1.93502e-05	0.000306475
SPAC18G6.04c	shm2	serine hydroxymethyltransferase Shm2 (predicted)	977.598	0.863017	0.873018	0.167844	5.14177	2.72168e-07	8.44581e-06
SPAC11E3.10	SPAC11E3.10	VanZ-like family protein	3530.1	0.862541	0.87298	0.16962	5.08513	3.67372e-07	1.06305e-05
SPAC630.03	arp3	actin-like protein Arp3	4222.38	0.861594	0.875327	0.192556	4.4745	7.6589e-06	0.000139694
SPBC19C2.04c	ubp11	ubiquitin C-terminal hydrolase Ubp11	529.564	0.861303	0.880244	0.222212	3.87604	0.00010617	0.00124891
SPBC24C6.08c	bhd1	folliculin ortholog Bhd1	1697.77	0.860708	0.874077	0.190711	4.51314	6.38746e-06	0.000121344
SPCC1183.02	SPCC1183.02	glutathione S-transferase (predicted)	4012	0.859563	0.871859	0.183889	4.67437	2.94861e-06	6.43998e-05
SPBC19C2.07	fba1	fructose-bisphosphate aldolase Fba1	106411	0.859427	0.880625	0.24519	3.50514	0.000456364	0.00399266
SPBC32F12.01c	css1	inositol phosphosphingolipid phospholipase C, Css1	2457.27	0.859046	0.87783	0.224389	3.82838	0.000128987	0.00145973
SPBC1778.03c	SPBC1778.03c	NADH pyrophosphatase (predicted)	1036.65	0.859034	0.869244	0.168551	5.09658	3.45848e-07	1.01479e-05
SPBC31F10.02	SPBC31F10.02	acyl-CoA hydrolase (predicted)	946.741	0.858725	0.874513	0.205249	4.18382	2.8665e-05	0.000425507
SPBC56F2.12	ilv5	acetohydroxyacid reductoisomerase (predicted)	36368.6	0.857524	0.877399	0.231867	3.69834	0.000217014	0.00222796
SPAC19A8.03	ymr1	phosphatidylinositol-3-phosphatase, myotubularin family (predicted)	1069.39	0.857315	0.875739	0.222483	3.85339	0.000116493	0.00134951
SPCC285.11	dsc5	UBX domain containing protein required for Sre1 cleavage	2518.34	0.85731	0.874272	0.206913	4.14334	3.42288e-05	0.000491089
SPBC4B4.10c	atg5	autophagy associated protein Atg5	1531.24	0.853931	0.864292	0.167584	5.09555	3.47733e-07	1.01479e-05
SPAC25G10.09c	pan1	actin cortical patch component, with EF hand and WH2 motif Panl (predicted)	3089.06	0.853655	0.878106	0.249187	3.42576	0.000613074	0.00508399
SPBC16C6.06	vps10	sorting receptor for vacuolar proteins, Vps10	2251.46	0.853641	0.872811	0.222865	3.83031	0.00012798	0.00145312
SPAC29E6.08	tbp1	TATA-binding protein (TBP)	16065.5	0.852094	0.869339	0.211651	4.02594	5.67493e-05	0.000742722
SPAC25B8.10	SPAC25B8.10	trans-aconitate 3-methyltransferase (predicted)	1712.72	0.851715	0.871942	0.233793	3.64303	0.000269452	0.00265122
SPAC1F7.09c	SPAC1F7.09c	allantoicase (predicted)	790.406	0.85154	0.871679	0.233708	3.64361	0.000268841	0.00264901
SPBC1773.03c	SPBC1773.03c	aminotransferase class-III, unknown specificity	573.462	0.851182	0.867046	0.204531	4.16163	3.15978e-05	0.00046008
SPBC29A10.08	gas2	1,3-beta-glucanosyltransferase Gas2 (predicted)	30546.4	0.850925	0.864305	0.190159	4.47481	7.64808e-06	0.000139694
SPAC4F10.07c	atg13	autophagy associated protein kinase regulatory subunit Atg13	1311.28	0.850733	0.869784	0.221595	3.83913	0.00012347	0.00141828
SPBC16D10.08c	SPBC16D10.08c	heat shock protein Hsp104 (predicted)	1302.52	0.849783	0.875078	0.267413	3.1778	0.00148399	0.0101064
SPAC13G7.10	teb1	Myb family telomere binding protein (predicted)	400.913	0.849014	0.865193	0.207279	4.096	4.20353e-05	0.000582381
SPAC19G12.16c	adg2	conserved fungal protein Adg2	8344.14	0.848348	0.886697	0.321955	2.63499	0.00841397	0.0394416
SPBC13E7.09	vrp1	verprolin	401.813	0.847635	0.867577	0.229733	3.68966	0.000224553	0.00228485
SPCC1919.03c	amk2	AMP-activated protein kinase beta subunit Amk2	2599.24	0.846893	0.85935	0.183805	4.60756	4.0742e-06	8.44135e-05
SPAC9E9.04	SPAC9E9.04	bcap family homolog (predicted)	10413.1	0.846533	0.872926	0.254494	3.32634	0.000879948	0.00680348
SPCC1840.06	atp5	F0-ATPase delta subunit (predicted)	8334.01	0.846191	0.86367	0.21938	3.8572	0.000114693	0.00133543
SPBC15C4.06c	SPBC15C4.06c	ubiquitin-protein ligase E3 (predicted)	868.388	0.846012	0.866021	0.23148	3.65479	0.000257388	0.00255821
SPCC126.08c	SPCC126.08c	lectin family glycoprotein receptor (predicted)	6951.17	0.843379	0.855168	0.181855	4.63764	3.52414e-06	7.45943e-05
SPAC4F10.02	aap1	aspartyl aminopeptidase Aap1	1266.38	0.843072	0.870575	0.265212	3.17886	0.00147856	0.0100795
SPBC3H7.03c	SPBC3H7.03c	2-oxoglutarate dehydrogenase (lipoamide) (e1 component of oxoglutarate dehydrogenase complex) (predicted)	6477.81	0.843059	0.883972	0.314519	2.68047	0.00735194	0.0356071
SPAC3F10.15c	spo12	Spo12 family protein	649.396	0.841545	0.863871	0.251301	3.34875	0.000811762	0.00637417
SPAC1250.07	sfc7	TFIIIC subunit Sfc7 (predicted)	1234.89	0.839139	0.854329	0.203355	4.12648	3.68357e-05	0.000523022
SPCC320.14	SPCC320.14	threo-3-hydroxyaspartate ammonia-lyase (predicted)	562.524	0.837517	0.850629	0.19119	4.38055	1.18381e-05	0.000200954
SPAC1834.09	mug51	variant protein kinase 19 family protein	396.496	0.835647	0.858351	0.240062	3.48095	0.00049963	0.0042992
SPAC24B11.11c	sid2	NDR kinase Sid2	1265.14	0.83533	0.850245	0.207626	4.02324	5.74028e-05	0.000749844
SPBC106.03	SPBC106.03	DUF1776 family protein	3459.08	0.835273	0.858834	0.248768	3.35764	0.000786103	0.0062181
SPBC146.12	coq6	monooxygenase Coq6 (predicted)	2442.37	0.833777	0.842995	0.162241	5.13912	2.7603e-07	8.50398e-06
SPBC13A2.04c	ptr2	PTR family peptide transporter Ptr2	2671.41	0.832653	0.856983	0.258309	3.22348	0.00126642	0.00894448
SPBC16H5.07c	ppa2	serine/threonine protein phosphatase Ppa2	3168.61	0.832342	0.837067	0.118213	7.04102	1.90836e-12	2.01347e-10
SPBC1E8.02	SPBC1E8.02	ubiquitin family protein (predicted)	1138.45	0.829337	0.840253	0.177421	4.67439	2.94832e-06	6.43998e-05
SPCC1259.15c	ubc11	ubiquitin conjugating enzyme E2-C, Ubc11	1635.49	0.826647	0.84062	0.198002	4.17494	2.9806e-05	0.000440538
SPBC9B6.06	mrpl10	mitochondrial ribosomal protein subunit L15 (predicted)	787.894	0.826006	0.835332	0.162783	5.07426	3.89e-07	1.10696e-05
SPBC887.15c	sur2	sphingosine hydroxylase Sur2	8587.2	0.824418	0.847821	0.253032	3.25815	0.00112142	0.00818156
SPAC17A2.02c	SPAC17A2.02c	DUF887 family protein	6565.03	0.822007	0.836165	0.201493	4.07959	4.51159e-05	0.00061881
SPAC26A3.14c	SPAC26A3.14c	DUF1748 family protein	4068.08	0.821298	0.836694	0.208236	3.94406	8.01122e-05	0.000982844
SPAC8C9.04	SPAC8C9.04	sequence orphan	5642	0.819715	0.835452	0.204828	4.00198	6.28155e-05	0.000809753
SPCC61.04c	SPCC61.04c	Rab GTPase binding (predicted)	1706.32	0.819489	0.830646	0.179907	4.55507	5.23677e-06	0.000102611
SPBC365.14c	uge1	UDP-glucose 4-epimerase Uge1	6036.38	0.819089	0.825654	0.138627	5.90859	3.45055e-09	1.8203e-07
SPBC26H8.12	SPBC26H8.12	cytochrome c heme lyase (predicted)	471.863	0.817094	0.842149	0.265395	3.07879	0.00207842	0.013247
SPBC19C2.05	ran1	serine/threonine protein kinase Ran1	570.286	0.811624	0.823049	0.180657	4.49263	7.03504e-06	0.000131461
SPBC30B4.03c	adn1	adhesion defective protein, predicted transcriptional regulator (predicted)	1542.05	0.809595	0.820074	0.175255	4.61953	3.84608e-06	8.06618e-05
SPAC1705.03c	ecm33	cell wall protein Ecm33	36346.5	0.809535	0.822593	0.198307	4.08223	4.46052e-05	0.00061303
SPCC306.10	wtf8	wtf element Wtf8	102.838	0.808086	0.835073	0.257068	3.14348	0.00166954	0.0110625
SPAC7D4.04	atg11	Taz1 interacting factor 1, autophagy protein	1238.05	0.806484	0.818683	0.190295	4.23808	2.25439e-05	0.000344334
SPAC26A3.11	SPAC26A3.11	amidohydrolase	2201.22	0.805632	0.834114	0.286803	2.80901	0.00496941	0.0265629
SPAC25B8.08	SPAC25B8.08	conserved fungal protein	782.845	0.802657	0.811224	0.157282	5.10331	3.33765e-07	9.90892e-06
SPBC16G5.05c	SPBC16G5.05c	VAP family protein (predicted)	12132.1	0.801554	0.811576	0.172248	4.65348	3.26378e-06	7.03869e-05
SPAC17G6.02c	tco1	RTA1-like protein	1208.64	0.801236	0.835186	0.307728	2.60371	0.00922199	0.0422474
SPCC16A11.11	mrpl31	mitochondrial ribosomal protein subunit L31 (predicted)	899.112	0.800952	0.812072	0.181074	4.42334	9.71869e-06	0.00017178
SPAC15E1.04	hal3	thymidylate synthase/ flavoprotein fusion protein (predicted)	1950.79	0.795283	0.805274	0.170931	4.65265	3.27695e-06	7.04492e-05
SPAC227.06	SPAC227.06	Rab GTPase binding (predicted)	1972.53	0.791477	0.801508	0.173541	4.56074	5.09735e-06	0.000100453
SPCC1281.07c	SPCC1281.07c	glutathione S-transferase (predicted)	1105.78	0.790994	0.824629	0.305262	2.5912	0.0095643	0.043181
SPBC800.05c	atb2	tubulin alpha 2	2944.67	0.790431	0.808836	0.236285	3.34525	0.000822096	0.00641403
SPAC10F6.17c	SPAC56E4.01c	mitochondrial pyruvate dehydrogenase (lipoamide) phosphatase (predicted)	934.59	0.789957	0.798708	0.162483	4.86177	1.16338e-06	2.91185e-05
SPCC576.01c	SPCC576.01c	sulfonate dioxygenase (predicted)	833.214	0.788113	0.803496	0.211638	3.72388	0.000196185	0.00203969
SPCC737.09c	hmt1	ATP-binding cassette-type vacuolar membrane transporter Hmt1	2941.22	0.787548	0.79734	0.169941	4.63425	3.58229e-06	7.55919e-05
SPBC409.10	ade7	phosphoribosylamidoimidazolesuccinocarboxamide synthase, SAICAR synthetase, Ade7	2110.45	0.787111	0.802999	0.216229	3.64018	0.000272446	0.00266919
SPBC32H8.09	SPBC32H8.09	WD repeat protein, human WDR8 family	434.178	0.786965	0.797613	0.182218	4.3188	1.56878e-05	0.00025616
SPCC737.03c	ima1	integral inner nuclear membrane protein Ima1	1538.08	0.785125	0.795572	0.177386	4.42608	9.59602e-06	0.00017005
SPAPB2B4.01c	gpi12	pig-L, N-acetylglucosaminylphosphatidyl inositoldeacetylase (predicted)	465.229	0.78499	0.820495	0.295199	2.65919	0.00783292	0.0372784
SPBC19G7.18c	SPBC19G7.18c	sequence orphan	1007.38	0.781717	0.793928	0.186329	4.19535	2.72448e-05	0.000406184
SPCC548.03c	wtf4	wtf element Wtf4	420.824	0.78136	0.812841	0.301986	2.5874	0.00967024	0.0434306
SPBC3H7.13	far10	SIP/FAR complex FHA domain subunit Far10/Csc1	1081.89	0.781126	0.787721	0.140168	5.57277	2.5072e-08	1.08141e-06
SPBC25H2.09	SPBC25H2.09	DUF1690 family protein	772.427	0.781068	0.789209	0.157378	4.96299	6.94149e-07	1.85232e-05
SPAC26A3.16	dph1	UBA domain protein Dph1	2300.23	0.779758	0.790394	0.178794	4.36122	1.2934e-05	0.000215819
SPAC13G7.04c	mac1	membrane anchored protein Mac1	2786.57	0.777586	0.791873	0.207837	3.74133	0.000183046	0.00193127
SPBC21D10.12	hob1	BAR adaptor protein Hob1	2900.72	0.775249	0.783992	0.162651	4.76635	1.87596e-06	4.37596e-05
SPBC17G9.06c	SPBC17G9.06c	siderophore-iron biosynthesis protein (predicted)	5312.71	0.773524	0.780071	0.142628	5.42335	5.84908e-08	2.24095e-06
SPCC576.03c	tpx1	thioredoxin peroxidase Tpx1	20679.7	0.772612	0.799991	0.276504	2.79422	0.00520256	0.0274853
SPAC8E11.02c	rad24	14-3-3 protein Rad24	25065.2	0.772395	0.779848	0.151969	5.08259	3.72321e-07	1.0696e-05
SPBC947.08c	hip4	histone promoter control protein Hip4	311.035	0.771543	0.780559	0.165877	4.6513	3.29848e-06	7.06905e-05
SPAC22E12.03c	hsp3106	ThiJ domain protein	1580.28	0.770098	0.806173	0.302139	2.54882	0.0108087	0.047154
SPBC365.02c	cox10	protoheme IX farnesyltransferase (predicted)	742.255	0.769983	0.778898	0.164411	4.68327	2.82335e-06	6.24598e-05
SPBC365.01	SPBC365.01	sec14 cytosolic factor family (predicted)	2006.06	0.76956	0.77614	0.143339	5.36879	7.92668e-08	2.86111e-06
SPAC6B12.15	cpc2	RACK1 ortholog Cpc2	74476.9	0.768937	0.795973	0.283394	2.71332	0.00666132	0.0330321
SPCC576.08c	rps2	40S ribosomal protein S2 (predicted)	47715.6	0.768631	0.792663	0.264927	2.90129	0.0037163	0.0212563
SPBC17G9.13c	SPBC17G9.13c	conserved fungal mitochondrial protein	236.125	0.768154	0.785001	0.223733	3.43336	0.000596157	0.00498591
SPBC2G5.04c	SPBC2G5.04c	COPII-coated vesicle component Erv41 (predicted)	1524.07	0.767973	0.775648	0.154556	4.96889	6.73361e-07	1.81094e-05
SPAC824.09c	SPAC824.09c	GTPase activating protein (predicted)	1010.92	0.767179	0.776489	0.168646	4.54905	5.3888e-06	0.000105289
SPAC630.11	vps55	vacuolar sorting protein Vps55 (predicted)	3041.1	0.766522	0.777599	0.183789	4.17066	3.03719e-05	0.000446975
SPCC162.04c	wtf13	wtf element Wtf13	694.685	0.765706	0.790402	0.268424	2.85259	0.00433641	0.0240025
SPAC12B10.01c	SPAC12B10.01c	ubiquitin-protein ligase E3 (predicted)	1407.95	0.76475	0.7766	0.183548	4.16648	3.09338e-05	0.0004533
SPAC14C4.10c	SPAC14C4.10c	Nudix family hydrolase	542.755	0.764027	0.782874	0.237042	3.22317	0.00126782	0.00894515
SPBC646.08c	SPBC646.08c	oxysterol binding protein (predicted)	2211.35	0.762644	0.770876	0.159129	4.7926	1.64635e-06	3.92036e-05
SPCC31H12.07	sec231	COPII cargo receptor subunit Sec23a (predicted)	6019.96	0.761482	0.771665	0.177631	4.28687	1.81209e-05	0.000288336
SPBC23G7.08c	rga7	Rho-type GTPase activating protein Rga7	640.191	0.758394	0.771682	0.203405	3.7285	0.000192624	0.002023
SPBP8B7.25	cyp4	cyclophilin family peptidyl-prolyl cis-trans isomerase Cyp4 (predicted)	13598.9	0.757853	0.766518	0.16504	4.59194	4.39139e-06	8.96315e-05
SPBC17F3.02	nak1	PAK-related kinase Nak1	622.373	0.756931	0.769442	0.19563	3.8692	0.000109192	0.00127788
SPCC1840.04	pca1	metacaspase Pca1	549.049	0.756731	0.775996	0.23751	3.1861	0.00144203	0.00986496
SPBC17D11.08	SPBC17D11.08	WD repeat protein, DDB1 and CUL4-associated factor 7 (predicted)	1322.14	0.756323	0.767077	0.178609	4.23451	2.29053e-05	0.000349076
SPAC17A2.05	osm1	fumerate reductase (predicted)	2080.82	0.754209	0.765905	0.19165	3.93534	8.30784e-05	0.0010156
SPCC737.02c	qcr7	ubiquinol-cytochrome-c reductase complex subunit 6 (predicted)	9823.03	0.753206	0.766002	0.199782	3.77014	0.000163157	0.00175932
SPAC1D4.03c	aut12	autophagy associated protein Aut12 (predicted)	652.669	0.752998	0.766238	0.196914	3.82399	0.000131307	0.00147623
SPAC25H1.05	meu29	sequence orphan	970.263	0.750902	0.760773	0.177985	4.2189	2.455e-05	0.000370011
SPCC895.08c	SPCC895.08c	sequence orphan	1556.35	0.750455	0.76826	0.228966	3.27759	0.00104698	0.0077708
SPCC970.11c	wtf9	wtf element Wtf9	412.482	0.749136	0.762109	0.19585	3.82506	0.000130741	0.00147228
SPAC1952.04c	SPAC1952.04c	conserved fungal protein	599.375	0.748833	0.766289	0.230291	3.25168	0.00114723	0.00832507
SPCC16C4.03	pin1	peptidyl-prolyl cis-trans isomerase Pin1	1662.62	0.748338	0.766221	0.229849	3.25579	0.00113078	0.00822366
SPAC25B8.04c	mss51	mitochondrial splicing suppressor Mss51 (predicted)	1059.44	0.74809	0.75663	0.164476	4.54833	5.40726e-06	0.000105349
SPAC6F12.06	SPAC6F12.06	Rho GDP dissociation inhibitor Rdi1 (predicted)	1783.44	0.747688	0.754202	0.144743	5.16564	2.39616e-07	7.6078e-06
SPAC11D3.16c	SPAC11D3.16c	sequence orphan	1288.35	0.747503	0.771849	0.269698	2.77163	0.00557768	0.0287984
SPAC1565.04c	ste4	adaptor protein Ste4	410.62	0.747259	0.763914	0.226465	3.29966	0.000968016	0.00731129
SPAC328.07c	SPAC328.07c	heavy metal ion homeostasis protein (predicted)	1417.31	0.747091	0.754355	0.151534	4.93018	8.21534e-07	2.14224e-05
SPAC30D11.11	SPAC30D11.11	Haemolysin-III family protein (predicted)	1649.86	0.746556	0.76553	0.241665	3.08921	0.00200688	0.0128748
SPAC4A8.11c	fas2	fatty acid synthase alpha subunit Lsd1	10643.9	0.745022	0.756113	0.18817	3.95931	7.51658e-05	0.00094239
SPBC26H8.07c	nda3	tubulin beta Nda3	13130.4	0.744267	0.75612	0.194993	3.81689	0.000135142	0.00151191
SPBC29A3.10c	atp14	F1-ATPase subunit H (predicted)	4568.89	0.743296	0.759111	0.222745	3.33698	0.000846943	0.00659289
SPAC15A10.09c	pun1	SUR7 family protein Pun1 (predicted)	1534.84	0.742842	0.757481	0.213858	3.47353	0.000513654	0.00438139
SPBC660.11	tcg1	single-stranded telomeric binding protein Tgc1	3730.2	0.740019	0.751151	0.186812	3.96131	7.45406e-05	0.000939705
SPBC8D2.03c	hhf2	histone H4 h4.2	11259.2	0.739985	0.751424	0.19206	3.85289	0.000116734	0.00135002
SPBC1711.06	rpl401	60S ribosomal protein L4 (predicted)	12371.3	0.73964	0.754626	0.221069	3.34575	0.000820616	0.00640978
SPBC17G9.11c	pyr1	pyruvate carboxylase Pyr1	9143.34	0.739131	0.757093	0.230834	3.20201	0.00136474	0.00945395
SPCC18.15	rrt2	WD repeat protein, involved in diphthamide biosynthesis (predicted)	982.396	0.73858	0.747425	0.168994	4.37046	1.23987e-05	0.000207899
SPCC23B6.01c	SPCC23B6.01c	oxysterol binding protein (predicted)	2069.93	0.737927	0.750439	0.196203	3.76103	0.000169212	0.00180476
SPAC19G12.03	cda1	chitin deacetylase Cda1	1057.46	0.73718	0.744224	0.149758	4.92246	8.54618e-07	2.21169e-05
SPBC342.04	rpn1301	19S proteasome regulatory subunit Rpn13a	1429.39	0.737018	0.746003	0.167565	4.39839	1.09056e-05	0.000188865
SPAC23D3.14c	aah2	alpha-amylase homolog Aah2 (predicted)	423.74	0.736025	0.7518	0.219785	3.34884	0.000811502	0.00637417
SPAC2F3.10	vps54	GARP complex subunit Vps54 (predicted)	1158.58	0.734261	0.750172	0.219277	3.34856	0.00081234	0.00637417
SPCC338.05c	mms2	ubiquitin conjugating enzyme Mms2	1058.86	0.732189	0.749217	0.23235	3.15123	0.00162583	0.0108568
SPAC17G6.04c	cpp1	protein farnesyltransferase beta subunit Cpp1	1427.57	0.729703	0.738011	0.163683	4.45804	8.27129e-06	0.000149275
SPBC651.02	SPBC651.02	bis(5'-adenosyl)-triphosphatase (predicted)	535.108	0.729572	0.739701	0.184348	3.95758	7.57116e-05	0.000945505
SPAC57A10.09c	nhp6	High-mobility group non-histone chromatin protein (predicted)	3495.88	0.729202	0.741348	0.192731	3.78352	0.000154629	0.00168057
SPBC17D11.03c	SPBC17D11.03c	conserved fungal protein	463.522	0.72724	0.753077	0.284965	2.55204	0.0107096	0.0467811
SPBPJ4664.05	SPBPJ4664.05	conserved fungal protein	2132.58	0.724043	0.736052	0.197112	3.67326	0.000239475	0.00240105
SPBC29A3.15c	rsm23	mitochondrial ribosomal protein subunit S23 (predicted)	1521.13	0.723229	0.728781	0.136419	5.30154	1.1483e-07	3.9573e-06
SPBC1604.05	pgi1	glucose-6-phosphate isomerase (predicted)	28662.7	0.722288	0.736029	0.208776	3.45962	0.000540932	0.00456861
SPAC4A8.13c	pts1	20S proteasome complex subunit beta 5	4250.98	0.721293	0.734394	0.205243	3.51434	0.000440844	0.003891
SPBC28F2.12	rpb1	RNA polymerase II large subunit Rpb1	6040.62	0.721106	0.736823	0.21766	3.31299	0.00092305	0.00706598
SPBC1778.06c	fim1	fimbrin	11229.3	0.719502	0.730084	0.183914	3.91216	9.14741e-05	0.00110058
SPBC2A9.05c	tvp23	Golgi transport protein Tvp23 (predicted)	2241	0.718503	0.728518	0.181588	3.95678	7.59658e-05	0.000945505
SPCC1259.05c	cox9	cytochrome c oxidase subunit VIIa (predicted)	1982.83	0.717558	0.734548	0.234818	3.0558	0.00224461	0.0141225
SPBC30D10.13c	pdb1	pyruvate dehydrogenase e1 component beta subunit Pdb1	6297.31	0.717066	0.72506	0.162964	4.40016	1.08172e-05	0.000187809
SPBP4H10.08	qcr10	Reiske ISP-associated protein, ubiquinol-cytochrome-c reductase complex subunit Qcr10 (predicted)	4986.48	0.716877	0.732039	0.222165	3.22677	0.00125194	0.00889513
SPBC13G1.02	mpg2	mannose-1-phosphate guanyltransferase (predicted)	8821.58	0.713957	0.72218	0.165151	4.32306	1.53878e-05	0.000251861
SPBC11G11.01	fis1	mitochondrial fission protein Fis1 (predicted)	2296.85	0.713692	0.720215	0.143147	4.98574	6.17262e-07	1.66661e-05
SPAC9.09	met26	homocysteine methyltransferase Met26	46852.2	0.710743	0.723532	0.20531	3.4618	0.000536576	0.00455792
SPAPJ696.02	SPAPJ696.02	actin cortical patch component Lsb4 (predicted)	2970.6	0.709608	0.716764	0.154931	4.58015	4.64636e-06	9.39964e-05
SPAC3A12.14	cam1	calmodulin Cam1	4838.66	0.709176	0.716627	0.15799	4.48875	7.16413e-06	0.000132788
SPBC36B7.05c	SPBC36B7.05c	ubiquitin-protein ligase E/phosphatidylinositol(3)-phosphate binding protein (predicted)	1300.8	0.703561	0.716582	0.206575	3.40584	0.000659612	0.00538526
SPCP1E11.04c	pal1	membrane associated protein Pal1	3580.31	0.703144	0.710291	0.15435	4.55553	5.22535e-06	0.000102611
SPAC22E12.10c	etp1	mitochondrial type I (2Fe-2S) ferredoxin Etp1/ cytochrome oxidase cofactor Cox15, fusion protein	3109.26	0.701963	0.709199	0.156946	4.47264	7.72599e-06	0.000140543
SPBC582.07c	rpn7	19S proteasome regulatory subunit Rpn7	2012.92	0.700387	0.714819	0.219316	3.19351	0.00140554	0.00965403
SPBC1A4.02c	leu1	3-isopropylmalate dehydrogenase Leu1	8064.63	0.698806	0.710318	0.199405	3.50446	0.000457527	0.00399709
SPBC25H2.16c	SPBC25H2.16c	adaptin (predicted)	1850.87	0.698349	0.70369	0.135066	5.17041	2.33578e-07	7.52056e-06
SPBC16E9.14c	zrg17	cation diffusion family zinc membrane transporter Zrg17	825.036	0.697706	0.70738	0.183912	3.79369	0.000148427	0.00162866
SPCC1183.11	msy1	MS calcium ion channel protein Msy1	1795.13	0.69714	0.720379	0.265289	2.62785	0.00859258	0.0400325
SPCC16C4.15	rml2	mitochondrial ribosomal protein subunit L2 (predicted)	791.105	0.696996	0.708754	0.198835	3.5054	0.000455925	0.00399266
SPAC167.05	SPAC57A7.01	Usp (universal stress protein) family protein, implicated in meiotic chromosome segregation	1158.79	0.696461	0.704452	0.162204	4.29373	1.757e-05	0.00028153
SPAP8A3.09c	paa1	protein phosphatase regulatory subunit Paa1	2723.44	0.696357	0.710572	0.219561	3.17159	0.00151607	0.0102943
SPAC1399.06	SPAC1399.06	sequence orphan	262.374	0.695608	0.716596	0.260182	2.67354	0.00750545	0.0361221
SPBC18H10.02	lcf1	long-chain-fatty-acid-CoA ligase Lcf1	9327.32	0.69545	0.710449	0.223284	3.11465	0.00184165	0.0120057
SPBC1703.12	ubp9	ubiquitin C-terminal hydrolase Ubp9	1613.47	0.695183	0.7064	0.195132	3.56264	0.000367146	0.00333054
SPAC23C11.16	plo1	Polo kinase Plo1	410.416	0.69461	0.712689	0.251076	2.76653	0.00566563	0.0291484
SPBC8D2.04	hht2	histone H3 h3.2	26409.7	0.692774	0.705833	0.210127	3.29693	0.000977492	0.00735049
SPCC1840.09	SPCC1840.09	NAD dependent epimerase/dehydratase family protein	1023.62	0.689716	0.696678	0.15257	4.52066	6.16468e-06	0.000118093
SPAC3A11.07	SPAC3A11.07	NADH dehydrogenase (predicted)	10090.7	0.688987	0.709011	0.258444	2.6659	0.00767817	0.0367459
SPAC4F10.20	grx1	glutaredoxin Grx1	8403.96	0.685122	0.703431	0.242787	2.82191	0.00477385	0.025742
SPAC767.01c	vps1	dynamin family protein Vps1	2506.02	0.683927	0.688674	0.128327	5.32955	9.84571e-08	3.48051e-06
SPCC4G3.04c	coq5	C-methyltransferase (predicted)	1177.47	0.683793	0.693911	0.187621	3.64454	0.000267865	0.0026432
SPBP22H7.03	SPBP22H7.03	beta-glucan synthesis-associated protein (predicted)	1113.05	0.683183	0.690282	0.157566	4.33586	1.45194e-05	0.00023936
SPAC16A10.04	rho4	Rho family GTPase Rho4	1144.89	0.683055	0.697943	0.226546	3.01509	0.00256906	0.0157142
SPCC550.09	SPCC550.09	peroxin Pex32 (predicted)	1100.28	0.682538	0.702262	0.250909	2.72026	0.00652298	0.0325817
SPBP19A11.07c	SPBP19A11.07c	human HID1 ortholog 2	697.522	0.682486	0.69793	0.224847	3.03533	0.00240272	0.0148852
SPAC664.05	rpl13	60S ribosomal protein L13 (predicted)	47667.6	0.681345	0.697269	0.231605	2.94184	0.00326268	0.0192852
SPBC4.06	SPBC4.06	acid phosphatase (predicted)	1670.44	0.680634	0.68632	0.14094	4.82924	1.37057e-06	3.36895e-05
SPBC713.08	mim1	mitochondrial TOM complex assembly protein Mim1 (predicted)	4689.28	0.679585	0.687945	0.170668	3.98192	6.8361e-05	0.000869225
SPAC24C9.14	otu1	ubiquitin-specific cysteine protease, OTU family, Otu1	2584.61	0.679295	0.692955	0.209642	3.24026	0.0011942	0.00859375
SPAC56F8.16	esc1	transcription factor Esc1 (predicted)	1898.55	0.679044	0.700228	0.264123	2.57094	0.0101424	0.0450205
SPAPYUG7.02c	sin1	stress activated MAP kinase interacting protein Sin1	966.562	0.677693	0.682005	0.122809	5.51828	3.42334e-08	1.38919e-06
SPAC2G11.13	atg22	vacuolar amino acid efflux transporter Atg22	1398.41	0.67723	0.689262	0.199137	3.40082	0.000671829	0.00545901
SPAC637.13c	slm1	cytoskeletal signaling protein Slm1 (predicted)	1024.72	0.676195	0.694601	0.242278	2.79098	0.00525482	0.0276328
SPBC4C3.12	SPBC4C3.13	forkhead transcription factor Sep1	2045.29	0.675753	0.686212	0.188616	3.58269	0.000340072	0.0031347
SPAC1B2.04	cox6	cytochrome c oxidase subunit VI (predicted)	5666.95	0.675068	0.683318	0.170466	3.96014	7.4905e-05	0.00094239
SPAC31G5.05c	SPAC31G5.05c	ribulose phosphate 3-epimerase (predicted)	2811.81	0.674755	0.686834	0.206262	3.27134	0.00107038	0.00791023
SPCC364.02c	bis1	stress response protein Bis1	232.317	0.674044	0.694341	0.259063	2.60185	0.00927217	0.0423641
SPBC16G5.07c	SPBC16G5.07c	prohibitin (predicted)	731.564	0.67383	0.683735	0.186882	3.60564	0.000311379	0.0029495
SPBC543.09	yta12	mitochondrial m-AAA protease Yta12 (predicted)	2012.15	0.672049	0.684236	0.206081	3.26109	0.00110986	0.0081232
SPBC17A3.02	SPBC17A3.02	conserved fungal protein	443.768	0.670781	0.67783	0.15724	4.26598	1.99029e-05	0.00031306
SPBC21B10.14	ymr31	mitochondrial ribosomal protein Ymr1 (predicted)	517.186	0.670603	0.688905	0.238543	2.81125	0.00493491	0.026413
SPCC14G10.04	SPCC14G10.04	sequence orphan	1436.28	0.669588	0.677491	0.166819	4.01387	5.97313e-05	0.000775828
SPAC6F12.12	par2	protein phosphatase regulatory subunit Par2	1036.86	0.669515	0.67793	0.171741	3.8984	9.6832e-05	0.00115491
SPAC27E2.11c	SPAC27E2.11c	sequence orphan	77463.6	0.669056	0.681519	0.208267	3.21249	0.0013159	0.00922745
SPAPB17E12.11	SPAPB17E12.11	oligosaccharyltransferase gamma subunit Ost3 (predicted)	6226.2	0.669008	0.673977	0.133535	5.00998	5.44359e-07	1.49928e-05
SPCC663.01c	ekc1	protein phosphatase regulatory subunit Ekc1 (predicted)	3448.13	0.667803	0.6713	0.111599	5.98396	2.1777e-09	1.24456e-07
SPBC691.05c	SPBC691.05c	membrane transporter (predicted)	2182.82	0.667595	0.680006	0.207197	3.22203	0.00127287	0.0089624
SPCC622.10c	SPCC622.10c	exocyst complex subunit Sec5 (predicted)	1169.5	0.667516	0.679862	0.204754	3.26009	0.00111376	0.008143
SPBC1271.05c	SPBC1271.05c	zf-AN1 type zinc finger protein	1669.09	0.667247	0.680664	0.207872	3.20989	0.00132786	0.0092923
SPAC1D4.13	byr1	MAP kinase kinase Byr1	1451.12	0.666346	0.670047	0.115291	5.77967	7.48465e-09	3.66641e-07
SPBC800.09	sum2	G2/M transition checkpoint protein Sum2	1570.15	0.665966	0.6719	0.14554	4.57584	4.74316e-06	9.51129e-05
SPBC19C2.15c	SPBC19C2.15c	phosphoprotein phosphatase (predicted)	2664.07	0.664807	0.673421	0.17498	3.79933	0.00014509	0.00159716
SPCC576.10c	rpt3	19S proteasome regulatory subunit Rpt3 (predicted)	2524.26	0.664125	0.675671	0.203397	3.26517	0.00109397	0.00804163
SPAC25A8.02	atg14	sequence orphan	1496.59	0.663996	0.680504	0.229672	2.89107	0.00383937	0.021812
SPBC8D2.20c	sec31	COPII-coated vesicle component Sec31 (predicted)	4333.28	0.663593	0.674377	0.191739	3.46092	0.000538337	0.00455792
SPCC16C4.10	SPCC16C4.10	6-phosphogluconolactonase (predicted)	4252.58	0.661831	0.671605	0.18491	3.5792	0.000344651	0.00317137
SPAC3A12.08	SPAC3A12.08	conserved fungal protein	281.277	0.66095	0.675976	0.222412	2.97174	0.00296116	0.017705
SPAC17G8.10c	dma1	mitotic spindle checkpoint protein Dma1	1348.12	0.660365	0.670034	0.183666	3.59547	0.000323807	0.00303785
SPAC2G11.03c	vps45	vacuolar sorting protein Vps45	1149.44	0.65945	0.664863	0.138332	4.76715	1.86846e-06	4.37335e-05
SPCC1840.01c	mog1	Ran GTPase binding protein Mog1	1022.64	0.658685	0.669864	0.196739	3.34801	0.000813929	0.00637934
SPCC576.11	rpl15	60S ribosomal protein L15 (predicted)	32608.1	0.658245	0.672494	0.225133	2.9238	0.00345785	0.0201307
SPCC188.02	par1	protein phosphatase regulatory subunit Par1	1574.65	0.658145	0.660693	0.0969676	6.78726	1.14281e-11	1.03124e-09
SPAC630.14c	tup12	transcriptional corepressor Tup12	2992.23	0.656398	0.663548	0.159455	4.1165	3.84664e-05	0.000539657
SPCC1672.08c	tfa2	transcription factor TFIIE beta subunit, TFIIEB, Tfa2	1784.91	0.654056	0.661684	0.164155	3.98439	6.76542e-05	0.000867238
SPBC2F12.17	cox7	cytochrome c oxidase subunit VII Cox7 (predicted)	2648.48	0.653851	0.672407	0.253923	2.575	0.010024	0.0446104
SPBC1718.06	msp1	mitochondrial dynamin family GTPase Msp1	1672.73	0.653841	0.66657	0.209894	3.1151	0.00183881	0.0119986
SPAC17C9.07	alg8	glucosyltransferase Alg8 (predicted)	1492.35	0.652957	0.662033	0.181565	3.59627	0.00032281	0.00303264
SPAC1142.02c	SPAC17G6.19c	TPR repeat protein, SGT2 family (predicted)	1493.42	0.652634	0.661129	0.175263	3.72374	0.000196296	0.00203969
SPCC16A11.08	atg20	sorting nexin Atg20 (predicted)	283.821	0.652347	0.670238	0.249762	2.61187	0.00900473	0.0415408
SPAC9G1.05	SPAC9G1.05	actin cortical patch component Aip1 (predicted)	1488.88	0.651794	0.660831	0.181561	3.58995	0.000330744	0.00307767
SPAC19G12.10c	cpy1	vacuolar carboxypeptidase Y	56606.2	0.650978	0.662652	0.204316	3.18613	0.00144191	0.00986496
SPCC70.05c	SPCC70.05c	serine/threonine protein kinase (predicted)	4050.43	0.649101	0.667401	0.24465	2.65318	0.0079737	0.037791
SPAPB18E9.02c	ppk18	serine/threonine protein kinase Ppk18 (predicted)	1669.82	0.647542	0.657345	0.185526	3.49031	0.000482466	0.00417245
SPAC19G12.11	coq9	ubiquinone biosynthesis protein Coq9 (predicted)	3262.81	0.647072	0.656945	0.189905	3.40735	0.000655977	0.00536196
SPCC1795.04c	pre10	20S proteasome complex subunit alpha 7, Pre10 (predicted)	2960.95	0.645935	0.654084	0.17328	3.7277	0.000193234	0.0020263
SPBC1604.03c	SPBC1604.03c	conserved fungal protein	835.321	0.645243	0.654125	0.181781	3.54955	0.000385888	0.00346844
SPAC1805.16c	SPAC1805.16c	purine nucleoside phosphorylase (predicted)	1138.13	0.645083	0.653829	0.17962	3.59138	0.000328937	0.00306919
SPCC4B3.10c	ipk1	inositol 1,3,4,5,6-pentakisphosphate (IP5) kinase	1199.02	0.64403	0.653993	0.191112	3.3699	0.000751941	0.00599398
SPAC17G8.04c	arc5	ARP2/3 actin-organizing complex subunit Arc5	2354.72	0.643678	0.658439	0.228698	2.81453	0.00488488	0.0262338
SPAC16E8.08	pos1	sequence orphan	329.222	0.643405	0.654963	0.20525	3.13474	0.00172004	0.0113314
SPAC27E2.01	SPAC27E2.01	alpha-amylase homolog (predicted)	407.126	0.64194	0.649968	0.172497	3.72146	0.000198077	0.00205199
SPAC19B12.08	atg4	Atg8 deconjugator Atg4 (predicted)	1401.54	0.637393	0.653196	0.234795	2.71468	0.00663392	0.0329463
SPAC1851.02	slc1	1-acylglycerol-3-phosphate O-acyltransferase Slc1 (predicted)	2971.8	0.635136	0.643756	0.178864	3.55094	0.000383852	0.00345921
SPAC144.10c	gwt1	pig-W	2693.38	0.633831	0.644881	0.201011	3.15322	0.00161482	0.0107938
SPBC1778.08c	arc3	ARP2/3 actin-organizing complex subunit Arc21	3802.88	0.632689	0.640099	0.167922	3.76775	0.000164723	0.00176775
SPCC285.10c	SPCC285.10c	SPRY domain protein	1142.16	0.631987	0.645887	0.218617	2.89085	0.00384206	0.021812
SPAC821.13c	SPAC821.13c	P-type ATPase (predicted)	1351.49	0.631427	0.63988	0.17797	3.54793	0.000388272	0.0034853
SPAC6F6.10c	arc2	ARP2/3 actin-organizing complex subunit Arc34	5154.57	0.631196	0.638192	0.160872	3.92359	8.72382e-05	0.00106266
SPAC24H6.01c	SPAC24H6.01c	membrane bound O-acyltransferase, MBOAT (predicted)	1206.01	0.630966	0.638707	0.171087	3.68799	0.000226035	0.00229312
SPCC645.08c	snd1	RNA-binding protein Snd1	3635.26	0.630865	0.640918	0.194799	3.23853	0.00120145	0.00863687
SPAC8C9.16c	mug63	TLDc domain protein 1	1069.07	0.629424	0.644577	0.228798	2.75101	0.00594126	0.030204
SPCC16C4.18c	taf6	histone H4-like TAF Taf6, SAGA complex subunit	1722.99	0.628024	0.633488	0.144186	4.35564	1.32677e-05	0.000220849
SPBC28E12.03	rga4	Rho-type GTPase activating protein Rga4	1336.12	0.62699	0.639131	0.214135	2.92801	0.00341136	0.0199277
SPBP19A11.03c	mts4	19S proteasome regulatory subunit Mts4	3058.87	0.626529	0.633649	0.162574	3.85382	0.000116291	0.00134945
SPBC609.03	iqw1	WD repeat protein, Iqw1	851.983	0.62621	0.642538	0.237095	2.64117	0.00826198	0.0389153
SPAC6G10.09	SPAC6G10.09	alpha glucosidase I Gls1 (predicted)	4150.61	0.625903	0.636518	0.19907	3.14413	0.00166581	0.0110485
SPAC9E9.07c	ypt2	GTPase Ypt2	4611.65	0.622212	0.630269	0.174887	3.5578	0.00037397	0.00338349
SPBC365.08c	SPBC365.08c	Der1-like (degradation in the ER) family (predicted)	2272.65	0.621805	0.62969	0.170777	3.64103	0.000271547	0.00266419
SPBC1734.15	rsc4	RSC complex subunit Rsc4	454.616	0.621747	0.627292	0.145998	4.2586	2.05707e-05	0.000319172
SPBC15D4.11c	SPBC15D4.11c	mitochondrial Mam33 family protein (predicted)	178.148	0.62064	0.633089	0.211629	2.93268	0.00336048	0.0197652
SPBC19F5.03	sac11	inositol polyphosphate phosphatase (predicted)	2821.48	0.619614	0.628621	0.187869	3.29811	0.000973373	0.0073356
SPCC1235.06	sif1	Sad1 interacting factor 1	1868.04	0.618697	0.623889	0.140963	4.38906	1.13841e-05	0.00019567
SPCC16C4.07	scw1	RNA-binding protein Scw1	908.009	0.617848	0.629786	0.213945	2.88788	0.00387842	0.0219638
SPCC1020.05	SPCC1020.05	phosphoprotein phosphatase (predicted)	1711.41	0.616992	0.626817	0.192778	3.20054	0.00137172	0.00947986
SPAC3A11.12c	rpt5	19S proteasome regulatory subunit Rpt5 (predicted)	1869.23	0.615776	0.626219	0.198278	3.10562	0.0018988	0.0123081
SPAC1687.07	SPAC1687.07	conserved fungal protein	613.369	0.615307	0.62578	0.194145	3.16931	0.001528	0.0103242
SPAC1B3.08	SPAC1B3.08	COP9 signalosome complex subunit 12 (predicted)	5598.26	0.614766	0.630893	0.240587	2.55527	0.0106105	0.0465561
SPBC428.12c	SPBC428.12c	RNA-binding protein	1108.31	0.614747	0.62029	0.145729	4.21841	2.46026e-05	0.000370011
SPCC74.03c	ssp2	serine/threonine protein kinase Ssp2	2400.71	0.614157	0.62148	0.165653	3.70749	0.000209321	0.00215868
SPBC4.07c	rpt2	19S proteasome regulatory subunit Rpt2	2313.79	0.61402	0.620444	0.157115	3.9081	9.30265e-05	0.00111534
SPCC63.04	mok14	alpha-1,4-glucan synthase Mok14	752.283	0.613207	0.62263	0.187382	3.27249	0.00106604	0.00788953
SPBC15C4.02	SPBC15C4.02	ABC1 kinase family protein	827.224	0.606219	0.611919	0.149953	4.04272	5.28337e-05	0.000699485
SPAC144.04c	spe1	ornithine decarboxylase Spe1 (predicted)	5752.05	0.606219	0.618633	0.215163	2.81749	0.00484004	0.0260337
SPCC1259.12c	SPCC1259.12c	Ran GTPase binding protein (predicted)	474.344	0.606211	0.621181	0.235248	2.5769	0.00996921	0.0444242
SPBC21C3.01c	vps13a	chorein homolog (predicted)	354.142	0.605961	0.612913	0.16404	3.69397	0.000220777	0.00225983
SPAC1565.08	cdc48	AAA family ATPase Cdc48	9719.49	0.605147	0.614209	0.186267	3.24882	0.00115885	0.00836565
SPAC607.07c	SPAC607.07c	sequence orphan	2173.95	0.603151	0.607912	0.13745	4.38815	1.14318e-05	0.000195999
SPBC1703.10	ypt1	GTPase Ypt1	6728.84	0.602925	0.610835	0.176493	3.41614	0.000635154	0.00522288
SPAC23C4.16c	atg15	autophagy associated lipase Atg15	1306.65	0.602642	0.613563	0.202432	2.97701	0.0029107	0.0174337
SPAC17A5.10	SPAC17A5.10	conserved fungal protein	761.238	0.601159	0.610045	0.182573	3.29271	0.000992278	0.00744534
SPBC1289.04c	pob1	Boi family protein	1733.33	0.600591	0.609896	0.189947	3.16188	0.00156752	0.0105187
SPAC27F1.07	ost1	dolichyl-diphospho-oligosaccharide-protein glycosyltransferase Ost1 (predicted)	10682.8	0.599576	0.605441	0.152707	3.92633	8.62528e-05	0.00105253
SPAC23C4.12	hhp2	serine/threonine protein kinase Hhp2	1672.71	0.599512	0.606454	0.165415	3.6243	0.000289748	0.00279872
SPBC3F6.02c	SPBC3F6.02c	3 beta-hydroxysteroid dehydrogenase/delta 5-->4-isomerase (predicted)	6273.37	0.598382	0.60681	0.182394	3.28071	0.00103547	0.0077104
SPBC2F12.10	SPBC2F12.10	mitochondrial ribosomal protein subunit L35 (predicted)	1336.86	0.597918	0.603989	0.153804	3.88754	0.000101265	0.00120359
SPAC6F12.02	rst2	transcription factor Rst2	3343.13	0.597638	0.607462	0.191047	3.12823	0.00175861	0.0115522
SPCC4G3.13c	SPCC4G3.13c	CUE domain protein Cue1/4 family involved in ER associated protein catabolism (predicted)	1075.7	0.596775	0.602313	0.148826	4.00988	6.0749e-05	0.00078607
SPAC11G7.01	SPAC11G7.01	sequence orphan	4207.02	0.596301	0.602542	0.159012	3.75003	0.000176813	0.00187416
SPAC57A7.09	SPAC57A7.09	human RNF family homolog	1755.29	0.594983	0.602873	0.175081	3.39833	0.000677998	0.00549611
SPCC126.07c	pbr1	human CTD-binding SR-like protein rA9 homolog (predicted)	1568.91	0.594782	0.604385	0.193368	3.07591	0.00209864	0.0133264
SPAP8A3.08	cdc4	myosin II light chain	3421.55	0.593485	0.604819	0.211911	2.80064	0.0051002	0.0271351
SPBC14F5.11c	mug186	sorting nexin Snx41 (predicted)	1292.28	0.592753	0.602988	0.193602	3.06172	0.00220072	0.0139071
SPBC115.02c	SPBC115.02c	AFG1 family mitochondrial ATPase (predicted)	1349.63	0.591204	0.596372	0.142279	4.15524	3.24939e-05	0.000472126
SPAC1F3.07c	rsc58	RSC complex subunit Rsc58	760.18	0.590663	0.595132	0.134373	4.39571	1.1041e-05	0.000190728
SPAC57A7.10c	sec21	coatomer gamma subunit Sec21 (predicted)	3790.23	0.59036	0.595012	0.137001	4.30917	1.63871e-05	0.000266311
SPBC713.02c	ubp15	ubiquitin C-terminal hydrolase Ubp15	2534.16	0.589995	0.598169	0.176153	3.34932	0.000810091	0.00637417
SPAC1D4.02c	SPAC1D4.02c	human GRASP protein family Golgi protein (predicted)	505.975	0.589993	0.605359	0.230237	2.56255	0.0103907	0.0457887
SPCC191.02c	acs1	acetyl-CoA ligase (predicted)	4320.08	0.589718	0.602573	0.226762	2.6006	0.00930602	0.0424622
SPBC685.03	SPBC685.03	sequence orphan	354.908	0.588506	0.599268	0.203774	2.88803	0.00387663	0.0219638
SPCC16C4.17	mug123	meiotically upregulated gene Mug123	335.935	0.587374	0.597574	0.203998	2.8793	0.00398553	0.0224352
SPAC22E12.17c	glo3	ARF GTPase activating protein (predicted)	3805.14	0.584694	0.589856	0.145059	4.03073	5.56036e-05	0.000730516
SPBC4C3.06	syp1	cytoskeletal protein Syp1 (predicted)	1087.62	0.58261	0.588508	0.154969	3.75953	0.00017023	0.00181184
SPBC646.05c	erg9	squalene synthase Erg9 (predicted)	4579.1	0.582105	0.58797	0.154861	3.75889	0.00017067	0.00181184
SPAC1F3.03	SPAC1F3.03	Lgl family protein (predicted)	868.985	0.581997	0.594539	0.217565	2.67505	0.00747175	0.0360093
SPAC13A11.05	SPAC13A11.05	peptidase family M17	4188.45	0.581688	0.589445	0.177178	3.28308	0.00102679	0.00767072
SPAC1834.02	aro1	pentafunctional aromatic polypeptide Aro1 (predicted)	3940.27	0.581575	0.588251	0.164496	3.5355	0.000407008	0.00362501
SPCC1442.05c	SPCC1442.05c	mitochondrial protein	681.987	0.581492	0.588517	0.169602	3.42856	0.000606793	0.00504411
SPAC1296.04	mug65	spore wall assembly protein (predicted)	788.833	0.580868	0.587133	0.160578	3.61736	0.000297621	0.00285467
SPBC11G11.04	trs20	TRAPP complex subunit Trs20 (predicted)	492.58	0.580639	0.587169	0.162659	3.56968	0.000357421	0.0032639
SPBC14C8.03	fma2	methionine aminopeptidase Fma2 (predicted)	1905.6	0.580425	0.587981	0.175791	3.30178	0.00096074	0.00728039
SPBC902.06	mto2	MT organizer Mto2	1419.95	0.580387	0.587087	0.166715	3.48131	0.000498964	0.00429886
SPAC1687.15	gsk3	serine/threonine protein kinase Gsk3	3209.42	0.579058	0.587129	0.180665	3.20515	0.00134993	0.00939879
SPCC1682.11c	ctl1	choline transmembrane transporter family protein (predicted)	1250.83	0.574987	0.584102	0.190717	3.01487	0.00257091	0.0157142
SPCC4G3.12c	SPCC4G3.12c	ubiquitin-protein ligase E3 (predicted)	1539.64	0.574811	0.583242	0.182516	3.14937	0.00163621	0.0109049
SPAC1610.04	mug99	meiotically upregulated gene Mug99	697.513	0.573104	0.577463	0.133395	4.29628	1.73689e-05	0.000280272
SPCC622.02	SPCC622.02	dubious	787.932	0.573048	0.582762	0.195232	2.93522	0.0033331	0.0196414
SPAC1F5.07c	hem14	protoporphyrinogen oxidase (predicted)	824.875	0.572596	0.578611	0.158343	3.61616	0.000299003	0.0028566
SPBC16E9.09c	erp5	COPII vesicle coat component Erp5/Erp6 (predicted)	3604.4	0.571816	0.574358	0.103599	5.51952	3.39924e-08	1.38762e-06
SPCC24B10.07	gad8	AGC family protein kinase Gad8	2489.48	0.570948	0.576905	0.157729	3.61979	0.000294839	0.00283194
SPBC19G7.05c	bgs1	1,3-beta-glucan synthase catalytic subunit Bgs1	3012.37	0.569972	0.577725	0.179994	3.16662	0.00154221	0.0103785
SPBC336.10c	tif512	translation elongation factor eIF5A (predicted)	20362.1	0.569905	0.581062	0.215835	2.64047	0.00827914	0.0389693
SPBC26H8.13c	SPBC26H8.13c	Siva family protein (predicted)	1462.49	0.568896	0.574205	0.149558	3.80384	0.000142471	0.00157084
SPAP27G11.02	SPAP27G11.02	TPR repeat protein, involved in mitochondrial protein turnover (predicted)	711.803	0.568155	0.573406	0.149789	3.79303	0.000148821	0.00163038
SPAC19G12.08	scs7	sphingosine hydroxylase Scs7	10339	0.567036	0.578838	0.22087	2.56729	0.0102498	0.0454381
SPAC12B10.13	SPAC12B10.13	proteasome-dependent catabolite inactivation protein, ubiquitin ligase complex subunit (predicted)	871.999	0.565502	0.575829	0.201649	2.80439	0.00504123	0.0268839
SPAC589.05c	SPAC589.05c	conserved eukaryotic protein	535.482	0.563771	0.567926	0.133334	4.22826	2.35506e-05	0.000357323
SPCC1322.06	kap113	karyopherin Kap113	480.752	0.562785	0.569988	0.174204	3.2306	0.0012353	0.00881759
SPBC354.13	rga6	Rho-type GTPase activating protein Rga6 (predicted)	1158.38	0.560123	0.564374	0.133976	4.18078	2.90506e-05	0.000430301
SPCC5E4.03c	taf5	SAGA complex subunit/TATA-binding protein associated factor/transcription factor TFIID complex subunit Taf5	932.766	0.559228	0.564014	0.142935	3.91246	9.13596e-05	0.00110058
SPBC29A10.13	atp7	F0-ATPase subunit D (predicted)	2094.39	0.559026	0.570129	0.215902	2.58925	0.00961848	0.0432832
SPCC1322.05c	SPCC1322.05c	leukotriene A-4 hydrolase (predicted)	2580.97	0.55898	0.566982	0.180049	3.10459	0.0019054	0.0123276
SPCC11E10.06c	elp4	elongator complex subunit Elp4 (predicted)	779.908	0.55754	0.56742	0.196042	2.84399	0.0044553	0.0244631
SPAC30C2.07	SPAC30C2.07	sequence orphan	1816.55	0.556717	0.562626	0.15883	3.5051	0.000456437	0.00399266
SPAC1006.06	rgf2	RhoGEF Rgf2	1570.71	0.556329	0.563829	0.179366	3.10164	0.00192453	0.0124241
SPBC16C6.03c	SPBC16C6.03c	ribosome assembly protein (predicted)	545.578	0.556139	0.563339	0.173634	3.20295	0.00136029	0.00943259
SPBC1289.01c	chr4	1,3-beta-glucan synthase regulatory factor Chf3/Chr4	773.767	0.555284	0.566298	0.214769	2.58549	0.00972407	0.0435582
SPAC1B3.18c	mrps18	mitochondrial ribosomal protein subunit S18 (predicted)	731.725	0.552283	0.55819	0.158044	3.49448	0.00047499	0.00411818
SPCC794.10	SPCC794.10	UTP-glucose-1-phosphate uridylyltransferase-like	649.163	0.551098	0.555665	0.139984	3.93687	8.25523e-05	0.00101097
SPAC11H11.06	arp2	ARP2/3 actin-organizing complex subunit Arp2	5461.67	0.55085	0.559381	0.191189	2.88117	0.003962	0.0223449
SPAC22G7.01c	fra1	iron responsive transcriptional regulator, peptidase family (predicted)	2162.16	0.550433	0.555113	0.142087	3.87393	0.000107096	0.00125765
SPCC622.01c	SPCC622.01c	dubious	1316.94	0.549572	0.557604	0.182328	3.0142	0.0025766	0.015735
SPAC6B12.12	tom70	mitochondrial TOM complex subunit Tom70 (predicted)	4122.72	0.549483	0.559413	0.206092	2.66621	0.00767126	0.0367385
SPBP4H10.17c	SPBP4H10.17c	carboxyl methyl esterase (predicted)	1256.45	0.547973	0.555107	0.169623	3.23053	0.00123559	0.00881759
SPCC4B3.17	cbp3	ubiquinol cytochrome-c reductase assembly protein Cbp3 (predicted)	706.68	0.547883	0.55371	0.154474	3.54677	0.000389984	0.00349609
SPAC13A11.04c	ubp8	SAGA complex ubiquitin C-terminal hydrolase Ubp8	402.033	0.545311	0.553282	0.184324	2.95843	0.00309206	0.0184074
SPBC337.07c	SPBC337.07c	carboxypeptidase (predicted)	3018.98	0.544646	0.549228	0.139354	3.90837	9.29195e-05	0.00111534
SPAC26A3.15c	nsp1	nucleoporin Nsp1	2459.61	0.544051	0.546363	0.101302	5.37057	7.84877e-08	2.84798e-06
SPBC6B1.02	ppk30	Ark1/Prk1 family protein kinase Ppk30	1073.89	0.543615	0.551693	0.186584	2.91351	0.00357386	0.0206166
SPBC405.04c	ypt7	GTPase Ypt7	5417.38	0.54344	0.548888	0.149254	3.64104	0.000271537	0.00266419
SPAC7D4.10	vma13	V-type ATPase V1 subunit H (predicted)	2150.52	0.542952	0.54613	0.120178	4.5179	6.24546e-06	0.000118976
SPCC1753.02c	git3	G-protein coupled receptor Git3	2094.98	0.54206	0.549498	0.187483	2.89124	0.00383725	0.021812
SPAC6F6.15	ypt5	GTPase Ypt5	4067.07	0.541545	0.55286	0.214497	2.52472	0.0115791	0.0494762
SPAC1F3.05	SPAC1F3.05	Golgi localized Arf binding gamma-adaptin ortholog (predicted)	1486.06	0.541019	0.547409	0.168749	3.20607	0.00134563	0.00938608
SPCC645.09	mrpl37	mitochondrial ribosomal protein subunit L37 (predicted)	758.909	0.540739	0.548187	0.180421	2.9971	0.00272562	0.0165272
SPBC119.07	ppk19	serine/threonine protein kinase Ppk19	669.237	0.540494	0.551008	0.209333	2.58198	0.00982355	0.0439178
SPBC354.14c	vac8	vacuolar protein Vac8 (predicted)	1952.57	0.539334	0.545397	0.163474	3.29921	0.000969586	0.00731509
SPBP8B7.23	SPBP8B7.23	ubiquitin-protein ligase E3 implicated in transcription (predicted)	1290.13	0.538779	0.548984	0.204413	2.63573	0.00839559	0.0393823
SPAC24H6.04	hxk1	hexokinase 1	8112.1	0.535004	0.544572	0.205041	2.60925	0.00907407	0.0417371
SPBC32H8.12c	act1	actin Act1	56068.6	0.534257	0.539857	0.157845	3.3847	0.000712568	0.00573567
SPAC664.11	ssc1	mitochondrial heat shock protein Hsp70	11295.2	0.533099	0.542793	0.206069	2.587	0.00968164	0.0434533
SPBC4.03c	SPBC4.03c	COPII-coated vesicle component Sfb3 (predicted)	1529.28	0.531407	0.535649	0.138827	3.82783	0.00012928	0.00146063
SPAC1783.07c	pap1	transcription factor Pap1/Caf3	3291.27	0.52811	0.535387	0.181281	2.91322	0.00357727	0.0206166
SPAC607.06c	SPAC607.06c	metallopeptidase	451.173	0.525857	0.532811	0.179426	2.93078	0.00338108	0.0198381
SPCC338.14	ado1	adenosine kinase (predicted)	9282.06	0.525737	0.5318	0.165823	3.17048	0.00152186	0.0103132
SPBC146.14c	sec26	coatomer beta subunit (predicted)	6894.74	0.525404	0.53175	0.169156	3.10604	0.00189613	0.0123081
SPAC926.09c	fas1	fatty acid synthase beta subunit Fas1	14042	0.524796	0.532428	0.185688	2.82622	0.00471003	0.0255549
SPAPJ696.01c	vps17	retromer complex subunit Vps17	1120.37	0.523984	0.530137	0.163447	3.20583	0.00134673	0.00938608
SPAC4H3.07c	SPAC4H3.07c	protein phosphatase Fmp31 (predicted)	1686.5	0.523069	0.528534	0.158142	3.30759	0.000941028	0.00717063
SPAC1486.02c	dsc2	Golgi Dsc E3 ligase complex subunit Dsc2	2246.58	0.522487	0.526383	0.133726	3.90714	9.33945e-05	0.0011178
SPCC1739.12	ppe1	serine/threonine protein phosphatase Ppe1	3289.66	0.52086	0.527591	0.173434	3.00322	0.00267136	0.0162413
SPAC6F12.03c	fsv1	SNARE Fsv1	624.912	0.519989	0.527583	0.182991	2.84161	0.00448863	0.0246067
SPAC18B11.05	gpi18	pig-V, dolichyl-phosphate-mannose-glycolipid alpha-mannosyltransferase (predicted)	1528.52	0.517768	0.525528	0.187803	2.75697	0.00583402	0.0297913
SPCC794.07	lat1	dihydrolipoamide S-acetyltransferase E2, Lat1 (predicted)	8962.78	0.516195	0.521953	0.163025	3.16636	0.00154362	0.0103785
SPAC13F5.05	SPAC13F5.05	thioredoxin family protein (predicted)	1081.19	0.516072	0.522091	0.166309	3.10309	0.00191513	0.0123789
SPBC3B9.11c	ctf1	mRNA cleavage and polyadenylation specificity factor complex subunit Ctf1	729.699	0.515272	0.521832	0.171895	2.9976	0.00272111	0.0165145
SPBC18E5.02c	SPBC18E5.02c	serine palmitoyltransferase complex subunit (predicted)	4974.87	0.51523	0.518615	0.124767	4.12953	3.63507e-05	0.000517206
SPAC57A10.07	SPAC57A10.07	conserved protein (fungal and protozoan)	1787.28	0.514923	0.523573	0.195828	2.62946	0.00855194	0.0399246
SPBC21B10.09	SPBC21B10.09	acetyl-CoA transporter (predicted)	1545.67	0.514121	0.519444	0.156851	3.27776	0.00104635	0.0077708
SPBC2G2.16	SPBC2G2.16	mannose-6-phosphate isomerase (predicted)	1690.09	0.513374	0.517212	0.13448	3.81749	0.000134817	0.00151075
SPAC631.01c	acp2	F-actin capping protein beta subunit (predicted)	3767.39	0.512716	0.518655	0.166757	3.07462	0.00210769	0.0133714
SPAC110.03	cdc42	Rho family GTPase Cdc42	8261.8	0.512691	0.517107	0.143765	3.56617	0.000362239	0.00329912
SPAC3A11.09	sod22	plasma membrane alkali metal cation/H+ antiporter Sod22	1273.66	0.512107	0.520827	0.200524	2.55385	0.010654	0.0466837
SPAC644.16	SPAC644.16	RNA-binding protein (predicted)	1027.73	0.511478	0.515328	0.135215	3.7827	0.000155136	0.00168343
SPAC23D3.10c	eng2	endo-1,3-beta-glucanase Eng2	1223.17	0.508829	0.513453	0.148055	3.43676	0.000588717	0.00493573
SPCC550.04c	gpi2	pig-C (predicted)	579.869	0.50824	0.513543	0.157511	3.22669	0.00125233	0.00889513
SPAC3F10.13	ucp6	UBA domain protein Ucp6	1056.62	0.508206	0.51364	0.161324	3.15021	0.00163152	0.0108842
SPAC2F3.06c	kap104	karyopherin Kap104	2693.4	0.506544	0.514673	0.194906	2.59891	0.00935193	0.0425308
SPAC1420.01c	SPAC56E4.08c	DUF1752 family protein, involved in regulation of transcription (predicted)	2807.73	0.506345	0.512184	0.16553	3.05893	0.00222129	0.0140144
SPAC29E6.01	pof11	F-box protein Pof11	1378.4	0.506198	0.513105	0.17304	2.92531	0.00344109	0.0200501
SPAC6F6.06c	rax2	cell polarity factor Rax2	1485.15	0.505671	0.513279	0.188838	2.67781	0.00741055	0.0357898
SPBC839.09c	mrp21	mitochondrial ribosomal protein subunit Mrp21 (predicted)	952.967	0.503497	0.507967	0.145509	3.46024	0.000539699	0.00456382
SPBC336.01	fbh1	DNA helicase I	877.01	0.502914	0.510006	0.183481	2.74096	0.00612601	0.0309368
SPBC1711.09c	SPBC1711.09c	SNARE associated Golgi protein (predicted)	994.341	0.502425	0.507248	0.151652	3.31303	0.000922926	0.00706598
SPCC320.04c	SPCC320.04c	GTPase Gem1 (predicted)	407.257	0.502206	0.510681	0.195842	2.56434	0.0103373	0.0457083
SPAC26F1.03	pda1	pyruvate dehydrogenase e1 component alpha subunit Pda1 (predicted)	12301.8	0.502066	0.508439	0.17359	2.89224	0.00382502	0.0217693
SPBP35G2.07	ilv1	acetolactate synthase catalytic subunit	3931.89	0.501755	0.509102	0.186165	2.69522	0.00703428	0.0344825
SPCC962.03c	cut15	karyopherin Cut15	1660.49	0.500666	0.507783	0.18204	2.7503	0.00595411	0.0302469
SPBPJ4664.04	SPBPJ4664.04	coatomer alpha subunit (predicted)	4164.48	0.500388	0.506147	0.165465	3.02414	0.00249343	0.01535
SPAC27F1.08	pdt1	Nramp family manganese ion transporter	2614.81	0.499924	0.506409	0.172385	2.90005	0.00373105	0.0213216
SPAC644.11c	pkp1	mitochondrial pyruvate dehydrogenase (lipoamide) kinase Pkp1 (predicted)	933.96	0.499662	0.504604	0.15389	3.24688	0.00116677	0.00841396
SPBC337.15c	coq7	ubiquinone biosynthesis protein Coq7	955.744	0.49957	0.506272	0.17691	2.82387	0.00474477	0.0256622
SPBP16F5.03c	tra1	SAGA complex phosphatidylinositol pseudokinase Tra1	707.973	0.498207	0.504162	0.169027	2.9475	0.00320359	0.0189771
SPBC1198.08	SPBC1198.08	dipeptidase Dug1 (predicted)	9706.94	0.497678	0.502353	0.149944	3.31909	0.000903119	0.00695128
SPBC16A3.15c	nda2	tubulin alpha 1	8637.27	0.497429	0.503001	0.16393	3.0344	0.00241014	0.0149167
SPAC27F1.03c	uch1	ubiquitin C-terminal hydrolase Uch1	460.848	0.495392	0.501724	0.173857	2.84943	0.00437977	0.0241645
SPCC895.03c	SPCC895.03c	SUA5/yciO/yrdC family protein Sua5 (predicted)	461.795	0.49533	0.502471	0.186091	2.66176	0.00777335	0.0370953
SPAC2F3.16	SPAC2F3.16	ubiquitin-protein ligase E3 (predicted)	1049.24	0.495301	0.500832	0.1595	3.10533	0.00190065	0.0123084
SPAC343.05	vma1	V-type ATPase V1 domain, subunit A	4537.91	0.49452	0.497668	0.124165	3.98278	6.81142e-05	0.000869225
SPAC637.05c	vma2	V-type ATPase V1 subunit B	6922.54	0.492385	0.497133	0.152677	3.22502	0.00125966	0.00892429
SPBC25H2.03	SPBC25H2.03	vacuolar protein involved in phosphoinositide metabolism (predicted)	290.562	0.49152	0.498404	0.179718	2.73496	0.00623887	0.0314142
SPBC16A3.18	cip1	RNA-binding protein Cip1	2293.96	0.490627	0.498209	0.187513	2.6165	0.00888358	0.041109
SPBC15D4.07c	atg9	autophagy associated protein Atg9	850.706	0.490511	0.497207	0.175123	2.80096	0.00509509	0.0271349
SPCC1672.10	mis16	kinetochore protein Mis16	771.46	0.489951	0.494315	0.145779	3.36091	0.000776859	0.00615919
SPAC1805.08	dlc1	dynein light chain Dlc1	2147.8	0.489192	0.492419	0.125925	3.8848	0.000102415	0.00121516
SPCPB16A4.03c	ade10	bifunctional IMP cyclohydrolase/phosphoribosylaminoimidazolecarboxamideformyltransferase	9247.95	0.48897	0.495559	0.179389	2.72575	0.00641561	0.0322096
SPAPB1E7.09	ogm2	protein O-mannosyltransferase Ogm2	4729.03	0.488743	0.494544	0.167645	2.91535	0.00355291	0.0205446
SPBC409.18	SPBC409.18	phosphatidic acid phosphatase (predicted)	1999.3	0.487387	0.494245	0.179711	2.71207	0.00668651	0.0330852
SPBC1604.02c	ppr1	mitochondrial PPR repeat protein Ppr1	2098.97	0.487366	0.493856	0.177627	2.74376	0.00607403	0.0307348
SPCC285.13c	nup60	nucleoporin Nup60	1294.5	0.486602	0.492858	0.175951	2.76555	0.00568267	0.0291756
SPAC24C9.10c	mrp4	mitochondrial ribosomal protein subunit S2 (predicted)	664.937	0.48551	0.49148	0.170996	2.83932	0.00452103	0.0247448
SPBC4B4.01c	ptk1	fumble family pantothenate kinase (predicted)	870.361	0.485022	0.489519	0.15013	3.23069	0.00123493	0.00881759
SPBC12C2.02c	ste20	Rictor homolog, Ste20	1452.13	0.483164	0.48824	0.158323	3.05176	0.00227501	0.0142614
SPBC31F10.16	SPBC31F10.16	ChAPs family protein (predicted)	4597.84	0.483087	0.488772	0.168462	2.86764	0.00413544	0.0230951
SPAC926.03	rlc1	myosin II regulatory light chain Rlc1	1940.02	0.482729	0.489045	0.177737	2.71597	0.00660819	0.0328875
SPAC4A8.03c	ptc4	protein phosphatase 2C Ptc4	1399.46	0.481628	0.486216	0.150346	3.20347	0.00135783	0.00943259
SPBC21C3.04c	SPBC21C3.04c	mitochondrial ribosomal protein subunit L34 (predicted)	1700.27	0.481387	0.484888	0.131301	3.66629	0.000246098	0.00245624
SPAC22A12.07c	ogm1	protein O-mannosyltransferase Ogm1	3882.15	0.480272	0.486008	0.16824	2.85469	0.00430787	0.0238831
SPBC12C2.10c	pst1	Clr6 histone deacetylase complex subunit Pst1	797.234	0.479065	0.485665	0.180692	2.65127	0.00801888	0.0379317
SPBC21H7.03c	SPBC21H7.03c	acid phosphatase (predicted)	1758.99	0.478378	0.482878	0.149749	3.19454	0.00140052	0.00963365
SPCC4G3.09c	gyp3	GTPase activating protein Gyp3 (predicted)	1626.3	0.478323	0.482351	0.142235	3.3629	0.000771288	0.00612919
SPAC25B8.11	SPAC25B8.11	transcription factor (predicted)	2992.29	0.477468	0.482069	0.152088	3.13943	0.00169278	0.0111626
SPCC553.02	SPCC553.02	glutamine-dependent NAD(+) synthetase (predicted)	1746.65	0.477367	0.481679	0.146205	3.26504	0.00109447	0.00804163
SPAC17G6.09	sec62	ER protein translocation subcomplex subunit Sec62 (predicted)	3317.63	0.476367	0.479594	0.127385	3.73959	0.000184318	0.00194171
SPCC132.05c	SPCC132.05c	SPCC132.05c	914.898	0.475439	0.479018	0.134293	3.5403	0.000399666	0.00357821
SPCC5E4.05c	SPCC5E4.05c	mitochondrial serine hydrolase (predicted)	1653.11	0.475333	0.48201	0.182832	2.59984	0.00932683	0.0424953
SPBC1271.12	kes1	oxysterol binding protein (predicted)	2327.3	0.474664	0.47865	0.141625	3.35156	0.000803569	0.00634163
SPCC1322.16	phb2	prohibitin Phb2 (predicted)	2970.67	0.472921	0.47956	0.18022	2.62413	0.00868695	0.0404173
SPAC11G7.02	pub1	HECT-type ubiquitin-protein ligase E3 Pub1	5627.66	0.470906	0.476579	0.167346	2.81397	0.00489341	0.026259
SPBC577.08c	txl1	thioredoxin-like I protein Txl1	1494.2	0.46863	0.471933	0.12996	3.60596	0.000311007	0.0029495
SPBC1861.09	ppk22	serine/threonine protein kinase Ppk22 (predicted)	1048.71	0.467264	0.471501	0.142918	3.26946	0.00107753	0.00794869
SPBC19G7.10c	SPBC19G7.10c	topoisomerase II-associated deadenylation-dependent mRNA-decapping factor (predicted)	2708.99	0.466359	0.469978	0.136373	3.41972	0.00062685	0.00518569
SPAC1296.05c	lcp1	cyclin L family cyclin	939.927	0.466005	0.472029	0.175166	2.66037	0.00780554	0.0371739
SPACUNK4.08	SPACUNK4.08	dipeptidyl peptidase (predicted)	900.681	0.465571	0.47008	0.15227	3.05753	0.00223169	0.014067
SPAC1F5.02	SPAC1F5.02	protein disulfide isomerase (predicted)	10061.7	0.464401	0.470507	0.176394	2.63275	0.00846969	0.0396215
SPBC354.07c	SPBC354.07c	oxysterol binding protein (predicted)	3455.96	0.463887	0.470106	0.17922	2.58836	0.0096434	0.0433668
SPAC1F5.03c	SPAC1F5.03c	FAD-dependent oxidoreductase involved in late endosome to Golgi transport (predicted)	3943.54	0.463631	0.467937	0.148782	3.11618	0.00183212	0.0119664
SPBC725.09c	hob3	BAR adaptor protein Hob3	4160.44	0.462438	0.465682	0.129223	3.5786	0.000345438	0.00317137
SPBC557.04	ppk29	Ark1/Prk1 family protein kinase Ppk29	2618.05	0.460617	0.465523	0.15616	2.94965	0.00318132	0.0188896
SPBC16G5.02c	SPBC16G5.02c	ribokinase (predicted)	807.906	0.460391	0.466853	0.180935	2.54452	0.0109429	0.0475872
SPBC27B12.08	sip1	Pof6 interacting protein Sip1, predicted AP-1 accessory protein	1693.24	0.460297	0.466628	0.178677	2.57613	0.00999124	0.0444934
SPAC16E8.09	scd1	RhoGEF Scd1	681.799	0.458874	0.465504	0.180734	2.53895	0.0111185	0.048017
SPBC83.14c	rfc5	DNA replication factor C complex subunit Rfc5 (predicted)	1128.57	0.455391	0.45814	0.120824	3.76906	0.000163865	0.00176418
SPBC8D2.02c	vps68	vacuolar sorting protein Vps68 (predicted)	3832.7	0.455191	0.459675	0.153107	2.97303	0.00294876	0.0176463
SPAC6G9.11	syb1	SNAP receptor, synaptobrevin family	6955.06	0.45454	0.458753	0.149171	3.04711	0.0023105	0.0144311
SPAC12B10.16c	mug157	conserved protein Mug157	2957.5	0.453927	0.460142	0.178984	2.53613	0.0112084	0.0483139
SPAC22G7.10	SPAC22G7.10	mRNA cleavage and polyadenylation specificity factor complex subunit, Fip1 homolog (predicted)	1237.26	0.44978	0.453296	0.137218	3.27784	0.00104603	0.0077708
SPBC2D10.07c	SPBC2D10.07c	mitochondrial inner membrane peptidase complex catalytic subunit (predicted)	1035.12	0.448447	0.451576	0.128362	3.49362	0.00047652	0.00412623
SPAC24B11.08c	SPAC24B11.08c	COPII-coated vesicle component Erv46 (predicted)	2737.97	0.447596	0.450639	0.127974	3.49755	0.000469549	0.00407908
SPCC1442.15c	cox18	mitochondrial inner membrane protein Cox18	467.057	0.446745	0.45134	0.156757	2.84992	0.00437308	0.024147
SPAC25G10.01	SPAC25G10.01	RNA-binding protein	1239.69	0.445846	0.450945	0.164236	2.71467	0.00663421	0.0329463
SPAC17G8.12	sec3	exocyst complex subunit Sec3	801.518	0.445651	0.448664	0.123263	3.61543	0.000299847	0.0028566
SPAPB24D3.01	toe3	transcription factor (predicted)	1385.19	0.443219	0.448634	0.170775	2.59533	0.00944994	0.0428056
SPAC8F11.06	brr6	nuclear envelope protein Brr6/Brl1	593.647	0.442871	0.447558	0.158333	2.79709	0.00515658	0.027308
SPBC1711.10c	npl4	Cdc48-Npl4-Ufd1 complex subunit Npl4 (predicted)	2101.5	0.441187	0.446754	0.169467	2.60338	0.00923093	0.0422601
SPAC1F7.03	pkd2	TRP-like ion channel Pkd2	2474.85	0.440722	0.444696	0.147818	2.98151	0.00286826	0.0172246
SPAC1002.02	pom34	nucleoporin Pom34	1439.58	0.440463	0.443759	0.132952	3.31295	0.000923173	0.00706598
SPAC824.04	SPAC824.04	WD repeat protein (predicted)	718.093	0.440289	0.445822	0.1738	2.53332	0.0112989	0.048655
SPAC57A10.14	sgf11	SAGA complex subunit Sgf11	729.982	0.439273	0.443631	0.153098	2.86923	0.00411475	0.0230171
SPBC543.04	SPBC543.04	Npr2/3 complex subunit Npr3 (predicted)	708.303	0.43667	0.441218	0.15677	2.78542	0.00534579	0.0279645
SPBC16C6.13c	sec27	coatomer beta' subunit (predicted)	4132.35	0.435912	0.438956	0.12949	3.36638	0.000761629	0.00605945
SPBC691.04	SPBC691.04	mitochondrial ATP-dependent RNA helicase Mss116 (predicted)	1037.66	0.435292	0.438683	0.136014	3.20035	0.00137263	0.00947986
SPAC26A3.10	cnt6	centaurin ADOP ribosylation factor GTPase activating protein family (predicted)	1931.37	0.432653	0.436781	0.151069	2.86395	0.00418399	0.0232716
SPBC119.01	rpn3	19S proteasome regulatory subunit Rpn3	1832.22	0.432285	0.436553	0.153059	2.8243	0.00473835	0.0256622
SPAC6G9.07c	arc4	ARP2/3 actin-organizing complex subunit Arc4	2959.53	0.431557	0.436397	0.161096	2.67888	0.00738682	0.0357172
SPAC3C7.01c	sac12	inositol polyphosphate phosphatase (predicted)	1522.08	0.43065	0.432953	0.113713	3.78715	0.000152382	0.00166143
SPAC1783.02c	vps66	acyltransferase (predicted)	996.779	0.429779	0.434523	0.163043	2.63598	0.00838941	0.0393803
SPBC530.09c	SPBC530.09c	cation dependent mannose-6-phosphate cargo receptor (predicted)	1769.05	0.428885	0.433453	0.159361	2.69128	0.00711784	0.0348175
SPBC3B8.04c	SPBC3B8.04c	membrane transporter (predicted)	1546.02	0.428306	0.433009	0.161884	2.64577	0.00815057	0.0384169
SPAC23H4.03c	erv25	COPII-coated vesicle component Erv25 (predicted)	2684.82	0.42827	0.430188	0.104206	4.10985	3.95923e-05	0.000551878
SPCC825.03c	psy1	SNARE Psy1	1965.78	0.428083	0.431441	0.137288	3.11815	0.00181992	0.0119094
SPCC31H12.08c	ccr4	CCR4-Not complex subunit Ccr4 (predicted)	2048.43	0.427494	0.429822	0.113721	3.75915	0.000170493	0.00181184
SPCC1620.11	nup97	nucleoporin Nic96 homolog	1714.52	0.426454	0.429904	0.139295	3.06151	0.00220226	0.0139071
SPBC211.04c	mcm6	MCM complex subunit Mcm6	671.972	0.425218	0.427881	0.123511	3.44277	0.000575795	0.00484516
SPBC16A3.14	SPBC16A3.14	superoxide dismutase, mitochondrial ribosomal protein subunit (predicted)	903.412	0.425079	0.428415	0.137391	3.09393	0.00197525	0.0127075
SPAC3H8.10	spo20	sec14 cytosolic factor family Sec14	3790.5	0.42229	0.424459	0.111359	3.79215	0.00014935	0.00163356
SPBC27B12.04c	far11	SIP/FAR complex subunit, Far11/Csc2	433.014	0.422201	0.426697	0.158081	2.67079	0.00756736	0.0363555
SPAPB2B4.05	vma5	V-type ATPase V1 subunit C (predicted)	2511.31	0.422079	0.425854	0.146476	2.88156	0.00395712	0.0223357
SPAC644.07	SPAC644.07	mitochondrial Rieske ISP assembly ATPase (predicted)	629.836	0.420234	0.422843	0.122564	3.4287	0.000606485	0.00504411
SPAC1B9.02c	sck1	serine/threonine protein kinase Sck1	1552.15	0.419142	0.421929	0.126419	3.3155	0.000914808	0.00703112
SPAC23C11.11	cka1	serine/threonine protein kinase Cka1	3748.02	0.418426	0.422503	0.153466	2.72652	0.0064007	0.0321818
SPAC630.09c	mug58	GLYK family kinase of unknown specificity (predicted)	1816.44	0.418068	0.422814	0.1624	2.57431	0.0100441	0.0446421
SPAC644.18c	bet3	TRAPP complex subunit Bet3 (predicted)	1786.39	0.417893	0.420297	0.117273	3.56342	0.000366058	0.00332948
SPCC576.07	ret3	coatomer zeta subunit (predicted)	3618.47	0.410864	0.412919	0.109973	3.73605	0.000186935	0.00196626
SPAC1952.11c	ure2	urease Ure2	809.325	0.410749	0.41441	0.148888	2.75878	0.00580173	0.0296485
SPBC14C8.04	SPBC14C8.04	acetolactate synthase regulatory unit (predicted)	9510.49	0.410563	0.414679	0.154714	2.65369	0.0079617	0.0377864
SPBC4B4.03	rsc1	RSC complex subunit Rsc1	831.419	0.410356	0.41414	0.149151	2.75128	0.00593632	0.0302012
SPAC890.03	ppk16	serine/threonine protein kinase Ppk16 (predicted)	764.937	0.409796	0.413649	0.148182	2.76549	0.00568367	0.0291756
SPAC18G6.10	lem2	LEM domain protein Heh1/Lem2	1122.09	0.406832	0.410195	0.139432	2.91779	0.00352525	0.0204363
SPCC777.13	vps35	retromer complex subunit Vps35	953.435	0.406256	0.410725	0.160371	2.53323	0.0113017	0.048655
SPAC12G12.15	sif3	Sad1 interacting factor 3 (predicted)	788.645	0.405791	0.408508	0.126002	3.22052	0.00127959	0.00900043
SPAC15A10.06	SPAC15A10.06	CPA1 sodium ion/proton antiporter (predicted)	1143.49	0.404699	0.408562	0.151001	2.68011	0.00735981	0.03562
SPBC337.08c	ubi4	ubiquitin	34973.4	0.403785	0.407862	0.150534	2.68236	0.00731053	0.0354566
SPCC663.15c	SPCC663.15c	conserved fungal protein	2075.75	0.403141	0.406934	0.149519	2.69625	0.00701243	0.0344246
SPBC3H7.04	SPBC3H7.04	supeoxide dismutase mitochondrial ribosomal protein subunit (predicted)	2394.19	0.402988	0.405515	0.121725	3.31065	0.000930807	0.00710855
SPCC4B3.05c	hem12	uroporphyrinogen decarboxylase Hem12 (predicted)	1398.71	0.402134	0.405542	0.142367	2.82463	0.00473352	0.025662
SPCC553.06	swp1	oligosaccharyltransferase delta subunit Swp1 (predicted)	6494.64	0.400474	0.404711	0.158855	2.521	0.011702	0.0499084
SPAPB21F2.02	SPAPB21F2.02	Dopey family protein (predicted)	1866.35	0.398451	0.401868	0.143097	2.78448	0.00536138	0.0280247
SPCC338.13	cog4	Golgi transport complex subunit Cog4 (predicted)	632.065	0.397143	0.400012	0.131631	3.01709	0.00255216	0.0156414
SPBC2D10.08c	SPBC2D10.08c	mitochondrial ribosomal protein subunit Yml6 (predicted)	712.633	0.39664	0.398431	0.104162	3.8079	0.000140152	0.00155124
SPAC1B2.02c	ugo1	mitochondrial fusion and transport protein Ugo1 (predicted)	1123.62	0.394788	0.396535	0.103576	3.81158	0.00013808	0.00153477
SPBC32F12.07c	SPBC32F12.07c	ubiquitin-protein ligase E3, MARCH family (predicted)	1820.47	0.394546	0.397923	0.140515	2.80786	0.00498723	0.0266374
SPBP8B7.22	erd2	HDEL receptor (predicted)	3002.51	0.393773	0.396782	0.135699	2.90182	0.00370996	0.0212378
SPAC5D6.13	SPAC5D6.13	Golgi phosphoprotein 3 family (predicted)	3058.27	0.391011	0.394708	0.149983	2.60704	0.00913294	0.0419516
SPBC29A10.11c	vps902	guanyl-nucleotide exchange factor Vps902 (predicted)	1194.53	0.390537	0.392448	0.108738	3.59152	0.000328749	0.00306919
SPBC3H7.15	hhp1	serine/threonine protein kinase Hhp1	9101.5	0.386347	0.389265	0.134779	2.86652	0.00415007	0.023158
SPBC21B10.05c	pop3	WD repeat protein Pop3	1596.07	0.386291	0.388527	0.118318	3.26486	0.0010952	0.00804163
SPCC1682.10	rpn8	19S proteasome regulatory subunit Rpn8 (predicted)	3351.78	0.385608	0.38821	0.126987	3.03661	0.00239257	0.0148374
SPCC11E10.05c	ynd1	nucleoside diphosphatase Ynd1	700.399	0.38556	0.388638	0.138294	2.78797	0.005304	0.0278095
SPBC21C3.12c	SPBC21C3.12c	DUF953 thioredoxin family protein	1083.04	0.377103	0.380388	0.144296	2.61339	0.00896479	0.041401
SPAC11E3.11c	syt22	guanyl-nucleotide exchange factor Syt22	1022.98	0.37552	0.378548	0.139796	2.6862	0.00722698	0.0352008
SPBC2F12.02c	mrpl7	mitochondrial ribosomal protein subunit L7 (predicted)	1256.74	0.373967	0.376992	0.141054	2.65123	0.00801997	0.0379317
SPBC660.17c	SPBC660.17c	sequence orphan	1674.59	0.371822	0.375367	0.146051	2.54583	0.0109018	0.0475238
SPCC1235.09	hif2	Set3 complex subunit Hif2	776.282	0.370984	0.373962	0.140132	2.64739	0.00811147	0.0382589
SPAC3C7.11c	cnx1	calnexin Cnx1	11856.9	0.370069	0.372732	0.132125	2.80089	0.0050962	0.0271349
SPAC1805.01c	ppk6	serine/threonine protein kinase Ppk6 (predicted)	1263.97	0.369168	0.371395	0.120903	3.05341	0.00226254	0.0142092
SPBC336.14c	ppk26	serine/threonine protein kinase, PAN complex subunit, Ppk26	856.057	0.368981	0.370895	0.111704	3.3032	0.000955885	0.00725162
SPBP23A10.17	SPBP23A10.17	sequence orphan	573.906	0.368086	0.370972	0.137411	2.67873	0.00739031	0.0357172
SPAC6F6.05	ost2	oligosaccharyltransferase epsilon subunit Ost2 (predicted)	5912.86	0.367874	0.370799	0.138872	2.64902	0.00807253	0.0381015
SPAC13A11.01c	rga8	Rho-type GTPase activating protein Rga8	1161.43	0.366062	0.368573	0.127715	2.86623	0.0041539	0.0231605
SPCC777.12c	SPCC777.12c	thioredoxin family protein	2372.44	0.363872	0.36538	0.100172	3.63246	0.000280736	0.00273537
SPAC21E11.06	tif224	translation initiation factor eIF2B delta subunit (predicted)	1441.96	0.363794	0.365626	0.110555	3.29062	0.000999652	0.0074843
SPAC10F6.05c	ubc6	ubiquitin conjugating enzyme Ubc6 (predicted)	2777.29	0.352235	0.354598	0.12767	2.75895	0.00579882	0.0296485
SPCC830.06	cnb1	calcineurin regulatory subunit (calcineurin B)	1255.27	0.351177	0.353974	0.138195	2.54117	0.0110481	0.0478936
SPCC613.09	sen54	tRNA-splicing endonuclease subunit Sen54 (predicted)	732.298	0.350335	0.352533	0.122824	2.85234	0.0043399	0.0240025
SPAC105.02c	SPAC105.02c	ankyrin repeat protein, implicated in meiosis	3802.01	0.350239	0.353014	0.137902	2.53976	0.0110929	0.0479677
SPAC24B11.07c	SPAC24B11.07c	oxidoreductase (predicted)	668.231	0.347356	0.350076	0.137188	2.53197	0.0113424	0.0486774
SPBC4B4.04	SPBC4B4.04	translation initiation factor eIF2A (predicted)	2935.29	0.343241	0.345913	0.135941	2.52493	0.0115722	0.0494762
SPAP32A8.03c	SPAP32A8.03c	ubiquitin-protein ligase E3 (predicted)	1317.75	0.340148	0.342434	0.127228	2.67353	0.00750568	0.0361221
SPAC2G11.11c	prh1	ATP-dependent RNA helicase Prh1 (predicted)	1042.91	0.3304	0.332283	0.116612	2.83333	0.00460665	0.0250932
SPAC1783.04c	hst4	Sir2 family histone deacetylase Hst4	1009.11	0.325474	0.327078	0.109707	2.96677	0.00300947	0.0179469
SPBC8D2.14c	sed5	SNARE Sed5 (predicted)	833.24	0.318841	0.320357	0.106949	2.98124	0.00287088	0.0172253
SPBP35G2.05c	cki2	serine/threonine protein kinase Cki2	1051.8	0.314499	0.31625	0.115891	2.71375	0.00665273	0.0330133
SPBC20F10.08c	rtp1	RNA polymerase II nuclear import protein Rtp1 (predicted)	1005.56	0.282341	0.283738	0.108745	2.59636	0.00942171	0.0427342
SPAC27F1.02c	cdc8	tropomyosin	3123.81	0.225476	0.226055	0.0793589	2.84123	0.00449405	0.0246168
SPBC36.07	elp1	elongator subunit Elp1 (predicted)	1132.23	-0.30001	-0.301421	0.110588	-2.71285	0.0066707	0.0330421
SPAC6G10.02c	tea3	cell end marker Tea3	857.164	-0.343354	-0.344388	0.0869063	-3.95086	7.78715e-05	0.000960557
SPBC3H7.14	mug176	BRCT domain protein	562.058	-0.346276	-0.348648	0.133316	-2.59742	0.00939277	0.0426652
SPBC32C12.03c	ppk25	serine/threonine protein kinase Ppk25 (predicted)	1277.96	-0.357701	-0.36038	0.136831	-2.61418	0.00894416	0.0413336
SPAC23C4.18c	rad4	BRCT domain protein Rad4	499.668	-0.39661	-0.4005	0.153442	-2.58476	0.00974471	0.0436138
SPBC577.12	mug71	diphthamide synthetase (predicted)	679.439	-0.397578	-0.401195	0.150923	-2.63432	0.0084306	0.0394925
SPAC23A1.19c	hrq1	RecQ type DNA helicase Hrq1 (predicted)	400.237	-0.40103	-0.404493	0.147643	-2.71622	0.00660329	0.032887
SPAC27D7.08c	SPAC27D7.08c	DUF890 family protein, predicted methyltransferase	267.487	-0.406045	-0.410498	0.151194	-2.68558	0.00724042	0.035224
SPAC16A10.07c	taz1	human TRF ortholog Taz1	563.924	-0.408564	-0.411316	0.128931	-3.16885	0.00153042	0.0103303
SPAC607.10	spo3	sporulation protein Spo3	547.364	-0.413277	-0.417505	0.155837	-2.65198	0.00800214	0.0378997
SPBP35G2.10	mit1	SHREC complex subunit Mit1	244.076	-0.415413	-0.419769	0.159598	-2.60287	0.00924476	0.0422952
SPBC21D10.09c	SPBC21D10.09c	ubiquitin-protein ligase E3 (predicted)	1894.56	-0.423942	-0.428447	0.159056	-2.66536	0.00769061	0.0367798
SPBC15C4.03	SPBC15C4.03	Rab geranylgeranyltransferase escort protein (predicted)	544.183	-0.425738	-0.430173	0.157916	-2.69599	0.00701807	0.0344277
SPBC3D6.06c	prs5	ribose-phosphate pyrophosphokinase Prs5 (predicted)	3140	-0.425809	-0.430578	0.166174	-2.56243	0.0103942	0.0457887
SPAC30C2.06c	dml1	mitochondrial inheritance GTPase, tubulin-like (predicted)	438.128	-0.427829	-0.431132	0.140376	-3.04774	0.0023057	0.0144143
SPAC4A8.06c	SPAC4A8.06c	esterase/lipase (predicted)	1581.53	-0.428325	-0.430774	0.118233	-3.6227	0.000291541	0.00281162
SPBC12C2.01c	SPBC12C2.01c	sequence orphan	781.833	-0.428502	-0.433487	0.166093	-2.5799	0.00988294	0.0440971
SPBC11C11.04c	alp1	tubulin specific chaperone cofactor D, Alp1	399.187	-0.433865	-0.436576	0.124691	-3.47954	0.000502282	0.0043166
SPAC1B3.13	SPAC1B3.13	U3 snoRNP-associated protein Nan1 (predicted)	2711.13	-0.436964	-0.442077	0.170264	-2.56639	0.0102765	0.0455271
SPAC2F7.07c	cph2	Clr6 histone deacetylase associated PHD protein-2 Cph2	824.107	-0.438673	-0.442243	0.139392	-3.14705	0.00164928	0.0109707
SPBP23A10.12	frg1	FRG1 family protein, involved in mRNA processing (predicted)	504.872	-0.439543	-0.442072	0.121389	-3.62095	0.000293525	0.00282328
SPAC6C3.09	SPAC6C3.09	RNase P subunit (predicted)	977.261	-0.443957	-0.448894	0.163541	-2.71466	0.00663441	0.0329463
SPBC543.02c	SPBC543.02c	DNAJ/TPR domain protein DNAJC7 family	1446.09	-0.445007	-0.44856	0.143497	-3.10117	0.0019276	0.0124241
SPAC23D3.02	rfc2	DNA replication factor C complex subunit Rfc2	667.167	-0.4453	-0.45083	0.176497	-2.52299	0.011636	0.0496576
SPBC1105.17	cnp1	centromere-specific histone H3 CENP-A	285.814	-0.445691	-0.450896	0.170979	-2.60671	0.0091418	0.0419642
SPBC16G5.17	SPBC16G5.17	transcription factor, zf-fungal binuclear cluster type (predicted)	469.016	-0.446784	-0.449563	0.125397	-3.56295	0.000366708	0.00333054
SPBC26H8.06	grx4	glutaredoxin Grx4	1877.42	-0.449551	-0.453356	0.144573	-3.10951	0.00187396	0.0121932
SPAP8A3.14c	sls1	mitochondrial inner membrane protein Sls1 (predicted)	439.625	-0.449851	-0.453845	0.148943	-3.02029	0.00252536	0.0155049
SPAC323.06c	uba5	NEDD8 activating enzyme (predicted)	277.113	-0.450293	-0.456094	0.17319	-2.59999	0.00932255	0.0424953
SPAC22E12.19	snt1	Set3 complex subunit Snt1	348.577	-0.453533	-0.457967	0.154793	-2.92993	0.0033904	0.0198381
SPAC26F1.02	pnn1	pinin ortholog, involved in splicing Pnn1 (predicted)	192.617	-0.454579	-0.460946	0.17306	-2.62672	0.00862127	0.040139
SPBC11B10.03	cog8	Golgi transport complex subunit Cog8 (predicted)	692.438	-0.458747	-0.46413	0.167842	-2.73322	0.00627191	0.0315574
SPAC664.10	klp2	kinesin-like protein Klp2	375.216	-0.458914	-0.464876	0.175461	-2.61547	0.00891038	0.0412052
SPBC24C6.04	SPBC24C6.04	delta-1-pyrroline-5-carboxylate dehydrogenase (predicted)	10018.9	-0.461642	-0.467807	0.178613	-2.5846	0.0097492	0.0436138
SPAC1952.10c	SPAC1952.10c	conserved fungal protein	479.388	-0.46227	-0.468011	0.176349	-2.62134	0.00875844	0.0406396
SPBC36.09	sap61	U2 snRNP-associated protein sap61	499.162	-0.463071	-0.468682	0.170362	-2.71817	0.00656447	0.0327412
SPAC1952.14c	mrpl25	mitochondrial ribosomal protein subunit L25 (predicted)	554.399	-0.464313	-0.47056	0.178929	-2.59496	0.00946027	0.0428241
SPCC1795.02c	vcx1	CaCA proton/calcium exchanger (predicted)	1013.72	-0.467056	-0.471006	0.142352	-3.28099	0.00103443	0.0077104
SPAC2G11.02	urb2	ribosome biogenesis protein Urb2 (predicted)	937.737	-0.473174	-0.479273	0.18083	-2.61668	0.00887908	0.041109
SPCC1753.04	tol1	3'(2'),5'-bisphosphate nucleotidase/inositol-1,4- bisphosphate 1-phosphatase	1626.77	-0.47597	-0.48216	0.179378	-2.65345	0.00796729	0.0377868
SPBC577.15c	sim3	NASP family CENP-A chaperone	436.788	-0.481514	-0.487265	0.172789	-2.78672	0.00532446	0.0278955
SPAC3G6.01	hrp3	ATP-dependent DNA helicase Hrp3	491.832	-0.485476	-0.491626	0.175124	-2.77219	0.00556807	0.0287977
SPBC6B1.12c	sus1	SAGA complex subunit Sus1	232.003	-0.486193	-0.49147	0.168385	-2.88739	0.00388458	0.0219641
SPBC1711.05	SPBC1711.05	nucleocytoplasmic transport chaperone Srp40 (predicted)	2019.11	-0.488255	-0.493417	0.165645	-2.94761	0.00320242	0.0189771
SPAC29A4.10	rrn5	RNA polymerase I upstream activation factor complex subunit Rrn5	497.639	-0.488667	-0.494909	0.17458	-2.79909	0.00512468	0.027202
SPAC17G8.05	med20	mediator complex subunit Med20	286.307	-0.490736	-0.497266	0.180325	-2.7214	0.00650055	0.032517
SPAC3C7.07c	SPAC3C7.07c	arginine-tRNA protein transferase (predicted)	550.031	-0.491421	-0.498117	0.183005	-2.68528	0.00724688	0.035224
SPAC1399.02	SPAC1399.02	membrane transporter (predicted)	423.49	-0.4925	-0.499204	0.180995	-2.72107	0.00650706	0.0325258
SPBC776.18c	pmh1	transcription factor TFIIH complex subunit Pmh1	379.192	-0.492905	-0.498743	0.162261	-3.03773	0.00238365	0.0148206
SPAC16E8.15	tif45	translation initiation factor eIF4E, 4F complex subunit	2124.52	-0.49582	-0.503663	0.195234	-2.53962	0.0110972	0.0479677
SPBC725.15	ura5	orotate phosphoribosyltransferase Ura5	2385.25	-0.497752	-0.503912	0.180331	-2.76021	0.00577637	0.029563
SPAC4D7.08c	ade4	amidophosphoribosyltransferase Ade4	6722.77	-0.500876	-0.504655	0.135734	-3.69015	0.000224125	0.00228388
SPAPB24D3.06c	SPAPB24D3.06c	DUF1749 family protein	431.648	-0.502506	-0.509713	0.18782	-2.67547	0.00746246	0.0359898
SPBC25B2.09c	mrs1	mitochondrial and cytoplasmic arginine-tRNA ligase Rrs1/Mrs1 (predicted)	3965.43	-0.506546	-0.513382	0.184198	-2.75002	0.00595924	0.0302505
SPAC222.04c	ies6	Ino80 complex subunit Ies6	417.526	-0.507728	-0.516091	0.199916	-2.5397	0.0110948	0.0479677
SPAC23C4.17	trm402	tRNA (cytosine-5-)-methyltransferase (predicted)	582.935	-0.508797	-0.515587	0.183106	-2.7787	0.00545761	0.0283763
SPAC17A5.01	pex6	peroxin-6 (predicted)	433.3	-0.513728	-0.518035	0.144714	-3.54996	0.000385283	0.00346755
SPAC110.04c	pss1	heat shock protein Pss1	13079.5	-0.513889	-0.52167	0.200918	-2.55771	0.0105363	0.0462954
SPCC1795.12c	SPCC1795.12c	sequence orphan	936.483	-0.518042	-0.522516	0.148968	-3.47754	0.000506033	0.00433256
SPAC23H3.03c	npr2	Npr2/3 complex subunit Npr2 (predicted)	524.804	-0.519082	-0.522745	0.125418	-4.13883	3.49079e-05	0.000499787
SPBC354.03	swd3	WD repeat protein Swd3	381.114	-0.519379	-0.52467	0.157195	-3.30404	0.000953035	0.00724603
SPAP8A3.10	SPAP8A3.10	mitochondrial intermembrane space protein sorting protein (predicted)	1090.1	-0.519625	-0.529313	0.205903	-2.52364	0.0116146	0.049597
SPCC970.10c	brl2	ubiquitin-protein ligase E3 Brl2	912.715	-0.523569	-0.531727	0.192149	-2.72481	0.0064338	0.0322537
SPAC19G12.17	erh1	enhancer of rudimentary homolog Erh1	320.233	-0.524017	-0.531938	0.189152	-2.77035	0.00559956	0.0288518
SPAP7G5.02c	gua2	GMP synthase	8172.46	-0.526744	-0.535142	0.199541	-2.63978	0.00829609	0.0390223
SPAC8C9.11	fra2	transcriptional repressor protein BolA domain (predicted)	552.578	-0.529141	-0.536378	0.181668	-2.91268	0.0035834	0.0206166
SPBC146.06c	fan1	Fanconi-associated nuclease Fan1	397	-0.53241	-0.540686	0.195521	-2.72302	0.00646873	0.0324051
SPBP8B7.12c	fta3	CENP-H homolog Fta3	1295	-0.53413	-0.541094	0.176412	-3.02774	0.00246388	0.0151954
SPCC1827.03c	SPCC1827.03c	acetyl-CoA ligase (predicted)	6428.51	-0.535401	-0.542628	0.177008	-3.02474	0.0024885	0.0153334
SPBC36B7.04	SPBC36B7.04	tRNA dihydrouridine synthase Dus1 (predicted)	794.102	-0.535593	-0.541422	0.160868	-3.3294	0.000870326	0.00674429
SPAC2G11.04	SPAC2G11.04	RNA-binding protein, G-patch type (predicted)	255.499	-0.535661	-0.545771	0.205554	-2.60594	0.00916226	0.04203
SPBC36.06c	spo9	farnesyl pyrophosphate synthetase	539.074	-0.535839	-0.541748	0.16221	-3.30336	0.000955339	0.00725162
SPBC83.09c	lin1	U5 snRNP subunit Snu40 (predicted)	252.804	-0.542217	-0.550427	0.19045	-2.84703	0.00441291	0.0242887
SPCC1795.05c	SPCC1795.05c	uridylate kinase (predicted)	1255.82	-0.544221	-0.550679	0.169005	-3.22015	0.00128124	0.00900281
SPCC5E4.06	smc6	Smc5-6 complex SMC subunit Smc6	355.958	-0.547714	-0.553947	0.168496	-3.25062	0.00115155	0.00833053
SPAC3G9.16c	bet5	TRAPP complex subunit Bet5 (predicted)	169.938	-0.549483	-0.558051	0.187512	-2.93039	0.00338535	0.0198381
SPCC1494.04c	tyr1	prephenate dehydrogenase	524.283	-0.552573	-0.562397	0.205387	-2.6904	0.00713659	0.034839
SPBC19C2.01	cdc28	ATP-dependent RNA helicase Cdc28	399.797	-0.553287	-0.562023	0.199633	-2.77152	0.00557946	0.0287984
SPBC11C11.01	SPBC11C11.01	U2-associated protein (predicted)	251.715	-0.554467	-0.564827	0.205097	-2.70344	0.00686252	0.0338097
SPAC227.19c	SPAC227.19c	conserved protein	226.19	-0.555593	-0.564907	0.207255	-2.68072	0.00734634	0.0356051
SPAC869.11	cat1	cationic amino acid transporter Cat1	2136.68	-0.555898	-0.564836	0.192528	-2.88736	0.00388487	0.0219641
SPBC15C4.04c	SPBC15C4.04c	amino acid permease (predicted)	1655.92	-0.555971	-0.564883	0.195193	-2.84831	0.00439516	0.0242104
SPCC1183.07	SPCC1183.07	U3 snoRNP-associated protein Rrp5 (predicted)	1825.33	-0.556359	-0.566417	0.214971	-2.58806	0.00965169	0.0433757
SPAC6B12.05c	ies2	Ino80 complex subunit Ies2	754.018	-0.556956	-0.565645	0.188497	-2.95472	0.00312949	0.0186141
SPAC13D6.03c	trm9	tRNA (uridine) methyltransferase Trm9 (predicted)	449.689	-0.557437	-0.565726	0.196435	-2.83776	0.00454307	0.0248456
SPCC777.08c	bit61	TORC2 subunit Bit61	811.409	-0.560935	-0.564899	0.131415	-4.26842	1.96861e-05	0.000310361
SPCC290.02	rpc34	DNA-directed RNA polymerase III complex subunit Rpc34 (predicted)	995.371	-0.562288	-0.570085	0.184888	-3.04123	0.00235614	0.0146761
SPBC16G5.11c	bag101	BAG family molecular chaperone regulator Bag101 (predicted)	512.243	-0.562426	-0.573105	0.210875	-2.66711	0.00765073	0.0366914
SPBP8B7.31	SPBP8B7.31	acid phosphatase (predicted)	345.244	-0.563698	-0.568008	0.139529	-4.04001	5.34497e-05	0.000704919
SPBC1703.01c	SPBC1703.01c	RNase P and RNase MRP subunit (predicted)	561.086	-0.56424	-0.573786	0.20428	-2.7621	0.00574315	0.0294369
SPBC11B10.04c	mrps28	mitochondrial ribosomal protein subunit S28 (predicted)	916.579	-0.565418	-0.576002	0.210462	-2.68655	0.00721932	0.0351884
SPBC56F2.08c	SPBC56F2.08c	RNA-binding protein (predicted)	3184.34	-0.566902	-0.575777	0.193474	-2.93012	0.00338836	0.0198381
SPBC215.07c	SPBC215.07c	PWWP domain protein (predicted)	478.47	-0.568526	-0.579668	0.204558	-2.77929	0.00544777	0.0283763
SPBC17D1.01	SPBC17D1.01	transcriptional regulatory protein Spp41 (predicted)	4881.54	-0.56882	-0.580111	0.217843	-2.61115	0.00902384	0.0415897
SPCC1494.07	SPCC1494.07	tRNA 2'-O-methylase subunit Trm72 (predicted)	1171.55	-0.573981	-0.579811	0.155853	-3.68285	0.000230644	0.00233298
SPBC3D6.09	dpb4	DNA polymerase epsilon subunit Dpb4	354.649	-0.575859	-0.5834	0.183133	-3.14448	0.00166382	0.0110485
SPBC4C3.03	SPBC4C3.03	homoserine kinase (predicted)	769.827	-0.578915	-0.591304	0.22913	-2.52658	0.0115178	0.0493065
SPAC821.09	eng1	endo-1,3-beta-glucanase Eng1	2618.75	-0.57996	-0.592549	0.223941	-2.58979	0.00960349	0.0432441
SPAC17G8.01c	trl1	tRNA ligase Trl1 (predicted)	504.457	-0.579963	-0.590225	0.209706	-2.7656	0.00568184	0.0291756
SPAC15A10.15	sgo2	inner centromere protein, shugoshin Sgo2	291.702	-0.581083	-0.593843	0.227074	-2.559	0.0104974	0.0462075
SPCC830.11c	SPCC830.11c	nucleoside-triphosphatase involved in SSU-rRNA maturation (predicted)	552.645	-0.581492	-0.591085	0.206001	-2.82276	0.00476119	0.0257104
SPAC664.01c	swi6	HP1 family chromodomain protein Swi6	777.871	-0.585563	-0.589887	0.136041	-4.3043	1.67512e-05	0.000271548
SPAC323.07c	SPAC323.07c	MatE family transporter (predicted)	1303.39	-0.586328	-0.596217	0.19761	-2.96709	0.00300633	0.0179438
SPBP4H10.06c	cut14	condensin complex subunit Cut14	531.226	-0.586484	-0.599849	0.230707	-2.54211	0.0110185	0.047826
SPBC25H2.10c	SPBC25H2.10c	tRNA acetyltransferase (predicted)	332.406	-0.587317	-0.598939	0.223489	-2.62794	0.00859031	0.0400325
SPAC1952.06c	SPAC1952.06c	spliceosomal complex subunit (predicted)	508.916	-0.587643	-0.591875	0.13707	-4.28717	1.80966e-05	0.000288336
SPBPB10D8.04c	SPBPB10D8.04c	membrane transporter (predicted)	8162.81	-0.588538	-0.601589	0.227242	-2.58992	0.00959995	0.0432441
SPAC1F5.10	SPAC1F5.10	ATP-dependent RNA helicase (predicted)	985.701	-0.588941	-0.599053	0.204556	-2.87912	0.00398783	0.0224352
SPAC1B3.12c	rpb10	DNA-directed RNA polymerase I, II, and III subunit Rpb10	2967.95	-0.59363	-0.605217	0.216807	-2.73806	0.00618036	0.0311883
SPAC13G6.01c	rad8	ubiquitin-protein ligase E3 Rad8	838.06	-0.594253	-0.602195	0.178325	-3.33242	0.000860946	0.00667915
SPAC1527.03	SPAC1527.03	RNA-binding protein (predicted)	886.169	-0.594469	-0.601798	0.17408	-3.41491	0.00063802	0.00524017
SPBC582.10c	SPBC582.10c	ATP-dependent DNA helicase Rhp16b (predicted)	230.655	-0.595729	-0.604354	0.188292	-3.16385	0.00155697	0.0104581
SPAC24H6.11c	SPAC24H6.11c	sulfate transporter (predicted)	1160.6	-0.596194	-0.609351	0.227291	-2.62304	0.00871496	0.0405129
SPBPB10D8.07c	SPBPB10D8.07c	membrane transporter (predicted)	8954.77	-0.602958	-0.617458	0.236116	-2.55365	0.01066	0.0466837
SPBC1105.01	SPBC1105.01	rRNA processing protein Rrp12-like (predicted)	919.569	-0.606329	-0.615869	0.197732	-3.06641	0.00216643	0.0137187
SPBC28F2.07	sfr1	Swi five-dependent recombination repair protein Sfr1	193.127	-0.60663	-0.617045	0.199345	-3.04312	0.00234142	0.0145977
SPAC23H4.04	SPAC23H4.04	mitochondrial tRNA(5-methylaminomethyl-2-thiouridylate)-methyltransferase (predicted)	272.676	-0.607658	-0.620928	0.234942	-2.58641	0.00969811	0.0434988
SPBC8D2.05c	sfi1	spindle pole body protein Sfi1	298.042	-0.608139	-0.620904	0.227189	-2.6768	0.00743296	0.0358728
SPAC22A12.14c	SPAC22A12.14c	BSD domain protein, unknown biological role	469.104	-0.608253	-0.616521	0.187524	-3.2436	0.00118028	0.00850251
SPAC11G7.06c	mug132	S. pombe specific UPF0300 family protein 3	287.337	-0.61024	-0.618092	0.181561	-3.36107	0.000776424	0.00615919
SPAC8E11.10	SPAC8E11.10	sorbose reductase (predicted)	4790.97	-0.610783	-0.621247	0.215625	-2.83262	0.00461685	0.0251289
SPBC3B9.08c	mnh1	Mago-nashi homolog (predicted)	919.665	-0.611382	-0.619731	0.180758	-3.38233	0.000718743	0.00577859
SPBC1778.01c	zuo1	zuotin (predicted)	4129.69	-0.614622	-0.626005	0.214091	-2.87084	0.00409383	0.0229188
SPBC887.01	SPBC887.01	acireductone dioxygenase family (predicted)	612.143	-0.615977	-0.627043	0.209861	-2.93516	0.00333372	0.0196414
SPAC11E3.03	csm1	chromosome segregation protein Csm1/Pcs1	197.247	-0.61733	-0.629387	0.218664	-2.82319	0.00475482	0.0256963
SPBC354.04	SPBC354.04	sequence orphan	679.666	-0.618124	-0.629428	0.215823	-2.86404	0.00418281	0.0232716
SPBC337.02c	SPBC337.02c	cell surface glycoprotein, adhesion molecule (predicted), DUF1773 family protein 6	1079.21	-0.61889	-0.627363	0.172734	-3.58291	0.000339788	0.0031347
SPBC1773.16c	SPBC1773.16c	transcription factor, zf-fungal binuclear cluster type(predicted)	281.404	-0.621509	-0.630609	0.19048	-3.26285	0.00110298	0.00808143
SPBC13E7.08c	SPBC13E7.08c	RNA polymerase II associated Paf1 complex (predicted)	754.36	-0.624364	-0.638932	0.230413	-2.70976	0.00673324	0.0332684
SPBPB8B6.06c	SPBPB8B6.06c	CRCB domain protein	1130.11	-0.624372	-0.633038	0.189912	-3.2877	0.00101011	0.00755432
SPAC2E12.05	SPAC2E12.05	SPAC2E12.05	348.851	-0.625756	-0.640074	0.224983	-2.78135	0.00541332	0.0282531
SPAC25H1.04	mug105	ubiquitin-fold modifier-specific protease (predicted)	809.51	-0.625878	-0.635687	0.188393	-3.32219	0.000893144	0.00688222
SPAC1565.05	SPAC1565.05	sequence orphan	956.481	-0.627234	-0.63916	0.21972	-2.85469	0.00430785	0.0238831
SPBC26H8.09c	snf59	SWI/SNF complex subunit Snf59	440.755	-0.627823	-0.637353	0.195051	-3.21877	0.00128743	0.00903703
SPBC1198.03c	SPBC1198.03c	conserved fungal protein	466.455	-0.630049	-0.636568	0.159165	-3.95847	7.54314e-05	0.000943994
SPBC12C2.06	SPBC12C2.06	cytoplasmic ATP-dependent RNA helicase Dbp5 (predicted)	1324.71	-0.630172	-0.644326	0.229709	-2.74335	0.00608153	0.0307348
SPAC29A4.09	SPAC29A4.09	rRNA exonuclease Rrp17 (predicted)	794.933	-0.630519	-0.642163	0.205178	-3.07303	0.00211895	0.0134305
SPAC637.12c	mst1	KAT5 family histone acetyltransferase Mst1	581.778	-0.632225	-0.64659	0.227983	-2.77313	0.00555205	0.0287583
SPBC31F10.11c	cwf4	complexed with Cdc5 protein Cwf4	445.949	-0.634422	-0.648163	0.229141	-2.7687	0.0056281	0.0289771
SPCC613.07	SPCC613.07	snoRNA biogenesis protein (predicted)	363.087	-0.634509	-0.649036	0.239467	-2.64967	0.00805703	0.0380807
SPBP22H7.09c	mis15	CENP-N, kinetochore protein Mis15	109.725	-0.635033	-0.64864	0.234093	-2.71274	0.00667298	0.0330421
SPAC4D7.12c	fet5	ATP binding protein Fet5 (predicted)	380.284	-0.635159	-0.648266	0.228453	-2.78026	0.00543156	0.0283267
SPBPB2B2.09c	SPBPB2B2.09c	2-dehydropantoate 2-reductase (predicted)	636.816	-0.636228	-0.648622	0.220851	-2.8808	0.00396668	0.0223529
SPBC19C2.02	pmt1	tRNA methyltransferase	204.311	-0.63623	-0.651277	0.248167	-2.56372	0.0103558	0.0457602
SPAC19D5.11c	ctf8	DNA replication factor C complex subunit Ctf8 (predicted)	135.009	-0.636736	-0.651754	0.246717	-2.58083	0.00985628	0.0440354
SPAC1783.05	hrp1	ATP-dependent DNA helicase Hrp1	664.96	-0.63722	-0.650626	0.225416	-2.82686	0.00470063	0.0255264
SPAC922.05c	SPAC922.05c	membrane transporter (predicted)	618.08	-0.640756	-0.647302	0.157147	-4.07742	4.55377e-05	0.000623348
SPAC1039.04	SPAC1039.04	nicotinic acid plasma membrane transporter (predicted)	366.439	-0.640872	-0.649145	0.17692	-3.62238	0.000291903	0.00281162
SPAC977.11	SPAC977.11	CRCB domain protein	1110.75	-0.641234	-0.650583	0.19538	-3.28199	0.00103079	0.00769219
SPAC630.10	SPAC630.10	conserved eukaryotic protein, DUF3321 family	590.921	-0.642663	-0.64873	0.149104	-4.31016	1.63133e-05	0.00026574
SPCC1450.03	SPCC1450.03	ribonucleoprotein (RNP) complex (predicted)	602.168	-0.646194	-0.662974	0.25581	-2.52607	0.0115346	0.0493478
SPAC2C4.06c	SPAC2C4.06c	tRNA (cytosine-5-)-methyltransferase (predicted)	235.862	-0.6493	-0.664829	0.246206	-2.63722	0.0083588	0.0392904
SPBC1734.02c	cdc27	DNA polymerase delta subunit Cdc27	275.582	-0.652335	-0.666863	0.229014	-2.84845	0.00439326	0.0242104
SPAC22A12.05	rpc11	DNA-directed RNA polymerase III complex subunit Rpc11	923.896	-0.654137	-0.671294	0.254925	-2.56599	0.0102881	0.0455491
SPBC337.14	rpb4	DNA-directed RNA polymerase II complex subunit Rpb4	1028.64	-0.657281	-0.674313	0.246111	-2.67067	0.00757009	0.0363555
SPAC9.10	thi9	thiamine transporter Thi9	773.738	-0.661614	-0.675148	0.217045	-3.04828	0.00230153	0.0144013
SPAC23H3.09c	gly1	threonine aldolase Gly1 (predicted)	7439.95	-0.661705	-0.675112	0.220692	-2.99832	0.00271473	0.0164903
SPBC13E7.06	msd1	mitotic-spindle disanchored Msd1	180.459	-0.662146	-0.677305	0.23505	-2.81704	0.00484684	0.0260499
SPCC757.11c	SPCC757.11c	membrane transporter (predicted)	426.838	-0.663927	-0.675729	0.20121	-3.29968	0.000967959	0.00731129
SPAC3H1.10	pcs2	phytochelatin synthetase	550.866	-0.664051	-0.66974	0.148333	-4.47677	7.57816e-06	0.000139694
SPBC16D10.06	zrt1	ZIP zinc transporter Zrt1	2998.66	-0.669181	-0.689326	0.261156	-2.56239	0.0103956	0.0457887
SPAC30.02c	SPAC30.02c	elongator complex associated protein Kti2 (predicted)	641.844	-0.670599	-0.686649	0.241883	-2.7724	0.00556439	0.0287977
SPAC27E2.08	Tf2-6	retrotransposable element/transposon Tf2-type	2769.52	-0.672434	-0.693257	0.265717	-2.53064	0.0113854	0.0488313
SPCC1020.14	Tf2-12	retrotransposable element/transposon Tf2-type	2769.47	-0.672637	-0.693448	0.265609	-2.53243	0.0113275	0.0486705
SPAPB15E9.03c	Tf2-5	retrotransposable element/transposon Tf2-type	2769.43	-0.672639	-0.693448	0.265597	-2.53256	0.0113234	0.0486705
SPAC2E1P3.03c	Tf2-3	retrotransposable element/transposon Tf2-type	2784.48	-0.673947	-0.69489	0.266147	-2.53224	0.0113337	0.0486705
SPAC6F12.16c	mtr4	ATP-dependent RNA helicase, TRAMP complex subunit Mtr4	1064.06	-0.677924	-0.695889	0.247848	-2.73525	0.00623337	0.0314096
SPCC663.13c	naa50	NatA N-acetyltransferase subunit Naa50 (predicted)	530.607	-0.678735	-0.693543	0.230995	-2.93831	0.00330009	0.0194768
SPBP4H10.20	nhm1	m7G(5')pppN diphosphatase (predicted)	430.656	-0.680262	-0.694641	0.227352	-2.99211	0.00277057	0.0167112
SPCC126.01c	SPCC126.01c	conserved fungal protein	206.417	-0.681411	-0.699502	0.258729	-2.63369	0.00844629	0.039539
SPAC26A3.13c	Tf2-4	retrotransposable element/transposon Tf2-type	2763.29	-0.681954	-0.703324	0.267161	-2.5526	0.0106924	0.0467412
SPAC9.04	Tf2-1	retrotransposable element/transposon Tf2-type	2774.65	-0.681996	-0.703496	0.267906	-2.54565	0.0109073	0.0475238
SPBC9B6.02c	Tf2-9	retrotransposable element/transposon Tf2-type	2764.7	-0.682256	-0.703646	0.267232	-2.55305	0.0106785	0.0467347
SPAC167.08	Tf2-2	retrotransposable element/transposon Tf2-type	2831.18	-0.682354	-0.703674	0.266807	-2.55748	0.0105434	0.0462954
SPCC1494.11c	Tf2-13	retrotransposable element/transposon Tf2-type	2698.8	-0.68429	-0.705578	0.266203	-2.57055	0.0101536	0.0450411
SPBC13G1.04c	abh1	alkB homolog/2-OG-Fe(II) oxygenase family Abh1 (predicted)	568.188	-0.686478	-0.703881	0.251934	-2.72483	0.00643351	0.0322537
SPBC1E8.04	Tf2-10	retrotransposable element/transposon Tf2-type	2593.17	-0.687331	-0.70886	0.266964	-2.57462	0.0100351	0.044631
SPAC3A12.13c	SPAC3A12.13c	translation initiation factor eIF3j (p35)	1383.66	-0.687511	-0.696422	0.18249	-3.76738	0.000164969	0.00176775
SPAC26A3.17c	SPAC26A3.17c	N-methyltransferase (predicted)	818.422	-0.687639	-0.693721	0.151873	-4.52773	5.96207e-06	0.000114854
SPAC22F3.10c	gcs1	glutamate-cysteine ligase Gcs1	1569.34	-0.6883	-0.696873	0.172223	-3.99656	6.42697e-05	0.000826945
SPBC23E6.06c	SPBC23E6.06c	3,4-dihydroxy-2-butanone 4-phosphate synthase (predicted)	1087	-0.688597	-0.704987	0.235042	-2.92968	0.00339313	0.0198381
SPAC1486.08	cox16	mitochondrial inner membrane protein involved in cytochrome c oxidase assembly Cox16 (predicted)	595.505	-0.688645	-0.700905	0.204988	-3.35944	0.000781008	0.00618493
SPBC19F8.02	SPBC19F8.02	nuclear distribution protein NUDC homolog	392.736	-0.691382	-0.708158	0.239376	-2.88827	0.00387367	0.0219638
SPBC2A9.11c	SPBC2A9.11c	nuclear export factor (predicted)	449.586	-0.691788	-0.701466	0.186682	-3.7057	0.000210806	0.00217073
SPBC1198.02	dea2	adenine deaminase Dea2	1612.42	-0.691998	-0.711851	0.262472	-2.63646	0.00837754	0.0393515
SPAC607.04	SPAC607.04	inositol polyphosphate kinase (predicted)	554.118	-0.692351	-0.702188	0.187344	-3.69561	0.000219358	0.00224867
SPAC688.16	SPAC688.16	sequence orphan	688.966	-0.69264	-0.705114	0.205323	-3.37342	0.000742415	0.00593413
SPAC2F7.17	SPAC2F7.17	mitochondrial peptide chain release factor (predicted)	385.381	-0.693638	-0.711932	0.250871	-2.76492	0.00569365	0.029205
SPCC16C4.20c	SPCC16C4.20c	HMG box protein (predicted)	398.383	-0.694413	-0.712635	0.24565	-2.82684	0.00470105	0.0255264
SPBC2A9.12	orc6	origin recognition complex subunit Orc6	243.081	-0.696076	-0.714155	0.244699	-2.84463	0.00444636	0.0244336
SPAC8C9.07	SPAC8C9.07	rRNA processing protein Fyv7 (predicted)	637.156	-0.698578	-0.721442	0.274566	-2.5443	0.0109496	0.0475872
SPAC922.04	SPAC922.04	sequence orphan	15028.9	-0.700829	-0.711335	0.188133	-3.72518	0.000195178	0.00203969
SPAC2F7.14c	rrp4	exosome subunit Rrp4	585.875	-0.701992	-0.717979	0.23864	-2.94164	0.00326482	0.0192852
SPCC550.06c	hsp10	mitochondrial heat shock protein Hsp10 (predicted)	11012.4	-0.70449	-0.723128	0.255582	-2.75642	0.00584387	0.0298194
SPBC1921.07c	sgf29	SAGA complex subunit Sgf29	529.879	-0.705008	-0.721264	0.229031	-3.07822	0.00208243	0.0132593
SPBC14C8.12	rpb8	DNA-directed RNA polymerase I, II and III subunit Rpb8	1392.18	-0.705302	-0.726446	0.275033	-2.56443	0.0103347	0.0457083
SPAC29B12.14c	SPAC29B12.14c	purine transporter (predicted)	1007.45	-0.705577	-0.715523	0.183062	-3.85431	0.000116056	0.001349
SPBC1711.07	SPBC1711.07	WD repeat protein Rrb1 (predicted)	1914.74	-0.708105	-0.724345	0.242745	-2.91708	0.00353325	0.0204654
SPBC6B1.07	prp1	U4/U6 x U5 tri-snRNP complex subunit Prp1	442.859	-0.708606	-0.725265	0.234373	-3.02341	0.00249944	0.0153732
SPBC16D10.02	trm11	tRNA (guanine-N2-)-methyltransferase catalytic subunit Trm11 (predicted)	560.89	-0.709856	-0.727205	0.243019	-2.921	0.00348914	0.0202762
SPAC29B12.10c	pgt1	glutathione transporter Pgt1	1777.75	-0.710114	-0.724775	0.220085	-3.22655	0.00125294	0.00889513
SPAC20H4.03c	tfs1	transcription elongation factor TFIIS	723.858	-0.71208	-0.722048	0.188522	-3.77717	0.000158621	0.00171311
SPAC4H3.01	SPAC4H3.01	DNAJ domain protein Caj1/Djp1 type (predicted)	867.887	-0.713635	-0.727769	0.228935	-3.11719	0.00182583	0.0119366
SPBC1683.01	SPBC1683.01	inorganic phosphate transporter (predicted)	3654.06	-0.714298	-0.734963	0.257151	-2.77774	0.0054739	0.0284394
SPBC3H7.07c	ser2	phosphoserine phosphatase Ser2 (predicted)	1131.75	-0.722144	-0.74219	0.264921	-2.72589	0.00641286	0.0322096
SPCC330.07c	SPCC330.07c	membrane transporter (predicted)	501.41	-0.724528	-0.734864	0.196909	-3.6795	0.00023369	0.0023603
SPCC4G3.17	SPCC4G3.17	HD domain metal dependent phosphohydrolase (predicted)	1437.78	-0.727707	-0.736681	0.176542	-4.12199	3.75607e-05	0.000531116
SPAC11D3.14c	SPAC11D3.14c	5-oxoprolinase (ATP-hydrolizing) (predicted)	249.699	-0.728044	-0.741784	0.216041	-3.36994	0.000751854	0.00599398
SPCP1E11.07c	cwf18	complexed with Cdc5 protein Cwf18	422.46	-0.73601	-0.75037	0.214564	-3.43025	0.000603024	0.00502495
SPAC18B11.09c	SPAC18B11.09c	serine O-acetyltransferase activity (predicted)	320.364	-0.739531	-0.747909	0.158853	-4.65544	3.23288e-06	6.99404e-05
SPBC16C6.10	chp2	HP1 family chromodomain protein 2	170.469	-0.742945	-0.761596	0.254757	-2.91629	0.00354225	0.0205002
SPBC14F5.01	SPBC14F5.01	sequence orphan	224.914	-0.745482	-0.767942	0.279131	-2.67073	0.0075687	0.0363555
SPBC146.08c	SPBC146.08c	translation initiation factor eIF1A-like (predicted)	417.509	-0.745784	-0.766504	0.257563	-2.89554	0.0037851	0.02156
SPCC825.01	SPCC825.01	ATPase, Arb family ABCF1-like (predicted)	1175.13	-0.747563	-0.761116	0.207965	-3.59466	0.000324813	0.00304313
SPAC14C4.02c	smc5	Smc5-6 complex SMC subunit Smc5	353.595	-0.747851	-0.761682	0.213791	-3.49805	0.000468682	0.00407896
SPAC922.03	SPAC922.03	1-aminocyclopropane-1-carboxylate deaminase (predicted)	417.219	-0.749508	-0.776513	0.288064	-2.60188	0.00927134	0.0423641
SPBC1289.07c	rpc40	DNA-directed RNA polymerase I and III subunit Rpc40	2580.8	-0.750233	-0.77289	0.268476	-2.79441	0.0051994	0.0274853
SPAC17H9.13c	SPAC17H9.13c	glutamate 5-kinase (predicted)	777.087	-0.750756	-0.76288	0.195587	-3.83847	0.000123802	0.00141828
SPBC13G1.09	SPBC13G1.09	bystin family U3 and U14 snoRNA associated protein (predicted)	1240.57	-0.75132	-0.767852	0.233163	-3.2223	0.00127166	0.0089624
SPCP1E11.10	SPCP1E11.10	ankyrin repeat protein, unknown biological role	145.566	-0.753377	-0.773642	0.258759	-2.9115	0.00359698	0.0206774
SPAC1F12.10c	SPAC1F12.10c	NADPH-hemoprotein reductase (predicted)	535.721	-0.754864	-0.773733	0.240289	-3.14148	0.00168095	0.0111059
SPCC18B5.06	SPCC18B5.06	peloto ortholog (predicted)	468.468	-0.756665	-0.768611	0.191325	-3.95486	7.658e-05	0.000951423
SPAC1093.01	ppr5	mitochondrial PPR repeat protein Ppr5	3598.44	-0.757151	-0.775536	0.227031	-3.33501	0.00085296	0.0066322
SPAC15E1.08	naa10	NatA N-acetyltransferase complex catalytic subunit Naa10 (predicted)	711.071	-0.757247	-0.780486	0.268674	-2.81846	0.00482539	0.0259753
SPAPB1E7.10	rpc17	DNA-directed RNA polymerase III complex subunit Rpc17	409.567	-0.75781	-0.776281	0.242102	-3.13013	0.0017473	0.011489
SPAC607.03c	snu13	U3 snoRNP-associated protein Snu13	6456.72	-0.765013	-0.783294	0.244796	-3.1251	0.00177743	0.0116647
SPBC1734.05c	spf31	DNAJ protein Spf31 (predicted)	268.373	-0.766502	-0.793148	0.271431	-2.82393	0.00474385	0.0256622
SPBC16A3.16	SPBC16A3.17	mitochondrial inner membrane protein involved in cytochrome c oxidase assembly Pet191 (predicted)	390.239	-0.766532	-0.781372	0.209894	-3.652	0.000260207	0.00258249
SPAC8E11.07c	alp31	tubulin specific chaperone cofactor A, Alp31	283.968	-0.766848	-0.779631	0.212095	-3.61558	0.000299671	0.0028566
SPAC4F8.03	sdo1	SBDS family ribosome maturation protein Sdo1 (predicted)	824.56	-0.768236	-0.790578	0.264417	-2.90539	0.00366795	0.0210324
SPCC16A11.05c	dim1	U4/U6 x U5 tri-snRNP complex subunit Dim1	705.969	-0.769045	-0.781557	0.201195	-3.82238	0.000132172	0.00148353
SPBC530.07c	SPBC530.07c	TENA/THI family protein	703.906	-0.770059	-0.798177	0.2851	-2.70102	0.00691275	0.0340328
SPCC1840.08c	SPCC1840.08c	protein disulfide isomerase (predicted)	662.53	-0.770291	-0.781552	0.188087	-4.09539	4.21464e-05	0.000582742
SPAC637.09	SPAC637.09	ribonuclease H70 (predicted)	546.565	-0.775361	-0.790837	0.219038	-3.53985	0.000400358	0.00357973
SPBC16H5.10c	prp43	ATP-dependent RNA helicase Prp43	1222.99	-0.776109	-0.784582	0.164545	-4.71669	2.39716e-06	5.44362e-05
SPBC1861.08c	lea1	U2 snRNP-associated protein Lea1 (predicted)	808.094	-0.776192	-0.7977	0.266465	-2.91293	0.00358056	0.0206166
SPBP16F5.06	SPBP16F5.06	ribosome biogenesis protein Nop6 (predicted)	501.895	-0.776357	-0.785045	0.168088	-4.61875	3.86063e-06	8.07201e-05
SPBC649.03	rhp14	XP-A family homolog Rhp14	403.718	-0.777952	-0.788305	0.173844	-4.47499	7.6416e-06	0.000139694
SPBC27.01c	SPBC27.01c	protein trafficking protein Pga2 (predicted)	767.355	-0.781306	-0.792249	0.186204	-4.19596	2.71717e-05	0.000405978
SPAC23H3.13c	gpa2	heterotrimeric G protein alpha-2 subunit Gpa2	1104.42	-0.782695	-0.80629	0.260057	-3.00971	0.00261499	0.0159409
SPBC16A3.11	eso1	sister chromatid cohesion protein/DNA polymerase eta Eso1 fusion protein	358.062	-0.7833	-0.803426	0.247273	-3.16776	0.00153619	0.0103489
SPAC23H4.15	SPAC23H4.15	ribosome biogenesis protein Tsr1 (predicted)	1297.69	-0.78546	-0.799683	0.218874	-3.58863	0.000332417	0.00308486
SPAC4F10.09c	SPAC4F10.09c	ribosome biogenesis protein Noc1 (predicted)	1113.7	-0.789062	-0.805652	0.227983	-3.46106	0.000538057	0.00455792
SPCC338.11c	rrg1	protein-lysine N-methyltransferase Rrg1 (predicted)	722.336	-0.789395	-0.799016	0.175245	-4.50453	6.65207e-06	0.000125784
SPAC20G8.09c	SPAC20G8.09c	ribosome biogenesis ATPase (predicted)	1286.27	-0.79025	-0.815103	0.278577	-2.83674	0.00455769	0.0249057
SPAC1093.05	SPAC1093.05	ATP-dependent RNA helicase Hca4 (predicted)	996.615	-0.790935	-0.8165	0.285387	-2.77145	0.00558079	0.0287984
SPBC16H5.15	SPBC16H5.15	conserved fungal protein	187.362	-0.791346	-0.816176	0.283062	-2.79566	0.00517935	0.0274074
SPAC56F8.05c	mug64	BAR domain protein (predicted)	1664.68	-0.793343	-0.801721	0.160307	-4.9489	7.4633e-07	1.97619e-05
SPAC18G6.02c	chp1	chromodomain protein Chp1	280.807	-0.79436	-0.806838	0.195997	-4.05293	5.05811e-05	0.000674001
SPBC8E4.03	SPBC8E4.03	agmatinase 2 (predicted)	955.069	-0.796266	-0.812695	0.217417	-3.66239	0.000249869	0.00248709
SPBC1348.10c	SPBC1348.10c	phospholipase (predicted)	820.924	-0.797292	-0.812384	0.211662	-3.76682	0.000165337	0.00176893
SPBC19F8.01c	spn7	septin Spn7	135.697	-0.798887	-0.824204	0.26546	-3.00944	0.00261731	0.0159409
SPBC1271.04c	SPBC1271.04c	eIF-5A-deoxyhypusine synthase (predicted)	1050.26	-0.799182	-0.804125	0.124174	-6.43601	1.22657e-10	9.78122e-09
SPBC1271.10c	SPBC1271.10c	membrane transporter (predicted)	1431.63	-0.802372	-0.825758	0.262005	-3.06244	0.00219543	0.0138895
SPAC977.09c	SPAC977.09c	phospholipase (predicted)	854.209	-0.803945	-0.818803	0.209159	-3.84371	0.000121189	0.00139449
SPAC19G12.05	SPAC19G12.05	mitochondrial citrate transporter (predicted)	1704.53	-0.809324	-0.824457	0.224681	-3.60211	0.000315649	0.00296944
SPCC1840.11	csl4	exosome subunit Csl4	994.912	-0.809564	-0.831715	0.26229	-3.08653	0.00202509	0.0129553
SPAC4F10.06	SPAC4F10.06	ribosome small subunit biogenesis protein, BUD22 family (predicted)	794.347	-0.811746	-0.840532	0.290911	-2.79035	0.00526505	0.0276475
SPAC3H1.03	mug151	mouse transcriptional regulator, HCNGP-like (predicted)	354.299	-0.813813	-0.837068	0.261909	-3.10723	0.00188846	0.0122759
SPAC227.02c	SPAC227.02c	rRNA processing protein Rrp15 (predicted)	363.399	-0.814341	-0.838914	0.273022	-2.9827	0.00285722	0.0171885
SPAC6G10.10c	SPAC6G10.10c	human hmmtag2 homolog	171.222	-0.818726	-0.846923	0.273517	-2.99333	0.00275951	0.0166737
SPBC1604.25	pet117	Pet117 cytochrome c oxidase assembly protein (predicted)	264.7	-0.819075	-0.828111	0.165869	-4.93807	7.88988e-07	2.07313e-05
SPAC23H4.11c	cnl2	centromere localized protein Cnl2	274.236	-0.820791	-0.838849	0.228573	-3.59094	0.000329492	0.00307018
SPBC3E7.07c	SPBC3E7.07c	DUF757 family protein	738.753	-0.822216	-0.835109	0.202164	-4.06707	4.76072e-05	0.000649086
SPAC3C7.08c	elf1	AAA family ATPase Elf1	3247.05	-0.822482	-0.828861	0.137503	-5.98155	2.21019e-09	1.25268e-07
SPBC4F6.07c	SPBC4F6.07c	ATP-dependent RNA helicase Mak5 (predicted)	529.171	-0.822727	-0.856982	0.318126	-2.58616	0.00970505	0.0435015
SPAP27G11.04c	tad3	tRNA specific adenosine deaminase subunit Tad3	631.284	-0.822991	-0.834816	0.187759	-4.38324	1.16929e-05	0.000199526
SPAC13G7.06	met16	phosphoadenosine phosphosulfate reductase	976.832	-0.825672	-0.84729	0.246671	-3.34726	0.00081614	0.00638937
SPAC13C5.06c	mug121	sequence orphan	967.043	-0.830694	-0.844005	0.189005	-4.39509	1.10729e-05	0.000190799
SPBC23E6.05	arx1	ribosomal export complex protein Arx1, peptidase family (predicted)	2066.81	-0.832452	-0.8448	0.194883	-4.27154	1.94124e-05	0.000306752
SPAC31A2.02	trm112	protein and tRNA methyltransferase regulatory subunit Trm112 (predicted)	730.633	-0.833701	-0.850325	0.224484	-3.71385	0.000204126	0.00211146
SPBC32H8.05	SPBC32H8.05	conserved fungal protein	1366.26	-0.835253	-0.870292	0.310395	-2.69094	0.00712514	0.0348284
SPBC31E1.03	hub1	ubiquitin-like protein modifier Hub1	803.951	-0.835577	-0.86248	0.266096	-3.14013	0.00168871	0.0111465
SPBC1773.14	arg7	argininosuccinate lyase	400.561	-0.836949	-0.846364	0.163862	-5.10766	3.26179e-07	9.76826e-06
SPBC1773.17c	SPBC1773.17c	glyoxylate reductase (predicted)	375.482	-0.837227	-0.864795	0.274228	-3.05304	0.00226538	0.0142141
SPAC2E1P5.03	SPAC2E1P5.03	DNAJ domain protein Erj5 (predicted)	1297.66	-0.839161	-0.852077	0.19692	-4.26143	2.03127e-05	0.000316601
SPAPB1A10.03	nxt1	mRNA export receptor Nxt1	104.62	-0.840939	-0.859888	0.227011	-3.7044	0.00021189	0.00217862
SPAC1952.02	tma23	ribosome biogenesis protein Tma23 (predicted)	704.137	-0.843062	-0.863982	0.251335	-3.35433	0.000795574	0.00628576
SPBC19F5.02c	utp4	U3 snoRNP protein Utp4 (predicted)	1856.84	-0.844249	-0.861119	0.226676	-3.72447	0.000195723	0.00203969
SPBC3H7.09	erf2	palmitoyltransferase Erf2	630.71	-0.845104	-0.855871	0.175558	-4.81382	1.48073e-06	3.57566e-05
SPAC6G9.02c	nop9	RNA-binding protein Nop9 (predicted)	1290.77	-0.846282	-0.865795	0.237577	-3.56214	0.00036785	0.00333252
SPCC18.12c	utp23	rRNA processing protein Utp23 (predicted)	603.777	-0.847692	-0.882392	0.306979	-2.7614	0.00575548	0.029478
SPBC1773.07c	sbp1	Ran GTPase binding protein Sbp1	3232.29	-0.848601	-0.874509	0.265101	-3.20105	0.00136927	0.00947577
SPAC19B12.01	SPAC19B12.01	TPR repeat protein, TTC27 family	686.452	-0.851195	-0.881353	0.290507	-2.93003	0.00338926	0.0198381
SPAC3H5.13	new4	conserved eukaryotic protein	146.663	-0.853	-0.886696	0.292851	-2.91275	0.00358262	0.0206166
SPBC19C2.03	rpc10	DNA-directed RNA polymerase I, II and III subunit Rpc10	453.63	-0.85325	-0.882313	0.286176	-2.98156	0.00286785	0.0172246
SPCC1682.08c	SPCC1682.08c	RNA-binding protein Mcp2	252.659	-0.854237	-0.881412	0.276752	-3.08665	0.00202423	0.0129553
SPBC1105.16c	rpr2	RNase P subunit Rpr2 (predicted)	437.329	-0.85563	-0.890123	0.298748	-2.86405	0.00418262	0.0232716
SPCC757.05c	SPCC757.05c	peptidase family M20 protein	679.355	-0.855953	-0.86326	0.142134	-6.02214	1.72127e-09	1.03548e-07
SPCC1919.14c	bdp1	transcription factor TFIIIB complex subunit Bdp1 (predicted)	137.126	-0.860688	-0.890307	0.283913	-3.03152	0.00243328	0.0150337
SPCC794.06	SPCC794.06	TDT malic acid transporter (predicted)	602.144	-0.86087	-0.878182	0.21741	-3.95966	7.50551e-05	0.00094239
SPAC1687.11	spb1	rRNA methyltransferase Spb1 (predicted)	1194.13	-0.861972	-0.893209	0.295746	-2.91457	0.00356175	0.0205783
SPAC11E3.01c	swr1	SNF2 family helicase Swr1	387.885	-0.865341	-0.888537	0.248121	-3.48757	0.000487425	0.00421003
SPCC553.07c	kpa1	DinB translesion DNA repair polymerase, pol kappa	326.832	-0.870536	-0.896795	0.274557	-3.17069	0.00152078	0.0103132
SPBC3D6.04c	mad1	mitotic spindle checkpoint protein Mad1	229.929	-0.8713	-0.894028	0.255214	-3.414	0.000640175	0.00525158
SPAC27E2.02	SPAC27E2.02	IMPACT homolog, translational regulator (predicted)	285.752	-0.871429	-0.885972	0.204306	-4.26532	1.99616e-05	0.000313265
SPAC12G12.13c	cid14	poly(A) polymerase Cid14	639.071	-0.873233	-0.88959	0.214778	-4.06575	4.78784e-05	0.000651488
SPBC2D10.15c	pth1	mitochondrial peptidyl-tRNA hydrolase Pth1 (predicted)	280.655	-0.874618	-0.899704	0.262973	-3.32589	0.000881361	0.00680673
SPAC3A11.13	SPAC3A11.13	prefoldin subunit 6 (predicted)	478.035	-0.883234	-0.902443	0.225597	-3.9151	9.03681e-05	0.00109302
SPAC664.09	ggt1	gamma-glutamyltranspeptidase Ggt1	892.722	-0.888833	-0.898117	0.158645	-5.60264	2.11109e-08	9.34056e-07
SPAC1486.09	SPAC1486.09	ribosome biogenesis protein Nob1 (predicted)	818.107	-0.892956	-0.927238	0.302678	-2.95018	0.00317587	0.0188736
SPCC1827.04	SPCC1827.04	ankyrin repeat protein, unknown biological role	399.877	-0.899699	-0.919589	0.229672	-3.91731	8.95415e-05	0.00108494
SPBC24C6.02	SPBC24C6.02	ATP-dependent RNA helicase Spb4 (predicted)	394.042	-0.899754	-0.938187	0.322152	-2.79295	0.00522295	0.0275319
SPBC776.16	SPBC776.16	sequence orphan	168.596	-0.90228	-0.941138	0.307624	-2.93306	0.0033564	0.0197581
SPBC776.17	SPBC776.17	rRNA processing protein Rrp7 (predicted)	420.769	-0.904272	-0.945083	0.328433	-2.75329	0.00589992	0.0300383
SPBC1347.02	fkbp39	FKBP-type peptidyl-prolyl cis-trans isomerase (predicted)	3324.94	-0.910246	-0.946543	0.316429	-2.87662	0.00401961	0.022577
SPBC2D10.16	mhf1	FANCM-MHF complex subunit Mhf1	256.261	-0.912158	-0.942218	0.281974	-3.2349	0.00121686	0.00872207
SPBC530.11c	SPBC530.11c	transcription factor, zf-fungal binuclear cluster type (predicted)	977.849	-0.916688	-0.957654	0.319027	-2.87338	0.004061	0.0227908
SPCC1223.08c	dfr1	dihydrofolate reductase/ serine hydrolase family fusion protein Dfr1	2451.29	-0.918011	-0.926421	0.149356	-6.14644	7.92415e-10	5.05369e-08
SPAC11D3.13	hsp3104	ThiJ domain protein	529.021	-0.918515	-0.972954	0.354616	-2.59017	0.00959287	0.0432441
SPBC18E5.03c	sim4	kinetochore protein, CENP-K ortholog, Sim4	383.059	-0.918742	-0.936839	0.220679	-4.16324	3.13759e-05	0.000458797
SPAC17A2.01	bsu1	high-affinity import carrier for pyridoxine, pyridoxal, and pyridoxamine Bsu1	367.071	-0.919441	-0.951767	0.284808	-3.22828	0.00124536	0.00887802
SPAC1805.03c	trm13	tRNA 2'-O-methyltransferase Trm13 (predicted)	186.942	-0.920133	-0.935255	0.198248	-4.64132	3.46184e-06	7.35026e-05
SPBC342.06c	rtt109	RTT109 family histone lysine acetyltransferase	236.058	-0.921166	-0.951583	0.279376	-3.29723	0.000976439	0.00735049
SPAC22F3.11c	snu23	U4/U6 x U5 tri-snRNP complex subunit Snu23	153.848	-0.922154	-0.952777	0.26643	-3.46115	0.000537868	0.00455792
SPCC550.05	nse1	Smc5-6 complex non-SMC subunit 1	2536.19	-0.924371	-0.947258	0.235879	-3.91883	8.8979e-05	0.00108003
SPCC126.03	pus1	tRNA pseudouridine synthase Lsp1	564.2	-0.92462	-0.940777	0.209985	-4.40326	1.06639e-05	0.000185616
SPAC688.14	set13	ribosome L32 lysine methyltransferase Set13	209.363	-0.925099	-0.947865	0.251013	-3.68546	0.000228289	0.00231256
SPBC609.04	caf5	spermine family transmembrane transporter Caf5	387.05	-0.926612	-0.94814	0.234487	-3.95165	7.7614e-05	0.000960557
SPAC18G6.06	SPAC18G6.06	U3 snoRNP-associated protein Utp11 (predicted)	649.928	-0.93848	-0.972682	0.283078	-3.31527	0.000915542	0.00703112
SPCC1393.09c	SPCC1393.09c	RWD domain protein, implicated in translation	521.327	-0.938637	-0.959882	0.239859	-3.91328	9.10502e-05	0.00109933
SPBC1734.01c	esf1	pre-rRNA processing protein Esf1 (predicted)	707.427	-0.95515	-0.990651	0.29893	-3.19523	0.00139719	0.00962043
SPBC3B9.07c	rpa43	DNA-directed RNA polymerase I complex subunit Rpa43	1348.13	-0.955771	-0.982383	0.258998	-3.69027	0.000224016	0.00228388
SPAC11D3.04c	SPAC11D3.04c	SnoaL	816.091	-0.956584	-0.978303	0.235483	-4.06222	4.86092e-05	0.000660123
SPAC3G6.08	erv1	mitochondrial sulfhydryl oxidase (predicted)	284.241	-0.957313	-0.98326	0.248114	-3.85836	0.00011415	0.00133136
SPBC1703.05	SPBC1703.05	protein kinase, RIO family (predicted)	816.956	-0.957669	-0.999332	0.317251	-3.01865	0.00253902	0.0155748
SPBC4F6.14	SPBC4F6.14	RNA-binding protein (predicted)	750.718	-0.958717	-1.00523	0.342638	-2.79805	0.00514127	0.0272479
SPBC17D1.06	dbp3	ATP-dependent RNA helicase Dbp3 (predicted)	1705	-0.961017	-0.989331	0.27652	-3.4754	0.000510095	0.00436188
SPBC1105.04c	cbp1	CENP-B homolog	792.975	-0.963554	-0.98268	0.222016	-4.34001	1.42475e-05	0.000236014
SPAC1B9.03c	SPAC1B9.03c	RNA-binding protein involved in ribosomal large subunit assembly and maintenance (predicted)	594.862	-0.967048	-1.01476	0.350973	-2.75534	0.00586316	0.0298956
SPBC29A10.12	SPBC29A10.12	DUF1014 family protein, HMG-box clan member	925.803	-0.970935	-1.0124	0.312098	-3.111	0.00186457	0.0121436
SPCC1827.01c	utp25	U3 associated protein Utp25 (predicted)	521.586	-0.971495	-0.994583	0.243864	-3.98375	6.78352e-05	0.000867936
SPAC140.02	gar2	nucleolar protein required for rRNA processing	5306.89	-0.973764	-1.02681	0.373189	-2.60931	0.00907262	0.0417371
SPBC30D10.15	SPBC30D10.15	snoRNP assembly factor Naf1 (predicted)	497.58	-0.976711	-0.997957	0.229543	-4.25503	2.09022e-05	0.000321486
SPBP16F5.05c	SPBP16F5.05c	ribosome biogenesis protein Nop8 (predicted)	544.922	-0.977164	-0.994437	0.213237	-4.58253	4.59387e-06	9.32093e-05
SPBC16D10.01c	SPBC16D10.01c	conserved fungal protein	735.686	-0.97999	-1.01792	0.30931	-3.16831	0.00153328	0.0103395
SPAC20G8.08c	fft1	SMARCAD1 family ATP-dependent DNA helicase Fft1 (predicted)	260.202	-0.986202	-1.01544	0.268134	-3.67802	0.000235054	0.00236364
SPBC405.05	atg16	sequence orphan	292.839	-0.988824	-1.00829	0.209301	-4.72441	2.30784e-06	5.31112e-05
SPBPJ4664.02	SPBPJ4664.02	cell surface glycoprotein (predicted)	905.688	-0.9919	-1.02846	0.29175	-3.39983	0.000674274	0.00547239
SPAC19D5.01	pyp2	tyrosine phosphatase Pyp2	1699.71	-0.997909	-1.05165	0.321323	-3.10563	0.00189877	0.0123081
SPAC10F6.10	SPAC10F6.10	protein kinase, RIO family (predicted)	259.857	-0.998913	-1.05704	0.371608	-2.68808	0.00718642	0.035053
SPBC947.09	hsp3103	ThiJ domain protein	337.041	-0.999062	-1.02942	0.263515	-3.79129	0.000149869	0.00163663
SPAC4H3.14c	SPAC4H3.14c	sequence orphan	305.107	-0.999861	-1.0245	0.241178	-4.14574	3.38719e-05	0.000486988
SPAC1142.04	SPAC1142.04	Noc complex subunit Noc2 family (predicted)	1242.38	-1.00133	-1.02974	0.262479	-3.8149	0.000136236	0.00151919
SPAC1B3.03c	wis2	cyclophilin family peptidyl-prolyl cis-trans isomerase Wis2	3377.05	-1.00193	-1.05978	0.39421	-2.54162	0.0110339	0.0478624
SPAC13G6.12c	chs1	chitin synthase I	275.254	-1.00624	-1.04531	0.297056	-3.38736	0.000705686	0.00568695
SPAC20G4.04c	hus1	checkpoint clamp complex protein Hus1	248.635	-1.0082	-1.05136	0.316875	-3.18171	0.0014641	0.00999082
SPAC57A10.10c	sla1	La protein homolog	2017.36	-1.01823	-1.06033	0.317883	-3.20317	0.00135924	0.00943259
SPAC6B12.18	gon7	EKC/KEOPS complex subunit Gon7 (predicted)	263.575	-1.02192	-1.06178	0.291095	-3.51062	0.000447055	0.00393235
SPBC1773.13	SPBC1773.13	aromatic aminotransferase (predicted)	198.831	-1.02623	-1.0499	0.232399	-4.4158	1.00639e-05	0.00017697
SPBC1105.18c	SPBC1105.18c	peptide release factor (predicted)	252.449	-1.02763	-1.08471	0.33814	-3.03907	0.00237313	0.0147685
SPCC4G3.10c	rhp42	DNA repair protein Rhp42	371.758	-1.03277	-1.0595	0.245507	-4.20668	2.59154e-05	0.000388902
SPBC3B8.09	SPBC3B8.09	U3 snoRNP-associated protein Utp3 (predicted)	890.816	-1.04438	-1.08044	0.291457	-3.58329	0.000339293	0.0031347
SPAC17A2.08c	ntr2	spliceosome complex disassembly protein Ntr2 (predicted)	168.851	-1.04911	-1.07529	0.244335	-4.29374	1.75691e-05	0.00028153
SPBC460.03	vba2	vacuolar amino acid uptake transporter (predicted)	587.48	-1.05299	-1.07369	0.230748	-4.56338	5.0337e-06	0.000100061
SPAC22G7.05	SPAC22G7.05	krr family protein (predicted)	607.535	-1.05453	-1.09533	0.310477	-3.39648	0.000682594	0.00552684
SPAC20H4.08	SPAC20H4.08	phosphatase activator (predicted)	530.248	-1.05504	-1.08436	0.260016	-4.05759	4.95808e-05	0.000669377
SPAC3G6.06c	rad2	FEN-1 endonuclease Rad2	164.846	-1.06274	-1.08281	0.207704	-5.11661	3.11078e-07	9.43972e-06
SPAC664.08c	SPAC664.08c	traub family protein involved in ribosome biogenesis (predicted)	633.467	-1.06298	-1.10363	0.310599	-3.42234	0.00062085	0.00514226
SPAC27E2.14	SPAC27E2.14	sequence orphan	113.424	-1.0635	-1.10726	0.317498	-3.34964	0.000809159	0.00637417
SPAC1F8.08	SPAC1F8.08	sequence orphan	215.213	-1.06443	-1.11012	0.325882	-3.26629	0.00108965	0.00802668
SPBP35G2.13c	swc2	Swr1 complex complex subunit Swc2	236.597	-1.06705	-1.09093	0.227048	-4.69966	2.6059e-06	5.84027e-05
SPAC926.08c	SPAC926.08c	Brix domain protein Rpf2 (predicted)	1076.24	-1.06761	-1.11016	0.310326	-3.44029	0.00058109	0.00488372
SPBC83.15	SPBC83.15	ribosome biogenesis protein Nsa1 (predicted)	866.882	-1.07489	-1.12729	0.348863	-3.08111	0.00206229	0.0131565
SPCP20C8.01c	SPCP20C8.01c	cell surface glycoprotein (predicted), DUF2429 family	907.364	-1.08276	-1.10054	0.190957	-5.67015	1.42674e-08	6.65619e-07
SPCP1E11.11	puf6	Puf family RNA-binding protein Puf6 (predicted)	1619.96	-1.08561	-1.11093	0.238759	-4.54691	5.44401e-06	0.000105466
SPAC5H10.10	SPAC5H10.10	NADPH dehydrogenase (predicted)	382.214	-1.08886	-1.12271	0.268224	-4.05951	4.91759e-05	0.000666498
SPAC22F3.08c	rok1	ATP-dependent RNA helicase Rok1 (predicted)	387.254	-1.09392	-1.13754	0.313715	-3.48698	0.000488507	0.00421407
SPAC1250.04c	atl1	alkyltransferase-like protein Atl1	137.076	-1.0942	-1.14542	0.348204	-3.14241	0.00167566	0.0110923
SPBC1718.03	ker1	DNA-directed RNA polymerase I complex subunit Ker1	665.753	-1.09528	-1.12877	0.272025	-4.02639	5.66389e-05	0.000742696
SPAC18B11.06	SPAC18B11.06	U3 snoRNP-associated protein Lcp5 (predicted)	802.417	-1.10278	-1.16038	0.353068	-3.12343	0.00178755	0.0117087
SPBC8E4.02c	SPBC8E4.02c	sequence orphan	631.591	-1.1074	-1.14352	0.269019	-4.11642	3.84795e-05	0.000539657
SPBC8E4.01c	SPBC8E4.01c	inorganic phosphate transporter (predicted)	6768.64	-1.11002	-1.14664	0.293792	-3.77824	0.000157941	0.00170846
SPAC4D7.15	new12	sequence orphan	39.5855	-1.11198	-1.19771	0.397989	-2.794	0.0052061	0.0274853
SPACUNK4.09	SPACUNK4.09	conserved protein	179.467	-1.11286	-1.1404	0.261013	-4.2636	2.01159e-05	0.000314247
SPAC144.01	SPAC144.01	sequence orphan	242.069	-1.11303	-1.21035	0.426813	-2.60777	0.00911339	0.0418898
SPCC1494.06c	SPCC1494.06c	ATP-dependent RNA helicase Dbp9 (predicted)	637.697	-1.13524	-1.16319	0.244181	-4.64919	3.33247e-06	7.09755e-05
SPBC3B8.06	SPBC3B8.06	conserved fungal protein	878.134	-1.13937	-1.16714	0.233222	-4.88536	1.03241e-06	2.62232e-05
SPAC1093.07	SPAC1093.07	dubious	119.185	-1.13989	-1.22885	0.380429	-2.99632	0.00273259	0.0165549
SPBC14C8.19	tam10	sequence orphan	308.557	-1.14428	-1.17031	0.240777	-4.75242	2.00994e-06	4.6726e-05
SPAC823.04	SPAC823.04	rRNA processing protein Rrp36, DUF947 family (predicted)	297.264	-1.14835	-1.21683	0.372022	-3.08677	0.00202343	0.0129553
SPAC17H9.05	ebp2	rRNA processing protein Ebp2 (predicted)	1409.79	-1.15702	-1.20526	0.318695	-3.63049	0.000282883	0.00274789
SPAC5H10.12c	SPAC5H10.12c	acetylglucosaminyltransferase (predicted)	1038.02	-1.16551	-1.18546	0.205422	-5.67371	1.39734e-08	6.56367e-07
SPAC2E1P3.05c	SPAC2E1P3.05c	fungal cellulose binding domain protein	2140.82	-1.16593	-1.20992	0.29557	-3.94467	7.99094e-05	0.000982113
SPAC8C9.10c	rrp14	ribosome biogenesis protein Rrp14 (predicted)	631.28	-1.1683	-1.22818	0.340897	-3.42713	0.000609993	0.00506457
SPCC777.14	prp4	serine/threonine protein kinase Prp4	310.413	-1.16858	-1.20725	0.281298	-4.15425	3.26362e-05	0.00047319
SPAC607.02c	SPAC607.02c	conserved fungal protein	238.131	-1.17379	-1.24047	0.362861	-3.23484	0.00121712	0.00872207
SPAC5H10.04	SPAC5H10.04	NADPH dehydrogenase (predicted)	451.087	-1.17542	-1.23443	0.308302	-3.81255	0.000137539	0.00153124
SPAC20G4.02c	fus1	formin Fus1	246.813	-1.17649	-1.22124	0.285946	-4.11436	3.88248e-05	0.000543389
SPBC25B2.05	mis3	rRNA processing protein Mis3	647.825	-1.17912	-1.23948	0.354213	-3.32884	0.000872086	0.0067503
SPCC1739.05	set5	histone lysine methyltransferase Set5 (predicted)	278.313	-1.21489	-1.25683	0.29374	-4.13593	3.53514e-05	0.000505084
SPBC11G11.05	rpa34	DNA-directed RNA polymerase I complex subunit Rpa34 (predicted)	475.121	-1.21853	-1.30774	0.405393	-3.00581	0.00264876	0.0161182
SPCC569.01c	SPCC569.01c	cell surface glycoprotein (predicted), DUF1773 family protein 5	857.478	-1.23142	-1.25882	0.220627	-5.58146	2.38514e-08	1.04187e-06
SPAC22F8.09	rrp16	rRNA processing protein Rrp16 (predicted)	839.185	-1.23513	-1.29881	0.341651	-3.61518	0.000300138	0.0028566
SPAC12G12.02	efg1	rRNA processing protein Efg1 (predicted)	651.569	-1.23516	-1.29835	0.352557	-3.50344	0.000459298	0.00400746
SPAC1002.18	urg3	DUF1688 family protein	1598.92	-1.24451	-1.28838	0.284144	-4.37986	1.18755e-05	0.000201091
SPCC576.17c	SPCC576.17c	pyridoxamine/pyridoxine/pyridoxal transmembrane transporter (predicted)	1100.19	-1.24568	-1.34044	0.382261	-3.25872	0.00111917	0.00817388
SPBC1861.02	abp2	ARS binding protein Abp2	477.841	-1.25285	-1.29014	0.265707	-4.71513	2.41553e-06	5.46723e-05
SPBC215.06c	SPBC215.06c	human LYAR homolog	403.739	-1.25951	-1.30766	0.316331	-3.98163	6.84429e-05	0.000869225
SPBC365.04c	SPBC365.04c	RNA-binding protein, involved in ribosome biogenesis (predicted)	467.557	-1.26404	-1.32564	0.3355	-3.76761	0.000164817	0.00176775
SPACUNK4.11c	mpp6	nuclear exosome-associated RNA binding protein Mpp6	241.004	-1.26653	-1.32749	0.325508	-3.89094	9.98573e-05	0.00118893
SPAC1006.04c	mcp3	sequence orphan	137.638	-1.27664	-1.3507	0.354197	-3.60433	0.000312964	0.00295632
SPAC57A7.06	SPAC57A7.06	U3 snoRNP protein Utp14 (predicted)	685.8	-1.30737	-1.35184	0.284301	-4.59855	4.2544e-06	8.73553e-05
SPAC222.06	mak16	nuclear HMG-like acidic protein Mak16 (predicted)	499.496	-1.31511	-1.38622	0.368129	-3.57242	0.000353693	0.00323849
SPBC23G7.07c	cms1	U3-containing 90S preribosome complex subunit Cms1 (predicted)	611.238	-1.32299	-1.35912	0.260581	-5.07706	3.83326e-07	1.09535e-05
SPCPB1C11.01	amt1	ammonium transporter Amt1	424.97	-1.3317	-1.42528	0.390646	-3.40896	0.000652103	0.00533666
SPAPB24D3.09c	pdr1	ABC transporter Pdr1	744.608	-1.34355	-1.38148	0.253471	-5.30058	1.15434e-07	3.95822e-06
SPAC750.01	SPAC750.01	aldo/keto reductase family protein	1029.74	-1.34665	-1.45624	0.414176	-3.2514	0.00114837	0.00832507
SPBP8B7.16c	dbp2	ATP-dependent RNA helicase Dbp2	2681.43	-1.35645	-1.4581	0.414442	-3.27296	0.00106429	0.00788953
SPAC56F8.09	rrp8	rRNA methyltransferase Rrp8 (predicted)	493.148	-1.36499	-1.40617	0.27632	-4.93989	7.8165e-07	2.06175e-05
SPAC1039.01	SPAC1039.01	amino acid permease (predicted)	755.286	-1.37732	-1.45487	0.353212	-3.89942	9.64217e-05	0.00115202
SPAC977.14c	SPAC977.14c	aldo/keto reductase, unknown biological role	3799.43	-1.3939	-1.49001	0.385548	-3.61536	0.000299932	0.0028566
SPAC16E8.06c	nop12	RNA-binding protein Nop12 (predicted)	653.932	-1.40908	-1.46314	0.309858	-4.54751	5.42837e-06	0.000105461
SPAC27F1.06c	SPAC27F1.06c	FKBP-type peptidyl-prolyl cis-trans isomerase (predicted)	817.871	-1.44442	-1.4969	0.295807	-4.88297	1.045e-06	2.64452e-05
SPAC926.05c	dph4	diphthamide biosynthesis protein Dph4 (predicted)	248.204	-1.45305	-1.48633	0.235283	-6.17575	6.58512e-10	4.30102e-08
SPAC11D3.05	mfs2	MFS family membrane transporter (predicted)	464.269	-1.4749	-1.57487	0.379865	-3.8827	0.000103302	0.00122357
SPBC1773.12	SPBC1773.12	transcription factor, zf-fungal binuclear cluster type (predicted)	91.3634	-1.47759	-1.53489	0.299497	-4.93357	8.07391e-07	2.11339e-05
SPCC330.03c	SPCC330.03c	NADPH-hemoprotein reductase (predicted)	126.077	-1.48551	-1.61259	0.387819	-3.83042	0.000127922	0.00145312
SPAC683.02c	SPAC683.02c	zf-CCHC type zinc finger protein	355.104	-1.52104	-1.64131	0.438512	-3.46864	0.000523096	0.00445086
SPAC110.01	ppk1	serine/threonine protein kinase Ppk1 (predicted)	558.286	-1.62388	-1.7336	0.39403	-4.12121	3.76882e-05	0.000531822
SPBC530.02	SPBC530.02	membrane transporter (predicted)	158.065	-1.66138	-1.86284	0.503984	-3.29649	0.000979027	0.00735396
SPBC1685.17	SPBC1685.17	dubious	108.073	-1.67116	-1.78449	0.415694	-4.02017	5.81562e-05	0.000758242
SPBC1711.15c	SPBC1711.15c	sequence orphan	284.906	-1.69041	-1.95606	0.533271	-3.1699	0.00152493	0.0103136
SPAC1002.16c	SPAC1002.16c	nicotinic acid plasma membrane transporter (predicted)	243.006	-1.69522	-1.83683	0.408404	-4.15085	3.31246e-05	0.000477245
SPBP4G3.02	pho1	acid phosphatase Pho1	1414.75	-1.72699	-1.85508	0.388548	-4.44473	8.80023e-06	0.000157577
SPBC409.08	SPBC409.08	spermine family transporter (predicted)	2608.04	-1.76643	-1.98779	0.484544	-3.64555	0.000266819	0.00263667
SPBC460.05	SPBC460.05	membrane transporter (predicted)	210.038	-1.79464	-2.01584	0.520354	-3.44888	0.000562917	0.00474261
SPAC977.17	SPAC977.17	MIP water channel (predicted)	617.284	-1.84389	-2.00623	0.420674	-4.38318	1.16957e-05	0.000199526
SPAC8E11.08c	SPAC8E11.08c	dubious	43.9595	-1.90409	-2.13351	0.497258	-3.82918	0.000128573	0.00145744
SPAC5H10.03	SPAC5H10.03	phosphoglycerate mutase family	5161.43	-1.93201	-2.00064	0.291152	-6.63575	3.22861e-11	2.73355e-09
SPBC947.04	pfl3	cell surface glycoprotein (predicted), DIPSY family	1696.75	-1.96857	-2.04886	0.303955	-6.47651	9.38654e-11	7.66344e-09
SPAC977.07c	pfl6	cell surface glycoprotein, adhesion molecule (predicted)	19.5311	-1.97975	-2.41301	0.583975	-3.39012	0.000698619	0.00564326
SPAC1786.02	SPAC1786.02	phospholipase (predicted)	6673.03	-1.98025	-2.09957	0.357921	-5.53264	3.15441e-08	1.29539e-06
SPCC569.02c	SPCC569.02c	S. pombe specific UPF0321 family protein 2	33.9652	-2.05009	-2.25323	0.465402	-4.40499	1.05789e-05	0.000184605
SPBC1348.08c	SPBC1348.08c	cell surface glycoprotein, adhesion molecule (predicted)	22.2479	-2.05692	-2.43629	0.552077	-3.72579	0.000194706	0.00203861
SPBP26C9.03c	fet4	iron/zinc ion transporter (predicted)	106.849	-2.0859	-2.18327	0.319741	-6.52373	6.85796e-11	5.7356e-09
SPBC13G1.15c	SPBC13G1.15c	sequence orphan	60.7336	-2.08828	-2.23073	0.406402	-5.13845	2.77012e-07	8.50398e-06
SPBC1348.09	SPBC1348.09	short chain dehydrogenase (predicted)	4.49341	-2.09004	-2.89452	0.703918	-2.96916	0.0029862	0.0178391
SPBC36.01c	SPBC36.01c	spermidine family transporter (predicted)	386.154	-2.09312	-2.26663	0.430326	-4.86403	1.15018e-06	2.88936e-05
SPCC1884.01	SPCC1884.01	sequence orphan	120.614	-2.0987	-2.30106	0.428544	-4.89728	9.71716e-07	2.47733e-05
SPCP20C8.03	SPCP20C8.03	SPCP20C8.03	46.7757	-2.11444	-2.36468	0.487335	-4.33877	1.43281e-05	0.000236776
SPCP20C8.02c	SPCP20C8.02c	S. pombe specific UPF0321 family protein 1	88.8932	-2.12669	-2.37243	0.48264	-4.40637	1.05116e-05	0.0001839
SPAC977.08	SPAC977.08	short chain dehydrogenase (predicted)	5.37867	-2.13533	-3.07274	0.713597	-2.99235	0.00276842	0.0167112
SPBPB10D8.02c	SPBPB10D8.02c	arylsulfatase (predicted)	242.907	-2.15715	-2.36465	0.448744	-4.80708	1.53152e-06	3.67244e-05
SPAC1002.19	urg1	GTP cyclohydrolase II (predicted)	1187.57	-2.16236	-3.04872	0.688205	-3.14203	0.00167783	0.011096
SPAC977.15	SPAC977.15	dienelactone hydrolase family	58.029	-2.19634	-2.34985	0.413656	-5.30957	1.09882e-07	3.80591e-06
SPBPB10D8.01	SPBPB10D8.01	cysteine transporter (predicted)	468.895	-2.20941	-2.40419	0.436821	-5.05793	4.23835e-07	1.19096e-05
SPBC216.02	mcp5	cortical anchoring factor for dynein Mcp5/Num1	66.7916	-2.29464	-2.64046	0.476216	-4.81848	1.44655e-06	3.51788e-05
SPBC460.04c	SPBC460.04c	sulfonate/alpha-ketoglutare dioxygenase (predicted)	34.658	-2.37328	-2.67497	0.530372	-4.47475	7.64995e-06	0.000139694
SPAC212.03	SPAC212.03	hypothetical protein	3.46441	-2.40231	-5.74836	0.768989	-3.12399	0.00178418	0.0116978
SPBPB2B2.01	SPBPB2B2.01	amino acid permease (predicted)	44.8672	-2.49707	-3.12593	0.651904	-3.83042	0.000127925	0.00145312
SPAC1039.02	SPAC1039.02	phosphoprotein phosphatase (predicted)	2804.85	-2.61981	-3.23257	0.623937	-4.19883	2.683e-05	0.000401747
SPAC1002.17c	urg2	uracil phosphoribosyltransferase (predicted)	965.386	-2.80073	-3.94448	0.706249	-3.96564	7.32001e-05	0.000924505
SPBPB10D8.03	SPBPB10D8.03	SPBPB10D8.03	35.7938	-3.58625	-4.29393	0.586635	-6.11325	9.76196e-10	5.97746e-08

## Sheet: Starved vs Glucose
Glucose-starved vs Glucose DEGs
Geneid	Gene	Description	baseMean	log2FoldChange	lfcMLE	lfcSE	stat	pvalue	padj
SPAC29A4.12c	mug108	sequence orphan	11775.5	11.0236	11.6323	0.339591	32.4613	3.75178e-231	1.312e-227
SPAC29A4.22	SPAC29A4.22	dubious	1066.66	10.3247	11.4548	0.430162	24.0019	2.65638e-127	3.71575e-124
SPAC869.09	SPAC869.09	conserved fungal protein	19610.4	9.66506	12.3344	0.61175	15.799	3.15844e-56	4.60212e-54
SPBC660.05	SPBC660.05	WW domain containing conserved fungal protein	2872.23	8.47484	9.21867	0.411186	20.6108	2.19795e-94	1.28104e-91
SPBC2F12.09c	atf21	transcription factor, Atf-CREB family Atf21	576.339	8.07653	9.40247	0.550799	14.6633	1.10752e-48	1.21031e-46
SPBPB21E7.11	SPBPB21E7.11	sequence orphan	2267.07	8.00434	8.72341	0.433611	18.4597	4.3549e-76	1.60306e-73
SPAC13F5.03c	gld1	mitochondrial glycerol dehydrogenase Gld1	5712.49	7.8758	8.63987	0.408871	19.2623	1.11299e-82	5.98786e-80
SPAC869.06c	SPAC869.06c	HHE domain cation binding protein (predicted)	2011.19	7.54694	12.2119	0.742026	10.1707	2.67911e-24	6.35177e-23
SPAC186.02c	SPAC186.02c	hydroxyacid dehydrogenase (predicted)	1296.49	7.51132	12.2513	0.748915	10.0296	1.12963e-23	2.53226e-22
SPAC19A8.16	prl65	conserved fungal protein	24885.9	7.42509	8.96532	0.569554	13.0367	7.56772e-39	4.76835e-37
SPCPB16A4.06c	SPCPB16A4.06c	sequence orphan	9097.77	7.40412	7.75264	0.323364	22.8972	4.95912e-116	4.95487e-113
SPAC3G9.11c	SPAC3G9.11c	pyruvate decarboxylase (predicted)	43387.4	7.37617	8.371	0.457555	16.1208	1.82163e-58	2.9629e-56
SPAC23H3.15c	SPAC23H3.15c	sequence orphan	20699.2	7.36192	9.7966	0.645053	11.4129	3.60538e-30	1.42463e-28
SPBC3H7.08c	SPBC3H7.08c	conserved fungal protein	4979.25	7.24761	7.96029	0.430976	16.8167	1.84028e-63	3.67741e-61
SPBC1289.14	SPBC1289.14	adducin (predicted)	755.334	7.21993	8.82001	0.662233	10.9024	1.12263e-27	3.68622e-26
SPBC16E9.16c	lsd90	Lsd90 protein	54833.8	7.1969	9.6674	0.642789	11.1964	4.24823e-29	1.55561e-27
SPAC1F8.01	ght3	hexose transporter Ght3	13965.2	7.13856	7.29319	0.206252	34.6109	1.73203e-262	1.21138e-258
SPAC869.08	pcm2	protein-L-isoaspartate O-methyltransferase Pcm2 (predicted)	958.419	7.05662	8.03867	0.505952	13.9472	3.27144e-44	2.66052e-42
SPCC338.18	SPCC338.18	sequence orphan	5841.59	6.97156	7.49913	0.390986	17.8307	4.08136e-71	1.24109e-68
SPBC839.06	cta3	P-type ATPase, calcium transporting Cta3	2947.9	6.95983	7.7007	0.454361	15.3178	5.81257e-53	7.6704e-51
SPAC6B12.03c	SPAC6B12.03c	HbrB family protein	203.228	6.94905	7.61969	0.45096	15.4095	1.41389e-53	1.90168e-51
SPCC794.16	SPCC794.16	dubious	1697.35	6.89684	7.91746	0.481666	14.3187	1.67144e-46	1.51819e-44
SPAC15E1.02c	SPAC15E1.02c	DUF1761 family protein	15699.9	6.87981	7.93345	0.483887	14.2178	7.10569e-46	6.21215e-44
SPAC3G6.07	SPAC3G6.07	dubious	566.922	6.86569	10.0077	0.705291	9.73456	2.14749e-22	4.32839e-21
SPCC794.04c	SPCC794.04c	membrane transporter (predicted)	3653.61	6.84107	7.51647	0.424451	16.1174	1.92386e-58	3.05806e-56
SPCC569.09	SPCC569.09	sequence orphan	17653	6.74629	7.15486	0.352565	19.1349	1.29368e-81	5.65502e-79
SPBC725.03	SPBC725.03	pyridoxamine 5'-phosphate oxidase (predicted)	8805.74	6.44593	7.14577	0.44904	14.3549	9.9241e-47	9.13278e-45
SPCC1393.12	SPCC1393.12	sequence orphan	26436.7	6.3475	6.8609	0.391337	16.22	3.63941e-59	6.2083e-57
SPAC22H10.13	zym1	metallothionein Zym1	11868.5	6.3118	6.89554	0.421515	14.9741	1.08479e-50	1.24378e-48
SPBC1198.14c	fbp1	fructose-1,6-bisphosphatase Fbp1	15938.4	6.20995	7.89382	0.578962	10.726	7.68486e-27	2.31672e-25
SPCPB16A4.07	SPCPB16A4.07	sequence orphan	3374.47	6.20953	6.96253	0.481428	12.8981	4.61109e-38	2.82894e-36
SPBP4H10.09	rsv1	transcription factor Rsv1	246.103	6.17416	6.65078	0.367614	16.7952	2.64589e-63	5.14037e-61
SPCC16A11.15c	SPCC16A11.15c	sequence orphan	10450	6.17278	6.69097	0.40639	15.1893	4.16431e-52	5.20092e-50
SPAC4H3.03c	SPAC4H3.03c	glucan 1,4-alpha-glucosidase (predicted)	4642.4	6.15238	6.85064	0.443039	13.8868	7.62129e-44	6.05719e-42
SPAC27D7.11c	SPAC27D7.11c	But2 family protein	123818	6.1332	6.37442	0.283589	21.6271	9.99109e-104	8.73471e-101
SPBP4H10.10	SPBP4H10.10	rhomboid family protease	1588.94	6.12026	6.26368	0.229568	26.6599	1.37518e-156	3.206e-153
SPAP8A3.04c	hsp9	heat shock protein Hsp9	166696	6.06003	6.46871	0.364203	16.6392	3.62642e-62	6.85492e-60
SPBC725.10	SPBC725.10	tspO homolog/ peripheral benzodiazepine receptor homolog, involved in the transport cytoplas/mitochondrial of haem (predicted)	17966.1	5.97304	6.27794	0.320044	18.6632	9.86507e-78	3.83313e-75
SPAC869.07c	mel1	alpha-galactosidase, melibiase	590.29	5.90902	6.88612	0.529128	11.1675	5.88319e-29	2.1101e-27
SPAC637.03	SPAC637.03	conserved fungal protein	26496.5	5.82727	6.64033	0.483807	12.0446	2.07032e-33	1.02694e-31
SPAC19D5.01	pyp2	tyrosine phosphatase Pyp2	1699.71	5.80986	6.07996	0.32317	17.9777	2.91189e-72	9.25716e-70
SPBC3E7.17	SPBC3E7.17	dubious	63.4456	5.80969	9.18715	0.771466	7.53072	5.0463e-14	4.38978e-13
SPBC3E7.02c	hsp16	heat shock protein Hsp16	9633.8	5.75962	6.45108	0.499424	11.5325	9.04532e-31	3.76565e-29
SPAC4F10.17	SPAC4F10.17	conserved fungal protein	5659.47	5.72025	8.65085	0.681576	8.39269	4.75146e-17	5.64206e-16
SPBC30B4.09	SPBC30B4.09	dubious	3710.28	5.6983	6.51023	0.493738	11.5411	8.18278e-31	3.42697e-29
SPAC22G7.11c	SPAC22G7.11c	conserved fungal protein	26573.8	5.65611	7.96856	0.662765	8.53411	1.41233e-17	1.76076e-16
SPBC21C3.19	SPBC21C3.19	SBDS family protein Rtc3 (predicted)	13302	5.64675	6.8308	0.589653	9.5764	1.00491e-21	1.89955e-20
SPBC56F2.06	mug147	sequence orphan	1851.03	5.57772	6.30143	0.471093	11.84	2.42596e-32	1.09466e-30
SPCC794.01c	SPCC794.01c	glucose-6-phosphate 1-dehydrogenase (predicted)	1072.93	5.5618	6.16774	0.464787	11.9663	5.33336e-33	2.57252e-31
SPCC576.17c	SPCC576.17c	pyridoxamine/pyridoxine/pyridoxal transmembrane transporter (predicted)	1100.19	5.54962	5.90806	0.381077	14.563	4.83189e-48	4.96974e-46
SPCC338.12	pbi2	proteinase B inhibitor Pbi2 (predicted)	12723.9	5.52227	5.8295	0.343734	16.0655	4.45218e-58	6.76925e-56
SPAC186.04c	SPAC186.04c	N-terminal of transmembrane channel, truncated	395.261	5.39564	6.2535	0.527444	10.2298	1.45826e-24	3.56612e-23
SPACUNK4.17	SPACUNK4.17	NAD binding dehydrogenase family protein	4061.83	5.39292	6.42017	0.571636	9.43418	3.94054e-21	6.97726e-20
SPBC365.12c	ish1	LEA domain protein	22197.7	5.36782	6.11246	0.496258	10.8166	2.87235e-27	9.09014e-26
SPCC74.09	mug24	RNA-binding protein, rrm type	677.913	5.35295	5.80329	0.438908	12.1961	3.2621e-34	1.66534e-32
SPAC20G4.03c	hri1	eIF2 alpha kinase Hri1	3952.35	5.25879	5.45658	0.286412	18.361	2.69775e-75	9.43403e-73
SPBC1198.01	fmd2	glutathione-dependent formaldehyde dehydrogenase (predicted)	5084.56	5.19175	5.72672	0.44152	11.7588	6.36125e-32	2.79815e-30
SPBC1105.14	rsv2	transcription factor Rsv2	4413.46	5.10923	5.41012	0.352698	14.4861	1.48226e-47	1.42013e-45
SPAPB1A11.02	SPAPB1A11.02	esterase/lipase (predicted)	17.3985	5.05065	6.4919	0.688951	7.33094	2.28546e-13	1.83941e-12
SPCC191.11	inv1	beta-fructofuranosidase	57917.1	5.0235	7.42854	0.630403	7.96871	1.60341e-15	1.63712e-14
SPAC167.06c	mug143	sequence orphan	1451.97	5.01225	5.22719	0.305704	16.3957	2.0515e-60	3.67902e-58
SPBC660.09	mug168	sequence orphan	4532.56	5.01124	5.11863	0.217242	23.0676	9.80489e-118	1.14292e-114
SPAC22F8.05	SPAC22F8.05	alpha,alpha-trehalose-phosphate synthase (predicted)	6035.53	4.91842	5.52946	0.480815	10.2293	1.4652e-24	3.5706e-23
SPBC1683.08	ght4	hexose transporter Ght4	7015.41	4.87363	4.98705	0.225858	21.5783	2.87384e-103	2.2333e-100
SPBC11C11.06c	SPBC11C11.06c	sequence orphan	3504.68	4.85187	5.08981	0.322745	15.0331	4.45458e-51	5.19255e-49
SPBC1105.13c	SPBC1105.13c	sequence orphan	562.215	4.8455	5.01519	0.283048	17.119	1.07027e-65	2.41467e-63
SPBC359.06	mug14	adducin	13858.1	4.8208	6.21565	0.592727	8.13325	4.17925e-16	4.52472e-15
SPAC343.12	rds1	conserved fungal protein	27361.8	4.79445	5.46676	0.504282	9.50749	1.95327e-21	3.5856e-20
SPBC725.06c	ppk31	serine/threonine protein kinase Ppk31 (predicted)	991.658	4.7493	5.57802	0.53794	8.82869	1.05912e-18	1.44677e-17
SPCC4G3.03	SPCC4G3.03	WD40/YVTN repeat-like protein	1231.01	4.71859	4.8772	0.272955	17.2871	5.88739e-67	1.47059e-64
SPBPB2B2.18	SPBPB2B2.18	sequence orphan	53.7816	4.63868	6.73287	0.750373	6.18183	6.33636e-10	3.38742e-09
SPAC4G9.22	SPAC4G9.23	conserved fungal protein	2220.12	4.62317	4.69559	0.189888	24.3468	6.2731e-131	1.09685e-127
SPAC977.18	SPAC977.18	conserved fungal protein	157.617	4.58433	6.85853	0.766522	5.9807	2.22185e-09	1.13262e-08
SPBC1685.05	SPBC1685.05	serine protease (predicted)	4421.86	4.53917	4.7187	0.289132	15.6993	1.52957e-55	2.18323e-53
SPAC23C11.06c	SPAC23C11.06c	hydrolase (inferred_from_context)	19880.6	4.50198	5.49777	0.566289	7.94997	1.86554e-15	1.89095e-14
SPAPB24D3.10c	agl1	alpha-glucosidase Agl1	25735.9	4.47507	5.78567	0.584455	7.65682	1.906e-14	1.74256e-13
SPAC688.04c	gst3	glutathione S-transferase Gst3	9096.61	4.4723	4.72141	0.336448	13.2927	2.55125e-40	1.78434e-38
SPCC1235.13	ght6	hexose transporter Ght6	1287.74	4.46517	7.2747	0.711577	6.27504	3.49553e-10	1.92199e-09
SPCC191.01	SPCC191.01	sequence orphan	4717.74	4.45224	4.63487	0.294246	15.131	1.0113e-51	1.21949e-49
SPAC29A4.11	rga3	Rho-type GTPase activating protein Rga3	791.494	4.42847	4.69867	0.35409	12.5066	6.86885e-36	3.63945e-34
SPAC3C7.05c	mug191	alpha-1,6- mannanase (predicted)	4061.39	4.39834	4.64207	0.340134	12.9312	3.00078e-38	1.8573e-36
SPBC32F12.03c	gpx1	glutathione peroxidase Gpx1	23117.6	4.39432	4.59498	0.307057	14.3111	1.86579e-46	1.67299e-44
SPAC1F7.06	hsp3105	ThiJ domain protein	476.212	4.39374	4.58705	0.300522	14.6204	2.08281e-48	2.20714e-46
SPCC737.04	SPCC737.04	S. pombe specific UPF0300 family protein 6	465.666	4.39066	5.03335	0.525012	8.36298	6.11526e-17	7.1522e-16
SPCC1020.01c	pma2	P-type proton ATPase, P3-type Pma2	85.7983	4.38504	5.76908	0.653173	6.71344	1.90086e-11	1.22306e-10
SPCC1322.08	srk1	MAPK-activated protein kinase Srk1	2638.96	4.37436	4.77852	0.427729	10.227	1.50164e-24	3.6467e-23
SPAC1039.11c	SPAC922.02c	alpha-glucosidase (predicted)	2533.93	4.3317	4.52092	0.312217	13.874	9.10516e-44	7.15523e-42
SPAC57A7.05	SPAC57A7.05	conserved protein	2073.45	4.28836	4.47882	0.306923	13.9721	2.30721e-44	1.89843e-42
SPCC306.08c	SPCC306.08c	malate dehydrogenase (predicted)	13058.1	4.27154	4.41287	0.265858	16.067	4.34457e-58	6.75243e-56
SPCC757.03c	hsp3101	ThiJ domain protein	5375.48	4.2557	5.57462	0.629299	6.7626	1.35534e-11	8.84256e-11
SPAC32A11.02c	SPAC32A11.02c	conserved fungal protein	2831.05	4.24786	4.70088	0.448006	9.4817	2.50162e-21	4.5445e-20
SPAC4A8.04	isp6	vacuolar serine protease Isp6	12657.9	4.19387	4.39855	0.315757	13.282	2.94584e-40	2.03992e-38
SPCC757.07c	ctt1	catalase	8810.65	4.19203	5.24949	0.628431	6.67063	2.5471e-11	1.6078e-10
SPCC417.16	SPCC417.16	NADH-ubiquinone reductase complex subunit (predicted)	32154.1	4.17492	4.29395	0.254137	16.4278	1.21002e-60	2.22707e-58
SPBC19C7.04c	SPBC19C7.04c	conserved fungal protein	476.203	4.15532	4.38306	0.337157	12.3246	6.68101e-35	3.46126e-33
SPAC10F6.06	vip1	RNA-binding protein Vip1	16636.1	4.14951	4.24814	0.228638	18.1488	1.31135e-73	4.36743e-71
SPAC13G7.02c	ssa1	heat shock protein Ssa1 (predicted)	5423.75	4.1288	4.5731	0.450608	9.16274	5.05953e-20	7.88114e-19
SPAC2F3.08	sut1	alpha-glucoside transporter Sut1	3280.88	4.11071	4.27528	0.290085	14.1707	1.3904e-45	1.18591e-43
SPBC24C6.09c	SPBC24C6.09c	phosphoketolase family protein (predicted)	1846.91	4.09391	6.10502	0.700151	5.84719	4.99946e-09	2.43667e-08
SPBC20F10.03	SPBC20F10.03	conserved eukaryotic protein	1184.47	4.01904	4.08016	0.189084	21.2553	2.94437e-100	2.05929e-97
SPAC11D3.09	SPAC11D3.09	agmatinase (predicted)	257.251	4.00989	4.33281	0.403611	9.93504	2.93064e-23	6.3262e-22
SPCC417.15	SPCC417.15	dubious	8002.13	4.00275	4.23246	0.353339	11.3284	9.49695e-30	3.71071e-28
SPAC19G12.09	SPAC19G12.09	NADH/NADPH dependent indole-3-acetaldehyde reductase	40857	4.00174	4.1931	0.311177	12.86	7.55594e-38	4.59533e-36
SPCC1223.03c	gut2	glycerol-3-phosphate dehydrogenase Gut2 (predicted)	2321.29	3.92138	5.02023	0.647195	6.05904	1.36938e-09	7.11021e-09
SPAC8C9.03	cgs1	cAMP-dependent protein kinase regulatory subunit Cgs1	187.744	3.91235	4.11624	0.342541	11.4216	3.26296e-30	1.30406e-28
SPAC26F1.04c	etr1	enoyl-[acyl-carrier protein] reductase (predicted)	2148.45	3.88609	4.09301	0.335679	11.5768	5.40234e-31	2.28994e-29
SPBC56F2.15	tam13	sequence orphan	4599.64	3.8295	4.14518	0.393979	9.72005	2.47653e-22	4.9488e-21
SPAPB8E5.10	SPAPB8E5.10	conserved fungal protein, with meiosis specific splicing	3044.97	3.82913	5.69452	0.648056	5.90864	3.44944e-09	1.71102e-08
SPBPB21E7.10	SPBPB21E7.10	sequence orphan	393.396	3.79394	5.7122	0.65943	5.75336	8.74879e-09	4.1316e-08
SPCC1235.12c	mug146	meiotically upregulated gene Mug46	330.775	3.78036	4.08692	0.393233	9.61354	7.00987e-22	1.33954e-20
SPAC26F1.07	SPAC26F1.07	glucose 1-dehydrogenase (NADP+) (predicted)	12375.4	3.72722	3.85346	0.27636	13.4868	1.86966e-41	1.36212e-39
SPAPB1A11.03	SPAPB1A11.03	cytochrome b2 (L-lactate cytochrome-c oxidoreductase) (predicted)	1623.93	3.69765	7.82253	0.756918	4.88514	1.03356e-06	3.71084e-06
SPBC3D6.16	SPBC3D6.16	dubious	64.7883	3.69429	6.35744	0.672237	5.49552	3.89566e-08	1.69758e-07
SPBPB21E7.02c	SPBPB21E7.02c	phosphoglycerate mutase family	81.2765	3.69327	4.8451	0.622122	5.93657	2.91044e-09	1.46549e-08
SPBC428.10	SPBC428.10	sequence orphan	1147.55	3.6816	3.91754	0.366064	10.0573	8.53379e-24	1.93156e-22
SPBC1706.02c	SPBC1706.02c	SPBC1706.02c	7.80841	3.67203	4.94085	0.683213	5.37465	7.67298e-08	3.20196e-07
SPBC660.07	ntp1	alpha,alpha-trehalase Ntp1	5005.58	3.66729	3.98546	0.412451	8.89145	6.03141e-19	8.4199e-18
SPBC800.14c	SPBC800.14c	DUF1772 family protein	3159.23	3.65753	3.76612	0.250101	14.6243	1.9671e-48	2.1166e-46
SPCC1235.14	ght5	hexose transporter Ght5	66476.8	3.63457	3.77047	0.277284	13.1077	2.97381e-39	1.94381e-37
SPBC32H8.15	SPBC32H8.15	dubious	18.2368	3.6332	5.47426	0.642509	5.65471	1.56112e-08	7.16905e-08
SPBPB21E7.04c	SPBPB21E7.04c	human COMT ortholog 2	1513.33	3.61689	4.40573	0.578712	6.24989	4.1074e-10	2.23417e-09
SPACUNK4.19	mug153	sequence orphan	51.6882	3.60598	3.97923	0.466946	7.72249	1.14079e-14	1.07241e-13
SPBPB21E7.01c	eno102	enolase (predicted)	2702.11	3.59334	5.73544	0.709692	5.06324	4.1218e-07	1.56333e-06
SPAC186.07c	SPAC186.07c	hydroxyacid dehydrogenase (predicted)	5.2945	3.57608	5.44067	0.749014	4.77439	1.80256e-06	6.25043e-06
SPBC16E9.20	SPBC16E9.20	dubious	19.7466	3.56603	3.96667	0.504754	7.06489	1.6074e-12	1.16862e-11
SPAC11D3.01c	SPAC11D3.01c	conserved fungal protein	55579	3.56362	5.18626	0.649496	5.48675	4.09405e-08	1.7796e-07
SPCC1183.11	msy1	MS calcium ion channel protein Msy1	1795.13	3.55619	3.67635	0.27181	13.0834	4.09821e-39	2.65397e-37
SPAC6B12.07c	SPAC6B12.07c	ubiquitin-protein ligase E3 (predicted)	8891.15	3.55232	3.67737	0.280488	12.6648	9.26747e-37	5.40139e-35
SPAC9E9.15	SPAC9E9.15	CIA30 protein (predicted)	1897.22	3.54161	3.64618	0.252475	14.0276	1.05718e-44	8.80228e-43
SPCC1235.17	SPCC1235.17	dubious	494.223	3.53245	3.78963	0.375835	9.39894	5.51152e-21	9.51792e-20
SPBC215.11c	SPBC215.11c	aldo/keto reductase, unknown biological role	2785.68	3.52346	3.75099	0.362234	9.72704	2.31231e-22	4.63389e-21
SPAC16A10.01	SPAC16A10.01	DUF1212 family protein	1559.41	3.51386	3.73164	0.362951	9.68137	3.61821e-22	7.06865e-21
SPCP31B10.06	mug190	C2 domain protein	2571.83	3.49861	3.94156	0.470542	7.43528	1.04349e-13	8.72463e-13
SPBC23E6.03c	nta1	protein N-terminal amidase Nta1 (predicted)	2003.2	3.4875	3.64741	0.30243	11.5316	9.14168e-31	3.78325e-29
SPAC977.05c	SPAC977.05c	conserved fungal family	18.3692	3.48428	4.67393	0.727767	4.78763	1.68763e-06	5.88398e-06
SPCC1494.03	arz1	armadillo repeat containing, Zfs1 target number 1	2414.05	3.47894	3.58729	0.264069	13.1744	1.23282e-39	8.3712e-38
SPAC22A12.17c	SPAC22A12.17c	short chain dehydrogenase (predicted)	2700.86	3.4709	4.24942	0.56771	6.11386	9.72514e-10	5.11027e-09
SPBPB2B2.15	SPBPB2B2.15	conserved fungal family	18.6363	3.4587	4.76125	0.738625	4.68262	2.83226e-06	9.5973e-06
SPBC1348.06c	SPBC1348.06c	conserved fungal family	18.3474	3.45043	4.74204	0.738152	4.67441	2.94793e-06	9.96512e-06
SPBC32H8.02c	nep2	NEDD8 protease Nep2	1043.4	3.44765	3.57429	0.272077	12.6716	8.49362e-37	4.99197e-35
SPBPB2B2.11	SPBPB2B2.11	nucleotide-sugar 4,6-dehydratase (predicted)	376.155	3.43375	4.01161	0.548029	6.26564	3.71287e-10	2.0351e-09
SPAC22H12.01c	mug35	sequence orphan	1192.39	3.41947	3.50049	0.229375	14.9078	2.93214e-50	3.30764e-48
SPAC3H8.09c	nab3	poly(A) binding protein Nab3 (predicted)	562.92	3.40248	3.47636	0.222365	15.3013	7.49103e-53	9.70228e-51
SPAC29E6.08	tbp1	TATA-binding protein (TBP)	16065.5	3.36801	3.43852	0.218036	15.447	7.90048e-54	1.08345e-51
SPBC16D10.08c	SPBC16D10.08c	heat shock protein Hsp104 (predicted)	1302.52	3.35825	3.47701	0.274468	12.2355	2.00873e-34	1.03302e-32
SPAC1A6.11	SPAC1A6.11	dubious	47.5442	3.35406	3.88946	0.544468	6.16026	7.26243e-10	3.85383e-09
SPBC106.10	pka1	cAMP-dependent protein kinase catalytic subunit Pka1	3335.02	3.34807	3.508	0.319148	10.4907	9.53498e-26	2.55508e-24
SPCC594.04c	SPCC594.04c	steroid oxidoreductase superfamily protein (predicted)	2408.7	3.32702	3.46644	0.293886	11.3208	1.03568e-29	4.00196e-28
SPAC977.16c	dak2	dihydroxyacetone kinase Dak2	570.693	3.31522	3.64361	0.469941	7.05455	1.73164e-12	1.25764e-11
SPAPJ691.02	SPAPJ691.02	yippee-like protein	842.31	3.313	3.45631	0.309829	10.693	1.09778e-26	3.2396e-25
SPCC1235.18	SPCC1235.18	dubious	125.472	3.28721	4.27431	0.596564	5.51023	3.5836e-08	1.57238e-07
SPAC1F8.05	isp3	sequence orphan	1169.86	3.23929	3.43627	0.371727	8.71414	2.92966e-18	3.86604e-17
SPBC17D11.08	SPBC17D11.08	WD repeat protein, DDB1 and CUL4-associated factor 7 (predicted)	1322.14	3.23173	3.27666	0.182263	17.7311	2.41076e-70	7.02535e-68
SPAC13F5.04c	SPAC13F5.04c	Vps20 associated protein Vts1 (predicted)	37.5208	3.21115	3.75354	0.532374	6.03176	1.62184e-09	8.37134e-09
SPAC4H3.04c	SPAC4H3.04c	UPF0103 family	562.379	3.2054	3.3017	0.254459	12.5969	2.19534e-36	1.23824e-34
SPAC343.06c	SPAC343.06c	phospholipid scramblase (predicted)	2742.79	3.18737	3.25646	0.219339	14.5317	7.62806e-48	7.51418e-46
SPBC16A3.02c	SPBC16A3.02c	mitochondrial conserved protein (predicted)	12029.6	3.16654	3.32021	0.315985	10.0212	1.23059e-23	2.73229e-22
SPAC15E1.10	SPAP7G5.01	PI31 proteasome inhibitor (predicted)	433.517	3.15453	3.26695	0.284086	11.1041	1.19796e-28	4.21032e-27
SPCC4F11.05	SPCC4F11.05	dubious	170.806	3.14316	3.31457	0.350707	8.96236	3.17794e-19	4.59226e-18
SPACUNK4.16c	SPACUNK4.16c	alpha,alpha-trehalose-phosphate synthase (predicted)	3601.1	3.14271	3.30498	0.337456	9.31292	1.24361e-20	2.07091e-19
SPAC1751.01c	gti1	gluconate transporter inducer Gti1	872.022	3.13729	3.41129	0.400431	7.8348	4.69598e-15	4.61936e-14
SPBC660.16	SPBC660.16	phosphogluconate dehydrogenase, decarboxylating	54354.7	3.13018	3.27619	0.323118	9.68744	3.40981e-22	6.68017e-21
SPAC3A11.10c	SPAC3A11.10c	dipeptidyl peptidase (predicted)	14623.6	3.1122	3.27568	0.321993	9.66544	4.2278e-22	8.21367e-21
SPAPJ695.01c	SPAPJ695.01c	S. pombe specific UPF0321 family protein 3	10.409	3.06314	4.47252	0.73551	4.16465	3.11829e-05	9.1482e-05
SPBC106.02c	srx1	sulfiredoxin	815.334	3.05387	3.27507	0.396892	7.69446	1.42095e-14	1.31456e-13
SPAC139.05	SPAC139.05	succinate-semialdehyde dehydrogenase (predicted)	1577.92	3.05244	4.22669	0.6629	4.60467	4.13117e-06	1.36676e-05
SPBC609.01	SPBC609.01	ribonuclease II (RNB) family	126.573	3.05086	3.18872	0.320545	9.51775	1.7697e-21	3.25717e-20
SPAC3C7.13c	SPAC3C7.13c	glucose-6-phosphate 1-dehydrogenase (predicted)	3893.36	3.00444	3.29107	0.401338	7.48606	7.09744e-14	6.0536e-13
SPAC4F10.07c	atg13	autophagy associated protein kinase regulatory subunit Atg13	1311.28	2.99598	3.06406	0.226734	13.2136	7.32018e-40	5.01935e-38
SPBC17D1.17	tam11	sequence orphan	2314.5	2.9938	3.026	0.160102	18.6994	5.00937e-78	2.06091e-75
SPAC688.03c	SPAC688.03c	human AMMECR1 homolog	500.13	2.99276	3.08738	0.264435	11.3176	1.07413e-29	4.10519e-28
SPBC337.08c	ubi4	ubiquitin	34973.4	2.97924	3.01025	0.155236	19.1916	4.34871e-82	2.17249e-79
SPCC794.02	wtf5	wtf element Wtf5	317.629	2.96614	3.07197	0.285444	10.3913	2.71623e-25	7.03604e-24
SPCC576.16c	SPCC576.16c	SPCC576.16c	142.588	2.9549	3.05269	0.278325	10.6167	2.49169e-26	7.02696e-25
SPCC320.03	SPCC320.03	transcription factor (predicted)	2450.91	2.94589	3.03062	0.257196	11.4539	2.2492e-30	9.09299e-29
SPAC23C11.07	SPAC23C11.07	sequence orphan	20.9118	2.94563	3.44045	0.567642	5.18924	2.11151e-07	8.32461e-07
SPAC25H1.03	atg101	meiotically upregulated gene Mug66	362.185	2.93626	3.05188	0.296412	9.90602	3.91933e-23	8.40852e-22
SPAC23D3.12	SPAC23D3.12	inorganic phosphate transporter (predicted)	10009	2.9081	2.99275	0.254082	11.4455	2.47662e-30	9.95486e-29
SPAC4F8.08	mug114	sequence orphan	339.549	2.88784	3.848	0.654857	4.40987	1.03431e-05	3.23667e-05
SPBC19F8.06c	meu22	amino acid permease, predicted Meu22	366.582	2.88218	3.11428	0.377048	7.64407	2.10459e-14	1.90175e-13
SPAC29A4.17c	SPAC29A4.17c	mitocondrial FUN14 family protein	974.781	2.87977	3.15977	0.410915	7.00819	2.41427e-12	1.72829e-11
SPAC21E11.03c	pcr1	transcription factor Pcr1	1667.21	2.87899	3.0303	0.335932	8.57016	1.03341e-17	1.30229e-16
SPCC548.07c	ght1	hexose transporter Ght1	4728.35	2.8705	3.01037	0.320799	8.94798	3.62045e-19	5.15712e-18
SPAC15A10.05c	mug182	NADHX epimerase (predicted)	4418.27	2.84495	3.21473	0.448097	6.34896	2.1678e-10	1.22469e-09
SPBC3B9.17	isa2	iron-sulfur protein Isa2	725.854	2.83717	2.94327	0.284859	9.95992	2.28244e-23	4.97301e-22
SPBC216.03	SPBC216.03	conserved fungal protein	4612.63	2.82095	2.88673	0.224731	12.5526	3.84893e-36	2.07072e-34
SPAC4G9.11c	cmb1	cytosine-mismatch binding protein 1	1018.21	2.81376	2.89757	0.255125	11.029	2.77071e-28	9.54597e-27
SPAC6B12.16	meu26	conserved fungal protein	10.8593	2.80053	3.85373	0.651528	4.29841	1.72026e-05	5.19943e-05
SPBP8B7.24c	atg8	autophagy associated protein Atg8	1401.42	2.77737	2.85706	0.250089	11.1055	1.17917e-28	4.16522e-27
SPBPB2B2.02	mug180	esterase/lipase (predicted)	195.504	2.77238	3.03281	0.459484	6.03369	1.60259e-09	8.27809e-09
SPCC191.10	SPCC191.10	sequence orphan	60.1485	2.76861	4.97606	0.73592	3.76211	0.000168483	0.000435626
SPAPB2B4.04c	pmc1	vacuolar calcium transporting P-type ATPase P2 type, Pmc1	2418.74	2.76398	2.87871	0.297566	9.28863	1.56285e-20	2.56587e-19
SPAC1039.09	isp5	amino acid permease Isp5	1535.11	2.7623	3.09707	0.466267	5.92428	3.13677e-09	1.57153e-08
SPBC12C2.14c	SPBC12C2.14c	dubious	3.0846	2.7556	7.61273	0.769012	3.5833	0.000339274	0.000833168
SPCC70.02c	SPCC70.02c	mitochondrial ATPase inhibitor (predicted)	2349.89	2.74405	2.82375	0.251278	10.9204	9.21278e-28	3.06829e-26
SPAC57A7.09	SPAC57A7.09	human RNF family homolog	1755.29	2.73549	2.77396	0.178951	15.2863	9.44119e-53	1.20058e-50
SPAC9E9.09c	atd1	aldehyde dehydrogenase (predicted)	33699.4	2.73019	2.79902	0.237043	11.5177	1.07435e-30	4.42e-29
SPCC1322.07c	mug150	sequence orphan	220.011	2.72481	2.88147	0.344281	7.9145	2.48255e-15	2.49826e-14
SPAC6C3.04	cit1	citrate synthase Cit1	12275	2.71777	2.793	0.246716	11.0158	3.20749e-28	1.09967e-26
SPAC4D7.02c	SPAC4D7.02c	glycerophosphoryl diester phosphodiesterase (predicted)	3830.69	2.7103	2.82287	0.296038	9.15524	5.42396e-20	8.43004e-19
SPAC26H5.09c	SPAC26H5.09c	gfo/idh/mocA family oxidoreductase (predicted)	4367.22	2.70628	2.84954	0.350818	7.71418	1.21762e-14	1.14003e-13
SPAC26F1.14c	aif1	apoptosis-inducing factor homolog Aif1 (predicted)	2095.98	2.70504	3.36502	0.590894	4.57788	4.69704e-06	1.54171e-05
SPAC513.02	SPAC513.02	phosphoglycerate mutase family	420.273	2.69983	3.09414	0.497799	5.42354	5.8431e-08	2.47311e-07
SPAC869.03c	SPAC869.03c	urea transporter (predicted)	4.87874	2.67847	4.69686	0.767566	3.48956	0.00048382	0.00115568
SPAC13C5.04	SPAC13C5.04	amidotransferase (predicted)	1486.87	2.67596	2.95695	0.427927	6.2533	4.01879e-10	2.19247e-09
SPBC2G2.17c	SPBC2G2.17c	beta-glucosidase Psu2 (predicted)	29.7795	2.67386	3.53223	0.698417	3.82846	0.000128946	0.000341092
SPAC1002.20	SPAC1002.20	sequence orphan	32.1212	2.66274	2.94723	0.452405	5.88574	3.96269e-09	1.94902e-08
SPAC977.13c	SPAC977.13c	SPAC977.13c	94.725	2.66111	3.01634	0.510865	5.20904	1.89823e-07	7.52622e-07
SPBC530.10c	anc1	mitochondrial adenine nucleotide carrier Anc1	23454.8	2.6576	2.73631	0.252664	10.5183	7.11457e-26	1.92121e-24
SPBPB2B2.14c	SPBPB2B2.14c	S. pombe specific DUF999 protein family 8	32.4175	2.654	2.91954	0.460159	5.76758	8.04201e-09	3.82365e-08
SPAC328.04	SPAC328.04	AAA family ATPase, unknown biological role	1337.34	2.65039	2.76381	0.299968	8.8356	9.95597e-19	1.36533e-17
SPBC215.05	gpd1	glycerol-3-phosphate dehydrogenase Gpd1	38651.5	2.64037	2.81978	0.38091	6.93173	4.15721e-12	2.90755e-11
SPCC622.03c	SPCC622.03c	hypothetical protein	347.974	2.63957	2.74092	0.273968	9.63459	5.71198e-22	1.10664e-20
SPAC9E9.04	SPAC9E9.04	bcap family homolog (predicted)	10413.1	2.63482	2.71808	0.261998	10.0566	8.58958e-24	1.93792e-22
SPBC660.06	SPBC660.06	WW domain containing conserved fungal protein	5495.47	2.63362	2.80206	0.352404	7.4733	7.82075e-14	6.61406e-13
SPCC285.10c	SPCC285.10c	SPRY domain protein	1142.16	2.63073	2.68894	0.22323	11.7848	4.67537e-32	2.06959e-30
SPAC1834.09	mug51	variant protein kinase 19 family protein	396.496	2.62651	2.69738	0.244004	10.7642	5.08093e-27	1.56546e-25
SPBC405.04c	ypt7	GTPase Ypt7	5417.38	2.61699	2.64367	0.153289	17.0723	2.38667e-65	5.21637e-63
SPBC32H8.07	git5	heterotrimeric G protein beta subunit Git5	664.504	2.59563	2.71648	0.31941	8.12633	4.42496e-16	4.77595e-15
SPBC12C2.04	SPBC12C2.04	NAD binding dehydrogenase family protein	6647.91	2.58931	2.71633	0.328998	7.87029	3.53825e-15	3.51514e-14
SPBC8D2.04	hht2	histone H3 h3.2	26409.7	2.58748	2.63998	0.216616	11.945	6.89262e-33	3.27939e-31
SPBPB2B2.10c	gal7	galactose-1-phosphate uridylyltransferase Gal7	588.919	2.58473	2.74854	0.363761	7.10558	1.19821e-12	8.868e-12
SPAC3A11.06	mvp1	sorting nexin Mvp1 (predicted)	592.641	2.5818	2.64524	0.236462	10.9185	9.40435e-28	3.11725e-26
SPCC417.06c	mug27	meiosis specific protein kinase Mug27/Slk1	64.7347	2.56884	3.5626	0.665769	3.85846	0.000114102	0.000305407
SPCC553.05c	SPCC553.05c	wtf element Wtf6	276.228	2.56825	2.63221	0.237736	10.803	3.33269e-27	1.04524e-25
SPCC4F11.04c	imt2	mannosyltransferase Imt2	1241	2.56531	2.69738	0.339423	7.55784	4.09813e-14	3.59177e-13
SPBC36.10	SPBC36.10	mitochondrial intermembrane space protein sorting protein (predicted)	2364.24	2.56092	2.58313	0.146871	17.4366	4.35158e-68	1.17058e-65
SPAC977.02	SPAC977.02	S. pombe specific 5Tm protein family	11.7422	2.5607	3.83833	0.766305	3.34162	0.000832914	0.00190747
SPBC3E7.16c	leu3	2-isopropylmalate synthase Leu3	6546.65	2.55755	2.61685	0.229628	11.1378	8.21221e-29	2.91554e-27
SPCC63.14	SPCC63.14	conserved fungal protein	3927.43	2.55738	2.68433	0.327055	7.81943	5.3065e-15	5.16903e-14
SPAC1006.01	psp3	vacuolar serine protease Psp3 (predicted)	6053.32	2.55239	2.64381	0.272828	9.3553	8.33625e-21	1.41171e-19
SPCC1739.08c	SPCC1739.08c	short chain dehydrogenase (predicted)	566.183	2.54965	3.7754	0.662242	3.85003	0.000118102	0.00031563
SPAC19A8.05c	sst4	sorting receptor for ubiquitinated membrane proteins, ESCRT 0 complex subunit Sst4	699.463	2.51659	2.55724	0.192984	13.0404	7.209e-39	4.58361e-37
SPAC6C3.03c	SPAC6C3.03c	sequence orphan	56.6328	2.51619	3.09844	0.606012	4.15204	3.29525e-05	9.62697e-05
SPBC106.13	SPBC106.13	ubiquitin ligase complex subunit, involved in proteasome-dependent catabolite inactivation of FBPase (predicted)	1276.74	2.51035	2.56161	0.211115	11.8909	1.31936e-32	6.15172e-31
SPBC16A3.13	meu7	alpha-amylase homolog Aah4	224.381	2.50988	2.78496	0.458841	5.47004	4.49939e-08	1.94492e-07
SPBPB2B2.17c	SPBPB2B2.17c	S. pombe specific 5Tm protein family	4.01306	2.5058	3.96103	0.774905	3.23369	0.00122202	0.00272538
SPACUNK12.02c	cmk1	calcium/calmodulin-dependent protein kinase Cmk1	1299.94	2.50419	2.5425	0.188132	13.3108	2.00348e-40	1.42983e-38
SPCC306.11	SPCC306.11	sequence orphan	4359.94	2.50352	2.59087	0.287156	8.71834	2.82316e-18	3.73255e-17
SPAC4F8.10c	stg1	SM22/transgelin-like actin modulating protein Stg1	1230.59	2.49375	2.54466	0.217464	11.4674	1.92325e-30	7.82048e-29
SPAC57A10.09c	nhp6	High-mobility group non-histone chromatin protein (predicted)	3495.88	2.48866	2.53083	0.198245	12.5535	3.80495e-36	2.06293e-34
SPAC10F6.05c	ubc6	ubiquitin conjugating enzyme Ubc6 (predicted)	2777.29	2.4879	2.50578	0.129743	19.1756	5.91324e-82	2.75715e-79
SPCC4F11.02	ptc1	protein phosphatase 2C Ptc1	1817.65	2.48579	2.592	0.302033	8.23019	1.86914e-16	2.10512e-15
SPBPB2B2.19c	SPBPB2B2.19c	S. pombe specific 5Tm protein family	1160.48	2.47727	2.65897	0.389374	6.36218	1.98914e-10	1.13014e-09
SPBC1348.02	SPBC1348.02	S. pombe specific 5Tm protein family	1187.41	2.46538	2.64653	0.389806	6.32463	2.53844e-10	1.42373e-09
SPAC750.05c	SPAC750.05c	S. pombe specific 5Tm protein family	831.62	2.45957	2.66057	0.408956	6.01428	1.80691e-09	9.29231e-09
SPBC3B9.06c	atg3	autophagy associated protein Atg3	537.833	2.45532	2.52981	0.263814	9.30703	1.31458e-20	2.18389e-19
SPBC8D2.01	gsk31	serine/threonine protein kinase Gsk31 (predicted)	3196.91	2.45525	2.50485	0.212309	11.5645	6.23555e-31	2.62719e-29
SPAC9E9.02	SPAC9E9.02	dubious	226.528	2.45302	2.80872	0.532143	4.60969	4.03267e-06	1.33924e-05
SPCC1672.08c	tfa2	transcription factor TFIIE beta subunit, TFIIEB, Tfa2	1784.91	2.45279	2.48246	0.168085	14.5925	3.13316e-48	3.27065e-46
SPAC1002.12c	SPAC1002.12c	succinate-semialdehyde dehydrogenase	1355.84	2.45179	2.52308	0.251057	9.76587	1.57748e-22	3.22599e-21
SPCC417.05c	cfh2	chitin synthase regulatory factor Cfh2 (predicted)	2695.14	2.44946	2.49561	0.205579	11.9149	9.89643e-33	4.64534e-31
SPCC1223.12c	meu10	GPI anchored cell surface protein involved in ascospore wall assembly Meu10	405.293	2.44855	2.67954	0.41176	5.94655	2.73853e-09	1.38291e-08
SPCC576.04	bxi1	BAX inhibitor family protein Bxi1	1592	2.44778	2.50229	0.222475	11.0025	3.7182e-28	1.26854e-26
SPCC1906.04	wtf20	wtf element Wtf20	213.084	2.44438	2.60264	0.35964	6.79674	1.07016e-11	7.12153e-11
SPBC119.03	SPBC119.03	human COMT catechol O-methyltransferase homolog 1	1889.44	2.44402	2.52211	0.258546	9.45293	3.2947e-21	5.87835e-20
SPCC285.07c	wtf18	wtf element Wtf18	336.174	2.44267	2.54673	0.303456	8.0495	8.31347e-16	8.75669e-15
SPBC646.13	sds23	PP2A-type phosphatase inhibitor Sds23/Moc1	8569.43	2.44088	2.49441	0.220891	11.0502	2.18837e-28	7.61466e-27
SPAC1952.13	ned1	lipin Ned1	1765.58	2.42188	2.45836	0.185485	13.057	5.79828e-39	3.72047e-37
SPBC12D12.02c	cdm1	DNA polymerase delta subunit Cdm1	389.361	2.42153	2.55834	0.349371	6.93111	4.17537e-12	2.91733e-11
SPAC31G5.12c	maf1	repressor of RNA polymerase III Maf1	661.511	2.41869	2.47415	0.23394	10.3389	4.69825e-25	1.182e-23
SPCC16A11.08	atg20	sorting nexin Atg20 (predicted)	283.821	2.40785	2.47354	0.252328	9.54253	1.39387e-21	2.58586e-20
SPACUNK4.15	SPACUNK4.15	2',3'-cyclic-nucleotide 3'-phosphodiesterase (predicted)	1625.48	2.40503	2.50059	0.293193	8.2029	2.34656e-16	2.5927e-15
SPAC186.03	SPAC186.03	L-asparaginase (predicted)	333.804	2.40496	2.51689	0.324809	7.40423	1.31916e-13	1.08928e-12
SPAC1687.14c	SPAC1687.14c	EF hand family protein, unknown role	680.629	2.40195	2.45612	0.222915	10.7752	4.50835e-27	1.40765e-25
SPBP4G3.03	SPBP4G3.03	PI31 proteasome regulator related	11.2955	2.40179	3.08716	0.665878	3.60695	0.000309817	0.000767303
SPBPB7E8.02	SPBPB7E8.02	PSP1 family protein	1786.85	2.39841	2.53196	0.352044	6.81282	9.57048e-12	6.41149e-11
SPAC977.01	SPAC977.01	S. pombe specific 5Tm protein family	804.389	2.39677	2.56473	0.381156	6.28814	3.2129e-10	1.77586e-09
SPBC2A9.14	SPBC2A9.14	sequence orphan	266.246	2.39265	2.6611	0.473728	5.05069	4.40215e-07	1.65976e-06
SPBC1685.14c	SPBC1685.14c	Vid27 family protein	491.434	2.38942	2.46528	0.266979	8.94984	3.55984e-19	5.08113e-18
SPAC186.06	SPAC186.06	ER unfolded protein response protein (predicted)	21.9308	2.3873	3.12233	0.670977	3.55795	0.000373755	0.000909548
SPCC320.05	SPCC320.05	sulphate transporter (predicted)	1763.57	2.38674	2.49319	0.306369	7.79041	6.67943e-15	6.44358e-14
SPAC31G5.18c	sde2	silencing defective protein Sde2	811.264	2.37986	2.44449	0.247896	9.60026	7.97438e-22	1.51146e-20
SPCC1322.10	SPCC1322.10	cell wall protein Pwp1	27356.6	2.37141	2.45199	0.274098	8.6517	5.07377e-18	6.55932e-17
SPAC227.13c	isu1	mitochondrial iron-sulfur cluster assembly scaffold protein Isu1	6785.74	2.36503	2.41895	0.223503	10.5817	3.62468e-26	1.00202e-24
SPAC17C9.12	SPAC17C9.12	VAP family protein (predicted)	2442.96	2.36165	2.42185	0.232153	10.1728	2.62187e-24	6.23719e-23
SPAC22G7.08	ppk8	serine/threonine protein kinase Ppk8 (predicted)	643.995	2.35344	2.38653	0.178814	13.1614	1.46324e-39	9.84031e-38
SPBC24C6.05	sec28	coatomer epsilon subunit (predicted)	1992.35	2.34495	2.37216	0.161537	14.5165	9.52247e-48	9.25002e-46
SPAC6F12.02	rst2	transcription factor Rst2	3343.13	2.33342	2.37382	0.196347	11.8842	1.43066e-32	6.62651e-31
SPBC4B4.08	ght2	hexose transporter Ght2	5530.49	2.33161	2.37913	0.216752	10.757	5.49074e-27	1.68431e-25
SPAC750.02c	SPAC750.02c	membrane transporter (predicted)	37.1013	2.33048	2.83024	0.610362	3.8182	0.000134428	0.000353571
SPAC23A1.14c	SPAC23A1.14c	uncharacterised trans-sulfuration enzyme (predicted)	2870.76	2.33045	2.4086	0.270365	8.61966	6.71539e-18	8.61787e-17
SPAC24C9.14	otu1	ubiquitin-specific cysteine protease, OTU family, Otu1	2584.61	2.32985	2.37878	0.215204	10.8262	2.58609e-27	8.25895e-26
SPCC330.02	rhp7	Rad7 homolog Rhp7	742.217	2.32797	2.39983	0.265816	8.75782	1.99062e-18	2.67738e-17
SPCC306.10	wtf8	wtf element Wtf8	102.838	2.32618	2.38997	0.251055	9.26561	1.93974e-20	3.14769e-19
SPBC1348.03	SPBC1348.03	S. pombe specific 5Tm protein family	7.48067	2.32499	3.31893	0.761706	3.05234	0.00227066	0.00484029
SPBPB2B2.16c	SPBPB2B2.16c	MFS family membrane transporter (predicted)	35.9513	2.32381	2.83377	0.615506	3.77545	0.000159722	0.000415122
SPAC16E8.16	SPAC16E8.16	transcription factor TFIIB	889.955	2.32164	2.3785	0.236494	9.81693	9.51954e-23	1.97566e-21
SPBC713.02c	ubp15	ubiquitin C-terminal hydrolase Ubp15	2534.16	2.3216	2.35416	0.181049	12.823	1.21822e-37	7.34505e-36
SPAC589.07c	atg1801	WD repeat protein involved in autophagy Atg18a	796.114	2.3205	2.36294	0.205366	11.2993	1.32214e-29	4.99842e-28
SPCC736.15	pil1	eisosome BAR domain protein Pil1	35064.6	2.31193	2.40677	0.295751	7.81716	5.40286e-15	5.25557e-14
SPAC5H10.04	SPAC5H10.04	NADPH dehydrogenase (predicted)	451.087	2.31122	2.41659	0.31243	7.39754	1.38729e-13	1.14419e-12
SPAC17A2.11	SPAC17A2.11	sequence orphan	16.7643	2.30942	2.66167	0.526982	4.38235	1.17408e-05	3.64156e-05
SPAC4F10.20	grx1	glutaredoxin Grx1	8403.96	2.30798	2.37287	0.250045	9.23025	2.69989e-20	4.30715e-19
SPBC29B5.01	atf1	transcription factor, Atf-CREB family Atf1	2405.74	2.30794	2.46196	0.367927	6.27282	3.54574e-10	1.94654e-09
SPAC27D7.12c	but1	neddylation pathway protein But1	376.39	2.30761	2.5777	0.480133	4.80618	1.53842e-06	5.40144e-06
SPBC26H8.13c	SPBC26H8.13c	Siva family protein (predicted)	1462.49	2.30624	2.32872	0.152473	15.1255	1.09882e-51	1.30257e-49
SPAC19B12.10	sst2	human AMSH/STAMBP protein homolog, ubiquitin specific-protease	695.496	2.30606	2.36306	0.228764	10.0805	6.73744e-24	1.54497e-22
SPBC119.05c	lsb1	Wiskott-Aldrich syndrome homolog binding protein Lsb1 (predicted)	1502.41	2.30265	2.33502	0.180278	12.7727	2.32785e-37	1.37975e-35
SPAC26H5.04	SPAC26H5.04	vacuolar import and degradation protein Vid28 (predicted)	676.126	2.30235	2.37535	0.260971	8.82224	1.12192e-18	1.5266e-17
SPAC19G12.15c	tpp1	trehalose-6-phosphate phosphatase Tpp1	5502.14	2.29975	2.33696	0.192345	11.9564	6.01239e-33	2.88018e-31
SPAC25A8.02	atg14	sequence orphan	1496.59	2.28966	2.34742	0.235581	9.71923	2.49673e-22	4.97496e-21
SPAC26F1.10c	pyp1	tyrosine phosphatase Pyp1	1599.96	2.28782	2.39923	0.324571	7.04875	1.80532e-12	1.30844e-11
SPAC25B8.08	SPAC25B8.08	conserved fungal protein	782.845	2.2864	2.3116	0.160336	14.2601	3.88045e-46	3.43543e-44
SPAC17A5.09c	SPAC17A5.09c	protein phosphatase regulatory subunit Glc9 (predicted)	596.178	2.27924	2.31003	0.177913	12.811	1.42329e-37	8.50811e-36
SPBPB21E7.08	SPBPB21E7.08	SPBPB21E7.08	654.813	2.27751	2.94348	0.648818	3.51025	0.000447694	0.00107563
SPAC22F3.09c	res2	MBF transcription factor complex subunit Res2	457.574	2.27723	2.31845	0.205941	11.0576	2.01336e-28	7.04071e-27
SPBPB2B2.12c	gal10	UDP-glucose 4-epimerase/aldose 1-epimerase Gal10	1079.59	2.27695	2.71503	0.526681	4.32322	1.53771e-05	4.68413e-05
SPBC1709.11c	png2	ING family homolog Png2	549.282	2.26944	2.30452	0.188623	12.0316	2.4231e-33	1.19346e-31
SPAC18G6.09c	SPAC18G6.09c	sequence orphan	551.324	2.26715	2.3892	0.327755	6.91722	4.60604e-12	3.19907e-11
SPAC29B12.03	spd1	ribonucleotide reductase (RNR) inhibitor	5294.94	2.26585	2.32246	0.235291	9.62999	5.9736e-22	1.15413e-20
SPAC1687.23c	SPAC1687.23c	sequence orphan	1.52278	2.26283	5.84382	0.746356	3.03183	0.00243072	0.00515948
SPCC622.15c	SPCC622.15c	sequence orphan	473.951	2.25907	2.40497	0.359223	6.28877	3.19986e-10	1.77196e-09
SPCC548.03c	wtf4	wtf element Wtf4	420.824	2.25583	2.35537	0.307934	7.32569	2.37677e-13	1.90851e-12
SPCC830.07c	psi1	DNAJ domain protein, involved in translation initiation Psi1	2417.73	2.25456	2.36349	0.315954	7.13572	9.62804e-13	7.22516e-12
SPCC1620.02	wtf23	wtf element Wtf23	651.314	2.25341	2.316	0.250979	8.97851	2.74471e-19	3.99095e-18
SPBC1348.07	SPBC1348.07	S. pombe specific DUF999 protein family 6	64.8443	2.24716	2.4065	0.389239	5.77321	7.7777e-09	3.70301e-08
SPCC1281.04	SPCC1281.04	pyridoxal reductase (predicted)	231.293	2.24677	3.73938	0.712215	3.15462	0.00160705	0.00352564
SPCC162.04c	wtf13	wtf element Wtf13	694.685	2.24473	2.32318	0.274387	8.18088	2.81782e-16	3.089e-15
SPBC21B10.12	rec6	meiotic recombination protein Rec6	177.398	2.24416	2.32205	0.273493	8.20555	2.29532e-16	2.54817e-15
SPCC63.08c	atg1	autophagy and CVT pathway serine/threonine protein kinase Atg1	802.63	2.24235	2.28844	0.216488	10.3578	3.85654e-25	9.84403e-24
SPAP27G11.11c	SPAP27G11.11c	dubious	5.7132	2.2302	3.4145	0.732469	3.04477	0.00232862	0.0049578
SPAC22A12.11	dak1	dihydroxyacetone kinase Dak1	11630.7	2.22925	2.33512	0.311506	7.15636	8.28447e-13	6.29116e-12
SPCC1235.01	SPCC1235.01	sequence orphan	12528	2.22815	2.2596	0.176405	12.6309	1.4263e-36	8.17668e-35
SPCC962.06c	bpb1	zinc finger splicing factor Bpb1	969.604	2.22113	2.2636	0.210052	10.5742	3.92486e-26	1.08073e-24
SPAC2C4.17c	msy2	MS ion channel protein 2 (predicted)	1942.9	2.21738	2.3365	0.335036	6.61833	3.6329e-11	2.25452e-10
SPCC970.11c	wtf9	wtf element Wtf9	412.482	2.21228	2.24955	0.197579	11.1969	4.22037e-29	1.55354e-27
SPAC18B11.04	ncs1	neuronal calcium sensor related protein Ncs1	2205.89	2.21048	2.32209	0.331116	6.67585	2.458e-11	1.55718e-10
SPAC688.13	scn1	TatD DNase family Scn1	424.087	2.19267	2.24594	0.234856	9.33621	9.9844e-21	1.6706e-19
SPBC29A10.08	gas2	1,3-beta-glucanosyltransferase Gas2 (predicted)	30546.4	2.1884	2.22499	0.196098	11.1598	6.41684e-29	2.28977e-27
SPBC25B2.03	SPBC25B2.03	zf-C3HC4 type zinc finger	4534.44	2.18779	2.29671	0.319351	6.85072	7.34815e-12	4.97031e-11
SPBC713.07c	SPBC713.07c	vacuolar polyphosphatase (predicted)	1994.69	2.18296	2.2234	0.202981	10.7545	5.64557e-27	1.72424e-25
SPCPJ732.03	meu15	sequence orphan	11.9395	2.17781	2.48453	0.527205	4.13086	3.61402e-05	0.000104925
SPBC21B10.03c	ath1	ataxin-2 homolog	3194.43	2.17738	2.24633	0.262083	8.30796	9.73598e-17	1.11996e-15
SPAC17G6.13	slt1	sequence orphan Slt1	618.774	2.17685	2.22876	0.230324	9.45124	3.3485e-21	5.95915e-20
SPAC17A2.09c	csx1	RNA-binding protein Csx1	2353.96	2.17539	2.23293	0.242353	8.97614	2.80433e-19	4.06918e-18
SPAC32A11.01	mug8	conserved fungal protein	176.827	2.17435	2.36571	0.436001	4.98703	6.13137e-07	2.26893e-06
SPAC10F6.11c	atg17	autophagy associated protein kinase activator Atg17	1043.74	2.1733	2.25917	0.28726	7.5656	3.86069e-14	3.40501e-13
SPAC4G9.19	SPAC4G9.19	DNAJ domain protein DNAJB family (predicted)	525.172	2.16344	2.24489	0.287563	7.52335	5.33916e-14	4.62155e-13
SPBC1711.11	SPBC1711.11	autophagy associated protein (predicted)	508.7	2.16287	2.22018	0.238138	9.08243	1.06173e-19	1.61078e-18
SPAC5H10.11	gmh1	alpha-1,2-galactosyltransferase Gmh1 (predicted)	143.009	2.16261	2.49258	0.489015	4.42238	9.76216e-06	3.07137e-05
SPAC1A6.04c	plb1	phospholipase B homolog Plb1	108207	2.15297	2.22994	0.280901	7.66451	1.7951e-14	1.64331e-13
SPCC1906.03	wtf19	wtf element Wtf19	688.11	2.15154	2.20317	0.2331	9.23011	2.70352e-20	4.30715e-19
SPAC12B10.13	SPAC12B10.13	proteasome-dependent catabolite inactivation protein, ubiquitin ligase complex subunit (predicted)	871.999	2.15112	2.19131	0.206201	10.4321	1.76845e-25	4.64981e-24
SPAC23C4.05c	SPAC23C4.05c	LEA domain protein	1934.9	2.14994	2.20807	0.246898	8.70783	3.09757e-18	4.07993e-17
SPAC23A1.15c	sec20	SNARE Sec20 (predicted)	758.008	2.14756	2.1875	0.211359	10.1607	2.96853e-24	6.99557e-23
SPAC19B12.08	atg4	Atg8 deconjugator Atg4 (predicted)	1401.54	2.14694	2.20435	0.239661	8.95825	3.29872e-19	4.75695e-18
SPAC977.06	SPAC977.06	S. pombe specific DUF999 family protein 3	23.6319	2.14086	2.3884	0.488394	4.38346	1.16807e-05	3.62604e-05
SPAC328.03	tps1	alpha,alpha-trehalose-phosphate synthase	11232.8	2.13968	2.27037	0.356002	6.01031	1.85171e-09	9.51568e-09
SPAC30D11.02c	SPAC30D11.02c	sequence orphan	15.3516	2.13895	2.9748	0.726985	2.94222	0.00325872	0.00672315
SPCC1739.15	wtf21	wtf element Wtf21	321.676	2.13597	2.1991	0.253091	8.43952	3.18636e-17	3.8357e-16
SPCC63.13	SPCC63.13	DNAJ domain protein	111.016	2.13492	2.41345	0.495876	4.30534	1.66728e-05	5.04805e-05
SPAC1952.04c	SPAC1952.04c	conserved fungal protein	599.375	2.13361	2.18519	0.235525	9.05897	1.31692e-19	1.97652e-18
SPAP8A3.06	SPAP8A3.06	U2AF small subunit, U2AF-23	740.178	2.13237	2.20152	0.272694	7.81962	5.29837e-15	5.16831e-14
SPAC750.04c	SPAC750.04c	S. pombe specific 5Tm protein family	4.60205	2.12747	3.32027	0.776197	2.74089	0.00612728	0.0119671
SPAC27D7.09c	SPAC27D7.09c	But2 family protein	4727.1	2.12716	2.2679	0.380721	5.5872	2.30754e-08	1.03588e-07
SPAPB24D3.04c	mag1	DNA-3-methyladenine glycosylase Mag1	423.131	2.1251	2.15542	0.180802	11.7538	6.75291e-32	2.95187e-30
SPCC794.08	SPCC794.08	HEAT repeat protein, involved in localization to plasma membrane (predicted)	3393.23	2.12489	2.1645	0.205397	10.3453	4.39554e-25	1.11791e-23
SPBC28F2.12	rpb1	RNA polymerase II large subunit Rpb1	6040.62	2.12456	2.17285	0.224242	9.47442	2.68238e-21	4.8477e-20
SPAC20G4.05c	SPAC20G4.05c	UPF0061 family protein	689.525	2.12424	2.19952	0.272026	7.80897	5.7656e-15	5.59287e-14
SPBC1347.11	sro1	stress responsive orphan 1	5522.68	2.12323	2.2044	0.296936	7.15047	8.64791e-13	6.54583e-12
SPAC20G8.10c	atg6	beclin family protein, involved in autophagy	318.288	2.11191	2.1485	0.202129	10.4483	1.49183e-25	3.9373e-24
SPBC1289.06c	ppr8	mitochondrial PPR repeat protein Ppr8	1905.52	2.10952	2.16905	0.253286	8.32863	8.17855e-17	9.45467e-16
SPCC320.07c	mde7	RNA-binding protein Mde7	71.4086	2.10693	2.74874	0.578084	3.64467	0.000267734	0.000670324
SPBC15C4.06c	SPBC15C4.06c	ubiquitin-protein ligase E3 (predicted)	868.388	2.10548	2.15758	0.236943	8.88602	6.33379e-19	8.82441e-18
SPCC1281.06c	SPCC1281.06c	acyl-coA desaturase (predicted)	40253.2	2.10309	2.14438	0.206984	10.1607	2.97067e-24	6.99557e-23
SPBC713.11c	pmp3	plasma membrane proteolipid Pmp3	27982.7	2.0961	2.13304	0.199267	10.519	7.06083e-26	1.91409e-24
SPBC16A3.09c	ufd1	Cdc48-Ufd1-Npl4 complex subunit Ufd1 (predicted)	851.809	2.09507	2.14716	0.235107	8.91113	5.05138e-19	7.09425e-18
SPAC167.05	SPAC57A7.01	Usp (universal stress protein) family protein, implicated in meiotic chromosome segregation	1158.79	2.09506	2.12045	0.166324	12.5963	2.21345e-36	1.23847e-34
SPAC14C4.07	SPAC14C4.07	membrane transporter (predicted)	3148.88	2.09101	2.13331	0.213068	9.81381	9.81926e-23	2.02584e-21
SPCC24B10.02c	SPCC24B10.02c	NAD/NADH kinase (predicted)	912.173	2.08889	2.13913	0.235991	8.85158	8.62896e-19	1.18801e-17
SPBC26H8.14c	cox17	cytochrome C oxidase copper chaperone Cox17 (predicted)	787.163	2.08543	2.15712	0.277353	7.51904	5.51818e-14	4.7706e-13
SPAC17A2.10c	SPAC17A2.10c	sequence orphan	5.59558	2.08298	3.61469	0.745112	2.79553	0.0051815	0.010269
SPAC23A1.18c	mrp51	mitochondrial ribosomal protein subunit L51-b (predicted)	2819.71	2.07576	2.09674	0.152335	13.6262	2.7962e-42	2.12572e-40
SPCC285.11	dsc5	UBX domain containing protein required for Sre1 cleavage	2518.34	2.07151	2.11522	0.212786	9.73521	2.13376e-22	4.31315e-21
SPAC869.05c	SPAC869.05c	sulfate transporter (predicted)	2641.35	2.07082	2.14642	0.28774	7.19683	6.16278e-13	4.73654e-12
SPCC663.06c	osr1	short chain dehydrogenase (predicted)	264.363	2.06939	2.16405	0.31778	6.51203	7.41442e-11	4.42084e-10
SPBC365.20c	pnc1	nicotinamidase Pnc1 (predicted)	1783.51	2.06823	2.14303	0.27132	7.62285	2.48134e-14	2.22209e-13
SPBC2F12.15c	pfa3	palmitoyltransferase Pfa3 (predicted)	1301.36	2.06571	2.09123	0.170286	12.1308	7.25577e-34	3.65085e-32
SPAC212.07c	SPAC212.07c	SPAC212.07c	5.43829	2.06567	3.17218	0.738285	2.79793	0.00514318	0.0101989
SPBC215.04	git11	heterotrimeric G protein gamma subunit Git11	287.444	2.06214	2.1291	0.269443	7.65333	1.95843e-14	1.78349e-13
SPCC757.12	SPCC757.12	alpha-amylase homolog (predicted)	2370.58	2.06116	2.1362	0.286072	7.20502	5.80358e-13	4.47029e-12
SPAC13C5.06c	mug121	sequence orphan	967.043	2.05756	2.08942	0.188595	10.91	1.033e-27	3.40791e-26
SPBC15D4.02	gsf1	transcription factor, zf-fungal binuclear cluster type Gsf1	1022.33	2.05654	2.11452	0.255062	8.06289	7.45121e-16	7.88408e-15
SPAC5D6.07c	pxa1	PXA domain protein Pxa1	1014.52	2.05414	2.08853	0.192639	10.6632	1.51361e-26	4.41092e-25
SPBC211.07c	ubc8	ubiquitin conjugating enzyme Ubc8 (predicted)	1027.21	2.0458	2.07903	0.190816	10.7213	8.08323e-27	2.42636e-25
SPCC895.08c	SPCC895.08c	sequence orphan	1556.35	2.04335	2.09553	0.234721	8.70544	3.16347e-18	4.1589e-17
SPAC222.15	meu13	Tat binding protein 1(TBP-1)-interacting protein (TBPIP) homolog (predicted)	19.475	2.03815	2.27295	0.468761	4.34794	1.3742e-05	4.21912e-05
SPAC1A6.06c	meu31	sequence orphan Meu31	102.708	2.02964	2.23296	0.449159	4.51876	6.22039e-06	2.01694e-05
SPCC4F11.03c	SPCC4F11.03c	sequence orphan	2479.17	2.0292	2.06314	0.200906	10.1002	5.51036e-24	1.27193e-22
SPAC1A6.07	sle1	eisosome assembly protein Seg1	1364.99	2.02769	2.05934	0.188242	10.7717	4.68145e-27	1.4552e-25
SPBC4F6.06	kin1	microtubule affinity-regulating kinase Kin1	2492.32	2.02463	2.07921	0.24369	8.30822	9.71481e-17	1.11936e-15
SPAC2F7.06c	pol4	DNA polymerase X family	160.424	2.02237	2.14852	0.341725	5.91812	3.25651e-09	1.62338e-08
SPBC106.03	SPBC106.03	DUF1776 family protein	3459.08	2.0205	2.0819	0.256021	7.89193	2.97545e-15	2.9729e-14
SPBC1D7.02c	scr1	transcription factor Scr1	1409.21	2.01183	2.13544	0.352448	5.70817	1.14197e-08	5.32107e-08
SPCC550.07	SPCC550.07	acetamidase (predicted)	774.69	2.01171	2.04962	0.20664	9.73537	2.13032e-22	4.31315e-21
SPBC21B10.14	ymr31	mitochondrial ribosomal protein Ymr1 (predicted)	517.186	2.01041	2.06729	0.244322	8.22853	1.8952e-16	2.12762e-15
SPCC1672.02c	sap1	switch-activating protein Sap1	4318.74	2.00856	2.08831	0.298539	6.72797	1.72047e-11	1.11313e-10
SPBC14F5.10c	SPBC14F5.10c	ubiquitin-protein ligase E3 (predicted)	2029.88	2.00833	2.06317	0.243027	8.26381	1.411e-16	1.59685e-15
SPAC1B3.21	coa3	cytochrome C oxidase assembly factor 3, Coa3 (predicted)	405.34	2.00077	2.09597	0.313938	6.37315	1.85187e-10	1.05558e-09
SPAC1565.06c	spg1	GTPase Spg1	1200.7	2.00059	2.01892	0.148054	13.5126	1.31861e-41	9.70775e-40
SPCC16A11.01	SPCC16A11.01	plasma membrane protein involved in inositol lipid-mediated signaling (predicted)	1821.19	2.00059	2.12095	0.351864	5.68568	1.30292e-08	6.03885e-08
SPAC977.04	SPAC977.04	truncated C terminal region of membrane transporter	39.0383	1.99662	2.43261	0.652272	3.06102	0.00220585	0.00471314
SPAC823.03	ppk15	serine/threonine protein kinase Ppk15 (predicted)	1542.46	1.99379	2.03387	0.215628	9.24647	2.32032e-20	3.73065e-19
SPCPB1C11.02	SPCPB1C11.02	amino acid permease (predicted)	207.97	1.99339	2.14365	0.384192	5.18853	2.1196e-07	8.35181e-07
SPAC23C11.08	php3	CCAAT-binding factor complex subunit Php3	1569.15	1.99317	2.04676	0.248564	8.01874	1.06833e-15	1.10695e-14
SPBC13E7.02	cwf24	zf-C3HC4 type (RING finger)/GCN5-related N acetyltransferase fusion protein	728.473	1.99016	2.01944	0.183556	10.8422	2.17069e-27	6.96412e-26
SPBC23G7.11	mag2	DNA-3-methyladenine glycosidase Mag2	210.105	1.98709	4.35372	0.761994	2.60775	0.00911397	0.0171352
SPBC1348.05	SPBC1348.05	membrane transporter (predicted)	47.4024	1.98092	2.35522	0.595976	3.32383	0.000887917	0.00202349
SPBC83.19c	SPBC83.19c	sequence orphan	4.94575	1.98009	4.04496	0.760188	2.60474	0.00919451	0.017282
SPBC19C2.11c	mdm34	mitochondrial outer membrane protein Mdm34 (predicted)	2543.67	1.97989	2.01867	0.211278	9.371	7.18453e-21	1.22557e-19
SPAP14E8.05c	SPAP14E8.05c	UPF0136 family protein	1040.61	1.97878	2.10293	0.374312	5.28644	1.2472e-07	5.02183e-07
SPBC1105.19	tam12	sequence orphan	194.807	1.97807	2.01772	0.217408	9.09843	9.16457e-20	1.40564e-18
SPAC2C4.07c	dis32	3'-5'-exoribonuclease activity Dis3L2	705.249	1.97157	2.01376	0.217808	9.05187	1.40542e-19	2.10482e-18
SPCC830.02	SPCC830.02	SPCC830.02	150.207	1.96856	2.02584	0.256177	7.68438	1.53744e-14	1.41299e-13
SPBC947.15c	SPBC947.15c	mitochondrial NADH dehydrogenase (predicted)	4761.05	1.96743	2.025	0.252783	7.78309	7.07748e-15	6.79944e-14
SPAC458.04c	dli1	meiotic dynein intermediate light chain Dli1/Dil1	68.9335	1.96531	2.06366	0.327287	6.00485	1.9151e-09	9.82699e-09
SPBC36B7.05c	SPBC36B7.05c	ubiquitin-protein ligase E/phosphatidylinositol(3)-phosphate binding protein (predicted)	1300.8	1.96431	2.00275	0.211261	9.29805	1.43043e-20	2.35953e-19
SPAC1F7.12	yak3	aldose reductase ARK13 family YakC	5829.94	1.96431	2.02895	0.262072	7.49532	6.61373e-14	5.66868e-13
SPAC24C9.06c	SPAC24C9.06c	aconitate hydratase (predicted)	15549	1.96395	2.08995	0.360101	5.45387	4.92843e-08	2.10822e-07
SPAC8C9.16c	mug63	TLDc domain protein 1	1069.07	1.95952	2.00933	0.233577	8.38918	4.89541e-17	5.80314e-16
SPBC1604.21c	ptr3	ubiquitin activating enzyme E1	5655.22	1.95946	1.99889	0.210243	9.31998	1.16366e-20	1.9424e-19
SPCC1281.08	wtf11	wtf element Wtf11	519.685	1.95237	2.04322	0.302474	6.45465	1.08468e-10	6.33771e-10
SPAC19E9.03	pas1	cyclin Pas1	3229.53	1.95146	1.99214	0.215747	9.04511	1.49509e-19	2.22481e-18
SPAC8F11.02c	dph3	diphthamide biosynthesis protein Dph3 (predicted)	2428.08	1.94942	1.97964	0.188497	10.3419	4.55268e-25	1.14951e-23
SPCC1442.07c	SPCC1442.07c	ubiquitin/metalloprotease fusion protein (predicted)	354.537	1.94932	1.97815	0.18636	10.46	1.31914e-25	3.50801e-24
SPCC622.11	SPCC622.11	LMBR1-like membrane protein	1584.1	1.94581	1.99002	0.223056	8.7234	2.69975e-18	3.57615e-17
SPCC1322.04	fyu1	UTP-glucose-1-phosphate uridylyltransferase Fyu1	16833	1.94457	2.01778	0.292374	6.65096	2.9119e-11	1.81352e-10
SPBC14F5.11c	mug186	sorting nexin Snx41 (predicted)	1292.28	1.94398	1.97803	0.198732	9.7819	1.34663e-22	2.77009e-21
SPBC16C6.14	spo2	sporulation specific protein Spo2	262.399	1.94238	2.00286	0.265934	7.304	2.79328e-13	2.21915e-12
SPBC16C6.02c	vps1302	chorein homolog (predicted)	537.375	1.93765	1.96517	0.183012	10.5876	3.40303e-26	9.48238e-25
SPBC23G7.12c	rpt6	19S proteasome regulatory subunit Rpt6 (predicted)	1738.19	1.93622	2.16687	0.489217	3.95779	7.56468e-05	0.00020748
SPAC17G8.13c	mst2	histone acetyltransferase Mst2	886.248	1.93558	1.9914	0.249179	7.76781	7.98566e-15	7.57825e-14
SPBC1734.08	hse1	STAM like protein Hse1	490.643	1.93344	1.96075	0.180972	10.6836	1.2144e-26	3.5687e-25
SPAC17A5.10	SPAC17A5.10	conserved fungal protein	761.238	1.93235	1.96098	0.185707	10.4054	2.34343e-25	6.09292e-24
SPBPB21E7.06	SPBPB21E7.06	SPBPB21E7.06	14.687	1.92843	2.97755	0.721835	2.67157	0.00754979	0.0144944
SPCC24B10.07	gad8	AGC family protein kinase Gad8	2489.48	1.92189	1.94317	0.161905	11.8705	1.68469e-32	7.70114e-31
SPAC23A1.16c	rtr1	RNA polymerase II CTD phosphatase Rtr1 (predicted)	226.336	1.91801	2.00185	0.31289	6.12999	8.78856e-10	4.63204e-09
SPCC70.10	SPCC70.10	sequence orphan	997.19	1.913	1.95535	0.226318	8.45272	2.84585e-17	3.45553e-16
SPAC3F10.19	spd2	ribonucleotide reductase (RNR) inhibitor family	6030.97	1.90843	1.94945	0.219591	8.69082	3.59837e-18	4.70411e-17
SPAC977.17	SPAC977.17	MIP water channel (predicted)	617.284	1.90696	2.06569	0.428673	4.44852	8.64628e-06	2.73742e-05
SPCC1450.08c	wtf16	wtf element Wtf16	45.2646	1.90493	2.07168	0.405111	4.70224	2.57317e-06	8.75756e-06
SPAC23A1.17	SPAC23A1.17	WIP family cytoskeletal protein (predicted)	2698.81	1.90257	1.95655	0.250168	7.60515	2.84575e-14	2.53867e-13
SPAC328.02	dbl4	ubiquitin-protein ligase involved in sporulation Dbl4	853.735	1.90163	1.92528	0.173557	10.9568	6.16445e-28	2.08281e-26
SPAC16E8.03	gna1	glucosamine-phosphate N-acetyltransferase (predicted)	733.284	1.899	1.94071	0.210244	9.03236	1.6801e-19	2.48953e-18
SPAPJ695.02	SPAPJ695.02	sequence orphan	45.2365	1.89665	2.13034	0.556591	3.40762	0.000655331	0.0015365
SPBC1778.02	rap1	telomere binding protein Rap1	278.587	1.89624	1.94283	0.235993	8.03519	9.34355e-16	9.72453e-15
SPCC548.02c	SPCC548.02c	SPCC548.02c	109.274	1.89586	1.97533	0.300923	6.30017	2.97318e-10	1.64904e-09
SPAC2E12.02	hsf1	transcription factor Hsf1	1412.95	1.88937	1.91461	0.17756	10.6407	1.92629e-26	5.54422e-25
SPBC2G5.06c	hmt2	sulfide-quinone oxidoreductase	13161.6	1.87737	1.94613	0.285996	6.56432	5.22717e-11	3.18457e-10
SPAC23G3.03	sib2	ornithine N5 monooxygenase (predicted)	2011.89	1.87428	2.0252	0.402603	4.6554	3.2335e-06	1.08831e-05
SPBC56F2.05c	SPBC56F2.05c	transcription factor (predicted)	376.735	1.87426	1.93644	0.272373	6.88125	5.93313e-12	4.05634e-11
SPAC13G7.10	teb1	Myb family telomere binding protein (predicted)	400.913	1.86851	1.90408	0.211959	8.81543	1.19226e-18	1.61603e-17
SPAC2F3.05c	SPAC2F3.05c	xylose and arabinose reductase (predicted)	949.326	1.86839	1.91319	0.225861	8.27233	1.31364e-16	1.48907e-15
SPAC823.16c	atg1802	WD repeat protein involved in autophagy Atg18b	959.288	1.86811	1.89109	0.166889	11.1937	4.37745e-29	1.59458e-27
SPAC212.04c	SPAC212.04c	S. pombe specific DUF999 family protein 1	724.612	1.86122	1.9215	0.263384	7.06656	1.58824e-12	1.1559e-11
SPBC577.13	syj2	inositol-polyphosphate 5-phosphatase, synaptojanin homolog 2 (predicted)	1063.04	1.85813	1.89558	0.212348	8.75041	2.12574e-18	2.85364e-17
SPCC663.18	SPCC663.18	GTPAse interacting protein involved in vesicle tethering at the Golgi	7944.09	1.85304	1.89203	0.213568	8.67659	4.07797e-18	5.32115e-17
SPAC1786.01c	ptl2	triacylglycerol lipase ptl2	5771.1	1.84749	1.91872	0.288139	6.41179	1.43822e-10	8.28574e-10
SPBC32H8.11	mei4	meiotic forkhead transcription factor Mei4	48.9522	1.84442	2.10042	0.516387	3.57178	0.000354559	0.000867057
SPBC21H7.06c	SPBC21H7.06c	inositol metabolism protein Opi10 (predicted)	428.01	1.84264	1.89415	0.253981	7.25502	4.01614e-13	3.14545e-12
SPBC902.05c	idh2	isocitrate dehydrogenase (NAD+) subunit 2	10033.3	1.84116	1.90878	0.270374	6.80968	9.78136e-12	6.54023e-11
SPAC1687.07	SPAC1687.07	conserved fungal protein	613.369	1.84055	1.8728	0.19592	9.3944	5.75452e-21	9.88872e-20
SPBC21C3.11	ubx4	UBX domain protein Ubx4 (predicted)	502.785	1.83826	1.86597	0.188325	9.76109	1.65366e-22	3.37192e-21
SPAC227.08c	yth1	mRNA cleavage and polyadenylation specificity factor complex Yth1	490.603	1.83568	1.8761	0.223426	8.21603	2.10349e-16	2.34638e-15
SPAC25B8.19c	loz1	transcription factor zf-C2H2 type (predicted)	784.43	1.83498	1.87364	0.221469	8.28551	1.17608e-16	1.34184e-15
SPAC1556.01c	rad50	DNA repair protein Rad50	256.461	1.83486	1.87947	0.232587	7.88892	3.04818e-15	3.04122e-14
SPAC4G8.10	gos1	SNARE Gos1 (predicted)	765.543	1.83206	1.88368	0.245504	7.46245	8.49255e-14	7.14764e-13
SPAC14C4.01c	SPAC19D5.08c	DUF1770 family protein	2134.82	1.82987	1.87086	0.218151	8.38809	4.94091e-17	5.84716e-16
SPCC737.05	SPCC737.05	peroxin Pex28/29 (predicted)	1551.87	1.82502	1.8709	0.225214	8.10351	5.33963e-16	5.71031e-15
SPBC19G7.18c	SPBC19G7.18c	sequence orphan	1007.38	1.8187	1.84869	0.190067	9.56871	1.08251e-21	2.02978e-20
SPAC29E6.01	pof11	F-box protein Pof11	1378.4	1.81637	1.84196	0.176955	10.2646	1.01764e-24	2.5239e-23
SPCC1494.08c	SPCC1494.08c	conserved fungal protein	1015.56	1.80877	1.84053	0.200936	9.00176	2.22119e-19	3.24321e-18
SPBC337.12	red5	human ZC3H3 homolog	704.667	1.80828	1.85049	0.232149	7.78933	6.73666e-15	6.48984e-14
SPCC16C4.03	pin1	peptidyl-prolyl cis-trans isomerase Pin1	1662.62	1.80579	1.85119	0.236127	7.64751	2.04908e-14	1.85879e-13
SPAC3H5.04	aar2	U5 snRNP-associated protein Aar2 (predicted)	2545.79	1.80548	1.82844	0.163584	11.037	2.53327e-28	8.77114e-27
SPCC1393.02c	spt2	non-specific DNA binding protein Spt2 (predicted)	421.16	1.80145	1.85048	0.241644	7.45498	8.98827e-14	7.5467e-13
SPAP32A8.02	SPAP32A8.02	xylose and arabinose reductase (predicted)	1531.22	1.80142	1.87711	0.290547	6.20011	5.64229e-10	3.03555e-09
SPAC6B12.06c	rrg9	mitochondrial genome maintenance protein Rrg9 (predicted)	376.054	1.80112	1.83308	0.201176	8.95296	3.46075e-19	4.97012e-18
SPBC6B1.09c	nbs1	Mre11 complex subunit Nbs1	241.395	1.79872	1.83832	0.223516	8.04741	8.45634e-16	8.88043e-15
SPBC2D10.04	SPBC2D10.04	arrestin Aly1 related, implicated in endocytosis	2941.59	1.79569	1.85805	0.268309	6.69261	2.19232e-11	1.399e-10
SPBC119.04	mei3	meiosis inducing protein Mei3	14.9253	1.79124	2.20475	0.602294	2.97402	0.00293925	0.00612548
SPBC713.12	erg1	squalene monooxygenase Erg1 (predicted)	2671.95	1.78446	1.83054	0.246777	7.23108	4.79178e-13	3.72789e-12
SPAC637.13c	slm1	cytoskeletal signaling protein Slm1 (predicted)	1024.72	1.78006	1.82983	0.249041	7.14765	8.82752e-13	6.67456e-12
SPAC607.09c	btn1	battenin CLN3 family protein	378.961	1.77922	1.8563	0.30327	5.86678	4.4435e-09	2.17176e-08
SPCC736.05	wtf7	wtf element Wtf7	407.417	1.77279	1.81348	0.233195	7.6022	2.91142e-14	2.59065e-13
SPAC3F10.13	ucp6	UBA domain protein Ucp6	1056.62	1.77096	1.79128	0.1653	10.7136	8.78447e-27	2.62558e-25
SPBC649.04	uvi15	UV-induced protein Uvi15	5949.29	1.76929	1.82302	0.259469	6.8189	9.17381e-12	6.15164e-11
SPCC191.07	cyc1	cytochrome c (predicted)	15895.5	1.76358	1.84377	0.323242	5.45591	4.87232e-08	2.08805e-07
SPAC4G9.12	SPAC4G9.12	gluconokinase	9519.04	1.76309	1.82006	0.2631	6.70121	2.06705e-11	1.32268e-10
SPCC1827.08c	pof7	F-box protein Pof7	498.642	1.75971	1.79676	0.21871	8.04589	8.56208e-16	8.96807e-15
SPAC1D4.02c	SPAC1D4.02c	human GRASP protein family Golgi protein (predicted)	505.975	1.74762	1.79417	0.236857	7.37838	1.60232e-13	1.30613e-12
SPAC29B12.13	SPAC29B12.13	S-(hydroxymethyl)glutathione synthase activity (predicted)	642.139	1.74678	1.79119	0.228379	7.64859	2.03202e-14	1.84571e-13
SPBC16H5.06	rip1	ubiquinol-cytochrome-c reductase complex subunit 5	8713.56	1.74599	1.7761	0.197836	8.82544	1.09033e-18	1.4865e-17
SPAC57A7.08	pzh1	serine/threonine protein phosphatase Pzh1	2488.6	1.74384	1.78256	0.220446	7.91051	2.56328e-15	2.5758e-14
SPAC9.13c	cwf16	splicing factor Cwf16	470.989	1.74333	1.79272	0.251699	6.92626	4.32117e-12	3.01319e-11
SPBPB2B2.07c	SPBPB2B2.07c	S. pombe specific DUF999 protein family 7	17.4601	1.73915	2.00427	0.542904	3.20343	0.00135803	0.00300952
SPBC609.03	iqw1	WD repeat protein, Iqw1	851.983	1.73734	1.7844	0.24343	7.13694	9.54294e-13	7.169e-12
SPAC186.09	SPAC186.09	pyruvate decarboxylase (predicted)	6.66245	1.73007	2.58805	0.754938	2.29167	0.0219247	0.0378155
SPAC19G12.07c	rsd1	RNA-binding protein Rsd1 (predicted)	718.314	1.72487	1.76076	0.221532	7.7861	6.91078e-15	6.64842e-14
SPBC1711.10c	npl4	Cdc48-Npl4-Ufd1 complex subunit Npl4 (predicted)	2101.5	1.72295	1.74601	0.174103	9.89617	4.32518e-23	9.25087e-22
SPAC607.08c	SPAC607.08c	DUF726 family protein	853.125	1.72292	1.79492	0.298801	5.76611	8.11209e-09	3.85434e-08
SPAC144.16	SPAC144.16	sister chromatid cohesion protein (predicted)	1004.3	1.72255	1.75011	0.188469	9.13974	6.26049e-20	9.70861e-19
SPAC19G12.10c	cpy1	vacuolar carboxypeptidase Y	56606.2	1.72199	1.75693	0.210697	8.17286	3.01176e-16	3.29129e-15
SPAC4F10.08	mug126	sequence orphan	121.65	1.7203	1.81592	0.33161	5.18773	2.12873e-07	8.38308e-07
SPCC4G3.12c	SPCC4G3.12c	ubiquitin-protein ligase E3 (predicted)	1539.64	1.71839	1.74513	0.187047	9.18694	4.04168e-20	6.32383e-19
SPAC4G9.13c	vps26	retromer complex subunit Vps26	1916.68	1.71772	1.8954	0.450665	3.81151	0.000138118	0.000362204
SPAC6B12.02c	mus7	DNA repair protein Mus7/Mms22	427.629	1.71607	1.77125	0.271122	6.32949	2.45975e-10	1.38181e-09
SPCC622.04	SPCC622.04	dubious	263.076	1.71388	1.75893	0.240642	7.12213	1.06273e-12	7.92404e-12
SPAC12B10.01c	SPAC12B10.01c	ubiquitin-protein ligase E3 (predicted)	1407.95	1.71366	1.74123	0.188896	9.07196	1.16896e-19	1.76226e-18
SPBP35G2.16c	ecl2	extender of the chronological lifespan protein Ecl2	3488.78	1.71054	1.75897	0.241245	7.09047	1.33658e-12	9.8297e-12
SPBP4H10.17c	SPBP4H10.17c	carboxyl methyl esterase (predicted)	1256.45	1.70933	1.73246	0.173702	9.84063	7.52387e-23	1.585e-21
SPAC11G7.03	idh1	isocitrate dehydrogenase (NAD+) subunit 1 Idh1	3135.12	1.70913	1.75848	0.246122	6.94425	3.8047e-12	2.66901e-11
SPCC1739.04c	SPCC1739.04c	sequence orphan	1999.71	1.70707	1.7287	0.166398	10.259	1.07828e-24	2.66483e-23
SPAC8C9.04	SPAC8C9.04	sequence orphan	5642	1.70635	1.74181	0.211078	8.084	6.26757e-16	6.68222e-15
SPBC1348.01	SPBC1348.01	S. pombe specific DUF999 protein family 5	904.38	1.70389	1.75534	0.25103	6.78759	1.14021e-11	7.55888e-11
SPAC29B12.11c	SPAC29B12.11c	human WW domain binding protein-2 ortholog	1411.81	1.70288	1.74334	0.229029	7.4352	1.04411e-13	8.72463e-13
SPAC630.04c	SPAC630.04c	sequence orphan	1296.41	1.70197	1.75099	0.235176	7.23701	4.58698e-13	3.57652e-12
SPBCPT2R1.01c	SPBCPT2R1.01c	S. pombe specific DUF999 protein family 9	745.397	1.70022	1.75415	0.257063	6.61403	3.7399e-11	2.31887e-10
SPAC31A2.12	SPAC31A2.12	arrestin/PY protein 1 (predicted)	1462.57	1.69666	1.7201	0.176468	9.61457	6.93968e-22	1.32976e-20
SPBC83.05	SPBC83.05	mitochondrial RNA-binding protein (predicted)	1338	1.69471	1.73944	0.239612	7.07274	1.51902e-12	1.10667e-11
SPCC1739.10	mug33	conserved fungal protein	2821.33	1.69465	1.73572	0.232261	7.29632	2.95752e-13	2.33992e-12
SPBP23A10.14c	ell1	RNA polymerase II transcription elongation factor SpELL	1131.1	1.68902	1.74413	0.263633	6.40669	1.48713e-10	8.54642e-10
SPCC622.21	wtf12	wtf element Wtf12	63.4421	1.68721	1.85711	0.422012	3.99802	6.38746e-05	0.000177277
SPAC222.19	tam1	sequence orphan	430.742	1.6852	1.74986	0.292799	5.75548	8.63938e-09	4.08269e-08
SPBC725.02	mpr1	histidine-containing response regulator phosphotransferase Mpr1	2162.24	1.68446	1.74328	0.272528	6.18089	6.374e-10	3.40044e-09
SPBCPT2R1.04c	SPBCPT2R1.04c	S. pombe specific DUF999 protein family 10	939.812	1.68236	1.73631	0.257899	6.52335	6.87527e-11	4.11692e-10
SPBC1734.16c	pst3	SIN3 family co-repressor Pst3	1164.98	1.67995	1.70866	0.195992	8.57153	1.02119e-17	1.2892e-16
SPAC977.10	sod2	plasma membrane sodium ion/proton antiporter Sod2	2930.66	1.67686	1.73047	0.266121	6.30112	2.95504e-10	1.64158e-09
SPAC3A12.06c	SPAC3A12.06c	sodium/calcium exchanger (predicted)	3601.49	1.67661	1.72568	0.251049	6.67841	2.41555e-11	1.53306e-10
SPAC631.02	nrc1	bromodomain protein (predicted)	2702.73	1.67562	1.72018	0.248551	6.74158	1.56673e-11	1.01649e-10
SPAC227.03c	SPAC227.03c	mitochondrial NAD transmembrane transporter (predicted)	1500.52	1.67362	1.7171	0.235026	7.12099	1.07154e-12	7.98121e-12
SPBC21.02	rtc5	TLDc domain protein 2	712.719	1.67281	1.73481	0.279734	5.98	2.23144e-09	1.13669e-08
SPCC74.03c	ssp2	serine/threonine protein kinase Ssp2	2400.71	1.67261	1.69388	0.170432	9.81391	9.80915e-23	2.02584e-21
SPCC1919.06c	wtf25	wtf element	547.649	1.67258	1.73579	0.287425	5.81918	5.91376e-09	2.86631e-08
SPAC8C9.14	prr1	transcription factor Prr1	2281.72	1.6718	1.69201	0.170222	9.82131	9.11543e-23	1.90308e-21
SPBC839.02	SPBC839.02	arrestin Aly1 related, implicated in endocytosis	2545.7	1.67096	1.70991	0.233787	7.14733	8.84833e-13	6.68307e-12
SPBC15D4.07c	atg9	autophagy associated protein Atg9	850.706	1.67039	1.69443	0.178821	9.34116	9.52884e-21	1.59819e-19
SPAC26H5.08c	bgl2	glucan beta-glucosidase Bgl2 (predicted)	5048.53	1.66522	1.69464	0.196817	8.46075	2.65671e-17	3.23711e-16
SPCC1620.09c	tfg1	transcription factor TFIIF complex alpha subunit Tfg1 (predicted)	554.065	1.66284	1.70759	0.240274	6.92057	4.4983e-12	3.13046e-11
SPBC354.11c	SPBC354.11c	dubious	155.624	1.66124	1.78683	0.373044	4.45319	8.46031e-06	2.68595e-05
SPAC17C9.11c	SPAC17C9.11c	zf-C2H2 type zinc finger protein/UBA domain protein	580.226	1.659	1.71491	0.258384	6.42066	1.35689e-10	7.84305e-10
SPBC215.10	SPBC215.10	haloacid dehalogenase-like hydrolase	1367.29	1.65881	1.70215	0.247162	6.71144	1.92713e-11	1.23655e-10
SPBC216.02	mcp5	cortical anchoring factor for dynein Mcp5/Num1	66.7916	1.65359	1.85713	0.454488	3.63835	0.00027439	0.000685142
SPAC1B3.08	SPAC1B3.08	COP9 signalosome complex subunit 12 (predicted)	5598.26	1.65308	1.70012	0.247737	6.67274	2.51079e-11	1.58775e-10
SPBC20F10.10	psl1	cyclin pho85 family (predicted)	272.353	1.64798	1.7308	0.325667	5.06031	4.18571e-07	1.585e-06
SPAC23C4.13	bet1	SNARE Bet1 (predicted)	1187.5	1.64607	1.67427	0.202619	8.12398	4.51152e-16	4.86188e-15
SPCC962.01	SPCC962.01	C2 domain protein	4047.56	1.64442	1.6978	0.259145	6.34554	2.21647e-10	1.25016e-09
SPAC824.07	SPAC824.07	hydroxyacylglutathione hydrolase (predicted)	2065.71	1.64278	1.71918	0.306204	5.36498	8.09587e-08	3.3564e-07
SPCC1529.01	SPCC1529.01	membrane transporter (predicted)	945.923	1.64074	1.7881	0.442832	3.7051	0.000211308	0.000537024
SPBC8D2.03c	hhf2	histone H4 h4.2	11259.2	1.64059	1.6678	0.197995	8.28603	1.1709e-16	1.33811e-15
SPAC11E3.14	SPAC11E3.14	conserved eukaryotic protein	1522.37	1.64017	1.70748	0.295787	5.54512	2.93745e-08	1.30359e-07
SPCC23B6.01c	SPCC23B6.01c	oxysterol binding protein (predicted)	2069.93	1.63818	1.6673	0.202002	8.10973	5.07315e-16	5.43363e-15
SPBP8B7.23	SPBP8B7.23	ubiquitin-protein ligase E3 implicated in transcription (predicted)	1290.13	1.63773	1.66996	0.210048	7.79695	6.3423e-15	6.12681e-14
SPBC27B12.05	SPBC27B12.05	WD repeat protein involved in transcriptional regulation (predicted)	448.741	1.63756	1.65088	0.141388	11.582	5.08229e-31	2.16741e-29
SPCC4B3.01	tum1	thiosulfate sulfurtransferase, involved in tRNA wobble position thiolation Tum1 (predicted)	2259.1	1.63447	1.68829	0.260378	6.2773	3.44494e-10	1.89567e-09
SPCC1020.06c	tal1	transaldolase (predicted)	35354.8	1.63433	1.68673	0.252846	6.46376	1.02136e-10	5.99779e-10
SPBC1105.11c	hht3	histone H3 h3.3	21787.8	1.63429	1.67528	0.238528	6.85155	7.3053e-12	4.94611e-11
SPBC25B2.10	SPBC25B2.10	Usp (universal stress protein) family protein	598.335	1.63194	1.66571	0.211897	7.7016	1.34369e-14	1.25137e-13
SPBC3H7.03c	SPBC3H7.03c	2-oxoglutarate dehydrogenase (lipoamide) (e1 component of oxoglutarate dehydrogenase complex) (predicted)	6477.81	1.63157	1.71834	0.32362	5.04161	4.61638e-07	1.73493e-06
SPBC409.23	tam7	conserved fungal protein	565.441	1.63145	1.67571	0.245354	6.64938	2.94331e-11	1.82982e-10
SPBC16C6.04	dbl6	double strand break localizing protein Dbl6	367.406	1.63105	1.6522	0.175293	9.30467	1.34415e-20	2.22772e-19
SPCC576.03c	tpx1	thioredoxin peroxidase Tpx1	20679.7	1.62605	1.68449	0.28479	5.70965	1.13211e-08	5.27865e-08
SPAC23C11.17	mdm28	mitochondrial inner membrane protein involved in potassium ion transport Mdm28 (predicted)	1701.06	1.62377	1.65547	0.211247	7.68661	1.51087e-14	1.3904e-13
SPAC343.11c	msc1	multi-copy suppressor of Chk1	850.269	1.62177	1.6421	0.171525	9.45501	3.22977e-21	5.77724e-20
SPBC947.01	alf1	ATP-dependent microtubule severing protein (predicted)	1620.45	1.62153	1.64293	0.172307	9.41072	4.92741e-21	8.59408e-20
SPCC594.01	SPCC594.01	DUF1769 family protein	3635.52	1.61949	1.65612	0.22508	7.19518	6.23782e-13	4.7837e-12
SPCC1919.03c	amk2	AMP-activated protein kinase beta subunit Amk2	2599.24	1.61341	1.63941	0.189284	8.52375	1.54475e-17	1.91221e-16
SPBC28F2.09	toa1	transcription factor TFIIA complex large subunit Toa1 (predicted)	1658.82	1.61272	1.64467	0.211006	7.64301	2.12199e-14	1.91499e-13
SPBC31E1.04	pep12	SNARE Pep12	1101.86	1.60721	1.63679	0.205643	7.81552	5.47373e-15	5.31713e-14
SPBC17F3.02	nak1	PAK-related kinase Nak1	622.373	1.60706	1.63428	0.201056	7.99307	1.31615e-15	1.3557e-14
SPAPYUG7.03c	mid2	medial ring protein Mid2	7095.08	1.60583	1.6589	0.287409	5.58728	2.3065e-08	1.03588e-07
SPCC11E10.06c	elp4	elongator complex subunit Elp4 (predicted)	779.908	1.60421	1.6327	0.200931	7.98387	1.41818e-15	1.45436e-14
SPCP1E11.05c	are2	acyl-coA-sterol acyltransferase Are2 (predicted)	1723.38	1.60068	1.6382	0.229768	6.96652	3.2488e-12	2.29285e-11
SPBC1861.09	ppk22	serine/threonine protein kinase Ppk22 (predicted)	1048.71	1.59891	1.61369	0.146222	10.9349	7.85175e-28	2.62752e-26
SPBC29A10.14	rec8	meiotic cohesin complex subunit Rec8	12.7624	1.59876	2.04293	0.634977	2.51783	0.011808	0.0216589
SPAP7G5.06	per1	plasma membrane amino acid permease Per1	1521.47	1.59799	1.6596	0.27611	5.7875	7.14404e-09	3.41061e-08
SPBC23G7.13c	SPBC23G7.13c	urea transporter (predicted)	72.3643	1.59718	1.75815	0.409344	3.90179	9.5484e-05	0.000258643
SPBC18H10.05	SPBC18H10.05	WD repeat protein, human WDR44 family	432.76	1.59606	1.62304	0.194208	8.2183	2.06416e-16	2.30618e-15
SPBC216.04c	mxr2	peptide-methionine (R)-S-oxide reductase MsrB	1173.07	1.59581	1.64947	0.27445	5.81457	6.07901e-09	2.93623e-08
SPAC6G10.03c	SPAC6G10.03c	mitochondrial cardiolipin-specific phospholipase (predicted)	1903.76	1.5958	1.63023	0.221529	7.20357	5.86544e-13	4.51297e-12
SPAC1783.07c	pap1	transcription factor Pap1/Caf3	3291.27	1.59457	1.61829	0.186712	8.54025	1.33932e-17	1.67272e-16
SPCC1672.14	SPCC1672.14	sequence orphan	22.9998	1.58924	1.89398	0.53263	2.98377	0.00284721	0.00596388
SPBC1198.13c	tfg2	transcription factor TFIIF complex beta subunit Tfg2 (predicted)	1297	1.58924	1.62521	0.223253	7.11857	1.09055e-12	8.11414e-12
SPBC28E12.02	SPBC28E12.02	RNA-binding protein	139.298	1.58271	2.21552	0.660064	2.39781	0.0164934	0.0292482
SPCC132.03	SPCC132.03	sequence orphan	968.855	1.58063	1.61878	0.233657	6.76474	1.33549e-11	8.72938e-11
SPAC6F12.03c	fsv1	SNARE Fsv1	624.912	1.57793	1.60241	0.186933	8.44116	3.14203e-17	3.78886e-16
SPCC1281.07c	SPCC1281.07c	glutathione S-transferase (predicted)	1105.78	1.57735	1.65333	0.314051	5.02261	5.09738e-07	1.90241e-06
SPBC1718.06	msp1	mitochondrial dynamin family GTPase Msp1	1672.73	1.57584	1.60846	0.216125	7.29133	3.06904e-13	2.42267e-12
SPBC32H8.06	mug93	TPR repeat protein, meiotically spliced	25.3493	1.57353	2.82753	0.702698	2.23927	0.0251381	0.04274
SPAC10F6.16	mug134	mRNA stability protein Igo1 (predicted)	2294.86	1.56962	1.62413	0.283594	5.53474	3.11686e-08	1.37535e-07
SPBC354.12	gpd3	glyceraldehyde 3-phosphate dehydrogenase Gpd3	19180.3	1.56618	1.68151	0.365869	4.28073	1.86285e-05	5.59416e-05
SPBC11G11.01	fis1	mitochondrial fission protein Fis1 (predicted)	2296.85	1.56448	1.58003	0.147307	10.6205	2.39166e-26	6.77217e-25
SPBC3H7.02	SPBC3H7.02	sulfate transporter (predicted)	1759.48	1.56411	1.61449	0.26903	5.81391	6.10314e-09	2.94585e-08
SPCC663.07c	SPCC663.07c	SPCC663.07c	166.094	1.56397	1.60485	0.239673	6.52544	6.78018e-11	4.06694e-10
SPAC821.12	orb6	serine/threonine protein kinase Orb6	2736.59	1.56358	1.59835	0.227789	6.86416	6.6883e-12	4.55039e-11
SPAC140.01	sdh2	succinate dehydrogenase (ubiquinone) iron-sulfur protein subunit (predicted)	4339.56	1.56299	1.73333	0.465421	3.35824	0.000784413	0.00180645
SPAC1B1.01	deb1	transcription factor Deb1/Rdp1	1982.7	1.56282	1.60097	0.230565	6.77824	1.21649e-11	8.02656e-11
SPAC25H1.02	jmj1	histone demethylase Jmj1 (predicted)	367.307	1.55844	1.64746	0.346052	4.50347	6.68524e-06	2.15966e-05
SPAC5D6.04	SPAC5D6.04	auxin family transmembrane transporter (predicted)	2151.95	1.55581	1.58059	0.187688	8.28934	1.13883e-16	1.30359e-15
SPAC144.04c	spe1	ornithine decarboxylase Spe1 (predicted)	5752.05	1.55289	1.58726	0.221711	7.00411	2.48561e-12	1.77573e-11
SPCC970.06	SPCC970.06	cargo receptor for soluble proteins (predicted)	3660.86	1.5502	1.57647	0.19805	7.82731	4.98401e-15	4.87526e-14
SPAC227.15	SPAC227.15	protein phosphatase regulatory subunit Reg1 (predicted)	1773.32	1.54977	1.59026	0.236584	6.55064	5.72915e-11	3.47525e-10
SPBC660.11	tcg1	single-stranded telomeric binding protein Tgc1	3730.2	1.54888	1.57343	0.192507	8.04584	8.56544e-16	8.96807e-15
SPAC2E12.03c	SPAC2E12.03c	PQ loop protein	451.037	1.54734	1.60108	0.260751	5.93417	2.95344e-09	1.48607e-08
SPAC1486.01	sod2	manganese superoxide dismutase (predicted)	10945.3	1.54663	1.59958	0.261269	5.9197	3.22538e-09	1.61016e-08
SPCC1450.01c	SPCC1450.01c	SPCC1450.01c	160.196	1.54293	1.70677	0.459442	3.35827	0.000784329	0.00180645
SPCC757.10	vph2	endoplasmic reticulum membrane protein involved in assembly of the V-ATPase (predicted)	342.218	1.53926	1.56495	0.199983	7.69697	1.39335e-14	1.29074e-13
SPAC750.06c	SPAC750.06c	S. pombe specific DUF999 protein family 4	539.281	1.53743	1.60038	0.286987	5.35715	8.4546e-08	3.49596e-07
SPBC26H8.05c	SPBC26H8.05c	serine/threonine protein phosphatase (predicted)	1422.23	1.53699	1.56092	0.187274	8.20717	2.26471e-16	2.51818e-15
SPAC1B3.20	SPAC1B3.20	sequence orphan	549.961	1.53621	1.58304	0.25585	6.00434	1.92106e-09	9.85038e-09
SPAC140.04	SPAC140.04	conserved eukaryotic protein, human CCDC174 ortholog	302.171	1.53535	1.6177	0.313362	4.89961	9.60269e-07	3.47107e-06
SPCPJ732.01	vps5	retromer complex subunit Vps5	2008.33	1.53268	1.54948	0.1595	9.60926	7.30689e-22	1.39249e-20
SPBC2F12.10	SPBC2F12.10	mitochondrial ribosomal protein subunit L35 (predicted)	1336.86	1.53163	1.5477	0.15793	9.69817	3.06946e-22	6.04726e-21
SPBC12C2.02c	ste20	Rictor homolog, Ste20	1452.13	1.5299	1.54747	0.162709	9.40269	5.31832e-21	9.20701e-20
SPCC285.04	SPCC285.04	transthyretin (predicted)	1054.36	1.52893	1.55997	0.207115	7.38203	1.55893e-13	1.27522e-12
SPBC8E4.05c	SPBC8E4.05c	fumarate lyase superfamily	96.0583	1.52571	1.70025	0.449103	3.39723	0.000680726	0.00159071
SPAC212.01c	SPAC212.01c	S. pombe specific DUF999 family protein 2	626.204	1.52346	1.57878	0.271602	5.60916	2.03309e-08	9.18567e-08
SPAPB1A11.01	mfc1	copper membrane transporter, meiotic Mfc1	64.0798	1.52325	1.67522	0.452112	3.36919	0.000753887	0.00174438
SPAC458.05	pik3	phosphatidylinositol 3-kinase Pik3	808.243	1.52235	1.54214	0.171654	8.86869	7.4014e-19	1.02709e-17
SPCC622.12c	gdh1	NADP-specific glutamate dehydrogenase Gdh1 (predicted)	19221.6	1.51696	1.62429	0.381802	3.97316	7.09255e-05	0.000195605
SPCC16C4.09	sts5	RNB-like protein	1382.05	1.51291	1.53157	0.168724	8.96675	3.05388e-19	4.42212e-18
SPBC2G5.05	SPBC2G5.05	transketolase (predicted)	26548.5	1.51069	1.53204	0.183952	8.21242	2.16773e-16	2.41419e-15
SPBC3B8.10c	nem1	Nem1-Spo7 phosphatase complex catalytic subunit Nem1 (predicted)	1603.85	1.50892	1.56765	0.288823	5.22438	1.74744e-07	6.94802e-07
SPBC19F5.04	SPBC19F5.04	aspartate kinase (predicted)	4895.83	1.50642	1.54159	0.234226	6.43151	1.26341e-10	7.33299e-10
SPAC13D6.01	pof14	F-box protein Pof14	258.45	1.50398	1.57329	0.317079	4.74322	2.10344e-06	7.23634e-06
SPCC645.03c	isa1	mitochondrial iron-sulfur protein Isa1	2291.89	1.50335	1.58896	0.353975	4.24705	2.166e-05	6.45188e-05
SPAC23G3.01	rpb2	RNA polymerase II complex subunit Rpb2	2846.62	1.50238	1.52248	0.175737	8.54899	1.24166e-17	1.5591e-16
SPAC821.10c	sod1	superoxide dismutase Sod1	38620.9	1.50211	1.64727	0.452937	3.31638	0.000911922	0.00207279
SPCC18.17c	SPCC18.17c	26S proteasome non-ATPase regulatory subunit (predicted)	784.753	1.49983	1.52761	0.207669	7.22224	5.11391e-13	3.95212e-12
SPAC110.05	SPAC110.05	dubious	89.9485	1.49679	1.72492	0.543637	2.75329	0.00589991	0.011578
SPCC1682.11c	ctl1	choline transmembrane transporter family protein (predicted)	1250.83	1.49545	1.52122	0.195705	7.64133	2.14993e-14	1.9377e-13
SPBP8B7.15c	SPBP8B7.15c	ubiquitin-protein ligase E3 RBBP6 family involved in mRNA cleavage (predicted)	820.497	1.4939	1.53952	0.264572	5.64647	1.6378e-08	7.5015e-08
SPCC330.01c	rhp16	Rad16 homolog Rhp16	504.891	1.49256	1.53569	0.256583	5.81704	5.98989e-09	2.89919e-08
SPAC26F1.11	SPAC26F1.11	dubious	19.9384	1.49201	1.66387	0.499315	2.98812	0.00280698	0.00589018
SPAC3G6.05	SPAC3G6.05	Mpv17/PMP22 family protein 1 (predicted)	1915.84	1.48549	1.57411	0.353162	4.20624	2.59651e-05	7.6754e-05
SPBC887.15c	sur2	sphingosine hydroxylase Sur2	8587.2	1.4815	1.52738	0.26076	5.68149	1.33529e-08	6.17658e-08
SPAPB2B4.01c	gpi12	pig-L, N-acetylglucosaminylphosphatidyl inositoldeacetylase (predicted)	465.229	1.4807	1.55173	0.303371	4.88083	1.05642e-06	3.78708e-06
SPBC1E8.05	SPBC1E8.05	conserved fungal protein	21111.8	1.47928	1.56203	0.332827	4.4446	8.80556e-06	2.78292e-05
SPAC6B12.13	SPAC6B12.13	protein phosphatase inhibitor (predicted)	1318.73	1.47519	1.50348	0.199617	7.39008	1.46743e-13	1.20178e-12
SPAC22E12.03c	hsp3106	ThiJ domain protein	1580.28	1.47319	1.54576	0.310799	4.74001	2.13704e-06	7.33748e-06
SPCC24B10.16c	SPCC24B10.16c	proteasome assembly chaperone 4 (predicted)	1460.66	1.47124	1.49284	0.1776	8.28398	1.19124e-16	1.35693e-15
SPBC713.13	SPBC713.13	dubious	45.7952	1.47098	1.57638	0.371482	3.95977	7.50224e-05	0.00020601
SPAC10F6.13c	SPAC10F6.13c	aspartate aminotransferase (predicted)	4708.91	1.46803	1.50777	0.24721	5.93841	2.87801e-09	1.4502e-08
SPCC31H12.08c	ccr4	CCR4-Not complex subunit Ccr4 (predicted)	2048.43	1.46615	1.47447	0.116734	12.5598	3.51218e-36	1.93419e-34
SPAC23H3.02c	ini1	RING finger-like protein Ini1	814.637	1.46559	1.51476	0.276775	5.29525	1.18851e-07	4.79931e-07
SPBC119.07	ppk19	serine/threonine protein kinase Ppk19	669.237	1.4652	1.49557	0.215127	6.81088	9.70026e-12	6.49221e-11
SPAC16E8.02	SPAC16E8.02	DUF962 family protein	1525.32	1.46216	1.52076	0.267495	5.4661	4.6005e-08	1.9825e-07
SPBP8B7.10c	SPBP8B7.10c	U3 snoRNP-associated protein Utp16 (predicted)	646.576	1.46155	1.53143	0.324646	4.50197	6.7325e-06	2.17292e-05
SPBC32F12.01c	css1	inositol phosphosphingolipid phospholipase C, Css1	2457.27	1.46123	1.49714	0.231265	6.31842	2.64244e-10	1.47955e-09
SPBC2A9.02	SPBC2A9.02	NAD dependent epimerase/dehydratase family protein	2901.39	1.45706	1.49664	0.245713	5.92993	3.03059e-09	1.52051e-08
SPAC6F6.12	SPAC6F6.12	autophagy associated protein Atg24 (predicted)	1714.14	1.45513	1.47944	0.193585	7.51675	5.61544e-14	4.84869e-13
SPBC29A3.03c	SPBC29A3.03c	ubiquitin-protein ligase E3 (predicted)	535.067	1.45469	1.50188	0.264355	5.50278	3.73859e-08	1.63525e-07
SPAC328.07c	SPAC328.07c	heavy metal ion homeostasis protein (predicted)	1417.31	1.45467	1.46976	0.155647	9.34596	9.10603e-21	1.53095e-19
SPAC57A10.05c	pof1	F-box/WD repeat protein protein Pof1	1272.36	1.45319	1.51043	0.285423	5.09135	3.55527e-07	1.35655e-06
SPAC1071.01c	pta1	mRNA cleavage and polyadenylation specificity factor complex subunit Pta1	1816.77	1.45311	1.45768	0.0886491	16.3917	2.19358e-60	3.83547e-58
SPBC21B10.15	SPBC21B10.15	sequence orphan	326.306	1.4516	1.50147	0.269532	5.38564	7.21887e-08	3.02082e-07
SPAC1F3.02c	mkh1	MEK kinase (MEKK) Mkh1	664.641	1.44496	1.4582	0.146888	9.83711	7.79172e-23	1.63159e-21
SPCP20C8.01c	SPCP20C8.01c	cell surface glycoprotein (predicted), DUF2429 family	907.364	1.44214	1.46653	0.192855	7.47787	7.55344e-14	6.41126e-13
SPAC16C9.01c	SPAC4G8.14c	carbohydrate kinase (predicted)	603.812	1.44138	1.461	0.17569	8.2041	2.32329e-16	2.57514e-15
SPCC70.12c	ecl1	extender of the chronological lifespan protein Ecl1	603.759	1.44103	1.49982	0.287992	5.0037	5.62416e-07	2.09008e-06
SPAC17G8.12	sec3	exocyst complex subunit Sec3	801.518	1.43882	1.44927	0.127122	11.3185	1.06315e-29	4.08553e-28
SPAC22F3.04	mug62	AMP binding enzyme (predicted)	153.082	1.43865	1.84091	0.551189	2.61008	0.00905206	0.0170372
SPBC337.02c	SPBC337.02c	cell surface glycoprotein, adhesion molecule (predicted), DUF1773 family protein 6	1079.21	1.43856	1.45897	0.17536	8.20348	2.33536e-16	2.58441e-15
SPBC29A3.02c	his7	phosphoribosyl-AMP cyclohydrolase/phosphoribosyl- ATP pyrophosphohydrolase His7	4127.36	1.43852	1.45794	0.174816	8.22878	1.89125e-16	2.12659e-15
SPAC23C4.12	hhp2	serine/threonine protein kinase Hhp2	1672.71	1.43584	1.45352	0.169909	8.4506	2.89804e-17	3.5128e-16
SPBP16F5.07	apm1	AP-1 adaptor complex mu subunit Apm1	1519.88	1.43565	1.44199	0.105145	13.654	1.91136e-42	1.46902e-40
SPBC1685.12c	SPBC1685.12c	dubious	232.081	1.43554	1.73005	0.518736	2.76738	0.00565081	0.0111172
SPBC1348.14c	ght7	hexose transporter Ght7 (predicted)	679.795	1.43487	2.05169	0.621389	2.30913	0.0209364	0.0362717
SPAC3H8.04	SPAC3H8.04	chromosome segregation protein (predicted)	1432.53	1.42966	1.4579	0.207671	6.88425	5.80908e-12	3.97931e-11
SPAC22G7.07c	SPAC22G7.07c	mRNA (N6-adenosine)-methyltransferase (predicted)	628.861	1.42656	1.44156	0.150974	9.44906	3.41889e-21	6.06897e-20
SPCC285.09c	cgs2	cAMP-specific phosphodiesterase Cgs2	825.112	1.42389	1.44219	0.170805	8.33636	7.66144e-17	8.90102e-16
SPBC27B12.14	SPBC27B12.14	mitochondrial membrane protein complex assembly protein (predicted)	1269.62	1.42226	1.4433	0.183612	7.74602	9.48139e-15	8.92502e-14
SPAC4A8.09c	cwf21	complexed with Cdc5 protein Cwf21	665.446	1.42196	1.44723	0.19857	7.161	8.00891e-13	6.08851e-12
SPAC1687.09	SPAC1687.09	ENTH/VHS domain protein (predicted)	1400.18	1.42124	1.45824	0.241425	5.8869	3.93503e-09	1.93814e-08
SPBC1683.12	SPBC1683.12	nicotinic acid plasma membrane transporter (predicted)	387.947	1.41974	1.49113	0.332982	4.2637	2.01072e-05	6.0227e-05
SPBC12C2.03c	SPBC12C2.03c	methionine synthase reductase (predicted)	1778.29	1.41894	1.47297	0.286045	4.96053	7.0302e-07	2.58242e-06
SPBP4H10.16c	SPBP4H10.16c	phosphatase activator (predicted)	800.358	1.41788	1.44781	0.224084	6.32746	2.49237e-10	1.39901e-09
SPCC1672.06c	asp1	inositol hexakisphosphate kinase/inositol pyrophosphate synthase (predicted)	506.702	1.41676	1.44774	0.220925	6.41284	1.42832e-10	8.23551e-10
SPAC343.20	SPAC343.20	dubious	1122.05	1.41658	1.56971	0.41562	3.40834	0.000653585	0.00153292
SPBC56F2.01	pof12	F-box protein Pof12	909.606	1.41617	1.42434	0.117861	12.0156	2.94324e-33	1.42952e-31
SPCC1235.03	SPCC1235.03	SMR domain protein, possibly involved in DNA repair	544.372	1.41259	1.45231	0.248404	5.68667	1.29539e-08	6.00791e-08
SPAC1834.13	SPAC1834.13	sequence orphan	5.93817	1.412	2.52266	0.752073	1.87748	0.0604521	0.0936854
SPAC343.21	SPAC343.21	sequence orphan	63.8734	1.41171	1.52837	0.426226	3.31211	0.000925947	0.0021033
SPCC4B3.17	cbp3	ubiquinol cytochrome-c reductase assembly protein Cbp3 (predicted)	706.68	1.41162	1.42734	0.158237	8.92093	4.6239e-19	6.54647e-18
SPBC16E9.13	ksp1	serine/threonine protein kinase Ksp1 (predicted)	5306.18	1.41116	1.42796	0.164987	8.55314	1.19781e-17	1.50674e-16
SPCC61.03	SPCC61.03	NADHX dehydratase (predicted)	1314.05	1.40117	1.45281	0.271545	5.16	2.46956e-07	9.66542e-07
SPBC3E7.12c	cfh4	chitin synthase regulatory factor Cfh4 (predicted)	4686.65	1.3965	1.44323	0.292629	4.77226	1.8217e-06	6.31367e-06
SPCC737.09c	hmt1	ATP-binding cassette-type vacuolar membrane transporter Hmt1	2941.22	1.39646	1.41578	0.175068	7.97668	1.50324e-15	1.53708e-14
SPAC139.04c	fap2	L-saccharopine oxidase	998.648	1.39421	1.40695	0.144035	9.67968	3.67859e-22	7.16659e-21
SPAC4C5.02c	ryh1	GTPase Ryh1	1047.11	1.39359	1.40812	0.156289	8.91675	4.80163e-19	6.78436e-18
SPCC663.01c	ekc1	protein phosphatase regulatory subunit Ekc1 (predicted)	3448.13	1.38899	1.39672	0.115013	12.0768	1.40027e-33	6.99535e-32
SPAC57A10.06	mug15	sequence orphan	24.9765	1.38802	1.54161	0.473403	2.93201	0.00336776	0.00693176
SPAC821.04c	cid13	poly(A) polymerase Cid13	1613.97	1.38778	1.41945	0.222024	6.2506	4.08887e-10	2.22722e-09
SPCC777.05	gtr2	Gtr1/RagA G protein Gtr2 (predicted)	1838.31	1.38684	1.40839	0.188119	7.37212	1.67935e-13	1.36574e-12
SPBC1271.06c	mug96	sequence orphan	2.68654	1.38507	3.72542	0.774268	1.78888	0.0736348	0.111738
SPAC1687.15	gsk3	serine/threonine protein kinase Gsk3	3209.42	1.3816	1.40212	0.185998	7.42806	1.102e-13	9.18639e-13
SPCC1739.01	SPCC1739.01	zf-CCCH type zinc finger protein	3086.73	1.38086	1.4106	0.217252	6.35602	2.07048e-10	1.17349e-09
SPBC25H2.09	SPBC25H2.09	DUF1690 family protein	772.427	1.37955	1.39412	0.161757	8.5285	1.48252e-17	1.84497e-16
SPAC5H10.02c	hsp3102	ThiJ domain protein	281.974	1.3782	1.67601	0.519278	2.65407	0.0079528	0.0151931
SPBC16G5.03	SPBC16G5.03	ubiquitin-protein ligase E3 (predicted)	589.256	1.37634	1.39757	0.190373	7.22968	4.84125e-13	3.75801e-12
SPAC6F6.15	ypt5	GTPase Ypt5	4067.07	1.37135	1.40271	0.221006	6.20502	5.46893e-10	2.94455e-09
SPCC1620.08	SPCC1620.08	succinate-CoA ligase beta subunit (predicted)	4151.38	1.3702	1.39373	0.196555	6.97109	3.14501e-12	2.22408e-11
SPBC713.08	mim1	mitochondrial TOM complex assembly protein Mim1 (predicted)	4689.28	1.3669	1.3861	0.175754	7.77734	7.4065e-15	7.04777e-14
SPAC25G10.09c	pan1	actin cortical patch component, with EF hand and WH2 motif Panl (predicted)	3089.06	1.36467	1.40677	0.256798	5.31416	1.0715e-07	4.36208e-07
SPAC31G5.21	SPAC31G5.21	human FAM32A homolog	521.648	1.36336	1.41674	0.286928	4.75156	2.01851e-06	6.96128e-06
SPCC70.05c	SPCC70.05c	serine/threonine protein kinase (predicted)	4050.43	1.35833	1.40047	0.251943	5.3914	6.99098e-08	2.93135e-07
SPAC11D3.16c	SPAC11D3.16c	sequence orphan	1288.35	1.35505	1.40311	0.277242	4.88762	1.02064e-06	3.66822e-06
SPBC30D10.14	SPBC30D10.14	dienelactone hydrolase family (predicted)	3613.48	1.35389	1.43575	0.353864	3.82601	0.000130235	0.000343982
SPCC330.11	btb1	BTB/POZ domain protein Btb1	795.197	1.35318	1.38453	0.228623	5.91883	3.24237e-09	1.61748e-08
SPBC530.01	gyp1	GTPase activating protein Gyp1 (predicted)	1948.81	1.35158	1.3721	0.185595	7.28242	3.27887e-13	2.58248e-12
SPBC1683.06c	SPBC1683.06c	uridine ribohydrolase (predicted)	417.288	1.35149	1.3824	0.228185	5.92281	3.16491e-09	1.58449e-08
SPAC23E2.03c	ste7	meiotic suppressor protein Ste7	1193.07	1.34916	1.46546	0.405071	3.33067	0.000866366	0.00197825
SPCC757.15	cox14	cytochrome c oxidase assembly protein Cox14 (predicted)	931.499	1.3491	1.37916	0.223072	6.04782	1.46822e-09	7.6121e-09
SPBC31F10.10c	SPBC31F10.10c	zf-MYND type zinc finger protein	2051.48	1.34306	1.37547	0.231387	5.8044	6.45975e-09	3.10726e-08
SPCC777.13	vps35	retromer complex subunit Vps35	953.435	1.34138	1.35692	0.164594	8.14961	3.65085e-16	3.97726e-15
SPAC6F12.12	par2	protein phosphatase regulatory subunit Par2	1036.86	1.33772	1.35512	0.176857	7.56382	3.91406e-14	3.44339e-13
SPBC409.17c	SPBC409.17c	DUF1769 family protein	672.006	1.33761	1.35992	0.188505	7.09586	1.28552e-12	9.49408e-12
SPAC27D7.13c	ssm4	dynactin microtubule-binding subunit, p150-Glued Ssm4	33.1274	1.33685	1.51057	0.493406	2.70943	0.00673985	0.013065
SPCC1442.05c	SPCC1442.05c	mitochondrial protein	681.987	1.33467	1.35122	0.174349	7.65516	1.93076e-14	1.76284e-13
SPBC887.16	SPBC887.16	dubious	10.9799	1.33342	1.81627	0.702446	1.89824	0.0576639	0.0899569
SPBC1289.02c	uap2	U2 snRNP-associated protein Uap2	444.244	1.33094	1.35067	0.181049	7.35126	1.96352e-13	1.58761e-12
SPAC19A8.10	rfp1	SUMO-targeted ubiquitin-protein ligase subunit Rfp1	1016.63	1.32873	1.34775	0.179296	7.41081	1.25534e-13	1.03903e-12
SPBC776.07	SPBC776.07	mitochondrial Mam33 family protein (predicted)	1917.04	1.32865	1.35049	0.193018	6.88358	5.8366e-12	3.99424e-11
SPAC9.03c	brr2	U5 snRNP complex subunit Brr2	1088.98	1.32845	1.35398	0.20951	6.34076	2.28639e-10	1.28856e-09
SPCC576.15c	ksg1	serine/threonine protein kinase Ksg1	620.439	1.32525	1.33278	0.118478	11.1857	4.7936e-29	1.72817e-27
SPCC1259.08	SPCC1259.08	conserved fungal protein, DUF2457 family	6659.04	1.32418	1.359	0.246792	5.36557	8.06948e-08	3.34745e-07
SPCC825.03c	psy1	SNARE Psy1	1965.78	1.3238	1.33409	0.141323	9.36714	7.4524e-21	1.26818e-19
SPBC409.12c	stn1	telomere cap complex subunit Stn1	519.119	1.32236	1.34299	0.186785	7.07957	1.44604e-12	1.0568e-11
SPAC3A12.18	zwf1	glucose-6-phosphate 1-dehydrogenase (predicted)	8236.45	1.31668	1.37141	0.298676	4.40839	1.0414e-05	3.25594e-05
SPBC4.05	mlo2	ubiquitin protein ligase E3 component human N-recognin 7 homolog Mlo2	883.723	1.31565	1.3386	0.194199	6.77476	1.24616e-11	8.1837e-11
SPCC757.02c	SPCC757.02c	epimarase (predicted)	145.296	1.31463	3.14522	0.740867	1.77445	0.0759885	0.114936
SPCC162.06c	SPCC162.06c	vacuolar sorting protein Vps60 (predicted)	493.992	1.31065	1.32633	0.164553	7.9649	1.65354e-15	1.68338e-14
SPBC25B2.11	pof2	F-box protein Pof2	470.414	1.3072	1.34731	0.263211	4.96633	6.82306e-07	2.51028e-06
SPAC3H8.06	aur1	inositol phosphorylceramide synthase Aur1 (predicted)	3323.99	1.30651	1.33986	0.240641	5.42927	5.6584e-08	2.39993e-07
SPCC1183.10	wtf10	wtf element Wtf10	233.503	1.30638	1.33499	0.218844	5.96947	2.38026e-09	1.20897e-08
SPBC1683.01	SPBC1683.01	inorganic phosphate transporter (predicted)	3654.06	1.30496	1.3447	0.264454	4.93455	8.0337e-07	2.93562e-06
SPAC630.05	gyp7	GTPase activating protein Gyp7 (predicted)	1420	1.30392	1.32373	0.18332	7.11283	1.13689e-12	8.44993e-12
SPCC550.09	SPCC550.09	peroxin Pex32 (predicted)	1100.28	1.30261	1.34388	0.258221	5.04457	4.54546e-07	1.71103e-06
SPCC1183.09c	pmp31	plasma membrane proteolipid Pmp31	4189.76	1.30187	1.32386	0.191702	6.79113	1.1126e-11	7.38987e-11
SPAC869.11	cat1	cationic amino acid transporter Cat1	2136.68	1.29965	1.32164	0.197406	6.58361	4.59169e-11	2.81457e-10
SPBP4H10.07	SPBP4H10.07	ubiquitin-protein ligase E3 (predicted)	672.411	1.29734	1.31777	0.190146	6.82289	8.92259e-12	5.99467e-11
SPAC3A12.08	SPAC3A12.08	conserved fungal protein	281.277	1.29665	1.32914	0.228299	5.67963	1.34986e-08	6.23985e-08
SPAC22E12.09c	krp1	kexin	2286.75	1.2954	1.31289	0.179302	7.22468	5.0228e-13	3.886e-12
SPAPB1E7.08c	SPAPB1E7.08c	membrane transporter (predicted)	1738.2	1.29067	1.33516	0.264538	4.87897	1.06639e-06	3.82088e-06
SPBC19F8.07	mcs6	cyclin-dependent protein kinase/CDK-activating kinase Mcs6	3566.59	1.28945	1.35409	0.327745	3.93431	8.34377e-05	0.000227688
SPAC13G7.11	SPAC13G7.11	mitochondrial respiratory complex assembly protein (predicted)	791.712	1.28849	1.30455	0.172041	7.48941	6.91818e-14	5.91512e-13
SPBC56F2.11	met6	homoserine O-acetyltransferase Met6	4668.05	1.28765	1.33285	0.277302	4.64349	3.42571e-06	1.14693e-05
SPBC4B4.02c	nca2	mitochondrial protein Nca2 (predicted)	567.603	1.28751	1.30939	0.195362	6.59038	4.38702e-11	2.70095e-10
SPAC637.06	SPAC637.06	alpha-1,2-galactosyltransferase (predicted)	2037.29	1.28328	1.30437	0.200283	6.40737	1.48055e-10	8.51558e-10
SPAC8E11.03c	dmc1	RecA family ATPase Dmc1	86.5046	1.28311	1.72631	0.63968	2.00586	0.044871	0.0718306
SPAC9E9.14	vps24	ESCRT III complex subunit Vps24	727.44	1.28027	1.29828	0.183422	6.97992	2.95354e-12	2.09717e-11
SPBC146.05c	cwf25	complexed with Cdc5 protein Cwf25	433.083	1.27956	1.33128	0.289376	4.42181	9.78795e-06	3.07672e-05
SPCC306.09c	cap1	adenylyl cyclase-associated protein Cap1	3106.22	1.27922	1.29824	0.18285	6.99598	2.63408e-12	1.87796e-11
SPAC6C3.02c	SPAC6C3.02c	mitochondrial CHCH domain protein (predicted)	6981.75	1.27875	1.30146	0.201793	6.33693	2.34396e-10	1.31888e-09
SPAC19G12.08	scs7	sphingosine hydroxylase Scs7	10339	1.27679	1.30544	0.227721	5.60681	2.06088e-08	9.30522e-08
SPAC23A1.06c	cmk2	MAPK-activated protein kinase Cmk2	619.458	1.27433	1.32427	0.303319	4.20127	2.65416e-05	7.83588e-05
SPAC12G12.12	SPAC12G12.12	NST UDP-galactose transporter (predicted)	2737.87	1.27402	1.29733	0.197734	6.44312	1.17039e-10	6.82713e-10
SPAC607.07c	SPAC607.07c	sequence orphan	2173.95	1.27366	1.28465	0.141377	9.00894	2.08048e-19	3.05691e-18
SPCC965.07c	gst2	glutathione S-transferase Gst2	7125.42	1.27355	1.46731	0.491913	2.58897	0.0096263	0.018021
SPAP19A11.05c	mrp7	mitochondrial ribosomal protein subunit L27 (predicted)	795.062	1.27131	1.29765	0.215573	5.89736	3.69359e-09	1.82307e-08
SPBC17D11.01	nep1	NEDD8 protease Nep1	1620.73	1.27005	1.29138	0.192923	6.5832	4.60441e-11	2.8199e-10
SPAC1805.15c	pub2	HECT-type ubiquitin-protein ligase Pub2	508.254	1.26938	1.30366	0.244758	5.18625	2.14565e-07	8.44495e-07
SPBC365.09c	SPBC365.09c	human KIN ortholog (predicted)	478.727	1.26643	1.31904	0.300996	4.20746	2.58254e-05	7.63733e-05
SPBC21B10.11	dpm2	dolichol-phosphate mannosyltransferase subunit 2 (predicted)	196.115	1.26609	1.28806	0.198398	6.38157	1.75282e-10	1.00075e-09
SPAC1610.04	mug99	meiotically upregulated gene Mug99	697.513	1.26567	1.27559	0.136075	9.30128	1.38768e-20	2.29443e-19
SPAC15F9.01c	SPAC15F9.01c	central kinetochore associated family protein	16.0435	1.26362	1.48599	0.602331	2.09789	0.0359151	0.0589371
SPAC1296.02	cox4	cytochrome c oxidase subunit IV (predicted)	3835.69	1.26325	1.29427	0.237696	5.31457	1.06908e-07	4.35476e-07
SPAC23G3.11	rpn6	19S proteasome regulatory subunit Rpn6 (predicted)	1942.14	1.2632	1.27872	0.169137	7.46853	8.10942e-14	6.83341e-13
SPBC11B10.07c	ivn1	CDC50 domain protein, implicated in signal transduction (predicted)	2001.74	1.26252	1.28318	0.194897	6.47786	9.30298e-11	5.47686e-10
SPCC1259.09c	pdx1	pyruvate dehydrogenase protein x component, Pdx1 (predicted)	972.61	1.25953	1.29042	0.237289	5.30799	1.10842e-07	4.50191e-07
SPCC4G3.07c	phf1	PHD finger containing protein Phf1	845.568	1.25944	1.27329	0.160996	7.82281	5.16581e-15	5.04604e-14
SPAC212.02	SPAC212.02	sequence orphan	21.4047	1.25928	1.38687	0.488803	2.57626	0.00998764	0.0186326
SPCC1393.14	ten1	nuclear telomere cap complex subunit Ten1	83.4174	1.25831	1.32875	0.338863	3.71332	0.000204555	0.000521567
SPAC20G8.02	SPAC20G8.02	mitochondrial DDHD family phospholipase (predicted)	923.546	1.2572	1.28743	0.22992	5.46799	4.55174e-08	1.9639e-07
SPAC23C4.16c	atg15	autophagy associated lipase Atg15	1306.65	1.25682	1.28051	0.20828	6.03428	1.59676e-09	8.25408e-09
SPBC31F10.16	SPBC31F10.16	ChAPs family protein (predicted)	4597.84	1.25574	1.27141	0.173601	7.23349	4.70726e-13	3.66621e-12
SPAC30D11.11	SPAC30D11.11	Haemolysin-III family protein (predicted)	1649.86	1.25564	1.29001	0.249155	5.0396	4.66516e-07	1.75044e-06
SPCC285.06c	wtf17	wtf element Wtf17	169.967	1.25501	1.28453	0.224221	5.59723	2.178e-08	9.8087e-08
SPBC18E5.11c	edc3	enhancer of mRNA decapping Edc3	1377.35	1.25361	1.27064	0.175532	7.14176	9.21449e-13	6.94463e-12
SPAC2G11.14	taf111	transcription factor TFIID complex subunit Taf111	501.099	1.25345	1.29281	0.264513	4.73869	2.15109e-06	7.37849e-06
SPAC13D6.05	alp11	tubulin specific chaperone cofactor B	1117.16	1.25128	1.27097	0.18813	6.65116	2.90795e-11	1.81268e-10
SPBPB21E7.09	SPBPB21E7.09	L-asparaginase (predicted)	564.254	1.25097	1.30448	0.309634	4.04015	5.34173e-05	0.000150342
SPAC11E3.02c	SPAC11E3.02c	C2 domain protein	833.619	1.24975	1.25817	0.125642	9.94696	2.60009e-23	5.64754e-22
SPAC14C4.06c	SPAC14C4.06c	poly(A) binding protein Nab2 (predicted)	999.988	1.24794	1.25701	0.13035	9.57377	1.03078e-21	1.9432e-20
SPBC16A3.18	cip1	RNA-binding protein Cip1	2293.96	1.24736	1.26825	0.193072	6.46059	1.04295e-10	6.11434e-10
SPAC25H1.04	mug105	ubiquitin-fold modifier-specific protease (predicted)	809.51	1.24551	1.26594	0.191421	6.50666	7.68386e-11	4.5737e-10
SPBC651.09c	SPBC651.09c	RNA polymerase II associated Paf1 complex (predicted)	1061.07	1.24356	1.26244	0.183218	6.78733	1.14232e-11	7.56568e-11
SPAC11E3.05	sea3	ubiquitin-protein ligase E3, coatamer related complex subunit Sea3 (predicted)	791.075	1.24277	1.26289	0.192484	6.45647	1.07171e-10	6.26715e-10
SPAC17A2.13c	rad25	14-3-3 protein Rad25	10277	1.24227	1.26437	0.196199	6.33169	2.42496e-10	1.36336e-09
SPCC10H11.02	cwf23	DNAJ domain protein Cwf23	146.167	1.24055	1.2939	0.305749	4.05741	4.96202e-05	0.00014022
SPBC342.04	rpn1301	19S proteasome regulatory subunit Rpn13a	1429.39	1.23995	1.25634	0.172619	7.18315	6.81214e-13	5.19565e-12
SPBC1709.09	rrf1	mitochondrial translation termination factor Rrf1	307.37	1.23987	1.25848	0.185888	6.67003	2.55758e-11	1.61151e-10
SPBC15D4.12c	mug98	sequence orphan	58.6206	1.23844	1.3331	0.364959	3.39336	0.000690411	0.00161012
SPBC32F12.10	SPBC32F12.10	phosphoglucomutase (predicted)	7761.04	1.23779	1.27687	0.252507	4.90201	9.48625e-07	3.43232e-06
SPBC839.19	new20	conserved eukaryotic protein	69.6809	1.23764	1.28252	0.282006	4.38869	1.14035e-05	3.54315e-05
SPAC24B11.05	SPAC24B11.05	pyrimidine 5'-nucleotidase (predicted)	695.725	1.23638	1.26595	0.227759	5.42843	5.68527e-08	2.40986e-07
SPBC83.17	SPBC83.17	transcriptional coactivator, multiprotein bridging factor Mbf1 (predicted)	2337.71	1.23585	1.27334	0.261268	4.73021	2.24283e-06	7.67435e-06
SPBC23G7.14	SPBC23G7.14	sequence orphan	1531.46	1.23544	1.255	0.179883	6.86803	6.50933e-12	4.43726e-11
SPBCPT2R1.02	SPBCPT2R1.02	sequence orphan	19.7217	1.23533	1.35605	0.479716	2.57512	0.0100206	0.0186742
SPBC3E7.13c	syf2	splicing factor Syf2	193.981	1.23515	1.28733	0.287734	4.29268	1.76527e-05	5.32398e-05
SPBC146.01	med15	mediator complex subunit Med15	1365.94	1.23491	1.24595	0.142692	8.6544	4.95507e-18	6.42965e-17
SPAC11D3.18c	SPAC11D3.18c	nicotinic acid plasma membrane transporter (predicted)	721.05	1.23378	1.38427	0.421638	2.92615	0.00343188	0.00705336
SPBC1778.06c	fim1	fimbrin	11229.3	1.23346	1.2533	0.189683	6.50274	7.88702e-11	4.68267e-10
SPAC11H11.01	sst6	ESCRT I complex subunit Vps23	184.589	1.23332	1.25904	0.213275	5.78279	7.34731e-09	3.50526e-08
SPBC9B6.06	mrpl10	mitochondrial ribosomal protein subunit L15 (predicted)	787.894	1.23012	1.24508	0.167697	7.33538	2.21091e-13	1.78146e-12
SPAC20H4.10	ufd2	ubiquitin-protein ligase E4 (predicted)	1046.79	1.2285	1.24301	0.165677	7.41505	1.21577e-13	1.00867e-12
SPAC23D3.11	ayr1	1-acyldihydroxyacetone phosphate reductase (predicted)	502.217	1.22702	1.28287	0.299409	4.09815	4.16471e-05	0.00011977
SPBP8B7.07c	set6	histone lysine methyltransferase Set6 (predicted)	676.443	1.22426	1.23539	0.147243	8.31456	9.20945e-17	1.06289e-15
SPBC1734.13	atp3	F1-ATPase gamma subunit (predicted)	4801.01	1.22358	1.24739	0.210936	5.80069	6.60416e-09	3.17454e-08
SPBC16E9.03c	coa1	mitochondrial inner membrane protein involved in respiratory chain complex IV assembly Coa1 (predicted)	691.353	1.22336	1.23509	0.145743	8.39397	4.69996e-17	5.59995e-16
SPCC24B10.06	SPCC24B10.06	sequence orphan	1816.2	1.22244	1.23567	0.163881	7.45933	8.69607e-14	7.31013e-13
SPCC569.01c	SPCC569.01c	cell surface glycoprotein (predicted), DUF1773 family protein 5	857.478	1.22184	1.24975	0.223869	5.45785	4.81937e-08	2.06789e-07
SPCC1235.04c	SPCC1235.04c	FAD synthetase (predicted)	694.934	1.21972	1.23916	0.190464	6.40393	1.51425e-10	8.68087e-10
SPCC550.15c	SPCC550.15c	ribosome biogenesis protein (predicted)	3013.53	1.21585	1.23571	0.198823	6.11522	9.64224e-10	5.07051e-09
SPCC777.10c	ubc12	NEDD8-conjugating enzyme Ubc12	117.463	1.21552	1.25646	0.275872	4.4061	1.05251e-05	3.28773e-05
SPCPB16A4.02c	SPCPB16A4.02c	conserved fungal protein	1073.22	1.21524	1.22874	0.160928	7.55147	4.3037e-14	3.76251e-13
SPCC1322.16	phb2	prohibitin Phb2 (predicted)	2970.67	1.21411	1.23205	0.185549	6.54331	6.01701e-11	3.63411e-10
SPBC2F12.02c	mrpl7	mitochondrial ribosomal protein subunit L7 (predicted)	1256.74	1.21333	1.22412	0.144918	8.37254	5.63887e-17	6.63944e-16
SPCC757.04	SPCC757.04	transcription factor (predicted)	994.638	1.20936	1.22205	0.157306	7.68791	1.49563e-14	1.38e-13
SPBC36.02c	SPBC36.02c	spermidine family transporter (predicted)	498.221	1.20745	1.30419	0.41794	2.88904	0.00386417	0.00787011
SPBC21C3.06	SPBC21C3.06	sequence orphan	1007.92	1.20611	1.21823	0.154057	7.82902	4.91687e-15	4.82308e-14
SPAC589.08c	dam1	DASH complex subunit Dam1	231.932	1.20494	1.2476	0.273885	4.39945	1.08526e-05	3.38398e-05
SPAC4G8.04	SPAC4G8.04	GTPase activating protein (predicted)	1777.51	1.2045	1.2441	0.271929	4.42947	9.44646e-06	2.97472e-05
SPBP35G2.02	txc1	proteasome interacting protein (predicted)	2021.42	1.20408	1.24942	0.280256	4.29635	1.73633e-05	5.24575e-05
SPAC4F10.13c	mpd2	GYF domain protein	1954.22	1.2017	1.21246	0.146679	8.19272	2.55385e-16	2.81285e-15
SPBC23G7.06c	SPBC23G7.06c	conserved eukaryotic protein	774.924	1.20155	1.2358	0.245445	4.89541	9.81019e-07	3.53855e-06
SPAC4A8.03c	ptc4	protein phosphatase 2C Ptc4	1399.46	1.20138	1.21299	0.154457	7.77805	7.36521e-15	7.0372e-14
SPAC1687.22c	puf3	RNA-binding protein Puf3 (predicted)	955.512	1.19643	1.22167	0.21326	5.61018	2.0212e-08	9.14273e-08
SPAC821.03c	SPAC821.03c	sequence orphan	1723.8	1.19625	1.2049	0.135151	8.85117	8.66049e-19	1.19001e-17
SPBC12C2.12c	glo1	glyoxalase I	2578.74	1.19436	1.22801	0.252489	4.73035	2.24132e-06	7.67294e-06
SPBC1105.12	hhf3	histone H4 h4.3	9664.37	1.1893	1.21871	0.241587	4.92285	8.52916e-07	3.10369e-06
SPAC30D11.04c	nup124	nucleoporin Nup124	899.513	1.1875	1.22435	0.264114	4.49617	6.91881e-06	2.22586e-05
SPAC2G11.07c	ptc3	protein phosphatase 2c homolog 3	7034.28	1.18712	1.19585	0.130343	9.10768	8.41645e-20	1.29658e-18
SPAPB18E9.02c	ppk18	serine/threonine protein kinase Ppk18 (predicted)	1669.82	1.18212	1.20194	0.191327	6.17854	6.46958e-10	3.4488e-09
SPAC11D3.08c	SPAC11D3.08c	amino acid permease, unknown 1 (predicted)	1086.93	1.18058	1.20646	0.222081	5.316	1.06073e-07	4.32328e-07
SPAC22H12.05c	fsc1	fasciclin domain protein	844.105	1.17796	1.20734	0.233771	5.03894	4.68114e-07	1.75455e-06
SPAC3A11.12c	rpt5	19S proteasome regulatory subunit Rpt5 (predicted)	1869.23	1.17724	1.19813	0.204438	5.75843	8.48982e-09	4.02289e-08
SPBC11B10.10c	pht1	histone H2A variant H2A.Z, Pht1	1888.78	1.17699	1.19261	0.182262	6.45772	1.06294e-10	6.2211e-10
SPAC25G10.01	SPAC25G10.01	RNA-binding protein	1239.69	1.17258	1.18638	0.168995	6.93853	3.9619e-12	2.77373e-11
SPAC1782.12c	SPAC1782.12c	DUF423 protein	2816.09	1.1724	1.31138	0.406582	2.88356	0.00393209	0.00799217
SPBC15D4.11c	SPBC15D4.11c	mitochondrial Mam33 family protein (predicted)	178.148	1.17162	1.19667	0.216411	5.41388	6.16741e-08	2.60102e-07
SPBC1A4.06c	tam41	cardiolipin biosynthesis protein Tam41 (predicted)	448.882	1.16974	1.20276	0.234501	4.98823	6.09347e-07	2.2564e-06
SPBC3H7.13	far10	SIP/FAR complex FHA domain subunit Far10/Csc1	1081.89	1.1691	1.18007	0.144615	8.08424	6.25512e-16	6.67913e-15
SPAC6G9.07c	arc4	ARP2/3 actin-organizing complex subunit Arc4	2959.53	1.16881	1.18251	0.16578	7.05036	1.78454e-12	1.29472e-11
SPAC1142.08	fhl1	forkhead transcription factor Fhl1	519.721	1.16752	1.18871	0.205474	5.68209	1.33058e-08	6.15889e-08
SPBC106.04	ada1	adenosine deaminase Ada1 (predicted)	1709.79	1.16727	1.18088	0.168786	6.91565	4.65725e-12	3.23143e-11
SPCC594.06c	SPCC594.06c	vacuolar SNARE Vam7 (predicted)	182.225	1.16726	1.1957	0.234155	4.98496	6.19742e-07	2.29216e-06
SPCC1840.06	atp5	F0-ATPase delta subunit (predicted)	8334.01	1.1669	1.19302	0.226141	5.16005	2.4688e-07	9.66542e-07
SPAC29E6.09	SPAC29E6.09	sequence orphan	470.204	1.16603	1.18124	0.173348	6.7265	1.73788e-11	1.12336e-10
SPAC186.08c	SPAC186.08c	L-lactate dehydrogenase (predicted)	2.98166	1.16506	1.5947	0.764716	1.52352	0.127629	0.181874
SPBC660.17c	SPBC660.17c	sequence orphan	1674.59	1.16365	1.17559	0.149582	7.77931	7.29201e-15	6.98084e-14
SPBC12C2.08	dnm1	dynamin Dnm1	1220.47	1.16326	1.18883	0.219221	5.3063	1.11871e-07	4.54106e-07
SPBC15D4.08c	SPBC15D4.08c	dubious	51.3824	1.16315	1.21357	0.302892	3.84015	0.000122959	0.000326739
SPAC29B12.08	clr5	Clr5 protein	2395.98	1.16304	1.19413	0.24853	4.67968	2.8733e-06	9.72938e-06
SPAC11G7.02	pub1	HECT-type ubiquitin-protein ligase E3 Pub1	5627.66	1.16293	1.17842	0.17253	6.74043	1.57923e-11	1.02364e-10
SPAC3A12.19	SPAC3A12.19	mitochondrial ribosomal protein subunit L27 (predicted)	268.555	1.16152	1.20577	0.290261	4.00164	6.29053e-05	0.000174934
SPAC3A11.09	sod22	plasma membrane alkali metal cation/H+ antiporter Sod22	1273.66	1.15879	1.18126	0.206417	5.61382	1.97911e-08	8.97079e-08
SPAC14C4.14	atp1	F1-ATPase alpha subunit	15803.3	1.15875	1.20037	0.273522	4.23641	2.27126e-05	6.75104e-05
SPAC5D6.10c	mug116	sequence orphan	3.74765	1.15808	2.38366	0.771391	1.50128	0.133282	0.189236
SPBPB2B2.08	SPBPB2B2.08	conserved fungal protein	11.4537	1.15589	1.57506	0.673321	1.7167	0.0860348	0.128437
SPCC10H11.01	prp11	ATP-dependent RNA helicase Prp11	240.529	1.15446	1.18575	0.248285	4.64972	3.32378e-06	1.11601e-05
SPBC25B2.01	SPBC25B2.01	elongation factor 1 alpha related protein (predicted)	435.235	1.15399	1.17979	0.224233	5.14639	2.6555e-07	1.03353e-06
SPAC25B8.03	psd2	phosphatidylserine decarboxylase Psd2	2016.56	1.15391	1.18933	0.27622	4.17751	2.94712e-05	8.67666e-05
SPAC22H10.05c	SPAC22H10.05c	mRNA cleavage and polyadenylation specificity factor complex subunit (predicted)	1810.71	1.15128	1.16681	0.17646	6.52432	6.83128e-11	4.09408e-10
SPCC126.07c	pbr1	human CTD-binding SR-like protein rA9 homolog (predicted)	1568.91	1.15097	1.17089	0.199073	5.78164	7.39755e-09	3.52682e-08
SPAC343.10	met11	methylenetetrahydrofolate reductase Met11	1063.64	1.14944	1.16137	0.161761	7.1058	1.19631e-12	8.868e-12
SPAC25A8.01c	fft3	SMARCAD1 family ATP-dependent DNA helicase Fft3	2700.78	1.14851	1.15939	0.151063	7.60287	2.89642e-14	2.58058e-13
SPAC1093.01	ppr5	mitochondrial PPR repeat protein Ppr5	3598.44	1.14845	1.17992	0.23306	4.92769	8.32088e-07	3.03422e-06
SPBC6B1.06c	ubp14	ubiquitin C-terminal hydrolase Ubp14	721.732	1.14707	1.16717	0.198015	5.79285	6.92029e-09	3.31283e-08
SPBC1652.01	SPBC1652.01	ribosomal RNA processing element (RRPE)-binding protein (predicted)	847.705	1.14682	1.1835	0.264385	4.33768	1.43997e-05	4.40365e-05
SPBC119.02	ubc4	ubiquitin conjugating enzyme Ubc4	16176	1.14476	1.15894	0.171082	6.69129	2.21214e-11	1.41037e-10
SPCC736.13	SPCC736.13	short chain dehydrogenase (predicted)	4555.39	1.14443	1.18015	0.25143	4.55167	5.32224e-06	1.73699e-05
SPCC70.04c	SPCC70.04c	sequence orphan	173.554	1.14281	1.19108	0.299628	3.8141	0.00013668	0.000358568
SPBC30D10.09c	SPBC30D10.09c	HVA22/TB2/DP1 family protein	431.521	1.14255	1.16145	0.192271	5.94242	2.8085e-09	1.4162e-08
SPBC19C7.10	bqt4	bouquet formation protein Bqt4	1131.86	1.14217	1.16272	0.198783	5.74583	9.14703e-09	4.31094e-08
SPAPB1A10.12c	alo1	D-arabinono-1,4-lactone oxidase (predicted)	3680.41	1.13841	1.16479	0.227228	5.00999	5.44343e-07	2.02723e-06
SPBC6B1.02	ppk30	Ark1/Prk1 family protein kinase Ppk30	1073.89	1.13763	1.15604	0.192178	5.9197	3.22537e-09	1.61016e-08
SPAC27F1.03c	uch1	ubiquitin C-terminal hydrolase Uch1	460.848	1.1347	1.15084	0.17859	6.35367	2.10242e-10	1.18967e-09
SPCC965.04c	SPCC965.04c	mitochondrial inner membrane i-AAA protease complex subunit Yme1 (predicted)	1328.93	1.1331	1.16306	0.250838	4.51724	6.26513e-06	2.03051e-05
SPAC1556.02c	sdh1	succinate dehydrogenase Sdh1 (predicted)	10693.9	1.1326	1.22001	0.387577	2.92225	0.0034751	0.00713379
SPAC3A12.14	cam1	calmodulin Cam1	4838.66	1.13177	1.14403	0.162923	6.94663	3.74116e-12	2.62707e-11
SPBC646.12c	gap1	GTPase activating protein Gap1	1507.46	1.12948	1.14066	0.143973	7.84507	4.32726e-15	4.27469e-14
SPAC4F10.02	aap1	aspartyl aminopeptidase Aap1	1266.38	1.12933	1.17014	0.273173	4.13412	3.56314e-05	0.000103577
SPCC14G10.04	SPCC14G10.04	sequence orphan	1436.28	1.12868	1.14273	0.172103	6.5582	5.44615e-11	3.31221e-10
SPCC622.09	htb1	histone H2B Htb1	18344.8	1.12851	1.18299	0.323071	3.49306	0.000477513	0.00114179
SPCP31B10.02	SPCP31B10.02	mitochondrial conserved eukaryotic protein (predicted)	217.066	1.12788	1.18357	0.324688	3.47375	0.000513243	0.00122096
SPBC651.11c	apm3	AP-3 adaptor complex subunit Apm3 (predicted)	780.956	1.12779	1.13942	0.158796	7.10214	1.22838e-12	9.08172e-12
SPAC2F3.16	SPAC2F3.16	ubiquitin-protein ligase E3 (predicted)	1049.24	1.12738	1.14108	0.164262	6.86331	6.72819e-12	4.57307e-11
SPBC3B9.11c	ctf1	mRNA cleavage and polyadenylation specificity factor complex subunit Ctf1	729.699	1.12682	1.14167	0.176848	6.3717	1.86949e-10	1.06476e-09
SPBC685.04c	aps2	AP-2 adaptor complex subunit Aps2 (predicted)	1130.18	1.12537	1.13878	0.168033	6.69735	2.12236e-11	1.3556e-10
SPBC1703.12	ubp9	ubiquitin C-terminal hydrolase Ubp9	1613.47	1.12472	1.14439	0.200998	5.59567	2.19777e-08	9.8914e-08
SPAC3A11.07	SPAC3A11.07	NADH dehydrogenase (predicted)	10090.7	1.12344	1.15723	0.266303	4.21865	2.45774e-05	7.28365e-05
SPCC1259.07	rxt3	transcriptional regulatory protein Rxt3	362.475	1.12235	1.13856	0.180818	6.20705	5.39868e-10	2.90897e-09
SPCC126.06	twf1	twinfilin (predicted)	744.607	1.1211	1.13395	0.167902	6.6771	2.43721e-11	1.54541e-10
SPAC767.01c	vps1	dynamin family protein Vps1	2506.02	1.12056	1.12878	0.13242	8.46216	2.62465e-17	3.20363e-16
SPAC3H1.14	SPAC3H1.14	cytoplasmic vesicle protein, Vid24 family (predicted)	483.122	1.11944	1.13864	0.201645	5.55154	2.83168e-08	1.25985e-07
SPAC212.08c	SPAC212.08c	GPI anchored protein (predicted)	27.1515	1.1185	1.25003	0.48788	2.29257	0.0218726	0.0377442
SPBP8B7.13	vac7	Vac7 ortholog (predicted)	719.403	1.11703	1.13038	0.164672	6.78335	1.17417e-11	7.76781e-11
SPBC30B4.02c	SPBC30B4.02c	R3H and G-patch domain, implicated in splicing (predicted)	406.633	1.11452	1.14388	0.235451	4.73356	2.20616e-06	7.55997e-06
SPAC458.06	atg1803	WD repeat protein involved in autophagy Atg18c	179.991	1.11392	1.15081	0.278823	3.99508	6.46736e-05	0.00017921
SPAC17G8.11c	imt3	mannosyltransferase Imt3	847.963	1.11343	1.133	0.207321	5.37057	7.84887e-08	3.26368e-07
SPAPB1A10.07c	SPAPB1A10.07c	sphingolipid biosynthesis protein (predicted)	1064.63	1.1132	1.12747	0.17379	6.40543	1.49949e-10	8.61038e-10
SPBC1271.05c	SPBC1271.05c	zf-AN1 type zinc finger protein	1669.09	1.11291	1.13781	0.214201	5.19562	2.0404e-07	8.0579e-07
SPBC646.08c	SPBC646.08c	oxysterol binding protein (predicted)	2211.35	1.11274	1.12558	0.164301	6.77257	1.26516e-11	8.29293e-11
SPBC947.08c	hip4	histone promoter control protein Hip4	311.035	1.11228	1.12652	0.172167	6.46045	1.0439e-10	6.11478e-10
SPAC20G8.04c	SPAC20G8.04c	mitochondrial electron transfer flavoprotein-ubiquinone oxidoreductase (predicted)	1779.5	1.11143	1.20766	0.43365	2.56296	0.0103783	0.0192842
SPCC622.02	SPCC622.02	dubious	787.932	1.10711	1.12772	0.201227	5.50181	3.75902e-08	1.64316e-07
SPBC1773.05c	tms1	hexitol dehydrogenase (predicted)	1379.03	1.10545	1.3206	0.487133	2.2693	0.02325	0.0398653
SPBC365.05c	slu7	splicing factor Slu7	388.527	1.1052	1.14575	0.275149	4.01674	5.90097e-05	0.000164888
SPBC691.01	pfa5	vacuolar membrane palmitoyltransferase Pfa5 (predicted)	450.285	1.10215	1.14031	0.254493	4.33078	1.48582e-05	4.53197e-05
SPAC18B11.07c	rhp6	Rad6 homolog, ubiquitin conjugating enzyme E2 Rhp6	1671.68	1.10076	1.1168	0.185033	5.94898	2.69824e-09	1.36355e-08
SPCC188.11	prp45	splicing factor Prp45	472.457	1.09869	1.11761	0.204555	5.37114	7.82398e-08	3.2572e-07
SPAC2G11.09	SPAC2G11.09	DUF221 family protein	1831.72	1.09667	1.11475	0.196709	5.57508	2.47422e-08	1.10715e-07
SPBC215.07c	SPBC215.07c	PWWP domain protein (predicted)	478.47	1.09391	1.11737	0.209235	5.22813	1.7123e-07	6.82416e-07
SPCC548.06c	ght8	hexose transporter Ght8 (predicted)	25149.6	1.09389	1.12917	0.266124	4.11046	3.94867e-05	0.000114167
SPCC645.13	SPCC645.13	transcription elongation regulator (predicted)	878.847	1.09338	1.10009	0.120138	9.10103	8.9481e-20	1.37545e-18
SPCC338.15	wbp1	dolichyl-di-phosphooligosaccharide-protein glycotransferase subunit Wbp1 (predicted)	5492.17	1.09306	1.11801	0.222635	4.90967	9.12314e-07	3.30607e-06
SPCC1442.06	pre8	20S proteasome complex subunit alpha 2, Pre8 (predicted)	2594.53	1.09161	1.10483	0.169538	6.43875	1.20465e-10	7.01524e-10
SPAC1F3.03	SPAC1F3.03	Lgl family protein (predicted)	868.985	1.09155	1.11802	0.224783	4.85602	1.19769e-06	4.26509e-06
SPBC211.01	rsm10	mitochondrial ribosomal protein subunit S10 (predicted)	877.456	1.08969	1.11212	0.212498	5.12801	2.92817e-07	1.13022e-06
SPAC3C7.14c	obr1	ubiquitinated histone-like protein Uhp1	21324.9	1.08816	1.15777	0.382678	2.84353	0.00446171	0.00897475
SPAC27F1.05c	SPAC27F1.05c	aminotransferase class-III, unknown specificty	750.419	1.0868	1.13553	0.306531	3.54549	0.00039189	0.000950704
SPCC188.08c	ubp5	ubiquitin C-terminal hydrolase Ubp5	792.271	1.0851	1.10658	0.212513	5.10602	3.29024e-07	1.26162e-06
SPBC8D2.15	lip5	mitochondrial lipoic acid synthetase Lip5 (predicted)	421.477	1.08412	1.12019	0.279303	3.88153	0.000103802	0.000279766
SPAP8A3.10	SPAP8A3.10	mitochondrial intermembrane space protein sorting protein (predicted)	1090.1	1.07959	1.1014	0.210261	5.13453	2.82854e-07	1.09479e-06
SPBC23G7.08c	rga7	Rho-type GTPase activating protein Rga7	640.191	1.079	1.0976	0.209824	5.14239	2.71263e-07	1.05167e-06
SPAC11G7.01	SPAC11G7.01	sequence orphan	4207.02	1.07844	1.09032	0.163976	6.57682	4.80627e-11	2.93581e-10
SPAC1565.08	cdc48	AAA family ATPase Cdc48	9719.49	1.07433	1.09144	0.192134	5.5916	2.24983e-08	1.01127e-07
SPAC56F8.15	SPAC56F8.15	sequence orphan	259.572	1.07387	1.25884	0.520257	2.06411	0.0390075	0.0634057
SPAC24C9.15c	spn5	septin Spn5	120.423	1.07204	1.17745	0.386273	2.77534	0.00551442	0.0108764
SPBC16C6.06	vps10	sorting receptor for vacuolar proteins, Vps10	2251.46	1.07146	1.09904	0.229831	4.66192	3.13275e-06	1.05542e-05
SPAC732.02c	SPAC732.02c	fructose-2,6-bisphosphate 2-phosphatase activity (predicted)	1684.84	1.06919	1.07518	0.112894	9.47075	2.77852e-21	4.99015e-20
SPBC19C7.03	cyr1	adenylate cyclase	976.68	1.06801	1.07313	0.104719	10.1988	2.00733e-24	4.8245e-23
SPBC725.13c	psf2	GINS complex subunit Psf2	337.447	1.06699	1.12001	0.299944	3.55729	0.000374703	0.000911538
SPCC1672.03c	SPCC1672.03c	guanine deaminase (predicted)	897.718	1.06692	1.08623	0.201453	5.29615	1.18268e-07	4.77854e-07
SPAC521.04c	SPAC521.04c	calcium permease (predicted)	1056.88	1.06688	1.08219	0.178848	5.96529	2.44205e-09	1.23855e-08
SPAC1327.01c	SPAC1327.01c	transcription factor, zf-fungal binuclear cluster type (predicted)	1626.03	1.06677	1.08614	0.201222	5.30147	1.14872e-07	4.64941e-07
SPBC4.07c	rpt2	19S proteasome regulatory subunit Rpt2	2313.79	1.06428	1.07612	0.162078	6.56647	5.15234e-11	3.14172e-10
SPBC776.15c	kgd2	dihydrolipoamide S-succinyltransferase, e2 component of oxoglutarate dehydrogenase complex Kdg2 (predicted)	6726.88	1.06374	1.09899	0.254914	4.17296	3.00671e-05	8.83568e-05
SPBC428.06c	rxt2	histone deacetylase complex subunit Rxt2	536.219	1.06244	1.08091	0.199965	5.3131	1.07773e-07	4.38235e-07
SPCC1442.04c	SPCC1442.04c	meiotic recombination protein (predicted)	739.007	1.06224	1.12304	0.35326	3.00696	0.00263873	0.00556217
SPBC839.15c	tef103	translation elongation factor EF-1 alpha Ef1a-c	202775	1.06186	1.09328	0.253337	4.19149	2.77132e-05	8.17487e-05
SPBC16H5.07c	ppa2	serine/threonine protein phosphatase Ppa2	3168.61	1.06161	1.06915	0.122865	8.64045	5.59942e-18	7.21222e-17
SPAC22H10.06c	SPAC22H10.06c	dubious	5.18836	1.06069	2.01256	0.761867	1.39223	0.163854	0.22702
SPAC57A10.11c	tim40	TIM22 inner membrane protein import complex subunit Tim40 (predicted)	687.486	1.06027	1.09489	0.258452	4.10237	4.08936e-05	0.0001177
SPBC8D2.20c	sec31	COPII-coated vesicle component Sec31 (predicted)	4333.28	1.06016	1.0797	0.197783	5.3602	8.31318e-08	3.44038e-07
SPBC337.16	cho1	phosphatidyl-N-methylethanolamine N-methyltransferase (predicted)	4369.23	1.05901	1.08676	0.234445	4.5171	6.26911e-06	2.03086e-05
SPBC16C6.03c	SPBC16C6.03c	ribosome assembly protein (predicted)	545.578	1.05821	1.07398	0.178455	5.92981	3.0328e-09	1.52053e-08
SPCC663.08c	SPCC663.08c	short chain dehydrogenase	191.145	1.05707	1.27142	0.589904	1.79193	0.0731444	0.111163
SPAC31A2.09c	apm4	AP-2 adaptor complex subunit Apm4 (predicted)	534.296	1.05611	1.0645	0.134753	7.83741	4.59932e-15	4.53066e-14
SPBC21B10.02	SPBC21B10.02	sequence orphan	1164.14	1.05382	1.0765	0.215586	4.88819	1.01765e-06	3.65935e-06
SPBP4H10.12	SPBP4H10.12	conserved protein	2667.83	1.05256	1.10577	0.303696	3.46582	0.000528607	0.0012558
SPAC13F5.05	SPAC13F5.05	thioredoxin family protein (predicted)	1081.19	1.0519	1.06456	0.170551	6.16765	6.93132e-10	3.68651e-09
SPAC19E9.01c	nup40	nucleoporin Nup40	1714.31	1.05139	1.06709	0.186252	5.64498	1.65201e-08	7.56161e-08
SPBC1773.02c	SPBC1773.02c	thioredoxin peroxidase (predicted)	1315.66	1.04996	1.10189	0.315367	3.32934	0.000870523	0.00198709
SPAC4G8.05	ppk14	serine/threonine protein kinase Ppk14 (predicted)	745.727	1.04971	1.05832	0.142364	7.37341	1.66313e-13	1.35413e-12
SPBC30B4.03c	adn1	adhesion defective protein, predicted transcriptional regulator (predicted)	1542.05	1.04863	1.06277	0.180579	5.80702	6.35957e-09	3.06328e-08
SPBC337.06c	cwf15	complexed with Cdc5 protein Cwf15	258.023	1.04728	1.08958	0.292833	3.57635	0.000348419	0.000853535
SPAC29A4.16	hal4	halotolerence protein 4	4168.64	1.04639	1.05277	0.123579	8.46738	2.50975e-17	3.07988e-16
SPAC227.14	SPAC227.14	uridine kinase (predicted)	741.806	1.0462	1.06101	0.176684	5.92133	3.19354e-09	1.59654e-08
SPBCPT2R1.07c	SPBCPT2R1.07c	SPBCPT2R1.07c	20.665	1.0447	1.40166	0.697723	1.49731	0.134314	0.190468
SPAC1952.15c	rec24	meiotic recombination protein Rec24	155.421	1.04428	1.07253	0.22583	4.62419	3.76068e-06	1.25308e-05
SPAC17G6.05c	bro1	BRO1 domain protein Bro1 (predicted)	380.925	1.04417	1.07557	0.252525	4.13491	3.55089e-05	0.000103307
SPAC26A3.16	dph1	UBA domain protein Dph1	2300.23	1.04275	1.05761	0.184538	5.65058	1.59908e-08	7.33374e-08
SPAC823.12	vps11	HOPs/CORVET complex subunit Vps11 (predicted)	1239.73	1.04115	1.06028	0.203422	5.11819	3.08483e-07	1.18807e-06
SPCC320.04c	SPCC320.04c	GTPase Gem1 (predicted)	407.257	1.03867	1.05768	0.201535	5.1538	2.55254e-07	9.96232e-07
SPCC1682.07	ssl1	transcription factor TFIIH complex subunit Ssl1	1154.81	1.03795	1.04962	0.163403	6.35209	2.12404e-10	1.20093e-09
SPAPYUG7.02c	sin1	stress activated MAP kinase interacting protein Sin1	966.562	1.03786	1.04488	0.126784	8.18604	2.69965e-16	2.96876e-15
SPAC19D5.03	cid1	poly(A) polymerase Cid1	308.46	1.03622	1.07095	0.280944	3.68836	0.000225707	0.000571403
SPBC1685.13	fhn1	Fhn1 plasma membrane organization protein	9449.56	1.03524	1.27296	0.565867	1.82947	0.0673298	0.103382
SPCC1919.04	SPCC1919.04	sequence orphan	1054.04	1.03492	1.0554	0.211349	4.89672	9.74499e-07	3.51685e-06
SPCC18.04	pof6	F-box protein Pof6	735.813	1.03488	1.0527	0.201225	5.1429	2.70529e-07	1.05048e-06
SPBC16E9.11c	pub3	HECT-type ubiquitin-protein ligase Pub3 (predicted)	1717.5	1.03464	1.06764	0.258381	4.00431	6.21994e-05	0.000173247
SPAC27F1.09c	prp10	U2 snRNP-associated protein Sap155	1222.5	1.03317	1.04887	0.185298	5.57572	2.46511e-08	1.10378e-07
SPBC4.04c	mcm2	MCM complex subunit Mcm2	1202.73	1.03309	1.04455	0.16108	6.41353	1.42188e-10	8.20514e-10
SPAC15A10.01	atm1	mitochondrial ABC family iron transporter Atm1	1025.94	1.03119	1.05127	0.198289	5.20042	1.98834e-07	7.8612e-07
SPAC22H10.02	SPAC22H10.02	conserved fungal protein	1152.17	1.03063	1.04609	0.185442	5.55772	2.73325e-08	1.21915e-07
SPBC947.10	dsc1	Golgi Dsc E3 ligase complex subunit Dsc1	1539.82	1.02879	1.04945	0.208802	4.92712	8.34521e-07	3.03992e-06
SPBC405.05	atg16	sequence orphan	292.839	1.02713	1.04613	0.206984	4.96236	6.96416e-07	2.56085e-06
SPBC1539.04	tts1	tetra spanning protein 1, Tts1	8080	1.02636	1.05212	0.225394	4.55361	5.27329e-06	1.72262e-05
SPBC19C7.09c	uve1	endonuclease Uve1	647.374	1.02605	1.06554	0.29	3.53809	0.000403026	0.000975351
SPCC24B10.14c	xlf1	xrcc4 like factor, cernunnon	116.642	1.02573	1.07036	0.298461	3.43672	0.000588803	0.00139031
SPAC343.04c	SPAC343.04c	WD repeat protein, human WDR26 family, ubiquitin ligase complex subunit (predicted)	575.619	1.02516	1.05036	0.228892	4.47881	7.50599e-06	2.4026e-05
SPAC4D7.10c	spt20	SAGA complex subunit Spt20	324.422	1.02485	1.04159	0.191494	5.35186	8.70558e-08	3.59426e-07
SPAC1834.08	mak1	histidine kinase Mak1	955.87	1.02352	1.03922	0.191058	5.35709	8.45748e-08	3.49596e-07
SPCC63.11	prp28	U5 snRNP-associated protein Prp28 (predicted)	615.039	1.02347	1.03921	0.191734	5.33797	9.39934e-08	3.867e-07
SPAC22H10.12c	gdi1	GDP dissociation inhibitor Gdi1 (predicted)	2150.53	1.02311	1.04569	0.226402	4.51902	6.21276e-06	2.0154e-05
SPBC660.15	SPBC660.15	mRNA cleavage factor complex subunit (predicted)	835.545	1.02225	1.03406	0.163818	6.24014	4.37171e-10	2.37389e-09
SPBC106.07c	SPBC106.07c	N alpha-acetylation related protein Nat2 (predicted)	2219.36	1.02157	1.03928	0.188333	5.4243	5.81808e-08	2.46467e-07
SPAC1399.06	SPAC1399.06	sequence orphan	262.374	1.02059	1.05273	0.267861	3.81013	0.000138891	0.000363958
SPCPJ732.02c	SPCPJ732.02c	xylulose kinase (predicted)	1014.33	1.01974	1.03948	0.2066	4.93579	7.9827e-07	2.92003e-06
SPCC1682.15	mug122	PX/PXA domain protein	2775.67	1.01933	1.04123	0.221545	4.60101	4.20454e-06	1.38972e-05
SPCC4B3.14	cwf20	complexed with Cdc5 protein Cwf20	279.676	1.01891	1.05905	0.288304	3.53416	0.000409071	0.000987588
SPAC24H6.09	gef1	RhoGEF Gef1	2593.5	1.0181	1.03109	0.172422	5.90472	3.53249e-09	1.74726e-08
SPBC17D11.02c	hrd1	ubiquitin-protein ligase Hrd1, synviolin family	1319.95	1.01668	1.04307	0.236651	4.29612	1.73813e-05	5.24808e-05
SPBC2G2.04c	mmf1	YjgF family protein Mmf1	12297.2	1.01653	1.09845	0.401679	2.5307	0.0113835	0.0209571
SPBC16E9.01c	php4	CCAAT-binding factor complex subunit Php4	1190.34	1.0148	1.03196	0.202777	5.00449	5.60098e-07	2.08257e-06
SPCC1259.16	SPCC1259.16	sequence orphan	389.296	1.01256	1.04643	0.258975	3.90986	9.23504e-05	0.000250835
SPBC115.02c	SPBC115.02c	AFG1 family mitochondrial ATPase (predicted)	1349.63	1.01206	1.02183	0.146425	6.91181	4.78523e-12	3.30425e-11
SPAC2E1P3.01	SPAC2E1P3.01	dehydrogenase (predicted)	1490.66	1.01116	1.0663	0.317863	3.18112	0.00146706	0.00323985
SPAC13G7.05	are1	acyl-coA-sterol acyltransferase Are1 (predicted)	865.415	1.0102	1.0629	0.328575	3.07449	0.00210864	0.00452526
SPAC16E8.09	scd1	RhoGEF Scd1	681.799	1.01004	1.02527	0.186234	5.42348	5.84508e-08	2.47311e-07
SPBC725.09c	hob3	BAR adaptor protein Hob3	4160.44	1.00966	1.01716	0.133234	7.57815	3.50521e-14	3.10322e-13
SPBC9B6.03	SPBC9B6.03	zf-FYVE type zinc finger protein	445.85	1.00895	1.03281	0.235336	4.28727	1.8088e-05	5.44392e-05
SPBC2A9.04c	san1	sir antagonist	1440.45	1.00835	1.02464	0.191159	5.27493	1.3281e-07	5.3261e-07
SPBC21C3.05	sap62	U2 snRNP Sap62	308.096	1.00832	1.02015	0.165273	6.10092	1.0546e-09	5.52502e-09
SPBC6B1.05c	atg7	ubiquitin-like conjugating enzyme Atg7	366.098	1.00805	1.03021	0.225177	4.47671	7.58017e-06	2.42413e-05
SPAC5H10.01	SPAC5H10.01	DUF1445 family protein	294.269	1.00703	1.0549	0.305618	3.29506	0.000984023	0.00222655
SPBC17G9.11c	pyr1	pyruvate carboxylase Pyr1	9143.34	1.00565	1.03333	0.238001	4.22542	2.38491e-05	7.07982e-05
SPAC20G4.02c	fus1	formin Fus1	246.813	1.00492	1.04833	0.287326	3.49747	0.000469692	0.00112385
SPCC1682.10	rpn8	19S proteasome regulatory subunit Rpn8 (predicted)	3351.78	1.00446	1.01179	0.13093	7.67178	1.69631e-14	1.55491e-13
SPCC895.04c	ufe1	SNARE Ufe1 (predicted)	828.035	1.00348	1.01036	0.127101	7.89514	2.89994e-15	2.9016e-14
SPBP18G5.03	toc1	Tor complex Tor2 interacting protein 1	860.34	1.00198	1.01748	0.187409	5.34649	8.9678e-08	3.69816e-07
SPBC20F10.06	mad2	spindle checkpoint protein Mad2	364.813	0.999486	1.04662	0.32227	3.1014	0.0019261	0.00415905
SPAC1687.08	SPAC1687.08	sequence orphan	295.506	0.99577	1.0266	0.255771	3.89321	9.89278e-05	0.00026735
SPCC663.17	wtf15	wtf element Wtf15	323.42	0.995445	1.01364	0.203169	4.8996	9.60326e-07	3.47107e-06
SPAC23H3.13c	gpa2	heterotrimeric G protein alpha-2 subunit Gpa2	1104.42	0.994743	1.02537	0.266389	3.73418	0.00018833	0.00048319
SPBC1921.05	ape2	aminopeptidase Ape2 (predicted)	4940.14	0.993875	1.02508	0.253938	3.91385	9.08379e-05	0.000246822
SPBC947.03c	naa38	NatC N-acetyltransferase non catalytic Sm-like domain subunit Naa38 (predicted)	1223.86	0.992692	0.997787	0.10454	9.49582	2.18478e-21	4.00009e-20
SPCC330.21	new25	sequence orphan	313.176	0.991819	1.62708	0.767319	1.29258	0.196157	0.265637
SPBC83.11	SPBC83.11	ER triose phosphate transmembrane transporter (predicted)	1907.33	0.991578	1.00246	0.161614	6.13547	8.49083e-10	4.48188e-09
SPAC13A11.06	SPAC3H8.01	pyruvate decarboxylase (predicted)	1308.1	0.990598	1.20919	0.530424	1.86756	0.0618238	0.0955781
SPAC6F6.10c	arc2	ARP2/3 actin-organizing complex subunit Arc34	5154.57	0.989972	1.00178	0.165902	5.9672	2.41359e-09	1.22501e-08
SPBC1348.12	SPBC1348.12	transcription factor (predicted)	93.1933	0.988755	1.03793	0.326245	3.03071	0.0024398	0.00517718
SPBC19G7.09	ulp1	SUMO deconjugating enzyme Ulp1	705.557	0.988314	1.00492	0.200782	4.92233	8.55202e-07	3.11039e-06
SPAC23A1.10	tef102	translation elongation factor EF-1 alpha Ef1a-b	165473	0.987117	1.01449	0.245475	4.02125	5.78898e-05	0.000161953
SPBC1348.11	SPBC1348.11	SPBC1348.11	5.44983	0.987052	1.54974	0.761866	1.29557	0.195123	0.264526
SPBC21B10.05c	pop3	WD repeat protein Pop3	1596.07	0.986797	0.992794	0.121646	8.11206	4.97688e-16	5.34689e-15
SPCC737.02c	qcr7	ubiquinol-cytochrome-c reductase complex subunit 6 (predicted)	9823.03	0.984679	1.00308	0.206035	4.77919	1.76001e-06	6.11804e-06
SPAC139.03	toe2	transcription factor, zf-fungal binuclear cluster type (predicted)	872.698	0.984274	1.0055	0.219033	4.49373	6.99867e-06	2.24845e-05
SPAC212.09c	SPAC212.09c	SPAC212.09c	20.056	0.982842	1.31196	0.695831	1.41247	0.157811	0.219911
SPBC1198.09	ubc16	ubiquitin conjugating enzyme Ubc16 (predicted)	1276.19	0.982652	0.993803	0.160806	6.11079	9.91369e-10	5.20543e-09
SPAC2E1P3.02c	amt3	ammonium transporter Amt3	123.682	0.98212	0.997928	0.201837	4.8659	1.13935e-06	4.0656e-06
SPCC1183.04c	pet127	mitochondrial RNA metabolism pathway protein Pet127	890.435	0.981506	0.990025	0.140702	6.97577	3.04202e-12	2.15343e-11
SPBC1271.09	SPBC1271.09	glycerophosphodiester transporter (predicted)	170.416	0.980537	1.05368	0.370346	2.64762	0.00810604	0.0154521
SPBC32F12.17	SPBC32F12.17	dubious	439.751	0.978557	1.09323	0.430681	2.27212	0.0230794	0.0396116
SPAC27F1.08	pdt1	Nramp family manganese ion transporter	2614.81	0.9768	0.990611	0.17755	5.50154	3.76496e-08	1.64473e-07
SPBC26H8.16	SPBC26H8.16	mitochondrial protein, DUF1674 family	574.527	0.974449	0.99248	0.196942	4.9479	7.50201e-07	2.74995e-06
SPAC24C9.13c	mrp10	mitochondrial ribosomal protein subunit Mrp10 (predicted)	443.276	0.971699	0.990601	0.204691	4.74715	2.06303e-06	7.10429e-06
SPCC830.08c	yop1	ER membrane protein DP1/Yop1	7792.92	0.971602	0.994043	0.223019	4.35659	1.32104e-05	4.06304e-05
SPBC83.13	SPBC83.13	mitochondrial tricarboxylic acid transporter (predicted)	6790.56	0.971514	0.990585	0.209044	4.64741	3.36125e-06	1.12697e-05
SPBC14F5.07	doa10	ER-localized ubiquitin ligase Doa10 (predicted)	2364.01	0.970916	0.990609	0.212163	4.57627	4.73336e-06	1.55277e-05
SPAPB1A10.13	SPAPB1A10.13	sequence orphan	732.888	0.970146	1.01133	0.296156	3.27579	0.00105365	0.00237335
SPCC18B5.03	wee1	M phase inhibitor protein kinase Wee1	1436.1	0.96824	0.983617	0.18895	5.12432	2.9862e-07	1.15072e-06
SPAC227.11c	SPAC227.11c	sensor for misfolded ER glycoproteins Yos9 (predicted)	1083.66	0.967971	0.979063	0.15524	6.23532	4.50849e-10	2.44437e-09
SPAP27G11.16	SPAP27G11.16	sequence orphan	68.587	0.967249	1.05452	0.432464	2.2366	0.0253124	0.0430009
SPAC3H1.12c	snt2	Lid2 complex subunit Snt2	719.548	0.965972	0.973745	0.132951	7.26565	3.71256e-13	2.91749e-12
SPCC18.15	rrt2	WD repeat protein, involved in diphthamide biosynthesis (predicted)	982.396	0.965205	0.976614	0.174215	5.54031	3.01941e-08	1.33657e-07
SPAC167.07c	SPAC57A7.03c	ubiquitin-protein ligase E3 (predicted)	918.747	0.964471	0.975739	0.164688	5.85635	4.73157e-09	2.30932e-08
SPAC17G8.10c	dma1	mitotic spindle checkpoint protein Dma1	1348.12	0.963959	0.979503	0.189282	5.0927	3.52993e-07	1.34835e-06
SPCC663.15c	SPCC663.15c	conserved fungal protein	2075.75	0.963772	0.973538	0.154052	6.25615	3.94596e-10	2.15441e-09
SPAC12G12.15	sif3	Sad1 interacting factor 3 (predicted)	788.645	0.963692	0.970615	0.129677	7.43147	1.07396e-13	8.9633e-13
SPCC14G10.01	SPCC14G10.01	dephospho-CoA kinase (predicted)	453.986	0.963145	0.970924	0.140966	6.83247	8.34668e-12	5.63481e-11
SPBC15D4.13c	SPBC15D4.13c	human ASCC1 ortholog, implicated in transcriptional regulation (predicted)	121.352	0.962981	1.0024	0.280157	3.43729	0.000587564	0.00138785
SPAC3H8.10	spo20	sec14 cytosolic factor family Sec14	3790.5	0.959114	0.96399	0.114837	8.35199	6.71201e-17	7.82396e-16
SPCC4G3.08	psk1	serine/threonine protein kinase Psk1	1530.86	0.955841	0.985562	0.260032	3.67586	0.000237054	0.000598755
SPBC18H10.02	lcf1	long-chain-fatty-acid-CoA ligase Lcf1	9327.32	0.955123	0.976631	0.230237	4.14843	3.34764e-05	9.77186e-05
SPBC83.16c	SPBC83.16c	conserved eukaryotic protein	3443.05	0.954044	0.970526	0.198674	4.80207	1.57036e-06	5.50257e-06
SPAC21E11.07	SPAC21E11.07	iron-sulfur cluster biogenesis protein (predicted)	376.199	0.952309	0.960802	0.144752	6.57891	4.7391e-11	2.89731e-10
SPCC794.11c	SPCC794.11c	ENTH/VHS domain protein Ent3 (predicted)	1927.45	0.951807	0.969444	0.205641	4.6285	3.68331e-06	1.22847e-05
SPBC1271.15c	SPBC1271.15c	mitochondrial translation initiation factor IF-2Mt (predicted)	713.872	0.951316	0.984291	0.280568	3.39069	0.000697181	0.00162374
SPAC1B9.02c	sck1	serine/threonine protein kinase Sck1	1552.15	0.951091	0.957887	0.130323	7.29795	2.92189e-13	2.31698e-12
SPBC2F12.05c	SPBC2F12.05c	sterol binding ankyrin repeat protein (predicted)	930.842	0.950656	0.983611	0.27504	3.45643	0.000547378	0.00129819
SPAPB2B4.02	grx5	monothiol glutaredoxin Grx5	1040.78	0.949937	0.97821	0.263971	3.59864	0.000319883	0.000789093
SPBC9B6.04c	tuf1	mitochondrial translation elongation factor EF-Tu Tuf1	5805.87	0.949762	0.96298	0.178733	5.31387	1.07321e-07	4.3665e-07
SPAC24C9.10c	mrp4	mitochondrial ribosomal protein subunit S2 (predicted)	664.937	0.949008	0.960909	0.176213	5.38557	7.22164e-08	3.02082e-07
SPBC18H10.08c	ubp4	ubiquitin C-terminal hydrolase Ubp4	724.74	0.948918	0.977289	0.252589	3.75676	0.000172128	0.000444723
SPBC146.13c	myo1	myosin type I	2584.77	0.947082	0.958961	0.173183	5.46868	4.53391e-08	1.95742e-07
SPAPB2B4.06	SPAPB2B4.06	conserved fungal protein	329.854	0.946052	0.972623	0.238575	3.96543	7.32647e-05	0.000201579
SPAC3A11.05c	kms1	meiotic spindle pole body protein Kms1	284.445	0.94586	0.957937	0.170948	5.53304	3.14725e-08	1.38789e-07
SPAC6B12.12	tom70	mitochondrial TOM complex subunit Tom70 (predicted)	4122.72	0.945488	0.964073	0.212544	4.44843	8.64985e-06	2.73742e-05
SPAC750.08c	SPAC750.08c	NAD-dependent malic enzyme (predicted), partial	11.9549	0.944868	1.34164	0.736579	1.28278	0.19957	0.269614
SPBC11B10.08	SPBC11B10.09	WW domain containing conserved fungal protein	664.702	0.944699	0.957193	0.175982	5.36816	7.95426e-08	3.30357e-07
SPCC794.10	SPCC794.10	UTP-glucose-1-phosphate uridylyltransferase-like	649.163	0.944288	0.95282	0.145318	6.49808	8.1352e-11	4.82183e-10
SPCC1259.12c	SPCC1259.12c	Ran GTPase binding protein (predicted)	474.344	0.943773	0.969051	0.242746	3.8879	0.000101116	0.000272947
SPBP4H10.19c	SPBP4H10.19c	calreticulin/calnexin homolog (predicted)	727.243	0.943399	0.952272	0.14672	6.42991	1.27679e-10	7.39362e-10
SPAC31A2.10	SPAC31A2.10	Ran GTPase binding protein (predicted)	613.541	0.943144	0.951588	0.147358	6.40036	1.55012e-10	8.87198e-10
SPBC215.14c	vps20	ESCRT III complex subunit Vps20	226.908	0.942271	0.967017	0.250174	3.76647	0.000165572	0.000428734
SPBC337.07c	SPBC337.07c	carboxypeptidase (predicted)	3018.98	0.939638	0.948855	0.143773	6.53554	6.33785e-11	3.81471e-10
SPCC1259.06	taf8	transcription factor TFIID complex subunit 8 (predicted)	455.41	0.938898	0.946831	0.140434	6.68571	2.29805e-11	1.46114e-10
SPAC25B8.18	SPAC25B8.18	mitochondrial electron carrier (predicted)	637.923	0.936288	0.948464	0.159022	5.88778	3.91427e-09	1.92927e-08
SPAC1B3.18c	mrps18	mitochondrial ribosomal protein subunit S18 (predicted)	731.725	0.93553	0.946328	0.162995	5.73962	9.48915e-09	4.46616e-08
SPCC550.02c	cwf5	RNA-binding protein Cwf5	247.427	0.935033	0.964007	0.258203	3.62131	0.00029311	0.000728505
SPAC8F11.03	msh3	MutS protein homolog 3	597.63	0.934768	0.95021	0.19493	4.7954	1.62354e-06	5.67466e-06
SPAC1142.07c	vps32	ESCRT III complex subunit Vps32	1156.66	0.933067	0.957994	0.245659	3.79821	0.000145744	0.000380631
SPBC24C6.13	new16	cytochrome c oxidase subunit VIb-related protein (predicted)	367.254	0.9329	0.951452	0.211871	4.40316	1.06684e-05	3.32954e-05
SPAC664.15	caf4	CCR4-Not complex subunit Caf4/Mdv1 (predicted)	1247.92	0.932729	0.945107	0.174544	5.3438	9.1018e-08	3.75121e-07
SPAC144.08	SPAC144.08	mitochondrial DNAJ domain protein Jac1 (predicted)	659.855	0.932538	0.953139	0.215887	4.31957	1.56332e-05	4.75591e-05
SPAP27G11.12	SPAP27G11.12	human HID1 ortholog 1	1447.56	0.931286	0.9602	0.264258	3.52415	0.000424843	0.0010239
SPBC2D10.05	exg3	glucan 1,3-beta-glucosidase Exg3	564.433	0.93015	0.959811	0.26683	3.48593	0.000490427	0.00116987
SPBPJ4664.01	dps1	decaprenyl diphosphate synthase subunit Dps1	689.537	0.928579	0.950653	0.22806	4.07164	4.66842e-05	0.000132566
SPBC13E7.09	vrp1	verprolin	401.813	0.927255	0.953525	0.239341	3.87419	0.000106978	0.000287661
SPAC23G3.09	taf4	transcription factor TFIID complex subunit Taf4 (predicted)	944.481	0.926223	0.936959	0.161833	5.72333	1.04459e-08	4.8934e-08
SPAP14E8.03	bos1	SNARE Bos1 (predicted)	693.11	0.925823	0.934468	0.15252	6.07017	1.27774e-09	6.65417e-09
SPCC1682.06	SPCC1682.06	sequence orphan	774.799	0.925179	0.943809	0.217699	4.24981	2.13947e-05	6.38101e-05
SPBC1D7.05	byr2	MAP kinase kinase kinase Byr2	405.528	0.924977	0.947707	0.23171	3.99196	6.55308e-05	0.000181514
SPAC222.12c	atp2	F1-ATPase beta subunit Atp2	29412.3	0.924619	0.949787	0.250545	3.69044	0.00022387	0.000567095
SPAPJ696.02	SPAPJ696.02	actin cortical patch component Lsb4 (predicted)	2970.6	0.9244	0.934314	0.15992	5.78037	7.45359e-09	3.55112e-08
SPBC21D10.12	hob1	BAR adaptor protein Hob1	2900.72	0.924271	0.935689	0.168085	5.49884	3.82301e-08	1.66801e-07
SPBC30D10.21	mzm1	mitochondrial respiratory chain complex III assembly protein Mzm1	290.112	0.923691	0.944659	0.226744	4.07373	4.62668e-05	0.000131541
SPAC29A4.06c	SPAC29A4.06c	splicing protein, human NSRP1 ortholog	233.678	0.921587	0.949787	0.253359	3.63748	0.000275317	0.000687211
SPBC800.02	whi5	cell cycle transcriptional repressor Whi5 (predicted)	58.7099	0.92068	0.968913	0.33842	2.72052	0.00651787	0.0126698
SPAC1002.14	itt1	ubiquitin-protein ligase E3 (predicted)	1296.65	0.919898	0.933072	0.180895	5.08527	3.67106e-07	1.39921e-06
SPBP8B7.04	mug45	sequence orphan	42.7378	0.919754	0.966852	0.321705	2.859	0.00424977	0.00859291
SPBC1718.04	SPBC1718.04	glycerol-3-phosphate O-acyltransferase (predicted)	3459.19	0.919241	0.936547	0.202323	4.54343	5.53474e-06	1.80214e-05
SPBC776.18c	pmh1	transcription factor TFIIH complex subunit Pmh1	379.192	0.918869	0.931702	0.16576	5.54337	2.96713e-08	1.31592e-07
SPAC1D4.03c	aut12	autophagy associated protein Aut12 (predicted)	652.669	0.918648	0.936907	0.203047	4.52431	6.0594e-06	1.96748e-05
SPACUNK4.20	SPACUNK4.20	dubious	1323.91	0.918109	1.13629	0.60118	1.52718	0.126717	0.180721
SPAC2C4.15c	ubx2	UBX domain protein Ubx2	455.957	0.917493	0.936921	0.214148	4.28438	1.83248e-05	5.51005e-05
SPCC1020.12c	xap5	xap-5-like protein	244.647	0.917451	0.939398	0.235072	3.90286	9.50638e-05	0.000257704
SPAC17G6.16c	ysh1	mRNA cleavage and polyadenylation specificity factor complex endoribonuclease subunit Ysh1	1368.4	0.916562	0.940115	0.239213	3.83157	0.000127329	0.000337326
SPAC1952.09c	SPAC1952.09c	acetyl-CoA hydrolase (predicted)	5044.13	0.916443	0.932215	0.181115	5.06002	4.19216e-07	1.58658e-06
SPBP35G2.06c	nup131	nucleoporin Nup131	715.94	0.916281	0.937553	0.225007	4.07223	4.65646e-05	0.00013228
SPBC530.05	prt1	transcription factor (predicted)	1044.77	0.915982	0.923246	0.134251	6.82291	8.9214e-12	5.99467e-11
SPBP19A11.07c	SPBP19A11.07c	human HID1 ortholog 2	697.522	0.915078	0.938491	0.232004	3.94423	8.00554e-05	0.000218799
SPAC6B12.18	gon7	EKC/KEOPS complex subunit Gon7 (predicted)	263.575	0.914671	0.950897	0.293647	3.11487	0.00184026	0.00398723
SPCC970.04c	mob2	protein kinase activator Mob2	1572.67	0.914651	0.935896	0.225681	4.05284	5.05993e-05	0.000142813
SPCC306.05c	ins1	INSIG domain protein	791.151	0.91353	0.922854	0.158656	5.75791	8.51594e-09	4.03253e-08
SPCC16C4.02c	SPCC16C4.02c	DUF1941 family protein	1412.17	0.908967	0.926202	0.204241	4.45045	8.56898e-06	2.71675e-05
SPBC3H7.04	SPBC3H7.04	supeoxide dismutase mitochondrial ribosomal protein subunit (predicted)	2394.19	0.908927	0.914985	0.125202	7.25969	3.87984e-13	3.04211e-12
SPAC31A2.04c	SPAC31A2.04c	20S proteasome complex subunit beta 4 (predicted)	1504.71	0.908378	0.921154	0.184114	4.93377	8.06573e-07	2.94425e-06
SPAC1635.01	SPAC1635.01	mitochondrial outer membrane voltage-dependent anion-selective channel (predicted)	21016.5	0.90735	0.926172	0.209048	4.34039	1.42229e-05	4.3564e-05
SPBC8E4.03	SPBC8E4.03	agmatinase 2 (predicted)	955.069	0.906675	0.926334	0.222012	4.08391	4.42841e-05	0.000126204
SPCC132.04c	gdh2	NAD-dependent glutamate dehydrogenase Gdh2 (predicted)	809.697	0.906381	0.967496	0.346376	2.61675	0.00887702	0.0167392
SPCC645.07	rgf1	RhoGEF for Rho1, Rgf1	1338.96	0.90527	0.916985	0.172086	5.26056	1.43619e-07	5.75627e-07
SPAC30D11.08c	phf2	Lsd1/2 complex PHD finger containing protein Phf2	803.572	0.905169	0.915101	0.164269	5.51027	3.58276e-08	1.57238e-07
SPCC794.09c	tef101	translation elongation factor EF-1 alpha Ef1a-a	174654	0.905127	0.932569	0.253967	3.56395	0.000365309	0.000890544
SPAC23H3.04	SPAC23H3.04	conserved fungal protein	448.277	0.904139	0.916475	0.17552	5.15119	2.58832e-07	1.00851e-06
SPAC16E8.13	SPAC16E8.13	ubiquitin-protein ligase E3 (predicted)	786.334	0.903429	0.91892	0.19431	4.64942	3.32864e-06	1.11657e-05
SPCC18.09c	hnt3	aprataxin Hnt3	606.747	0.902897	0.927537	0.222656	4.05512	5.0108e-05	0.000141541
SPBC1A4.04	SPBC1A4.04	sequence orphan	2084.34	0.902461	0.914703	0.170804	5.2836	1.26672e-07	5.0887e-07
SPAC12G12.07c	SPAC12G12.07c	conserved fungal protein	1139.48	0.902314	0.932067	0.273274	3.30187	0.00096044	0.002176
SPAC20G4.09	SPAC20G4.09	sequence orphan	4.83785	0.901981	1.21074	0.712292	1.26631	0.205403	0.276458
SPAC328.01c	SPAC328.01c	karyopherin (predicted)	1505.16	0.900706	0.908626	0.145525	6.18936	6.0408e-10	3.23998e-09
SPCC18B5.11c	cds1	replication checkpoint kinase Cds1	710.702	0.898388	0.909076	0.164743	5.45327	4.9453e-08	2.11415e-07
SPCC1919.01	ppk34	serine/threonine protein kinase Ppk34	543.527	0.896496	0.907214	0.161881	5.53798	3.05973e-08	1.35185e-07
SPCC18B5.06	SPCC18B5.06	peloto ortholog (predicted)	468.468	0.895683	0.910596	0.192606	4.65033	3.31408e-06	1.11329e-05
SPAC683.03	SPAC683.03	sequence orphan	1.71961	0.890492	1.90481	0.752229	1.1838	0.236491	0.312196
SPBC4C3.10c	pre3	20S proteasome complex subunit beta 1 Pre3 (predicted)	2842.36	0.888399	0.906393	0.214334	4.14493	3.39917e-05	9.91401e-05
SPBC18H10.18c	SPBC18H10.18c	sequence orphan	777.916	0.885217	0.902893	0.216876	4.08167	4.47126e-05	0.000127277
SPBC23G7.05	sui1	translation initiation factor eIF1	10321.2	0.884499	0.902846	0.217201	4.07227	4.65573e-05	0.00013228
SPBPB8B6.02c	SPBPB8B6.02c	urea transporter (predicted)	12.3348	0.883756	1.09598	0.686885	1.28661	0.198229	0.268165
SPAC57A10.04	mug10	Rho guanine nucleotide exchange factor (predicted)	17.2788	0.881975	1.11628	0.651673	1.3534	0.175928	0.241168
SPAC4G8.03c	SPAC4G8.03c	RNA-binding protein (predicted)	205.898	0.881139	0.915225	0.305176	2.88731	0.00388547	0.00790889
SPAC4A8.02c	SPAC4A8.02c	conserved protein, UPF0047 family	1263.66	0.880581	0.899557	0.215013	4.09547	4.21308e-05	0.000121011
SPBC1683.13c	cha4	transcription factor Cha4 (predicted)	232.032	0.878039	0.89461	0.202679	4.33216	1.47652e-05	4.50753e-05
SPBP35G2.12	SPBP35G2.12	ADP-ribose diphosphatase, NudF subfamily (predicted)	2058.24	0.877964	0.916504	0.28237	3.10927	0.00187548	0.00406103
SPAC27D7.08c	SPAC27D7.08c	DUF890 family protein, predicted methyltransferase	267.487	0.877161	0.886896	0.150364	5.83359	5.42472e-09	2.63475e-08
SPBC336.14c	ppk26	serine/threonine protein kinase, PAN complex subunit, Ppk26	856.057	0.87304	0.877671	0.115057	7.5879	3.25125e-14	2.88936e-13
SPAC22E12.02	SPAC22E12.02	RNA-binding protein	421.69	0.873028	0.900206	0.252271	3.46068	0.000538818	0.00127919
SPBC557.04	ppk29	Ark1/Prk1 family protein kinase Ppk29	2618.05	0.872882	0.882853	0.161079	5.41898	5.99384e-08	2.53145e-07
SPAPB1A10.02	scm3	CENP-A chaperone Scm3	229.035	0.872586	0.889679	0.216684	4.027	5.64935e-05	0.000158363
SPAPJ696.01c	vps17	retromer complex subunit Vps17	1120.37	0.872526	0.883939	0.169315	5.15326	2.56002e-07	9.98594e-07
SPAC6G9.14	SPAC6G9.14	RNA-binding protein (predicted)	2014.71	0.872147	0.886844	0.189344	4.60616	4.10176e-06	1.35832e-05
SPCC622.08c	hta1	histone H2A alpha	7576.2	0.871435	0.90165	0.286639	3.04019	0.00236431	0.0050292
SPBC12D12.09	rev7	DNA polymerase zeta Rev7 (predicted)	278.679	0.871353	0.89431	0.223486	3.89892	9.66211e-05	0.00026152
SPAC1002.04c	taf11	transcription factor TFIID complex subunit Taf11 (predicted)	315.475	0.870849	0.886311	0.202202	4.30682	1.65615e-05	5.01867e-05
SPBC1289.16c	cao2	copper amine oxidase-like protein Cao2	192.186	0.870392	1.01004	0.506948	1.71692	0.0859929	0.128402
SPAC24H6.04	hxk1	hexokinase 1	8112.1	0.868237	0.883593	0.211463	4.10585	4.02826e-05	0.00011618
SPAC24C9.08	SPAC24C9.08	vacuolar carboxypeptidase (predicted)	6518.59	0.868077	0.90434	0.292173	2.9711	0.00296735	0.00617485
SPBC1D7.01	pfd1	prefoldin subunit 1 (predicted)	1155.78	0.867513	0.904899	0.301834	2.87415	0.00405122	0.00822236
SPBC19G7.16	iws1	transcription elongation factor complex subunit Iws1 (predicted)	937.488	0.867144	0.877162	0.162981	5.32053	1.03467e-07	4.22444e-07
SPBC4F6.17c	SPBC4F6.17c	mitochondrial heatshock protein Hsp78 (predicted)	712.103	0.86708	0.881999	0.201019	4.31343	1.60741e-05	4.87943e-05
SPAC869.10c	put4	proline specific plasma membrane permease Put4 (predicted)	745.831	0.866619	0.921525	0.355622	2.43691	0.0148134	0.0265927
SPCP1E11.04c	pal1	membrane associated protein Pal1	3580.31	0.866111	0.875918	0.159342	5.43554	5.46312e-08	2.31851e-07
SPCC584.16c	SPCC584.16c	sequence orphan	275.722	0.865996	0.950906	0.447058	1.9371	0.0527331	0.0829792
SPCC338.04	cid2	caffeine induced death protein Cid2	237.707	0.86503	0.885143	0.227461	3.80297	0.00014297	0.000374086
SPAC1687.16c	erg31	C-5 sterol desaturase Erg31	1475.29	0.865003	0.894165	0.294806	2.93414	0.00334474	0.00688842
SPAC17G6.12	cul1	cullin 1	428.023	0.864276	0.876833	0.178942	4.82992	1.36588e-06	4.8223e-06
SPCC569.05c	SPCC569.05c	spermidine family transporter (predicted)	2512.93	0.863677	0.939587	0.413125	2.0906	0.0365644	0.0598902
SPCC18.18c	fum1	fumarate hydratase (predicted)	6045.57	0.862567	0.891242	0.263869	3.26892	0.00107959	0.00242475
SPAC17G8.04c	arc5	ARP2/3 actin-organizing complex subunit Arc5	2354.72	0.85994	0.881215	0.235828	3.64647	0.000265868	0.00066672
SPBCPT2R1.06c	SPBCPT2R1.06c	SPBCPT2R1.06c	19.8769	0.859527	0.97405	0.507846	1.6925	0.0905512	0.134262
SPBC16H5.13	SPBC16H5.13	WD repeat protein, human WDR7 ortholog	1038.79	0.859325	0.877219	0.208701	4.11749	3.83022e-05	0.00011088
SPBC19C2.04c	ubp11	ubiquitin C-terminal hydrolase Ubp11	529.564	0.858889	0.88072	0.23011	3.73252	0.000189577	0.000485856
SPAC2F3.06c	kap104	karyopherin Kap104	2693.4	0.858451	0.873072	0.201043	4.26998	1.9549e-05	5.86051e-05
SPBC1D7.03	mug80	cyclin Clg1 (predicted)	2481.67	0.858435	0.89434	0.305404	2.81082	0.00494156	0.00983811
SPAC4H3.08	SPAC4H3.08	3-hydroxyacyl-CoA dehydrogenase (predicted)	3720.19	0.855085	1.46831	0.659571	1.29643	0.194829	0.264179
SPAC13A11.01c	rga8	Rho-type GTPase activating protein Rga8	1161.43	0.854917	0.861017	0.131997	6.4768	9.36864e-11	5.51087e-10
SPBC3D6.11c	slx8	SUMO-targeted ubiquitin-protein ligase E3 Slx8 (predicted)	507.07	0.854672	0.872851	0.214977	3.97564	7.01914e-05	0.000193809
SPAC2F3.09	hem1	5-aminolevulinate synthase (predicted)	4714.19	0.852497	0.866387	0.196855	4.33059	1.4871e-05	4.53389e-05
SPBC27B12.12c	SPBC27B12.12c	CorA family magnesium ion transporter (predicted)	5451.77	0.851241	0.862153	0.17098	4.9786	6.40453e-07	2.36376e-06
SPBC13E7.04	atp16	F1-ATPase delta subunit (predicted)	5145.34	0.851098	0.864118	0.185121	4.59752	4.27549e-06	1.40984e-05
SPCC1739.12	ppe1	serine/threonine protein phosphatase Ppe1	3289.66	0.849699	0.862224	0.178922	4.74899	2.04434e-06	7.0434e-06
SPBC4F6.08c	mrpl39	mitochondrial ribosomal protein subunit L39 (predicted)	378.942	0.849614	0.861246	0.178744	4.75324	2.00181e-06	6.90708e-06
SPAC17C9.06	sam50	mitochondrial sorting and assembly machinery complex subunit Sam50 (predicted)	1304.86	0.847557	0.861494	0.188093	4.50605	6.60465e-06	2.13461e-05
SPAC4F10.04	ypa1	protein phosphatase type 2A regulator, PTPA family Ypa1	702.702	0.847213	0.857075	0.164347	5.15504	2.53577e-07	9.9024e-07
SPAC630.09c	mug58	GLYK family kinase of unknown specificity (predicted)	1816.44	0.846478	0.856915	0.167255	5.061	4.17053e-07	1.58096e-06
SPBC800.09	sum2	G2/M transition checkpoint protein Sum2	1570.15	0.845615	0.85352	0.150629	5.61388	1.97837e-08	8.97079e-08
SPCC1753.02c	git3	G-protein coupled receptor Git3	2094.98	0.845485	0.860974	0.193523	4.36891	1.24871e-05	3.85413e-05
SPBC21.07c	ppk24	serine/threonine protein kinase Ppk24	239.751	0.843496	0.863874	0.223281	3.77772	0.000158268	0.000411649
SPCC757.08	rrp45	exosome subunit Rrp45	589.438	0.843443	0.860376	0.22072	3.82133	0.000132732	0.000349785
SPCC320.14	SPCC320.14	threo-3-hydroxyaspartate ammonia-lyase (predicted)	562.524	0.842627	0.857372	0.198307	4.24911	2.1462e-05	6.39834e-05
SPBC12C2.10c	pst1	Clr6 histone deacetylase complex subunit Pst1	797.234	0.840701	0.852711	0.186533	4.50699	6.57538e-06	2.12711e-05
SPAC25H1.10c	atp19	F0-ATPase subunit K (predicted)	1426.26	0.839927	0.86728	0.274963	3.05469	0.00225294	0.00480838
SPAC4G8.13c	prz1	calcineurin responsive transcription factor Prz1	2129.17	0.838041	0.857377	0.231966	3.61278	0.000302936	0.000751857
SPCC584.02	cuf2	middle-meiotic transcription factor Cuf2	32.1926	0.836749	1.64311	0.710305	1.17801	0.238791	0.314698
SPBC16G5.02c	SPBC16G5.02c	ribokinase (predicted)	807.906	0.836043	0.84832	0.186581	4.48086	7.43429e-06	2.38074e-05
SPAC1002.09c	dld1	dihydrolipoamide dehydrogenase Dld1	5545.73	0.835927	0.872075	0.294321	2.84019	0.0045087	0.00906146
SPAPB24D3.05c	SPAPB24D3.05c	SPAPB24D3.05c	34.2615	0.835483	0.971935	0.469433	1.77977	0.0751135	0.113834
SPMIT.06	SPMIT.06	mitochondrial DNA binding endonuclease (predicted)	6.90968	0.834688	1.53509	0.750506	1.11217	0.266066	0.345181
SPBC32H8.13c	mok12	alpha-1,3-glucan synthase Mok12	569.071	0.834087	0.852785	0.22043	3.7839	0.000154388	0.000402157
SPCC330.12c	sdh3	succinate dehydrogenase (ubiquinone) cytochrome b subunit (predicted)	5817.21	0.833878	0.876651	0.327621	2.54525	0.0109198	0.0202099
SPAC56F8.02	SPAC56F8.02	AMP binding enzyme (predicted)	763.322	0.831194	0.844206	0.189443	4.38757	1.14622e-05	3.5598e-05
SPACUNK4.10	SPACUNK4.10	glyoxylate reductase (predicted)	37693.5	0.830897	0.894996	0.36393	2.28313	0.022423	0.0385892
SPAC2G11.13	atg22	vacuolar amino acid efflux transporter Atg22	1398.41	0.830183	0.847441	0.205128	4.04715	5.18452e-05	0.000146153
SPAC7D4.12c	SPAC7D4.12c	DUF1212 family protein	518.726	0.829931	0.838731	0.163766	5.0678	4.02445e-07	1.52807e-06
SPCC63.04	mok14	alpha-1,4-glucan synthase Mok14	752.283	0.829453	0.84458	0.193969	4.27621	1.90099e-05	5.70379e-05
SPBC14C8.16c	bot1	mitochondrial ribosomal protein subunit S35	846.776	0.829225	0.848637	0.223443	3.71113	0.000206334	0.000525528
SPAC27E2.13	SPAC27E2.13	dubious	2448.08	0.829154	0.950649	0.414037	2.00261	0.0452194	0.0723551
SPAC22E12.04	ccs1	superoxide dismutase copper chaperone Ccs1	1603.51	0.828701	0.844696	0.200508	4.133	3.58056e-05	0.00010404
SPCC965.05c	thp1	uracil DNA N-glycosylase Thp1	746.078	0.828646	0.853753	0.248212	3.33846	0.000842456	0.00192831
SPAC19G12.02c	pms1	MutL family mismatch-repair protein Pms1	580.897	0.826965	0.84841	0.233652	3.53931	0.000401178	0.000971215
SPBC16E9.17c	rem1	meiosis-specific cyclin Rem1	26.7975	0.8263	1.77256	0.71233	1.16	0.24605	0.322926
SPAPB1A10.10c	ypt71	GTPase Ypt71	841.862	0.826203	0.842239	0.212065	3.89598	9.78014e-05	0.000264613
SPAC24H6.06	sld3	DNA replication pre-initiation complex subunit Sld3	389.894	0.825982	0.838346	0.185671	4.44864	8.64169e-06	2.73742e-05
SPAC24B11.10c	cfh1	chitin synthase regulatory factor-like Cfh1 (predicted)	688.42	0.825218	0.834619	0.171749	4.80478	1.54921e-06	5.43391e-06
SPBP19A11.06	lid2	Lid2 complex subunit, predicted histone demethylase Lid2	713.862	0.823896	0.840318	0.219854	3.74747	0.000178625	0.000459472
SPAC15E1.04	hal3	thymidylate synthase/ flavoprotein fusion protein (predicted)	1950.79	0.823892	0.835368	0.176571	4.66606	3.07032e-06	1.03488e-05
SPAC17H9.14c	SPAC17H9.14c	protein disulfide isomerase	9310.39	0.822204	0.832032	0.166346	4.94273	7.70343e-07	2.8223e-06
SPAC1420.04c	cox1101	cytochrome c oxidase assembly protein Cox1101/ mitochondrial ribosomal protein Rsm22 fusion protein	942.969	0.819877	0.828436	0.157447	5.20733	1.91582e-07	7.59165e-07
SPBC1289.10c	adn2	transcription factor (predicted)	361.833	0.819531	0.840395	0.242249	3.38301	0.000716972	0.0016665
SPAC20G4.08	pdc1	mRNA decapping scaffolding protein	1191.89	0.817504	0.827026	0.161172	5.07223	3.93172e-07	1.49367e-06
SPAC26A3.08	smb1	Sm snRNP core protein Smb1	2537.39	0.816362	0.826402	0.170212	4.79615	1.61747e-06	5.6588e-06
SPAC17G6.10	ssr1	SWI/SNF and RSC complex subunit Ssr1	789.849	0.815174	0.823354	0.156471	5.20975	1.89094e-07	7.50155e-07
SPCC1739.09c	cox13	cytochrome c oxidase subunit VIa (predicted)	2907.97	0.814298	0.834024	0.230476	3.53312	0.000410693	0.000991162
SPBC4F6.16c	ero11	ER oxidoreductin Ero1a	1867.25	0.813375	0.821322	0.156051	5.21223	1.86581e-07	7.40604e-07
SPAPB17E12.04c	csn2	COP9/signalosome complex subunit Csn2	299.875	0.812958	0.832609	0.217064	3.74524	0.000180218	0.0004634
SPBC1773.03c	SPBC1773.03c	aminotransferase class-III, unknown specificity	573.462	0.812574	0.829708	0.21197	3.83344	0.000126364	0.000335022
SPBC36B7.03	sec63	ER protein translocation subcomplex subunit Sec63 (predicted)	2075.31	0.810999	0.819016	0.157964	5.13409	2.83511e-07	1.09672e-06
SPAC212.06c	SPAC212.06c	DNA helicase in rearranged telomeric region, truncated	11.8438	0.810392	0.995279	0.61847	1.31032	0.190089	0.258704
SPBC18E5.02c	SPBC18E5.02c	serine palmitoyltransferase complex subunit (predicted)	4974.87	0.809358	0.815172	0.128799	6.28387	3.30257e-10	1.82019e-09
SPAC23H4.14	vam6	guanyl-nucleotide exchange factor, HOPS complex subunit Vam6 (predicted)	563.188	0.808247	0.816632	0.152543	5.29848	1.16769e-07	4.72071e-07
SPBC16A3.10	SPBC16A3.10	membrane bound O-acyltransferase, MBOAT (predicted)	1648.9	0.807919	0.82653	0.225014	3.59053	0.000330002	0.000812403
SPAC19B12.13	cox1102	cytochrome c oxidase assembly protein Cox1102/ mitochondrial ribosomal protein Rsm2202, fusion protein (predicted)	939.517	0.807486	0.815861	0.157006	5.14304	2.70334e-07	1.0504e-06
SPAC26A3.14c	SPAC26A3.14c	DUF1748 family protein	4068.08	0.805386	0.822387	0.21469	3.7514	0.000175852	0.000453005
SPBC32F12.07c	SPBC32F12.07c	ubiquitin-protein ligase E3, MARCH family (predicted)	1820.47	0.804021	0.81203	0.145142	5.53953	3.0328e-08	1.34164e-07
SPAC32A11.03c	phx1	homeobox transcription factor Phx1	1038.01	0.802383	0.812897	0.173832	4.61586	3.91466e-06	1.30315e-05
SPAC23C4.08	rho3	Rho family GTPase Rho3	2496.75	0.802201	0.810058	0.151376	5.29941	1.16177e-07	4.69949e-07
SPCC4G3.05c	mus81	Holliday junction resolvase subunit Mus81	491.692	0.801612	0.812317	0.185653	4.3178	1.57596e-05	4.79228e-05
SPBC577.08c	txl1	thioredoxin-like I protein Txl1	1494.2	0.801049	0.806936	0.134145	5.97153	2.35034e-09	1.19551e-08
SPCC622.01c	SPCC622.01c	dubious	1316.94	0.79909	0.812684	0.187941	4.25182	2.12037e-05	6.32944e-05
SPAC18G6.10	lem2	LEM domain protein Heh1/Lem2	1122.09	0.798307	0.805486	0.143669	5.55659	2.75093e-08	1.2247e-07
SPACUNK4.12c	mug138	metallopeptidase (predicted)	1045.46	0.797949	0.805587	0.146169	5.45908	4.78618e-08	2.05491e-07
SPCC1840.09	SPCC1840.09	NAD dependent epimerase/dehydratase family protein	1023.62	0.796577	0.80603	0.157654	5.0527	4.35609e-07	1.64329e-06
SPBC31E1.01c	atg2	autophagy associated protein Atg2	399.639	0.796216	0.817554	0.238199	3.34265	0.000829828	0.00190164
SPAC1782.05	ypa2	protein phosphatase type 2A regulator, PTPA family Ypa2	731.486	0.795675	0.803698	0.153222	5.19295	2.0699e-07	8.1698e-07
SPBC23E6.09	ssn6	transcriptional corepressor Ssn6	1054.66	0.795439	0.845497	0.376507	2.11268	0.034628	0.0570192
SPCC4B3.13	SPCC4B3.13	MatE family transporter (predicted)	1854.92	0.794849	0.813802	0.218131	3.6439	0.000268536	0.000671964
SPBC1683.11c	SPBC1683.11c	isocitrate lyase (predicted)	334.86	0.79401	0.815212	0.247479	3.20839	0.00133481	0.00296464
SPAPB1E7.14	iec5	Ino80 complex subunit Iec5	683.282	0.793402	0.811193	0.220477	3.59857	0.00031997	0.000789093
SPAC2F3.10	vps54	GARP complex subunit Vps54 (predicted)	1158.58	0.793064	0.812507	0.226498	3.50141	0.000462797	0.00110925
SPCC1450.16c	ptl1	triacylglycerol lipase ptl1	2431.75	0.791752	0.820962	0.284431	2.78364	0.00537532	0.010623
SPBC1706.01	tea4	tip elongation aberrant protein Tea4	794.018	0.791737	0.799861	0.156021	5.07455	3.88413e-07	1.4772e-06
SPAC1B3.16c	vht1	vitamin H transporter Vth1	5376.05	0.791002	0.84061	0.356492	2.21885	0.0264971	0.0447311
SPAC1F7.03	pkd2	TRP-like ion channel Pkd2	2474.85	0.789587	0.797429	0.152421	5.18031	2.2152e-07	8.70401e-07
SPAC9E9.10c	cbh1	CENP-B homolog Cbh1	584.622	0.789046	0.807644	0.242616	3.25224	0.001145	0.00256588
SPAC1D4.09c	rtf2	replication termination factor Rtf2	571.075	0.788679	0.80872	0.237794	3.31665	0.000911022	0.00207209
SPAC22F8.11	plc1	phosphoinositide phospholipase C Plc1	681.337	0.78848	0.801355	0.192567	4.09457	4.22946e-05	0.000121432
SPBC1778.10c	ppk21	serine/threonine protein kinase Ppk21	1530.69	0.787627	0.809767	0.247424	3.18331	0.00145603	0.00321652
SPBC2A9.08c	sec22	SNARE Sec22 (predicted)	923.564	0.786596	0.799824	0.200855	3.91623	8.9945e-05	0.000244586
SPBC409.05	skp1	SCF ubiquitin ligase complex subunit Skp1	992.256	0.786153	0.800687	0.210399	3.73648	0.000186612	0.000479134
SPBC3B8.11	rrn6	RNA polymerase I transcription factor subunit Rrn6 (predicted)	1464.77	0.784712	0.798383	0.197957	3.96405	7.36876e-05	0.000202583
SPBC119.01	rpn3	19S proteasome regulatory subunit Rpn3	1832.22	0.781607	0.789492	0.157917	4.94949	7.44074e-07	2.72892e-06
SPAC8E11.01c	SPAC8E11.01c	beta-fructofuranosidase (predicted)	833.17	0.781594	0.790355	0.16305	4.79359	1.63819e-06	5.71733e-06
SPCC962.03c	cut15	karyopherin Cut15	1660.49	0.781382	0.793348	0.187846	4.1597	3.18669e-05	9.33712e-05
SPAC1639.01c	SPAC806.09c	GNS1/SUR4 family protein (predicted)	6903.47	0.780945	0.796974	0.219136	3.56374	0.000365603	0.000890949
SPCC550.08	SPCC550.08	N-acetyltransferase (predicted)	1202.5	0.780466	0.786839	0.141622	5.5109	3.57e-08	1.56838e-07
SPBC11C11.08	srp1	SR family protein, human SRFS2 ortholog Srp1	3801.13	0.780465	0.791492	0.182224	4.283	1.84389e-05	5.54197e-05
SPCC622.13c	tti1	Tel Two Interacting protein 1	191.724	0.780422	0.824907	0.347172	2.24794	0.0245799	0.0419021
SPCC1906.02c	SPCC1906.02c	CUE domain protein Cue3 (predicted)	1114.51	0.778746	0.790589	0.190295	4.0923	4.27112e-05	0.000122578
SPAC26F1.01	sec74	guanyl-nucleotide exchange factor Sec74 (predicted)	876.551	0.777998	0.789412	0.182611	4.2604	2.04058e-05	6.10429e-05
SPAC1565.03	SPAC1565.03	sequence orphan	173.31	0.777944	0.799213	0.25047	3.10594	0.00189674	0.00410198
SPAC20G4.06c	adf1	actin depolymerizing factor, cofilin	12640.2	0.777752	0.788103	0.176074	4.4172	9.99897e-06	3.13881e-05
SPBP8B7.26	SPBP8B7.26	sequence orphan	1002.76	0.775804	0.808587	0.297021	2.61195	0.00900268	0.0169488
SPBC354.05c	sre2	membrane-tethered transcription factor (predicted)	1694.21	0.775308	0.783394	0.151203	5.1276	2.93462e-07	1.13209e-06
SPBC13G1.02	mpg2	mannose-1-phosphate guanyltransferase (predicted)	8821.58	0.775132	0.785071	0.170413	4.54854	5.40188e-06	1.76052e-05
SPAC31G5.01	sap49	U2 snRNP-associated RNA-binding protein Sap49	599.189	0.773389	0.778656	0.133332	5.80049	6.612e-09	3.17612e-08
SPAC19D5.04	ptr1	HECT-type ubiquitin ligase E3 Ptr1	1689.87	0.771738	0.786507	0.20993	3.67616	0.000236767	0.000598248
SPAC3C7.02c	pil2	meiotic eisosome BAR domain protein Pil2	5039.05	0.77109	1.02895	0.563555	1.36826	0.171231	0.236118
SPBC19F8.03c	SPBC19F8.03c	ENTH/VHS domain protein (predicted)	1082.38	0.771024	0.778888	0.156986	4.91141	9.04255e-07	3.27857e-06
SPCC736.10c	mrps8	mitochondrial ribosomal protein subunit S8 (predicted)	1489.05	0.769383	0.77535	0.13791	5.57887	2.42091e-08	1.08537e-07
SPBC2D10.07c	SPBC2D10.07c	mitochondrial inner membrane peptidase complex catalytic subunit (predicted)	1035.12	0.768805	0.774441	0.132131	5.81848	5.9385e-09	2.87631e-08
SPBC16G5.07c	SPBC16G5.07c	prohibitin (predicted)	731.564	0.768433	0.779913	0.193345	3.97442	7.05522e-05	0.000194729
SPBC23E6.02	rrp2	ATP-dependent DNA helicase (predicted)	446.235	0.768298	0.80021	0.298337	2.57527	0.0100162	0.0186709
SPBC1604.01	egt1	Ergothioneine biosynthesis protein Egt1	1231.79	0.767961	0.811856	0.299455	2.56453	0.0103317	0.0192027
SPBP22H7.03	SPBP22H7.03	beta-glucan synthesis-associated protein (predicted)	1113.05	0.767038	0.774997	0.162678	4.71507	2.41622e-06	8.24745e-06
SPAC6B12.08	mug185	Co-chaperone for ATPase activity (predicted)	271.224	0.766258	0.808112	0.312443	2.45247	0.0141879	0.0255814
SPAC6F6.13c	SPAC6F6.13c	DUF726 family protein	1053.46	0.766021	0.777225	0.190185	4.02778	5.63067e-05	0.000157903
SPBC216.05	rad3	ATR checkpoint kinase Rad3	1246.72	0.765479	0.77743	0.178182	4.29606	1.7386e-05	5.24808e-05
SPAC3G6.10c	vps51	GARP complex subunit Vps51 (predicted)	103.657	0.765352	0.78862	0.26467	2.89172	0.00383141	0.00780795
SPBC119.09c	SPBC119.09c	ORMDL family protein (predicted)	4136.4	0.764988	0.775392	0.179317	4.26612	1.98899e-05	5.96017e-05
SPBC16A3.14	SPBC16A3.14	superoxide dismutase, mitochondrial ribosomal protein subunit (predicted)	903.412	0.76419	0.770452	0.141698	5.3931	6.9251e-08	2.90547e-07
SPBC409.14c	mrps17	mitochondrial ribosomal protein subunit S17 (predicted)	860.291	0.763961	0.774265	0.174682	4.37343	1.22307e-05	3.78001e-05
SPBC2G2.06c	apl1	AP-2 adaptor complex subunit Apl1 (predicted)	917.619	0.76235	0.773422	0.173565	4.39231	1.12152e-05	3.48773e-05
SPAC1296.01c	SPAC22F3.01	phosphoacetylglucosamine mutase (predicted)	2341	0.761932	0.775555	0.197969	3.84875	0.000118724	0.000317052
SPAC24B11.12c	SPAC24B11.12c	P-type ATPase (predicted)	2462.65	0.761715	0.785987	0.261095	2.91739	0.00352975	0.00724173
SPBC23G7.15c	rpp202	60S acidic ribosomal protein P2B subunit	23423.2	0.760645	0.82616	0.431887	1.76121	0.0782024	0.117953
SPAC2H10.04	SPAC2H10.04	dubious	1.56373	0.759743	1.43138	0.769968	0.98672	0.32378	0.408168
SPAPB8E5.04c	SPAPB8E5.04c	Niemann-Pick disease type C2 protein hE1 homolog (predicted)	5930.34	0.758864	0.773054	0.198913	3.81506	0.000136149	0.000357577
SPAC212.12	SPAC212.12	S. pombe specific GPI anchored protein family	16.6234	0.758741	0.876848	0.547905	1.3848	0.166112	0.229784
SPAC24H6.12c	uba3	NEDD8 activating enzyme	795.123	0.758148	0.781714	0.256178	2.95946	0.00308178	0.00639584
SPAC29B12.01	ino80	SNF2 family helicase Ino80	748.38	0.757922	0.774114	0.22316	3.39632	0.000682995	0.00159548
SPAC26H5.05	mga2	IPT/TIG ankyrin repeat containing transcription regulator of fatty acid biosynthesis (predicted)	861.489	0.757868	0.763888	0.137924	5.49484	3.91061e-08	1.70304e-07
SPBC13E7.01	cwf22	splicing factor Cwf22	611.652	0.757765	0.769755	0.191873	3.9493	7.83797e-05	0.000214387
SPAPB24D3.07c	SPAPB24D3.07c	sequence orphan	3139.4	0.756308	0.811076	0.441024	1.71489	0.086365	0.128902
SPCC584.03c	SPCC584.03c	Ran GTP-binding protein (predicted)	505.046	0.754343	0.760715	0.142652	5.28798	1.23676e-07	4.98268e-07
SPBC21C3.20c	git1	C2 domain protein Git1	1116.69	0.752597	0.759082	0.134813	5.58252	2.3706e-08	1.0635e-07
SPAC607.05	rpn9	19S proteasome regulatory subunit Rpn9	2063.28	0.752311	0.759277	0.150408	5.0018	5.67965e-07	2.10846e-06
SPCC584.15c	SPCC584.15c	arrestin/PY protein 2	1677.25	0.751639	0.764957	0.195953	3.83582	0.000125146	0.000332171
SPAC144.10c	gwt1	pig-W	2693.38	0.750998	0.765911	0.207267	3.62334	0.00029082	0.000724098
SPCC1682.01	qcr9	ubiquinol-cytochrome-c reductase complex subunit 9 (predicted)	6395.21	0.750581	0.766068	0.221182	3.3935	0.000690044	0.0016098
SPAC688.10	rev3	DNA polymerase zeta catalytic subunit Rev3 (predicted)	309.162	0.750428	0.758282	0.154819	4.84712	1.25266e-06	4.45361e-06
SPCC162.12	tco89	TORC1 subunit Tco89	634.698	0.748891	0.755032	0.14068	5.32339	1.01854e-07	4.16345e-07
SPBP4H10.05c	spe2	S-adenosylmethionine decarboxylase proenzyme Spe2	5250.6	0.748351	0.759401	0.182591	4.09851	4.1582e-05	0.000119632
SPBC19F5.01c	puc1	cyclin Puc1	457.193	0.747004	0.760736	0.201991	3.6982	0.000217132	0.000551223
SPAC1D4.14	tho2	THO complex subunit Tho2 (predicted)	661.8	0.744705	0.759748	0.212845	3.49881	0.000467333	0.00111897
SPAC2F7.08c	snf5	SWI/SNF complex subunit Snf5	227.039	0.744147	0.768457	0.26378	2.82109	0.00478607	0.00956119
SPAC1039.07c	SPAC1039.07c	aminotransferase class-III, unknown specificity	631.662	0.743963	0.779514	0.316588	2.34994	0.0187763	0.0328539
SPAC19A8.02	SPAC19A8.02	pleckstrin homology domain protein	790.38	0.743854	0.752444	0.166413	4.46994	7.82423e-06	2.49875e-05
SPBP35G2.14	SPBP35G2.14	RNA-binding protein	3739.52	0.743141	0.758756	0.212238	3.50145	0.000462736	0.00110925
SPBC32H8.10	cdk9	P-TEFb-associated cyclin-dependent protein kinase Cdk9	770.305	0.742675	0.751449	0.166336	4.46491	8.01016e-06	2.5523e-05
SPAC6G9.08	ubp6	ubiquitin C-terminal hydrolase Ubp6	2416.93	0.742623	0.763988	0.227735	3.2609	0.00111058	0.00249035
SPAC1B3.11c	ypt4	GTPase Ypt4	233.853	0.742145	0.771058	0.276313	2.68588	0.0072339	0.0139339
SPBC947.14c	cbp6	mitochondrial respiratory chain complex assembly protein Cbp6 (predicted)	949.101	0.741561	0.752741	0.185161	4.00496	6.20267e-05	0.000172835
SPAC6G9.11	syb1	SNAP receptor, synaptobrevin family	6955.06	0.740222	0.747597	0.153898	4.80983	1.5106e-06	5.31178e-06
SPAC7D4.03c	SPAC7D4.03c	conserved fungal family	3628.31	0.739418	0.756134	0.231281	3.19706	0.00138837	0.0030719
SPCC970.08	SPCC970.08	inositol polyphosphate kinase (predicted)	1031.02	0.739078	0.749523	0.184045	4.01574	5.92602e-05	0.000165521
SPBC16G5.16	SPBC16G5.16	transcription factor, zf-fungal binuclear cluster type (predicted)	1327.04	0.73858	0.751825	0.200076	3.69149	0.000222945	0.000564956
SPAC1834.11c	sec18	secretory pathway protein Sec18 (predicted)	2773.57	0.738429	0.755161	0.223343	3.30625	0.000945523	0.0021436
SPAC23D3.14c	aah2	alpha-amylase homolog Aah2 (predicted)	423.74	0.737393	0.755617	0.227591	3.24	0.00119531	0.00267092
SPCP1E11.02	ppk38	Ark1/Prk1 family protein kinase Ppk38	483.063	0.737224	0.753353	0.225524	3.26893	0.00107954	0.00242475
SPBC146.02	SPBC146.02	sequence orphan	276.467	0.736622	0.755209	0.233535	3.15423	0.00160922	0.00352819
SPBC543.08	SPBC543.08	phosphoinositide biosynthesis protein (predicted)	4840.68	0.73585	0.751084	0.208305	3.53255	0.000411565	0.000992924
SPCC5E4.03c	taf5	SAGA complex subunit/TATA-binding protein associated factor/transcription factor TFIID complex subunit Taf5	932.766	0.734806	0.741285	0.147803	4.97151	6.64346e-07	2.44549e-06
SPAC22F3.02	atf31	transcription factor Atf31	182.245	0.731832	0.767127	0.307649	2.37879	0.0173697	0.0306255
SPCC777.17c	SPCC777.17c	mitochondrial ribosomal protein subunit L9 (predicted)	430.728	0.731715	0.743614	0.192711	3.79695	0.000146485	0.000382283
SPBC725.07	pex5	peroxisomal targeting signal receptor Pex5	633.983	0.731579	0.748148	0.230829	3.16936	0.00152777	0.00336225
SPCC70.03c	SPCC70.03c	proline dehydrogenase (predicted)	4518.36	0.731555	0.759669	0.277818	2.63322	0.00845795	0.0160311
SPCC1235.11	mpc1	mitochondrial pyruvate transmembrane transporter subunit Mpc1	3559.06	0.73033	0.743713	0.20536	3.55635	0.000376049	0.000914494
SPBC31F10.15c	atp15	F0-ATPase epsilon subunit (predicted)	1907.92	0.730277	0.752241	0.261775	2.78971	0.00527552	0.0104465
SPAC4F8.12c	spp42	U5 snRNP complex subunit Spp42	1350.05	0.72969	0.739389	0.181248	4.02592	5.67535e-05	0.000159028
SPCC1450.12	SPCC1450.12	PXA domain protein	734.502	0.728963	0.747255	0.235378	3.09698	0.00195501	0.00421886
SPAC29B12.04	snz1	pyridoxine biosynthesis protein	11869.6	0.728152	0.742546	0.210574	3.45794	0.000544317	0.00129137
SPCC63.12c	pup3	20S proteasome complex subunit beta 3, Pup3 (predicted)	4101.7	0.728121	0.740526	0.202096	3.60285	0.000314751	0.000778224
SPCC18.19c	ost5	oligosaccharyltransferase complex zeta subunit Ost5 (predicted)	46.5006	0.727995	0.80418	0.441729	1.64806	0.0993407	0.145414
SPBC26H8.12	SPBC26H8.12	cytochrome c heme lyase (predicted)	471.863	0.727822	0.751648	0.274548	2.65098	0.00802578	0.0153241
SPBC1718.07c	zfs1	CCCH tandem zinc finger protein, human Tristetraprolin homolog Zfs1, involved in mRNA catabolism	2946.3	0.727755	0.746978	0.238598	3.05013	0.00228744	0.00487308
SPBC27B12.10c	tom7	mitochondrial TOM complex subunit Tom7 (predicted)	2662.27	0.727394	0.750751	0.264474	2.75034	0.00595337	0.0116731
SPBC1711.18	tam9	mitochondrial ribosomal protein subunit L36, MrpL36/YmL36 (predicted)	535.06	0.725618	0.735331	0.171008	4.24318	2.20376e-05	6.55876e-05
SPAC3H8.08c	SPAC3H8.08c	transcription factor (predicted)	692.165	0.72561	0.734274	0.161278	4.49912	6.82367e-06	2.1993e-05
SPBC460.02c	SPBC460.02c	glutathione S-transferase (predicted)	4786.7	0.725371	0.74719	0.254605	2.849	0.00438562	0.00884214
SPAC959.02	sec17	alpha SNAP (predicted)	1830.27	0.725245	0.736446	0.189553	3.82608	0.000130199	0.000343982
SPAC25B8.09	SPAC25B8.09	trans-aconitate 3-methyltransferase (predicted)	368.085	0.724827	0.746673	0.25485	2.84413	0.00445333	0.00896304
SPAC4D7.01c	sec71	Sec7 domain protein, ARF GEF (predicted)	647.952	0.72481	0.729708	0.127329	5.69242	1.25253e-08	5.82073e-08
SPCC613.10	qcr2	ubiquinol-cytochrome-c reductase complex core protein Qcr2 (predicted)	5717.04	0.723929	0.74583	0.256576	2.8215	0.00477992	0.00955164
SPBC1683.07	mal1	maltase alpha-glucosidase Mal1	751.891	0.723306	0.76742	0.35422	2.04197	0.0411543	0.0665972
SPAPJ691.03	SPAPJ691.03	mitochondrial inner membrane organizing system protein (predicted)	1768.2	0.720435	0.739638	0.242462	2.97133	0.0029651	0.00617199
SPBC32F12.15	tfb5	transcription factor TFIIH complex subunit Tfb5 (predicted)	647.744	0.719486	0.727122	0.150656	4.77568	1.79102e-06	6.21967e-06
SPBC609.02	ptn1	phosphatidylinositol-3,4,5-trisphosphate3-phosphatase Ptn1	197.854	0.717634	0.762907	0.373415	1.92181	0.0546295	0.0857832
SPAC9E9.03	leu2	3-isopropylmalate dehydratase Leu2 (predicted)	7402.99	0.715883	0.744493	0.305542	2.343	0.0191296	0.0334063
SPAC31A2.06	atp25	mitochondrial ATP synthase complex assembly protein Atp25 (predicted)	1468.21	0.715811	0.720772	0.12505	5.72418	1.03934e-08	4.8721e-08
SPAC4H3.09	SPAC4H3.09	mitochondrial type II fatty acid synthase component (predicted)	1845.03	0.714827	0.731029	0.227505	3.14202	0.00167787	0.00366148
SPAC20H4.11c	rho5	Rho family GTPase Rho5	1277.07	0.714796	0.764984	0.332819	2.1477	0.0317376	0.0527001
SPBC577.14c	spa1	ornithine decarboxylase antizyme with +1 programmed ribosomal frameshift Spa1	1003.22	0.714176	0.722768	0.173786	4.10951	3.965e-05	0.000114497
SPAC144.06	apl5	AP-3 adaptor complex subunit Apl5 (predicted)	769.983	0.713545	0.723638	0.178862	3.98937	6.62482e-05	0.000183428
SPAC18B11.10	tup11	transcriptional corepressor Tup11	916.755	0.712915	0.717492	0.132964	5.36171	8.24396e-08	3.41577e-07
SPBC27.02c	ask1	DASH complex subunit Ask1	271.144	0.712729	0.727492	0.218012	3.26921	0.00107848	0.0024238
SPBC13E7.10c	brf1	transcription factor TFIIIB complex subunit Brf1	350.243	0.712485	0.736908	0.276591	2.57595	0.00999645	0.018644
SPBC30D10.10c	tor1	phosphatidylinositol kinase Tor1	1185.06	0.711934	0.724313	0.19339	3.68135	0.000232006	0.00058643
SPAC1420.01c	SPAC56E4.08c	DUF1752 family protein, involved in regulation of transcription (predicted)	2807.73	0.709701	0.718631	0.170889	4.15299	3.28165e-05	9.59526e-05
SPAC1486.11	fmc1	mitochondrial matrix protein, F1F0 ATP synthase assembly factor Fmc1 (predicted)	223.043	0.709261	0.738149	0.291281	2.43497	0.0148932	0.0266742
SPBC23E6.01c	cxr1	mRNA processing factor	742.969	0.709135	0.724383	0.211564	3.35187	0.000802673	0.00184607
SPAC688.09	SPAC688.09	mitochondrial pyrimidine nucleotide transporter (predicted)	676.823	0.707959	0.716862	0.169386	4.17955	2.92086e-05	8.60509e-05
SPBC2D10.08c	SPBC2D10.08c	mitochondrial ribosomal protein subunit Yml6 (predicted)	712.633	0.707105	0.710731	0.108876	6.49462	8.32425e-11	4.92554e-10
SPAPB24D3.03	SPAPB24D3.03	agmatinase (predicted)	918.085	0.706992	0.718965	0.199701	3.54024	0.000399759	0.000968449
SPBC1289.04c	pob1	Boi family protein	1733.33	0.706922	0.718539	0.196083	3.60522	0.000311886	0.00077188
SPCC1442.14c	SPCC1442.14c	adenosine 5'-monophosphoramidase (predicted)	1849.22	0.706835	0.716169	0.176819	3.99751	6.40123e-05	0.000177589
SPBC29A3.08	pof4	elongin-A, F-box protein Pof4 (predicted)	435.117	0.706453	0.735413	0.304439	2.32051	0.0203135	0.03528
SPBC17D11.07c	rpn2	19S proteasome regulatory subunit Rpn2 (predicted)	3883.13	0.705687	0.717967	0.199519	3.53694	0.000404794	0.000978953
SPAC1782.06c	phb1	prohibitin Phb1 (predicted)	1683.35	0.705642	0.719888	0.216294	3.26242	0.00110464	0.00247862
SPAC644.14c	rad51	RecA family recombinase Rad51/Rhp51	777.395	0.704674	0.714992	0.183674	3.83655	0.000124774	0.00033131
SPAC750.07c	SPAC750.07c	S. pombe specific GPI anchored protein family 1	14.9494	0.703379	0.817133	0.556207	1.2646	0.206015	0.277144
SPBC3H7.06c	pof9	F-box protein Pof9	616.999	0.70328	0.742912	0.301009	2.33641	0.0194701	0.0339331
SPBC4.06	SPBC4.06	acid phosphatase (predicted)	1670.44	0.7026	0.708777	0.145834	4.81782	1.45134e-06	5.10854e-06
SPBP23A10.15c	qcr1	mitochondrial processing peptidase (MPP) complex beta subunit Qcr1 (predicted)	12330	0.701197	0.722801	0.26922	2.60455	0.00919953	0.0172868
SPAC1142.09	SPAC8C9.02	dubious	3.21033	0.699082	0.96307	0.73867	0.946407	0.343941	0.430712
SPAC637.10c	rpn10	19S proteasome regulatory subunit Rpn10	1314.9	0.697341	0.708764	0.198347	3.51577	0.000438477	0.00105494
SPBC216.01c	SPBC216.01c	DNA damage response protein (predicted)	639.981	0.6971	0.713367	0.239085	2.9157	0.00354889	0.00727886
SPBC19G7.13	tbf1	DNA binding factor Trf1	702.688	0.693718	0.714731	0.2544	2.72688	0.0063936	0.0124352
SPAC823.06	taf3	transcription factor TFIID complex subunit Taf3 (predicted)	240.077	0.693145	0.710024	0.240486	2.88227	0.00394824	0.00802032
SPBC14F5.02	trs65	TRAPP complex subunit Trs65 (predicted)	1320.56	0.69292	0.695685	0.0971177	7.13485	9.68949e-13	7.26348e-12
SPAC20G8.01	cdc17	ATP-dependent DNA ligase Cdc17	370.942	0.692024	0.702573	0.190002	3.6422	0.000270322	0.000675951
SPAC1A6.03c	SPAC1A6.03c	phospholipase (predicted)	6779.32	0.691847	0.716017	0.268289	2.57873	0.00991631	0.0185193
SPCC1840.01c	mog1	Ran GTPase binding protein Mog1	1022.64	0.690915	0.705154	0.203583	3.39378	0.000689351	0.00160872
SPAC1610.02c	SPAC1610.02c	mitochondrial ribosomal protein subunit L1 (predicted)	765.173	0.690757	0.701573	0.187627	3.68154	0.000231834	0.000586206
SPAC6F12.11c	sfc1	transcription factor TFIIIC complex A box associated subunit Sfc1	499.303	0.690724	0.706918	0.228415	3.02398	0.0024947	0.00528245
SPAC29E6.07	SPAC29E6.07	sequence orphan	18.7912	0.690333	0.815378	0.543955	1.2691	0.204405	0.275349
SPAC2C4.10c	csc4	SIP/FAR complex subunit, Csc4	567.129	0.689769	0.695391	0.136493	5.0535	4.33789e-07	1.63819e-06
SPAC13G7.03	upf3	up-frameshift suppressor 3 family protein (predicted)	198.806	0.68975	0.699839	0.184391	3.7407	0.00018351	0.000471517
SPAC16A10.05c	dad1	DASH complex subunit Dad1	280.041	0.688069	0.701796	0.213883	3.21703	0.00129525	0.00288227
SPAC637.04	SPAC637.04	cargo-transport protein Ypp1 (predicted)	1022.87	0.687528	0.704471	0.241656	2.84506	0.00444025	0.0089393
SPBC19C7.05	SPBC19C7.05	cell wall organization protein (predicted)	891.642	0.687463	0.707132	0.261417	2.62976	0.00854447	0.0161776
SPAC1142.01	SPAC17G6.18	DUF654 family protein	730.306	0.687015	0.693916	0.147763	4.64943	3.32847e-06	1.11657e-05
SPAC56F8.16	esc1	transcription factor Esc1 (predicted)	1898.55	0.686313	0.713089	0.272493	2.51865	0.0117807	0.0216257
SPCC16A11.14	sfh1	RSC complex subunit Sfh1	447.563	0.68614	0.703443	0.233136	2.94309	0.00324952	0.00670616
SPCC417.08	tef3	translation elongation factor eEF3	56682.7	0.684935	0.699414	0.219471	3.12084	0.00180334	0.00391331
SPBC21B10.07	SPBC21B10.07	glycosyl hydrolase family 16 (predicted)	1871.75	0.684925	0.701567	0.236213	2.89961	0.00373622	0.00763174
SPAC4G8.09	SPAC4G8.09	mitochondrial leucine-tRNA ligase (predicted)	518.569	0.684601	0.715128	0.31271	2.18926	0.0285782	0.0479205
SPBC36.04	cys11	cysteine synthase	3493.75	0.684318	0.692116	0.178924	3.82463	0.000130968	0.000345656
SPBC1604.07	atp4	F0-ATPase subunit (predicted)	10079.9	0.6835	0.694708	0.193073	3.54011	0.000399966	0.000968616
SPBC651.04	SPBC651.04	sequence orphan	486.872	0.683379	0.714814	0.358542	1.90599	0.0566511	0.0885954
SPAC2F3.02	SPAC2F3.02	ER protein translocation subcomplex subunit Sec72 (predicted)	1149.16	0.682523	0.692807	0.186941	3.65101	0.000261207	0.000656443
SPAC2E12.05	SPAC2E12.05	SPAC2E12.05	348.851	0.681923	0.698521	0.228133	2.98915	0.00279757	0.0058722
SPAP8A3.12c	tpp2	tripeptidyl-peptidase II Tpp2	1102.76	0.681775	0.689169	0.15581	4.37568	1.21053e-05	3.74457e-05
SPBC11G11.04	trs20	TRAPP complex subunit Trs20 (predicted)	492.58	0.68119	0.689232	0.168112	4.05199	5.07833e-05	0.000143275
SPCC338.10c	cox5	cytochrome c oxidase subunit V (predicted)	8227.07	0.681039	0.692738	0.194699	3.4979	0.000468935	0.00112243
SPBC16H5.04	SPBC16H5.04	pho88 family protein (predicted)	3650.94	0.680185	0.684961	0.128889	5.27729	1.31107e-07	5.26383e-07
SPAC144.18	vrg4	Golgi GDP-mannose transporter Vrg4 (predicted)	3489.4	0.680163	0.687481	0.158184	4.29981	1.70945e-05	5.16901e-05
SPCC1827.07c	SPCC1827.07c	SPX/EXS domain protein (predicted)	357.93	0.679596	0.687575	0.157989	4.30153	1.69619e-05	5.13336e-05
SPAC25B8.12c	SPAC25B8.12c	nucleotide-sugar phosphatase (predicted)	4228.27	0.677329	0.713165	0.356222	1.90143	0.0572461	0.0893903
SPAC13D6.04c	btb3	substrate adaptor for cullin 3 ubiquitin ligase Btb3	443.358	0.67549	0.684747	0.182138	3.70866	0.000208357	0.000530371
SPAC630.14c	tup12	transcriptional corepressor Tup12	2992.23	0.673055	0.681205	0.164732	4.08577	4.39316e-05	0.000125463
SPBC8D2.11	SPBC8D2.11	sequence orphan	2158.43	0.672992	0.682772	0.180925	3.71973	0.000199439	0.00050945
SPBC1921.03c	mex67	mRNA export receptor, Tap, nucleoporin Mex67	504.81	0.672931	0.692656	0.283116	2.37687	0.0174601	0.0307674
SPAC20H4.07	rad57	RecA family ATPase Rad57/Rhp57	524.458	0.672404	0.678984	0.160268	4.19551	2.72262e-05	8.03459e-05
SPBC146.10	mug57	meiotically upregulated gene Mug57	1330.25	0.67233	0.68029	0.159895	4.20483	2.6128e-05	7.71702e-05
SPAC24H6.02c	SPAC24H6.02c	TIM23 translocase complex subunit Tim15 (predicted)	260.765	0.671586	0.694727	0.274178	2.44945	0.0143074	0.0257769
SPBC26H8.01	thi2	thiazole biosynthetic enzyme	891.055	0.671526	0.683022	0.195612	3.43294	0.000597069	0.0014084
SPAPYUK71.03c	syn1	synaptotagmin family C2 domain protein, Syn1	3432.11	0.670639	0.682473	0.186978	3.58673	0.00033485	0.000823179
SPBC1677.02	dpm3	dolichol-phosphate mannosyltransferase subunit 3	2441.07	0.667981	0.677151	0.180192	3.70706	0.00020968	0.000533404
SPAC1002.02	pom34	nucleoporin Pom34	1439.58	0.66771	0.673046	0.136976	4.87464	1.09006e-06	3.8977e-06
SPCC1620.07c	SPCC1620.07c	lunapark homolog	1380.62	0.666053	0.673928	0.163095	4.08383	4.42995e-05	0.000126204
SPAC630.03	arp3	actin-like protein Arp3	4222.38	0.665939	0.677818	0.198777	3.35018	0.000807582	0.00185675
SPCC1235.15	dga1	diacylglycerol O-acyltransferase Dga1	2479.78	0.665726	0.684369	0.242757	2.74235	0.00610006	0.0119206
SPBC1539.01c	SPBC1539.01c	mitochondrial ribosomal protein subunit L15 (predicted)	1211.82	0.665455	0.675184	0.179264	3.71214	0.000205512	0.000523625
SPAC5D6.09c	mug86	acetate transmembrane transporter (predicted)	1471.58	0.664651	0.715569	0.348597	1.90665	0.0565663	0.0884869
SPAC1093.02	SPAC1093.02	pyridoxamine 5'-phosphate oxidase (predicted)	2646.51	0.66401	0.676597	0.209207	3.17395	0.00150382	0.00331475
SPBC26H8.04c	SPBC26H8.04c	DEP domain protein	492.568	0.663949	0.673609	0.183558	3.61711	0.000297907	0.000740163
SPAC1F12.10c	SPAC1F12.10c	NADPH-hemoprotein reductase (predicted)	535.721	0.662593	0.678131	0.244847	2.70615	0.00680691	0.0131804
SPBC646.05c	erg9	squalene synthase Erg9 (predicted)	4579.1	0.662036	0.669336	0.159929	4.13956	3.4798e-05	0.000101449
SPAC6C3.08	SPAC6C3.08	proteasome regulatory particle, gankyrin (predicted)	344.915	0.66023	0.687787	0.28284	2.33429	0.0195806	0.0341172
SPAC3G9.08	png1	ING family homolog Png1	412.749	0.659755	0.665162	0.139447	4.73122	2.23172e-06	7.64379e-06
SPBC1706.03	fzo1	mitochondrial dynamin family fusion GTPase protein (predicted)	624.154	0.659176	0.66325	0.119927	5.49646	3.87491e-08	1.6896e-07
SPAC23C4.07	tht2	meiotically upregulated gene Mug22	216.797	0.658957	0.74735	0.437578	1.50592	0.132087	0.187615
SPAP14E8.04	oma1	metallopeptidase Oma1 (predicted)	256.814	0.658205	0.669513	0.207495	3.17215	0.00151314	0.00333424
SPAC20H4.06c	SPAC20H4.06c	RNA-binding protein	403.287	0.656468	0.675745	0.259199	2.53268	0.0113193	0.0208656
SPBC660.08	SPBC660.08	sequence orphan	746.403	0.655679	0.663519	0.160785	4.07799	4.54265e-05	0.000129257
SPAC24C9.16c	cox8	cytochrome c oxidase subunit VIII (predicted)	2648.94	0.654572	0.679343	0.284176	2.3034	0.0212563	0.0367532
SPAC19G12.14	its3	1-phosphatidylinositol-4-phosphate 5-kinase Its3	1419.87	0.654364	0.664554	0.189605	3.4512	0.000558093	0.00132091
SPAC4A8.10	SPAC4A8.10	lipase (predicted)	1412.55	0.653973	0.668664	0.215611	3.03311	0.00242045	0.00514079
SPAC644.06c	cdr1	NIM1 family serine/threonine protein kinase Cdr1/Nim1	1754.21	0.653552	0.671594	0.243389	2.68522	0.00724822	0.0139538
SPAC22E12.17c	glo3	ARF GTPase activating protein (predicted)	3805.14	0.653544	0.659623	0.149871	4.36069	1.29651e-05	3.99287e-05
SPCC63.03	SPCC63.03	DNAJ domain protein, DNAJC11 family	79.6575	0.652619	0.693783	0.350473	1.86211	0.0625878	0.0965672
SPBC1921.02	rad60	DNA repair protein Rad60	434.616	0.652154	0.661216	0.186898	3.48936	0.000484179	0.00115614
SPBC1711.17	prp16	ATP-dependent RNA helicase Prp16	453.691	0.651275	0.66427	0.21221	3.06902	0.00214764	0.0046005
SPBC1861.06c	mug131	S. pombe specific UPF0300 family protein 4	158.034	0.649997	1.09601	0.672742	0.966191	0.333949	0.419701
SPAC6F6.05	ost2	oligosaccharyltransferase epsilon subunit Ost2 (predicted)	5912.86	0.649177	0.655031	0.143275	4.53098	5.87107e-06	1.90721e-05
SPCC1322.05c	SPCC1322.05c	leukotriene A-4 hydrolase (predicted)	2580.97	0.646981	0.657973	0.185951	3.47931	0.000502705	0.00119834
SPAC6B12.10c	spp1	DNA primase catalytic subunit Spp1	447.353	0.646711	0.655361	0.189295	3.41642	0.000634506	0.00149117
SPCC5E4.10c	SPCC5E4.10c	human leukocyte receptor 1 ortholog	223.281	0.645583	0.653081	0.156042	4.13725	3.51489e-05	0.000102344
SPAC23D3.17	SPAC23D3.17	conserved fungal protein	589.555	0.645334	0.674737	0.272604	2.36729	0.0179187	0.031528
SPAC22F3.06c	lon1	Lon protease homolog Lon1 (predicted)	1120.98	0.644699	0.653748	0.18025	3.5767	0.000347965	0.000852722
SPBC2F12.17	cox7	cytochrome c oxidase subunit VII Cox7 (predicted)	2648.48	0.644542	0.665585	0.261602	2.46383	0.0137463	0.024862
SPBC800.12c	SPBC800.12c	ubiquitin family protein (predicted)	735.987	0.643656	0.660573	0.240173	2.67997	0.00736292	0.0141629
SPBP19A11.03c	mts4	19S proteasome regulatory subunit Mts4	3058.87	0.643256	0.651256	0.16798	3.82937	0.000128472	0.000339966
SPAC2F3.07c	SPAC2F3.07c	sequence orphan	12.7844	0.642792	4.81986	0.559779	1.1483	0.250847	0.328236
SPBC1778.05c	SPBC1778.05c	human LAMTOR2 ortholog	1778.39	0.642694	0.65867	0.240358	2.67391	0.00749728	0.0144095
SPBC83.18c	fic1	C2 domain protein Fic1	1765.6	0.642654	0.65351	0.208575	3.08116	0.00206196	0.00443596
SPAC2F7.09c	SPAC2F7.09c	mitochondrial GTPase related protein (prediected)	444.693	0.64263	0.65117	0.173107	3.71233	0.000205359	0.000523425
SPAC14C4.10c	SPAC14C4.10c	Nudix family hydrolase	542.755	0.64259	0.6605	0.244027	2.63328	0.00845652	0.0160311
SPBC14C8.01c	cut2	securin, sister chromatid separation inhibitor	381.969	0.641717	0.655714	0.224573	2.8575	0.00426994	0.00862622
SPAC2C4.09	SPAC2C4.09	DUF1640 family protein	311.806	0.641194	0.665643	0.277991	2.30653	0.021081	0.0364771
SPAC17A5.06	ptr8	transcription factor TFIIH complex ERCC-3 subunit	719.427	0.640653	0.64509	0.127701	5.01682	5.25342e-07	1.95751e-06
SPBC1105.09	ubc15	ubiquitin conjugating enzyme Ubc15	624.563	0.639977	0.653007	0.225287	2.84072	0.00450125	0.00904907
SPAC16.05c	sfp1	transcription factor Sfp1 (predicted)	879.652	0.639883	0.660244	0.281784	2.27082	0.0231576	0.0397264
SPAC1D4.10	trz1	3'-tRNA processing endonuclease tRNAse Z L2 Trz1 (predicted)	900.233	0.639249	0.647284	0.167425	3.81812	0.000134472	0.000353571
SPAC1399.05c	toe1	transcription factor, zf-fungal binuclear cluster type	330.35	0.639243	0.650374	0.206749	3.09187	0.00198897	0.00428685
SPCC24B10.10c	yta4	mitochondrial outer membrane ATPase Msp1/Yta4 (predicted)	563.211	0.638655	0.652053	0.219226	2.91322	0.00357719	0.00732617
SPCC13B11.02c	SPCC13B11.02c	sequence orphan	18140	0.638604	0.705221	0.355204	1.79785	0.0722004	0.109851
SPBC27B12.03c	erg32	C-5 sterol desaturase Erg32	2495.2	0.637943	0.654732	0.250485	2.54683	0.0108707	0.0201349
SPCC1450.13c	SPCC1450.13c	riboflavin synthase	3911.04	0.637894	0.666068	0.261713	2.43738	0.0147941	0.0265649
SPAC1486.02c	dsc2	Golgi Dsc E3 ligase complex subunit Dsc2	2246.58	0.637106	0.642449	0.13817	4.61102	4.00698e-06	1.33135e-05
SPBC27B12.04c	far11	SIP/FAR complex subunit, Far11/Csc2	433.014	0.636185	0.643573	0.163771	3.8846	0.000102499	0.000276572
SPAC8C9.06c	ppr4	mitochondrial translation regulator Ppr4	1221.21	0.634778	0.648297	0.208443	3.04533	0.00232421	0.00494992
SPAC10F6.14c	SPAC10F6.14c	ABC1 kinase family protein (predicted)	845.532	0.634088	0.645598	0.203952	3.10901	0.00187718	0.00406345
SPAC17G8.14c	pck1	protein kinase C (PKC)-like Pck1	977.357	0.633666	0.638751	0.137995	4.59196	4.39104e-06	1.44658e-05
SPAC22A12.08c	SPAC22A12.08c	cardiolipin synthase/ hydrolase fusion protein (predicted)	1265.2	0.632922	0.646697	0.216049	2.92953	0.00339472	0.00698109
SPAC222.09	seb1	RNA-binding protein Seb1	1675.02	0.63106	0.642317	0.20571	3.06771	0.00215704	0.00461728
SPAC13F5.06c	sec10	exocyst complex subunit Sec10	451.537	0.630425	0.637182	0.163098	3.86531	0.000110948	0.000297878
SPAC3H5.11	SPAC3H5.11	NAD/NADH kinase (predicted)	692.828	0.630036	0.637811	0.166934	3.77417	0.000160544	0.000416951
SPAC23D3.04c	gpd2	glycerol-3-phosphate dehydrogenase Gpd2	4931.09	0.629866	0.639442	0.194081	3.24538	0.00117293	0.00262595
SPAC22A12.13	mug84	pig-P subunit (predicted)	511.25	0.629665	0.637492	0.172908	3.64162	0.000270928	0.000677222
SPBC354.09c	SPBC354.09c	Tre1 family protein, involved in vacuolar protein degradation (predicted)	1237.68	0.627854	0.640472	0.215357	2.91541	0.00355218	0.00728347
SPAC57A7.11	mip1	WD repeat protein, Raptor homolog Mip1	1529.45	0.627687	0.635682	0.167245	3.7531	0.000174663	0.000450109
SPBC2G2.07c	mug178	mitochondrial ribosomal protein subunit L51-b (predicted)	1363.03	0.627381	0.641094	0.219159	2.86268	0.00420071	0.00849862
SPAC23D3.07	pup1	20S proteasome complex subunit beta 2 (predicted)	1791.18	0.62544	0.633075	0.172069	3.63482	0.00027818	0.000693862
SPBC3B8.08	SPBC3B8.08	Sjogren's syndrome/scleroderma autoantigen 1 family (predicted)	284.918	0.621947	0.63613	0.224464	2.7708	0.00559183	0.0110167
SPAC144.17c	SPAC144.17c	6-phosphofructo-2-kinase (predicted)	698.406	0.619712	0.629194	0.177674	3.48792	0.000486789	0.00116158
SPAC9.08c	SPAC9.08c	steroid reductase (predicted)	1419.14	0.619439	0.632669	0.218326	2.83722	0.00455082	0.00913822
SPAC11D3.13	hsp3104	ThiJ domain protein	529.021	0.619197	0.657715	0.362435	1.70844	0.0875555	0.130457
SPCC1795.10c	SPCC1795.10c	Sed5 Vesicle Protein Svp26 (predicted)	1477.99	0.618803	0.627401	0.18895	3.27495	0.00105679	0.00237889
SPCC16C4.15	rml2	mitochondrial ribosomal protein subunit L2 (predicted)	791.105	0.616256	0.627253	0.205744	2.99525	0.00274221	0.00576639
SPAC9E9.06c	SPAC9E9.06c	threonine synthase (predicted)	4111.4	0.615868	0.622387	0.164962	3.73338	0.000188925	0.000484362
SPAC20H4.02	dsc3	Golgi Dsc E3 ligase complex subunit Dsc3	967.619	0.615521	0.621993	0.152749	4.02963	5.58637e-05	0.000156849
SPBC211.08c	mtr3	exosomal 3'-5' exoribonuclease, PH-like Mtr3	1150.83	0.615441	0.625992	0.200018	3.07693	0.00209146	0.00449529
SPBC8D2.19	mde3	serine/threonine protein kinase, meiotic Mde3	132.117	0.615282	1.2261	0.660161	0.932018	0.351327	0.438626
SPAC4F8.06	SPAC4F8.06	mitochondrial ribosomal protein subunit S12 (predicted)	395.817	0.614859	0.629723	0.233217	2.63642	0.00837852	0.0159021
SPAC186.01	pfl9	cell surface glycoprotein (predicted), DIPSY family	60.589	0.614665	0.672349	0.494794	1.24226	0.214139	0.286518
SPBC17F3.01c	rga5	Rho-type GTPase activating protein Rga5	1032.56	0.614023	0.649976	0.373588	1.64358	0.100263	0.146702
SPCC777.02	SPCC777.02	transcription factor (predicted)	1013.4	0.613457	0.619282	0.151021	4.06206	4.86411e-05	0.000137675
SPCC1672.11c	SPCC1672.11c	P-type ATPase P5 type (predicted)	2084.97	0.611319	0.619515	0.179692	3.40204	0.000668851	0.00156505
SPBC839.10	usp107	U1 snRNP-associated protein Usp107	750.254	0.611256	0.630892	0.262596	2.32775	0.0199256	0.0346493
SPAC1782.07	qcr8	ubiquinol-cytochrome-c reductase complex subunit 7	4072.12	0.610743	0.632672	0.289833	2.10722	0.0350984	0.0577324
SPAC513.06c	SPAC513.06c	dihydrodiol dehydrogenase (predicted)	2402.9	0.609946	0.659292	0.339123	1.7986	0.0720819	0.109787
SPAC8E11.06	SPAC8E11.06	sequence orphan	28.2139	0.608958	0.712487	0.448372	1.35816	0.174414	0.239375
SPBC13E7.11	rbd1	mitochondrial rhomboid protease (predicted)	944.447	0.608601	0.622191	0.209991	2.89823	0.00375278	0.00766109
SPBC8D2.14c	sed5	SNARE Sed5 (predicted)	833.24	0.608523	0.611602	0.111362	5.46439	4.64508e-08	1.99924e-07
SPBC1734.12c	alg12	dolichyl pyrophosphate Man7GlcNAc2 alpha-1,6-mannosyltransferase Alg12 (predicted)	1398.91	0.6084	0.623905	0.229917	2.64617	0.00814087	0.0155113
SPAC6G10.10c	SPAC6G10.10c	human hmmtag2 homolog	171.222	0.608095	0.631143	0.277747	2.18939	0.0285687	0.0479205
SPAC6G10.04c	SPAC6G10.04c	20S proteasome complex subunit alpha 6 subunit Pre5 (predicted)	2351.59	0.603119	0.61066	0.180281	3.34544	0.000821508	0.00188443
SPBC713.09	SPBC713.09	sequence orphan	776.907	0.601905	0.612192	0.183398	3.28196	0.00103089	0.00232506
SPAC1687.04	mcb1	MCM binding protein homolog Mcb1 (predicted)	253.218	0.601578	0.622925	0.271008	2.21978	0.0264337	0.0446456
SPCC18.03	SPCC18.03	shuttle craft like transcriptional regulator (predicted)	822.808	0.600187	0.613825	0.228489	2.62677	0.00862004	0.0163076
SPBC1198.12	mfr1	fizzy-related protein Mfr1	46.4038	0.599905	0.880876	0.62457	0.960508	0.336799	0.422449
SPAC17A2.07c	SPAC17A2.07c	sequence orphan	72.05	0.599247	0.633711	0.335701	1.78506	0.0742512	0.112649
SPAC29E6.05c	mxr1	peptide-methionine (S)-S-oxide reductase MsrA	563.08	0.599194	0.615578	0.23036	2.60112	0.00929205	0.0174513
SPBC3B9.15c	scp1	Sre1 cleavage activating protein, Scap Scp1	1864.51	0.597731	0.612477	0.238006	2.51141	0.0120251	0.0220108
SPCC338.06c	SPCC338.06c	heat shock protein Hsp20 family (predicted)	942.78	0.596946	0.601768	0.138086	4.323	1.53921e-05	4.68666e-05
SPAC23E2.02	lsd2	histone demethylase SWIRM2 (predicted)	780.302	0.596843	0.606286	0.194986	3.06096	0.00220629	0.00471314
SPAC9E9.07c	ypt2	GTPase Ypt2	4611.65	0.596465	0.604955	0.18048	3.30487	0.00095019	0.00215348
SPAC17G8.07	yaf9	YEATS family histone acetyltransferase subunit Yaf9	701.87	0.595853	0.606058	0.204684	2.91109	0.00360176	0.00737217
SPCC162.07	ent1	epsin	2747.22	0.594612	0.611488	0.246607	2.41118	0.0159012	0.0283128
SPBC1289.15	pfl5	cell surface glycoprotein (predicted)	830.366	0.594107	0.620341	0.310677	1.9123	0.0558379	0.087504
SPAC644.17c	mrpl9	mitochondrial ribosomal protein subunit L9 (predicted)	857.45	0.592748	0.616075	0.271919	2.17987	0.0292668	0.0489811
SPAC1296.05c	lcp1	cyclin L family cyclin	939.927	0.592288	0.600227	0.180923	3.2737	0.00106148	0.00238773
SPAC20G8.03	itr2	MFS myo-inositol transporter	9387.74	0.592164	0.59911	0.165744	3.57277	0.000353223	0.000864396
SPAPB17E12.12c	SPAPB17E12.12c	mitochondrial coenzyme A/ diphosphate transporter (predicted)	353.273	0.591354	0.602705	0.201832	2.92994	0.00339031	0.00697406
SPAC6F12.15c	cut9	anaphase-promoting complex subunit Cut9	315.863	0.590923	0.599565	0.180437	3.27495	0.00105679	0.00237889
SPAC167.03c	snu66	U4/U6 x U5 tri-snRNP complex subunit Snu66	314.531	0.589819	0.632869	0.369935	1.59439	0.110849	0.160348
SPCC1840.05c	SPCC1840.05c	phosphoglucomutase (predicted)	1176.85	0.589537	0.601874	0.221118	2.66616	0.00767226	0.0147053
SPCC70.06	SPCC70.06	nuclear export factor (predicted)	362.25	0.589503	0.600436	0.196685	2.9972	0.00272471	0.00573245
SPBC1105.10	rav1	RAVE complex subunit Rav1	855.416	0.589488	0.609721	0.251047	2.34812	0.0188686	0.0329753
SPCC18.20	SPCC18.20	sequence orphan	121.98	0.58893	0.604454	0.258519	2.27809	0.0227213	0.0390354
SPBC1306.01c	SPBC1306.01c	mitochondrial translation elongation factor G (predicted)	600.395	0.588857	0.598814	0.217327	2.70954	0.00673757	0.013065
SPBC30D10.04	swi3	replication fork protection complex subunit Swi3	358.89	0.588618	0.609865	0.271419	2.16866	0.0301082	0.050233
SPBC25H2.03	SPBC25H2.03	vacuolar protein involved in phosphoinositide metabolism (predicted)	290.562	0.588595	0.597974	0.189373	3.10812	0.00188282	0.00407313
SPBC19C2.05	ran1	serine/threonine protein kinase Ran1	570.286	0.588369	0.597858	0.187904	3.13122	0.00174081	0.00378464
SPBC215.12	cwf10	U5 snRNP GTPase subunit Cwf10	760.423	0.587234	0.595324	0.186021	3.15682	0.00159502	0.00350143
SPAC1002.05c	jmj2	histone demethylase Jmj2	361.945	0.58654	0.599013	0.211015	2.77962	0.00544226	0.0107462
SPCC622.10c	SPCC622.10c	exocyst complex subunit Sec5 (predicted)	1169.5	0.586412	0.600207	0.213916	2.74132	0.00611924	0.0119547
SPCC188.07	ccq1	telomere maintenance protein Ccq1	763.99	0.586154	0.597216	0.204595	2.86495	0.00417069	0.00844766
SPAC1F3.10c	37165	mitochondrial intermediate peptidase Oct1 (predicted)	821.072	0.585397	0.606493	0.246919	2.3708	0.0177495	0.0312537
SPBC1718.01	pop1	cullin 1 adaptor protein Pop1	908.835	0.585023	0.591437	0.160676	3.64101	0.000271569	0.000678582
SPBC651.12c	dbl7	sequence orphan, localizing to double strand breaks Dbl7	1109.72	0.584998	0.59237	0.162587	3.59805	0.000320611	0.000790396
SPCC1259.15c	ubc11	ubiquitin conjugating enzyme E2-C, Ubc11	1635.49	0.584455	0.595341	0.204598	2.8566	0.0042821	0.00864828
SPAC19A8.09	SPAC19A8.09	ER to Golgi transport protein Yos1 (predicted)	488.103	0.584106	0.594303	0.190281	3.0697	0.00214274	0.00459281
SPBC20F10.07	SPBC20F10.07	GRAM domain protein	757.12	0.583941	0.58789	0.126949	4.5998	4.22891e-06	1.39646e-05
SPBC119.17	SPBC119.17	mitochondrial metalloendopeptidase (predicted)	1243.87	0.582791	0.590954	0.18537	3.14394	0.00166689	0.00364092
SPBC713.06	adl1	DNA ligase (predicted)	569.125	0.581838	0.592029	0.177113	3.28511	0.00101941	0.0023014
SPBP4H10.08	qcr10	Reiske ISP-associated protein, ubiquinol-cytochrome-c reductase complex subunit Qcr10 (predicted)	4986.48	0.580301	0.59266	0.229044	2.53358	0.0112905	0.0208187
SPAC824.09c	SPAC824.09c	GTPase activating protein (predicted)	1010.92	0.579445	0.5871	0.175068	3.30984	0.000933508	0.0021191
SPAC890.03	ppk16	serine/threonine protein kinase Ppk16 (predicted)	764.937	0.578825	0.58479	0.153578	3.76894	0.000163941	0.000424982
SPAC17A2.06c	vps8	WD repeat protein Vps8 (predicted)	1200.49	0.57801	0.582953	0.138993	4.15855	3.2027e-05	9.3801e-05
SPCC74.02c	SPCC74.02c	mRNA cleavage and polyadenylation specificity factor complex associated protein	428.499	0.577972	0.589339	0.199304	2.89995	0.00373218	0.00762572
SPBC651.06	mug166	sequence orphan	498.584	0.577745	0.58933	0.216457	2.6691	0.00760545	0.0145893
SPBC646.15c	pex16	Pex16 family peroxisome import protein Pex16 (predicted)	707.307	0.577147	0.580943	0.123492	4.67356	2.96017e-06	9.99684e-06
SPAC1565.01	SPAC1565.01	conserved fungal protein	4014.73	0.577094	0.597521	0.279343	2.0659	0.0388381	0.0632111
SPAC27E2.11c	SPAC27E2.11c	sequence orphan	77463.6	0.576998	0.588695	0.214791	2.68632	0.00722428	0.0139199
SPBC31F10.02	SPBC31F10.02	acyl-CoA hydrolase (predicted)	946.741	0.57661	0.588914	0.21279	2.70977	0.00673308	0.0130627
SPAC57A10.08c	SPAC57A10.08c	carboxylic ester hydrolase activity (predicted)	392.446	0.574978	0.587419	0.217289	2.64614	0.00814156	0.0155113
SPAC3G6.09c	tps2	trehalose-phosphate synthase Tps2 (predicted)	1254.5	0.574812	0.578336	0.118216	4.86238	1.15982e-06	4.13445e-06
SPAC27F1.07	ost1	dolichyl-diphospho-oligosaccharide-protein glycosyltransferase Ost1 (predicted)	10682.8	0.574812	0.581014	0.157597	3.64734	0.000264968	0.000664702
SPCC1902.01	gaf1	transcription factor Gaf1	2462.87	0.574316	0.582274	0.177745	3.23113	0.00123302	0.00274816
SPAC1556.08c	cbs2	protein kinase activator (predicted)	2872.45	0.572812	0.578658	0.147563	3.88182	0.000103676	0.000279532
SPCC61.05	SPCC61.05	S. pombe specific multicopy membrane protein family 1	1011.82	0.571817	0.584658	0.214004	2.672	0.00754011	0.0144838
SPBC887.18c	hfi1	SAGA complex subunit Hfi1	369.421	0.571543	0.583983	0.221803	2.57681	0.00997181	0.018608
SPBC32H8.12c	act1	actin Act1	56068.6	0.571526	0.578082	0.162896	3.50854	0.000450578	0.00108219
SPBC1703.09	SPBC1703.09	sequence orphan	348.372	0.571324	0.581337	0.204078	2.79953	0.00511768	0.0101541
SPAC19A8.12	dcp2	mRNA decapping complex catalytic subunit Dcp2	969.664	0.571289	0.577966	0.1598	3.57502	0.000350199	0.000857594
SPBC4B4.10c	atg5	autophagy associated protein Atg5	1531.24	0.569472	0.577862	0.173428	3.28363	0.00102479	0.00231206
SPAC1486.05	nup189	nucleoporin Nup98 and Nup96	1631.97	0.568586	0.574899	0.170578	3.33328	0.000858276	0.00196298
SPCC1322.02	SPCC1322.02	sequence orphan	618.55	0.56747	0.573595	0.160551	3.53451	0.00040853	0.000986622
SPAPB1A11.04c	mca1	transcription factor, zf-fungal binuclear cluster type (predicted)	1153.05	0.564537	0.581659	0.257643	2.19116	0.0284402	0.0477348
SPAPB1A10.08	SPAPB1A10.08	sequence orphan	802.71	0.563799	0.587907	0.307317	1.83459	0.0665669	0.102255
SPBC15D4.10c	amo1	nuclear rim protein Amo1	722.266	0.563456	0.570071	0.167239	3.36916	0.000753969	0.00174438
SPAC1250.07	sfc7	TFIIIC subunit Sfc7 (predicted)	1234.89	0.563247	0.576058	0.210321	2.67804	0.00740547	0.0142408
SPBC21C3.16c	spt4	transcription elongation factor complex subunit Spt4	293.777	0.562474	0.568515	0.161112	3.4912	0.000480864	0.00114901
SPAC6B12.11	drc1	DNA replication checkpoint protein Drc1	457.264	0.562313	0.576761	0.245849	2.28723	0.0221825	0.0382129
SPAC4C5.03	SPAC4C5.03	CTNS domain protein (SMART)	2894.85	0.561066	0.568967	0.186513	3.00819	0.00262806	0.00554301
SPCC1682.16	rpt4	19S proteasome regulatory subunit Rpt4 (predicted)	2412.33	0.560483	0.564324	0.130735	4.28716	1.80971e-05	5.44392e-05
SPBC14F5.13c	pho8	vacuolar membrane alkaline phosphatase (predicted)	2553.28	0.559899	0.568773	0.185269	3.02209	0.00251036	0.00531239
SPBC691.03c	apl3	AP-2 adaptor complex subunit Alp3 (predicted)	1076.25	0.559845	0.56405	0.134302	4.16857	3.06523e-05	9.00009e-05
SPBC146.14c	sec26	coatomer beta subunit (predicted)	6894.74	0.559582	0.566781	0.174592	3.20508	0.00135023	0.00299508
SPBC1198.10c	slm5	mitochondrial asparagine-tRNA ligase Slm5 (predicted)	766.447	0.55946	0.583518	0.268965	2.08005	0.0375209	0.0612562
SPAC15A10.11	ubr11	UBR ubiquitin ligase Ubr11	1899.19	0.558583	0.570478	0.220703	2.53092	0.0113763	0.0209493
SPBC336.05c	SPBC336.05c	small RNA 2'-O-methyltransferase activity (predicted)	340.49	0.558373	0.603678	0.333184	1.67587	0.093764	0.138381
SPBC211.06	gfh1	gamma tubulin complex subunit Gfh1	1215.27	0.558141	0.560137	0.094547	5.90332	3.56258e-09	1.7609e-08
SPAC2F3.14c	saf2	splicing associated factor Saf2	332.271	0.555701	0.566493	0.213711	2.60025	0.00931566	0.0174909
SPAC1834.02	aro1	pentafunctional aromatic polypeptide Aro1 (predicted)	3940.27	0.555668	0.562871	0.169919	3.27019	0.00107477	0.00241625
SPBC31A8.01c	rtn1	reticulon-like protein Rtn1	25975.1	0.555587	0.571287	0.231276	2.40227	0.0162937	0.0289308
SPAC12B10.06c	emi5	succinate dehydrogenase subunit Emi5 (predicted)	723.195	0.555574	0.564865	0.193993	2.86389	0.00418472	0.00846874
SPBC582.08	SPBC582.08	alanine aminotransferase (predicted)	2484.44	0.555531	0.569237	0.237363	2.34043	0.0192617	0.0336118
SPAC630.15	mug177	sequence orphan	350.008	0.555137	0.589136	0.332955	1.6673	0.095454	0.140401
SPBC56F2.03	SPBC56F2.03	actin-like protein Arp10 (predicted)	72.0681	0.554788	0.959602	0.660464	0.839997	0.40091	0.490465
SPBC1A4.10c	pmc1	mediator complex subunit Pmc1	983.549	0.554574	0.559255	0.146017	3.798	0.000145868	0.000380815
SPAP27G11.05c	vps41	HOPS complex subunit Vps41 (predicted)	613.134	0.554063	0.562828	0.189382	2.92563	0.00343759	0.00706302
SPBC18H10.11c	ppr2	mitochondrial PPR repeat protein Ppr2	267.676	0.553507	0.563377	0.197557	2.80175	0.00508257	0.0100925
SPCC1442.11c	SPCC1442.11c	sequence orphan	22.5345	0.553352	1.63563	0.767488	0.720991	0.470915	0.561278
SPCC663.14c	trp663	TRP-like ion channel (predicted)	68.354	0.553062	0.817276	0.589194	0.938676	0.347897	0.434809
SPBC27B12.11c	pho7	transcription factor Pho7	1209.52	0.551982	0.560453	0.203808	2.70834	0.00676199	0.0131043
SPAC1250.03	ubc14	ubiquitin conjugating enzyme Ubc14 (predicted)	2232.69	0.550467	0.562093	0.202584	2.71723	0.00658311	0.0127895
SPBC12D12.08c	ned8	ubiquitin-like protein modifier Ned8	344.021	0.550442	0.570935	0.268613	2.0492	0.0404424	0.0655558
SPAC19B12.07c	SPAC19B12.07c	human ZNF277 ortholog	519.553	0.54967	0.557122	0.175138	3.1385	0.00169816	0.00369776
SPCC14G10.03c	ump1	proteasome maturation factor Ump1 (predicted)	1609.82	0.549214	0.555096	0.161031	3.41061	0.000648172	0.00152125
SPAC18G6.06	SPAC18G6.06	U3 snoRNP-associated protein Utp11 (predicted)	649.928	0.548319	0.570027	0.289841	1.89179	0.0585188	0.0910727
SPBC3B8.02	php5	CCAAT-binding factor complex subunit Php5	1618.2	0.547823	0.557746	0.20514	2.67048	0.0075743	0.0145375
SPAC3A12.12	atp11	F1-ATPase chaperone Atp11 (predicted)	462.148	0.547723	0.559117	0.208976	2.62098	0.00876765	0.0165553
SPAC26H5.12	rpo41	mitochondrial RNA polymerase Rpo41	686.439	0.545558	0.558316	0.224724	2.42768	0.0151959	0.0271676
SPAC22F8.08	sec24	COPII cargo receptor Sec24/Sfb2 subunit	5594.04	0.545373	0.552687	0.173106	3.15052	0.00162981	0.00356773
SPAC343.13	SPAC343.13	mitochondrial glutamyl-tRNA amidotransferase beta subunit (predicted)	226.461	0.545014	0.559776	0.270974	2.01132	0.0442921	0.0710176
SPAC6G9.16c	SPAC6G9.16c	sequence orphan	244.651	0.544291	0.559541	0.230964	2.3566	0.018443	0.0323365
SPAC167.04	pam17	TIM23 translocase complex-associated motor subunit Pam17 (predicted)	893.612	0.543509	0.551519	0.180879	3.00482	0.00265735	0.00559804
SPAC227.04	atg10	autophagy C terminal domain family protein Atg10 (predicted)	397.292	0.543303	0.551944	0.182764	2.97269	0.00295199	0.00614899
SPAC1D4.06c	csk1	cyclin-dependent kinase activating kinase Csk1	370.089	0.542712	0.549098	0.164975	3.28967	0.00100304	0.00226738
SPAC30D11.13	hus5	SUMO conjugating enzyme Hus5	547.456	0.542501	0.55849	0.25607	2.11856	0.0341274	0.0562845
SPAC10F6.08c	nht1	HMG box protein	142.786	0.542325	0.554394	0.225572	2.40422	0.0162068	0.0287984
SPAP27G11.08c	meu32	sequence orphan Meu32	15.1427	0.542185	0.69891	0.563755	0.961737	0.336182	0.421901
SPAC458.03	tel2	Tel2/Rad-5/Clk-2 family protein Tel2	663.392	0.541339	0.547597	0.162473	3.33187	0.000862649	0.00197104
SPBC25D12.04	suc22	ribonucleotide reductase small subunit Suc22	4102.03	0.540775	0.551273	0.226267	2.38999	0.0168488	0.0298255
SPBC1604.16c	SPBC1604.16c	RNA-binding protein, G-patch type (predicted)	556.79	0.540714	0.553333	0.213298	2.53502	0.0112441	0.0207498
SPAC27E2.09	mak2	histidine kinase Mak2	1157.23	0.538776	0.547803	0.197579	2.72689	0.00639346	0.0124352
SPBC839.09c	mrp21	mitochondrial ribosomal protein subunit Mrp21 (predicted)	952.967	0.538497	0.543511	0.150507	3.57788	0.000346394	0.000849169
SPAC15A10.03c	rad54	DNA-dependent ATPase Rad54/Rhp54	361.247	0.538432	0.549642	0.230387	2.33708	0.0194352	0.0338892
SPBC17A3.05c	SPBC17A3.05c	DNAJ/DUF1977 DNAJB12 homolog (predicted)	1308.15	0.538418	0.542505	0.138877	3.87694	0.000105779	0.0002847
SPBC1215.01	shy1	SURF-family protein Shy1 (predicted)	1250.4	0.538282	0.546015	0.167928	3.20543	0.0013486	0.00299241
SPAC31A2.13c	sft1	SNARE Sft1 (predicted)	568.236	0.535489	0.550594	0.237441	2.25525	0.0241176	0.0412037
SPAC17H9.09c	ras1	GTPase Ras1	982.309	0.535482	0.545394	0.212232	2.52309	0.0116327	0.0213878
SPAC2G11.03c	vps45	vacuolar sorting protein Vps45	1149.44	0.534602	0.539916	0.144283	3.70524	0.000211193	0.000536926
SPCC1183.05c	lig4	DNA ligase Lig4	340.189	0.533276	0.550682	0.246294	2.1652	0.0303722	0.0506251
SPBC106.16	pre6	20S proteasome complex subunit alpha 4 Pre6	1799.18	0.532758	0.540365	0.189122	2.817	0.00484739	0.00966438
SPCC1223.13	cbf12	CBF1/Su(H)/LAG-1 family transcription factor Cbf12	820.677	0.532073	0.556108	0.307256	1.73169	0.0833284	0.124984
SPBC14C8.05c	meu17	glucan-alpha-1,4-glucosidase	61.0699	0.532032	0.656056	0.536857	0.991011	0.32168	0.406033
SPAC3A11.04	SPAC3A11.04	seipin homolog	527.477	0.531205	0.540543	0.203307	2.61282	0.00897996	0.0169151
SPAC22E12.11c	set3	histone lysine methyltransferase Set3	901.572	0.531147	0.53678	0.167058	3.17941	0.00147575	0.00325699
SPAC1687.05	pli1	SUMO E3 ligase Pli1	4979.65	0.530805	0.537029	0.141023	3.76397	0.000167237	0.000432884
SPCC1223.02	nmt1	4-amino-5-hydroxymethyl-2-methylpyrimidine phosphate synthase Nmt1	47.3899	0.529956	0.686333	0.570582	0.928797	0.352994	0.440235
SPBC1685.07c	avt5	vacuolar amino acid import transporter Avt5	413.953	0.529501	0.541198	0.218214	2.42652	0.0152444	0.0272474
SPAC17A2.14	SPAC17G6.01	CorA family magnesium ion transporter	1179.34	0.529432	0.533126	0.131755	4.01831	5.86177e-05	0.000163923
SPBC582.07c	rpn7	19S proteasome regulatory subunit Rpn7	2012.92	0.52923	0.54062	0.226433	2.33725	0.0194264	0.0338823
SPAC30D11.10	rad52	DNA recombination protein Rad52 (previously Rad22)	260.532	0.529159	0.544567	0.239307	2.21121	0.027021	0.0455276
SPBC25H2.16c	SPBC25H2.16c	adaptin (predicted)	1850.87	0.528698	0.533075	0.140222	3.77043	0.000162969	0.000422776
SPBC1734.10c	SPBC1734.10c	mRNA processing protein, predicted ubiquitin ligase (predicted)	1313.73	0.527888	0.531384	0.120551	4.37895	1.19253e-05	3.69378e-05
SPBC19C7.02	ubr1	N-end-recognizing protein Ubr1	1120.64	0.525864	0.531195	0.151969	3.46034	0.000539501	0.00128038
SPAC22F8.12c	shf1	small histone ubiquitination factor Shf1	514.039	0.525486	0.533537	0.176467	2.97781	0.00290317	0.00606055
SPAC1687.17c	SPAC1687.17c	Der1-like (degradation in the ER) family (predicted)	1487.03	0.524683	0.533838	0.200412	2.61803	0.00884393	0.0166904
SPAPB1A10.05	SPAPB1A10.05	sequence orphan	220.381	0.522706	0.53288	0.20574	2.54061	0.0110659	0.0204531
SPAC11H11.06	arp2	ARP2/3 actin-organizing complex subunit Arp2	5461.67	0.521676	0.529985	0.197237	2.64492	0.0081711	0.0155464
SPAC57A7.04c	pabp	mRNA export shuttling protein	15691.4	0.521329	0.535108	0.234941	2.21898	0.0264884	0.0447271
SPBC887.09c	sog2	leucine-rich repeat protein Lrp1	618.389	0.520173	0.531431	0.221241	2.35116	0.0187149	0.032764
SPBC3B9.09	vps36	ESCRT II complex subunit Vps36	416.682	0.518811	0.522936	0.14215	3.64974	0.000262506	0.000658996
SPAC56E4.02c	alg13	N-acetylglucosaminyldiphosphodolichol N-acetylglucosaminyltransferase Alg13 (predicted)	687.842	0.518649	0.536212	0.26643	1.94666	0.0515751	0.0812607
SPAC1751.02c	rsm19	mitochondrial ribosomal protein subunit S19 (predicted)	1174.67	0.517727	0.523844	0.155392	3.33175	0.000863018	0.00197124
SPCC4G3.09c	gyp3	GTPase activating protein Gyp3 (predicted)	1626.3	0.516552	0.520795	0.147057	3.51259	0.000443764	0.00106729
SPCC188.02	par1	protein phosphatase regulatory subunit Par1	1574.65	0.516258	0.518256	0.101011	5.1109	3.20635e-07	1.23419e-06
SPBC1539.09c	trp1	anthranilate synthase component II, multifunctional enzyme (predicted)	1745.48	0.515508	0.523602	0.195452	2.63752	0.00835156	0.0158639
SPAC3A12.17c	cys12	cysteine synthase Cys12	949.352	0.514976	0.523291	0.198351	2.59629	0.0094236	0.0176841
SPBC29A3.10c	atp14	F1-ATPase subunit H (predicted)	4568.89	0.514965	0.526856	0.229734	2.24157	0.0249891	0.0425033
SPCC1450.11c	cek1	serine/threonine protein kinase Cek1	1277.13	0.513062	0.526069	0.248832	2.06188	0.039219	0.0637161
SPCC4G3.13c	SPCC4G3.13c	CUE domain protein Cue1/4 family involved in ER associated protein catabolism (predicted)	1075.7	0.512524	0.51788	0.154144	3.32498	0.00088426	0.00201581
SPBC428.08c	clr4	histone H3 lysine methyltransferase Clr4	305.405	0.51045	0.51487	0.14811	3.44642	0.000568057	0.00134268
SPBP8B7.12c	fta3	CENP-H homolog Fta3	1295	0.509621	0.515993	0.181145	2.81333	0.00490311	0.00976434
SPBC4B4.11	SPBC4B4.11	conserved fungal protein	928.677	0.50962	0.524173	0.224878	2.26621	0.0234388	0.0401398
SPBC887.07	mrpl38	mitochondrial ribosomal protein subunit L38 (predicted)	553.427	0.50909	0.525809	0.271152	1.87751	0.0604487	0.0936854
SPAC6F6.09	eaf6	NuA4 histone acetyltransferase complex subunit Eaf6 (predicted)	319.729	0.508648	0.519947	0.226355	2.24712	0.0246324	0.041968
SPAC1851.04c	ric1	Ypt/Rab-specific guanyl-nucleotide exchange factor (GEF) subunit Ric1	779.93	0.508122	0.513308	0.146234	3.47472	0.000511377	0.00121694
SPAC17G6.03	SPAC17G6.03	phosphoprotein phosphatase (predicted)	821.592	0.505056	0.544715	0.354272	1.42562	0.153979	0.2153
SPAC27D7.14c	tpr1	RNA polymerase II associated Paf1 complex subunit Tpr1	1292.86	0.504021	0.511258	0.18743	2.68911	0.00716434	0.0138151
SPAC18G6.01c	SPAC18G6.01c	chalcone related protein family	517.4	0.503817	0.516745	0.240218	2.09734	0.0359638	0.0589894
SPAC869.04	SPAC869.04	formamidase-like protein (predicted)	0.808479	0.503201	1.17707	0.606325	0.829918	0.406585	0.496535
SPAC57A7.13	SPAC57A7.13	RNA-binding protein, involved in splicing (predicted)	397.505	0.502959	0.516359	0.23326	2.15622	0.0310665	0.0516717
SPBC1289.09	tim21	TIM23 translocase complex subunit Tim21 (predicted)	950.368	0.502685	0.511097	0.193704	2.59512	0.00945588	0.0177352
SPCC16C4.18c	taf6	histone H4-like TAF Taf6, SAGA complex subunit	1722.99	0.500448	0.504933	0.149433	3.34899	0.000811075	0.00186355
SPBC3D6.13c	pdi2	ER associated protein disulfide isomerase Pdi2	4079.2	0.500291	0.510259	0.20774	2.40826	0.016029	0.0285258
SPBC16A3.03c	ppr7	mitochondrial PPR repeat protein Ppr7	2057.5	0.499909	0.507489	0.189974	2.63146	0.00850197	0.0161058
SPAC1782.03	saf3	splicing associated factor Saf3	264.795	0.499883	0.512156	0.237542	2.10439	0.035344	0.0580954
SPBC11B10.09	cdc2	cyclin-dependent protein kinase Cdk1/Cdc2	1920.28	0.499625	0.506137	0.174323	2.8661	0.00415567	0.00841969
SPCC330.06c	SPCC330.06c	thioredoxin peroxidase (predicted)	12830.6	0.499611	0.527018	0.355871	1.40391	0.160345	0.223086
SPAC6F12.17	rna14	mRNA cleavage and polyadenylation specificity factor complex subunit Rna14 (predicted)	792.464	0.499119	0.507719	0.212435	2.34951	0.0187979	0.0328763
SPBC31F10.08	mde2	Mde2 protein	166.557	0.498291	0.9101	0.655465	0.760211	0.447129	0.537692
SPCC1494.02c	taf13	transcription factor TFIID complex subunit Taf13 (predicted)	687.748	0.497818	0.510454	0.240978	2.06583	0.0388449	0.0632111
SPAC17A5.16	ftp105	Ubp5 interacting protein Ftp105	1174.61	0.497348	0.505295	0.197211	2.5219	0.0116721	0.0214547
SPBC1198.11c	reb1	RNA polymerase I transcription termination factor Reb1	501.385	0.497286	0.51201	0.260963	1.90558	0.0567048	0.0886242
SPAC22F8.04	SPAC22F8.04	triose phosphate transporter (predicted)	4562.49	0.496828	0.506378	0.211055	2.35402	0.0185716	0.0325538
SPCC1795.07	SPCC1795.07	mitochondrial ribosomal protein subunit S37 (predicted)	696.146	0.495922	0.503918	0.177913	2.78744	0.00531263	0.010511
SPBC16H5.12c	SPBC16H5.12c	conserved fungal protein	1450.47	0.494792	0.499639	0.156872	3.15412	0.0016098	0.00352835
SPAC29A4.19c	cta5	Ca2+/Mn2+ transporting P-type ATPase P5 type Cta5	1432.94	0.494278	0.504492	0.200346	2.46712	0.0136205	0.0246664
SPCC736.07c	SPCC736.07c	unconventional prefoldin involved in translation initiation (predicted)	376.69	0.494017	0.51146	0.275218	1.795	0.0726534	0.110489
SPCC11E10.04	ppr6	mitochondrial PPR repreat protein Ppr6	661.435	0.493634	0.498111	0.154023	3.20493	0.00135095	0.00299574
SPCC1884.01	SPCC1884.01	sequence orphan	120.614	0.493064	0.548345	0.426576	1.15586	0.247737	0.324835
SPAC24H6.13	SPAC24H6.13	DUF221 family protein implicated in Golgi to plasma membrane transport (predicted)	1520.02	0.492907	0.504456	0.226783	2.17347	0.0297447	0.0496977
SPBC30D10.02	SPBC30D10.02	transcription corepressor (predicted)	836.665	0.492715	0.496425	0.131011	3.76086	0.000169333	0.000437663
SPAC2G11.10c	SPAC2G11.10c	thiosulfate sulfurtransferase, URM1 activating enzyme (predicted)	305.014	0.492032	0.504399	0.239417	2.05513	0.0398668	0.0646934
SPBC32C12.02	ste11	transcription factor Ste11	1560.85	0.491866	0.505104	0.247753	1.98531	0.0471105	0.0750378
SPBC660.13c	ssb1	DNA replication factor A subunit Ssb1	774.71	0.491401	0.500963	0.231447	2.12317	0.0337398	0.0557599
SPAC1705.02	SPAC1F2.02c	human 4F5S homolog	1057.45	0.491169	0.508666	0.26718	1.83835	0.0660112	0.101513
SPBC4B4.04	SPBC4B4.04	translation initiation factor eIF2A (predicted)	2935.29	0.4911	0.495091	0.140522	3.49483	0.000474371	0.00113466
SPAC25B8.10	SPAC25B8.10	trans-aconitate 3-methyltransferase (predicted)	1712.72	0.489321	0.502732	0.24166	2.02483	0.0428847	0.0690937
SPAC4A8.13c	pts1	20S proteasome complex subunit beta 5	4250.98	0.488902	0.499024	0.211867	2.30758	0.0210223	0.0363846
SPBC29A3.18	cyt1	cytochrome c1 Cyt1 (predicted)	5183	0.488867	0.504934	0.289818	1.68681	0.0916408	0.135734
SPBC530.16	ksh1	DUF1242 family protein, secretory pathway component Ksh1 (predicted)	302.667	0.488709	0.498112	0.20771	2.35285	0.0186303	0.0326322
SPBC215.13	SPBC215.13	sequence orphan	3225.41	0.488019	0.511574	0.302752	1.61194	0.106975	0.15545
SPAC6F6.07c	rps13	40S ribosomal protein S13	70848.2	0.487794	0.499794	0.232724	2.09602	0.0360804	0.0591668
SPCC31H12.02c	mug73	membrane transporter (predicted)	76.0955	0.487705	0.514484	0.37273	1.30847	0.190715	0.259355
SPAC22F3.07c	atp20	F0-ATPase subunit G (predicted)	2191.52	0.487126	0.495076	0.200012	2.43549	0.0148717	0.0266562
SPBC28F2.11	SPBC28F2.11	HMG box protein	2043.9	0.48595	0.493984	0.20148	2.41191	0.0158694	0.0282634
SPAC1B1.02c	SPAC1B1.02c	NAD/NADH kinase (predicted)	809.066	0.485607	0.488833	0.125688	3.86358	0.000111738	0.000299672
SPCC18.11c	sdc1	Dpy-30 domain protein Sdc1	1247.98	0.485354	0.489573	0.15326	3.16686	0.00154094	0.00338909
SPAC25H1.08c	SPAC25H1.08c	ribosome biogenesis protein Sqt1 (predicted)	1222.82	0.48515	0.491492	0.199109	2.43661	0.0148257	0.0266079
SPAC869.01	SPAC869.01	amidase (predicted)	1.41074	0.484112	1.34421	0.729994	0.663173	0.50722	0.596218
SPBC1685.10	rps27	40S ribosomal protein S27 (predicted)	41874	0.482329	0.50121	0.284332	1.69636	0.0898184	0.133487
SPAC23C4.19	spt5	transcription elongation factor Spt5	927.501	0.482126	0.498472	0.271571	1.77533	0.0758442	0.114792
SPAC4A8.14	SPAC4A8.14	ribose-phosphate pyrophosphokinase (predicted)	1622.14	0.481374	0.486458	0.162911	2.95482	0.0031285	0.00648126
SPAC13G7.04c	mac1	membrane anchored protein Mac1	2786.57	0.481132	0.489551	0.214476	2.24328	0.0248785	0.0423358
SPAC13G6.14	aps1	diadenosine 5',5'''-p1,p6-hexaphosphate hydrolase Aps1	1534.88	0.480699	0.48731	0.183687	2.61694	0.00887215	0.0167346
SPAC23G3.10c	ssr3	SWI/SNF and RSC complex subunit Ssr3	799.392	0.479791	0.493304	0.244728	1.96051	0.0499366	0.0789994
SPAC144.13c	srw1	CDK inhibitor Srw1	680.895	0.479468	0.48717	0.194972	2.45916	0.0139262	0.025155
SPAC23G3.08c	ubp7	ubiquitin C-terminal hydrolase Ubp7	1516.93	0.478684	0.483227	0.155972	3.06904	0.00214747	0.0046005
SPBC106.01	mph1	dual specificity protein kinase Mph1	622.906	0.478587	0.482433	0.144445	3.31327	0.000922107	0.00209526
SPAC23C4.11	atp18	F0-ATPase subunit J (predicted)	1479.56	0.478331	0.498919	0.308048	1.55278	0.120476	0.172666
SPCC63.05	SPCC63.05	TAP42 family protein involved in TOR signalling (predicted)	126.93	0.478299	0.487664	0.209567	2.28232	0.0224703	0.0386516
SPBC839.16	SPBC839.16	C1-5,6,7,8-tetrahydrofolate (THF) synthase, trifunctional enzyme	3183.26	0.476886	0.484359	0.190838	2.4989	0.0124579	0.0227436
SPAC21E11.08	lcb2	serine palmitoyltransferase Lcb2 (predicted)	5688.73	0.47677	0.484699	0.187493	2.54287	0.0109948	0.0203379
SPBC4B4.03	rsc1	RSC complex subunit Rsc1	831.419	0.476727	0.481084	0.154712	3.08139	0.00206036	0.00443389
SPBC8D2.02c	vps68	vacuolar sorting protein Vps68 (predicted)	3832.7	0.476477	0.482073	0.158006	3.01556	0.00256503	0.00541988
SPBC25H2.08c	mrs2	magnesium ion transporter Mrs2 (predicted)	602.881	0.475917	0.485217	0.221307	2.15048	0.0315169	0.0523709
SPAC821.13c	SPAC821.13c	P-type ATPase (predicted)	1351.49	0.474847	0.481587	0.184387	2.57527	0.0100161	0.0186709
SPCC1020.13c	SPCC1020.13c	DDHD family phospholipase (predicted)	573.998	0.474491	0.479471	0.156699	3.02805	0.00246136	0.00521818
SPBC31F10.06c	sar1	ADP-ribosylation factor Sar1	6088.28	0.473751	0.48507	0.230036	2.05946	0.0394499	0.0640614
SPAC2E1P3.03c	Tf2-3	retrotransposable element/transposon Tf2-type	2784.48	0.472769	0.48853	0.274022	1.72529	0.0844746	0.126502
SPBC1734.15	rsc4	RSC complex subunit Rsc4	454.616	0.472579	0.477204	0.153296	3.08278	0.00205074	0.00441591
SPBC365.08c	SPBC365.08c	Der1-like (degradation in the ER) family (predicted)	2272.65	0.471842	0.47948	0.17635	2.6756	0.00745962	0.014341
SPAC167.08	Tf2-2	retrotransposable element/transposon Tf2-type	2831.18	0.471704	0.487519	0.2747	1.71716	0.0859505	0.128366
SPBC1271.07c	SPBC1271.07c	N-acetyltransferase (predicted)	186.873	0.470691	0.551641	0.52975	0.888516	0.374263	0.462637
SPAC637.08	SPAC637.08	iron-sulfur cluster assembly ATPase Nbp35 (predicted)	837.201	0.47039	0.479339	0.206502	2.27789	0.022733	0.0390457
SPBC15D4.01c	klp9	kinesin-like protein Klp9	297.468	0.469439	0.479896	0.216068	2.17265	0.0298069	0.0497779
SPBC11C11.11c	SPBC11C11.11c	ATP helicase Irc3 (predicted)	223.926	0.469416	0.48179	0.231826	2.02486	0.0428813	0.0690937
SPCC18B5.07c	nup61	nucleoporin Nup61	1047.39	0.4694	0.480613	0.234774	1.99937	0.0455682	0.0728466
SPAC1071.02	mms19	Dos2 silencing complex subunit Mms19	788.409	0.469173	0.475569	0.16888	2.77815	0.00546701	0.0107921
SPAC57A10.02	cdr2	serine/threonine protein kinase Cdr2	2431.8	0.468452	0.475657	0.184688	2.53645	0.0111983	0.020687
SPBC4C3.06	syp1	cytoskeletal protein Syp1 (predicted)	1087.62	0.467758	0.472931	0.160896	2.90721	0.00364671	0.00745981
SPBC13A2.02	nup82	nucleoporin Nup82	1114.81	0.466271	0.472186	0.178158	2.61718	0.00886601	0.0167275
SPCC1494.11c	Tf2-13	retrotransposable element/transposon Tf2-type	2698.8	0.465552	0.48111	0.274072	1.69865	0.0893852	0.132928
SPAC9.04	Tf2-1	retrotransposable element/transposon Tf2-type	2774.65	0.46555	0.481305	0.275825	1.68785	0.0914404	0.135494
SPCP1E11.03	mug170	arrestin	196.858	0.464601	0.482388	0.288135	1.61244	0.106866	0.155325
SPAC1556.03	azr1	serine/threonine protein phosphatase Azr1	1092.5	0.464338	0.471178	0.188564	2.46249	0.0137974	0.0249352
SPAC27E2.08	Tf2-6	retrotransposable element/transposon Tf2-type	2769.52	0.463761	0.479171	0.273583	1.69514	0.0900494	0.133726
SPCC1020.14	Tf2-12	retrotransposable element/transposon Tf2-type	2769.47	0.463222	0.478602	0.273473	1.69385	0.0902936	0.134022
SPAPB15E9.03c	Tf2-5	retrotransposable element/transposon Tf2-type	2769.43	0.463056	0.478429	0.27346	1.69332	0.0903944	0.134115
SPBC1105.08	SPBC1105.08	EMP70 family	2364.02	0.462885	0.470313	0.185382	2.49692	0.0125277	0.022859
SPBC691.05c	SPBC691.05c	membrane transporter (predicted)	2182.82	0.461732	0.472359	0.21394	2.15823	0.03091	0.0514235
SPBC1E8.04	Tf2-10	retrotransposable element/transposon Tf2-type	2593.17	0.461072	0.476607	0.274845	1.67757	0.093431	0.13796
SPBC1289.11	spf38	U5 snRNP complex subunit Spf38	453.681	0.460639	0.472945	0.257413	1.7895	0.0735349	0.111684
SPAC26A3.13c	Tf2-4	retrotransposable element/transposon Tf2-type	2763.29	0.460347	0.475836	0.275061	1.67362	0.0942051	0.138849
SPBC9B6.02c	Tf2-9	retrotransposable element/transposon Tf2-type	2764.7	0.459987	0.475475	0.275134	1.67187	0.0945508	0.139248
SPAC16A10.06c	nse2	Smc5-6 complex non-SMC subunit 2	392.221	0.457259	0.47176	0.248037	1.84351	0.0652546	0.100416
SPBC1271.14	SPBC1271.14	glutamate N-acetyltransferase (predicted)	1051.42	0.456843	0.472478	0.2407	1.89798	0.057699	0.0899569
SPBC1347.06c	cki1	serine/threonine protein kinase Cki1	987.251	0.456018	0.460378	0.154914	2.94369	0.00324322	0.00669711
SPAC4F10.10c	mnn9	mannosyltransferase complex subunit, Anp family Mnn9 (predicted)	5523.67	0.454168	0.456692	0.11854	3.83136	0.000127435	0.000337478
SPBC19C2.12	mrpl51	mitochondrial ribosomal protein subunit L51 (predicted)	395.533	0.453641	0.462621	0.211993	2.13988	0.0323643	0.0536516
SPAC589.05c	SPAC589.05c	conserved eukaryotic protein	535.482	0.45269	0.456153	0.139703	3.24037	0.00119374	0.00266908
SPBP8B7.08c	ppm1	leucine carboxyl methyltransferase Ppm1 (predicted)	606.879	0.452304	0.462552	0.221911	2.03822	0.0415278	0.067155
SPAC1D4.13	byr1	MAP kinase kinase Byr1	1451.12	0.450853	0.453495	0.120078	3.75467	0.000173568	0.000447686
SPAC4G9.07	mug133	S. pombe specific UPF0300 family protein 2	43.3041	0.45004	0.500677	0.414538	1.08564	0.277638	0.358067
SPAC328.06	ubp2	ubiquitin C-terminal hydrolase Ubp2	1242.98	0.450026	0.458834	0.210631	2.13656	0.0326339	0.0540473
SPCC1795.08c	vid21	NuA4 histone acetyltransferase complex subunit Vid21	585.948	0.4495	0.459556	0.211952	2.12076	0.0339418	0.0560408
SPCC18B5.02c	SPCC18B5.02c	SPCC18B5.02c	137.052	0.44874	0.567946	0.607673	0.738456	0.460238	0.550522
SPBC106.05c	tim11	F0-ATPase subunit E (predicted)	2105.67	0.448524	0.455408	0.186263	2.40801	0.0160396	0.0285375
SPBC30D10.08	mgm101	mitochondrial DNA repair protein (predicted)	701.318	0.448179	0.457326	0.195672	2.29046	0.0219949	0.0379272
SPAC343.17c	SPAC343.17c	WD repeat protein, human WDR70 family	1292.19	0.446992	0.464652	0.239169	1.86894	0.0616312	0.0953226
SPAC1B3.06c	SPAC1B3.06c	UbiE family methyltransferase (predicted)	513.75	0.446747	0.467691	0.311321	1.43501	0.151285	0.212127
SPCP25A2.03	SPCP25A2.03	THO complex subunit (predicted)	471.687	0.446057	0.457792	0.250843	1.77823	0.0753655	0.114142
SPCC548.05c	dbl5	ubiquitin-protein ligase E3 Dbl5	382.336	0.445769	0.453312	0.179912	2.47771	0.013223	0.0240025
SPCC970.09	sec8	exocyst complex subunit Sec8	587.301	0.445232	0.45191	0.162888	2.73337	0.00626906	0.0122167
SPAC1006.03c	red1	RNA elimination defective protein Red1	426.01	0.444971	0.455701	0.239437	1.85841	0.0631113	0.0973105
SPCC737.03c	ima1	integral inner nuclear membrane protein Ima1	1538.08	0.444856	0.451912	0.183859	2.41955	0.0155395	0.0277183
SPCC11E10.02c	gpi8	pig-K	824.084	0.444418	0.450426	0.17301	2.56874	0.0102069	0.0189961
SPAC25B8.11	SPAC25B8.11	transcription factor (predicted)	2992.29	0.444196	0.448725	0.15702	2.82892	0.00467061	0.00935727
SPCC1494.10	adn3	transcription factor (predicted)	1110.75	0.442967	0.448678	0.172528	2.56751	0.0102433	0.0190537
SPBC9B6.08	clc1	clathrin light chain	3262.72	0.442232	0.445832	0.144276	3.06518	0.00217536	0.00465131
SPAC186.05c	SPAC186.05c	human TMEM165 homolog	1554.51	0.441999	0.486933	0.439133	1.00653	0.314162	0.397333
SPAC25B8.02	sds3	Clr6 histone deacetylase complex subunit Sds3	277.304	0.441767	0.459064	0.30942	1.42772	0.153371	0.214664
SPBP35G2.17	SPBP35G2.17	dubious	214.978	0.441528	0.485635	0.431391	1.0235	0.306072	0.389141
SPBC21B10.09	SPBC21B10.09	acetyl-CoA transporter (predicted)	1545.67	0.441096	0.446081	0.162343	2.71706	0.0065864	0.0127924
SPCC576.08c	rps2	40S ribosomal protein S2 (predicted)	47715.6	0.440838	0.457266	0.272984	1.61489	0.106335	0.154616
SPAC3C7.04	SPAC3C7.04	transcription factor (predicted)	1162.94	0.439462	0.44383	0.149817	2.93332	0.00335361	0.00690466
SPBC409.18	SPBC409.18	phosphatidic acid phosphatase (predicted)	1999.3	0.438315	0.445335	0.185502	2.36286	0.0181343	0.0318912
SPBC1709.06	dus2	tRNA dihydrouridine synthase Dus2 (predicted)	729.052	0.437421	0.444274	0.19622	2.22924	0.0257978	0.0436875
SPAC23H3.03c	npr2	Npr2/3 complex subunit Npr2 (predicted)	524.804	0.437402	0.440648	0.125005	3.49908	0.000466867	0.00111824
SPBC36.09	sap61	U2 snRNP-associated protein sap61	499.162	0.437259	0.442109	0.173982	2.51324	0.0119627	0.0219197
SPAC13D1.01c	Tf2-7	retrotransposable element/transposon Tf2-type	2596.21	0.436196	0.451064	0.27907	1.56304	0.118044	0.16971
SPAC4D7.04c	SPAC4D7.04c	cis-prenyltransferase (predicted)	1061.93	0.435216	0.440138	0.172198	2.52742	0.0114905	0.0211342
SPCC61.04c	SPCC61.04c	Rab GTPase binding (predicted)	1706.32	0.435098	0.441638	0.18589	2.34062	0.019252	0.0336033
SPBC337.13c	gtr1	Gtr1/RagA G protein Gtr1 (predicted)	1050.63	0.434391	0.440532	0.182566	2.37937	0.0173424	0.0305909
SPAC3G9.15c	fcf2	rRNA processing protein Fcf2 (predicted)	787.23	0.434108	0.451612	0.297012	1.46158	0.143855	0.202643
SPBC28F2.03	ppi1	cyclophilin family peptidyl-prolyl cis-trans isomerase Cyp2	59178.8	0.433439	0.445964	0.25176	1.72164	0.0851353	0.127339
SPAC13A11.04c	ubp8	SAGA complex ubiquitin C-terminal hydrolase Ubp8	402.033	0.432902	0.440358	0.192619	2.24745	0.024611	0.0419419
SPAC18G6.11c	rrn3	ribosomal DNA (rDNA) transcription factor Rrn3	2978.85	0.431788	0.436439	0.164479	2.62519	0.00866018	0.0163745
SPAC4G9.05	mpf1	meiotic PUF family protein 1 (predicted)	299.473	0.431085	0.473596	0.335657	1.2843	0.199035	0.268959
SPBC16G5.13	ptf2	sequence orphan	1127.81	0.429447	0.438949	0.186228	2.30602	0.0211095	0.0365174
SPAC24C9.09	SPAC24C9.09	mitochondrial threonine-tRNA ligase (predicted)	460.972	0.42866	0.44357	0.257197	1.66666	0.0955815	0.140559
SPAC22E12.05c	rer1	Rer1 family protein (predicted)	3231.04	0.428572	0.4327	0.158814	2.69857	0.00696375	0.0134617
SPAC227.06	SPAC227.06	Rab GTPase binding (predicted)	1972.53	0.427829	0.433043	0.17949	2.38357	0.0171454	0.0303045
SPAC27E2.06c	SPAC27E2.06c	mitochondrial methionine-tRNA ligase (predicted)	495.943	0.426904	0.432978	0.17523	2.43625	0.0148404	0.0266206
SPAC23D3.08	usp108	U1 snRNP-associated protein Usp108	952.574	0.425681	0.429264	0.14017	3.03689	0.0023903	0.00507831
SPAC3H1.13	ppk13	serine/threonine protein kinase Ppk13 (predicted)	495.731	0.424858	0.429115	0.156804	2.70948	0.00673881	0.013065
SPBC1711.08	SPBC1711.08	chaperone activator Aha1 (predicted)	4981.94	0.424526	0.433553	0.232391	1.82677	0.0677341	0.103843
SPAC27E2.01	SPAC27E2.01	alpha-amylase homolog (predicted)	407.126	0.424513	0.430147	0.18003	2.35801	0.0183733	0.0322466
SPBC337.15c	coq7	ubiquinone biosynthesis protein Coq7	955.744	0.423615	0.430005	0.183264	2.3115	0.0208051	0.0360622
SPCC576.05	sac3	nuclear export factor Sac3 (predicted)	548.17	0.423569	0.427597	0.151614	2.79374	0.00521026	0.0103231
SPAC644.07	SPAC644.07	mitochondrial Rieske ISP assembly ATPase (predicted)	629.836	0.423489	0.42614	0.12759	3.31913	0.000902972	0.00205445
SPAC9.07c	SPAC9.07c	GTPase Rbg1 (predicted)	1936.25	0.42302	0.434851	0.271044	1.56071	0.118593	0.17028
SPAC19D5.09c	Tf2-8	retrotransposable element/transposon Tf2-type	2376.58	0.422889	0.438331	0.287405	1.47141	0.141182	0.199252
SPBC29A10.13	atp7	F0-ATPase subunit D (predicted)	2094.39	0.422009	0.431737	0.223014	1.8923	0.0584517	0.0909884
SPBP35G2.05c	cki2	serine/threonine protein kinase Cki2	1051.8	0.421702	0.424145	0.12031	3.50512	0.000456396	0.00109504
SPAP27G11.09c	SPAP27G11.09c	GTP cyclohydrolase (predicted)	1192.04	0.421105	0.424803	0.142807	2.94877	0.00319041	0.0066017
SPCC11E10.05c	ynd1	nucleoside diphosphatase Ynd1	700.399	0.420886	0.424337	0.143267	2.93776	0.00330588	0.0068104
SPBC17A3.03c	SPBC17A3.03c	phosphoprotein phosphatase (predicted)	2649.62	0.420617	0.429727	0.212497	1.9794	0.0477713	0.0759691
SPAC521.02	SPAC521.02	WLM domain protein	710.254	0.419534	0.434879	0.300961	1.39398	0.163324	0.226464
SPAC26A3.01	sxa1	aspartic protease Sxa1	9281.34	0.419391	0.430472	0.243089	1.72526	0.0844804	0.126502
SPBC23G7.10c	SPBC23G7.10c	NADH-dependent flavin oxidoreductase (predicted)	264.645	0.418999	0.863747	0.778112	0.538482	0.590244	0.674979
SPBC19G7.08c	art1	arrestin family protein	717.693	0.418818	0.425903	0.209797	1.9963	0.0459017	0.073296
SPBC428.12c	SPBC428.12c	RNA-binding protein	1108.31	0.418187	0.422598	0.15084	2.77238	0.00556476	0.0109726
SPBC342.05	crb2	DNA repair protein Rad9 homolog, Rhp9	557.97	0.41793	0.420287	0.121264	3.44644	0.000568016	0.00134268
SPAC167.09	SPAC167.09	GPI-mannosyltransferase II complex subunit Pga1 (predicted)	396.057	0.416025	0.4246	0.201931	2.06023	0.0393766	0.0639572
SPAC1002.19	urg1	GTP cyclohydrolase II (predicted)	1187.57	0.41574	0.555262	0.696242	0.597121	0.550427	0.639164
SPBC30B4.01c	wsc1	transmembrane receptor Wsc1 (predicted)	420.606	0.415683	0.423658	0.223728	1.85798	0.0631714	0.0973817
SPBC32F12.09	rum1	CDK inhibitor Rum1	2086.59	0.415395	0.419547	0.148462	2.79799	0.00514212	0.0101989
SPAC17G6.07c	SPAC17G6.07c	SNARE Slt1 (predicted)	836.516	0.41491	0.42585	0.233989	1.77321	0.0761944	0.115197
SPBC16D10.05	mok13	alpha-1,3-glucan synthase Mok13	557.75	0.414586	0.422449	0.202333	2.04903	0.0404595	0.0655558
SPBC577.11	SPBC577.11	DUF3074 family protein	2290.55	0.414202	0.417962	0.140724	2.94336	0.0032467	0.00670231
SPAC6B12.05c	ies2	Ino80 complex subunit Ies2	754.018	0.413389	0.420738	0.193168	2.14005	0.0323509	0.0536421
SPBC216.07c	tor2	phosphatidylinositol kinase Tor2	1164.66	0.413242	0.417762	0.163058	2.53432	0.0112664	0.0207799
SPCC1620.03	mug163	sequence orphan	404	0.41291	0.422834	0.220173	1.8754	0.0607384	0.0941082
SPAC222.05c	mss1	mitochondrial GTPase (predicted)	552.489	0.410971	0.417642	0.19726	2.0834	0.0372151	0.0607994
SPAC1D4.07c	SPAC1D4.07c	dubious	22.1789	0.410894	0.474295	0.486088	0.845309	0.397938	0.487337
SPAC5H10.08c	pan6	pantoate-beta-alanine ligase	786.677	0.409662	0.416349	0.200797	2.04018	0.0413326	0.0668703
SPAC1F5.02	SPAC1F5.02	protein disulfide isomerase (predicted)	10061.7	0.409597	0.415262	0.182057	2.24982	0.0244604	0.041736
SPBC12C2.11	SPBC12C2.11	glutamine-fructose-6-phosphate transaminase (predicted)	4169.9	0.409423	0.414539	0.173313	2.36234	0.0181602	0.0319207
SPAC3C7.03c	rad55	RecA family ATPase Rad55/Rhp55	372.262	0.408854	0.41747	0.20852	1.96074	0.0499095	0.0789744
SPCC61.01c	str2	siderophore-iron transporter Str2	8480.68	0.408825	0.433575	0.256839	1.59175	0.11144	0.161068
SPCC1620.14c	snf22	ATP-dependent DNA helicase Snf22	1231.94	0.408496	0.425273	0.289132	1.41284	0.157704	0.219849
SPBC29A10.04	psm1	mitotic cohesin complex subunit Psm1	418.677	0.408325	0.414408	0.183459	2.2257	0.0260345	0.0440458
SPBC336.03	efc25	Ras1 guanyl-nucleotide exchange factor Efc25	1536.09	0.407586	0.414346	0.197483	2.0639	0.039027	0.0634189
SPCC1494.09c	SPCC1494.09c	sequence orphan	353.454	0.40737	0.417013	0.223686	1.82117	0.0685813	0.10505
SPCC1795.09	yps1	aspartic protease, yapsin Yps1	1063.23	0.407259	0.410797	0.143216	2.84366	0.0044598	0.00897349
SPAC3A11.08	pcu4	cullin 4	345.486	0.406136	0.412249	0.185885	2.18488	0.0288979	0.04841
SPCC965.06	osr2	potassium channel subunit/aldo-keto reductase (predicted)	1305.35	0.405045	0.448919	0.380144	1.0655	0.286648	0.367856
SPCC11E10.07c	SPCC11E10.07c	translation initiation factor eIF2B alpha subunit (predicted)	3107.64	0.404915	0.410933	0.191545	2.11395	0.03452	0.056888
SPMIT.02	SPMIT.02	mitochondrial DNA binding endonuclease (predicted)	1.98251	0.404478	1.46976	0.761221	0.531354	0.595173	0.679171
SPAC2H10.02c	SPAC2H10.02c	26S proteasome regulatory particle assembly protein (predicted)	305.524	0.404114	0.412297	0.204477	1.97633	0.0481177	0.0764679
SPBC14C8.06	arc1	ARP2/3 actin-organizing complex subunit Sop2	5713.12	0.404099	0.411225	0.204351	1.97747	0.0479885	0.0762972
SPBC543.09	yta12	mitochondrial m-AAA protease Yta12 (predicted)	2012.15	0.401866	0.410037	0.212927	1.88734	0.0591148	0.0918164
SPBC902.02c	ctf18	RFC-like complex subunit Ctf18	538.472	0.401453	0.404556	0.138589	2.89672	0.00377088	0.00769186
SPBP23A10.09	psf1	GINS complex subunit Psf1	439.982	0.400928	0.408249	0.192779	2.07973	0.0375504	0.0612899
SPAC4G9.04c	pcf11	cleavage and polyadenylation specificity factor (predicted)	2486	0.400297	0.407659	0.173017	2.31363	0.020688	0.0358948
SPBC29A10.06c	ely5	nuclear pore protein Ely5	616.764	0.400175	0.404849	0.171707	2.33056	0.0197765	0.0344244
SPAC2F7.05c	SPAC2F7.05c	translation initiation factor eIF5 (predicted)	4458.06	0.399645	0.404288	0.183393	2.17917	0.0293193	0.0490337
SPCC794.15	SPCC794.15	dubious	80.9217	0.399089	0.41403	0.288711	1.38231	0.166875	0.230657
SPAC31G5.11	pac2	cAMP-independent regulatory protein Pac2	3306.16	0.398406	0.404808	0.202592	1.96655	0.0492355	0.0780128
SPCC70.08c	SPCC70.08c	methyltransferase (predicted)	191.97	0.398111	0.463086	0.533471	0.746266	0.455507	0.545984
SPAC23H3.07c	mrp2	mitochondrial ribosomal protein subunit S14 (predicted)	1022.97	0.397773	0.403241	0.168983	2.35393	0.0185764	0.032554
SPAC12G12.08	mrpl6	mitochondrial ribosomal protein subunit L16 (predicted)	656.789	0.397414	0.40397	0.187955	2.11441	0.0344801	0.0568357
SPBC1703.02	rsc9	RSC complex subunit Rsc9	834.573	0.396864	0.400461	0.158087	2.51042	0.0120586	0.0220665
SPAC24H6.10c	SPAC24H6.10c	phospho-2-dehydro-3-deoxyheptonate aldolase (predicted)	7296.74	0.39651	0.403367	0.197625	2.00637	0.0448167	0.0717766
SPAC11E3.01c	swr1	SNF2 family helicase Swr1	387.885	0.396222	0.408343	0.253611	1.56233	0.118211	0.169803
SPBC13G1.06c	isd11	mitochondrial iron sulfur cluster assembly protein Isd11 (predicted)	769.953	0.396129	0.406172	0.246446	1.60736	0.107975	0.156676
SPAC688.06c	slx4	structure-specific endonuclease subunit Slx4	197.498	0.395472	0.428176	0.387214	1.02133	0.3071	0.390094
SPAC664.09	ggt1	gamma-glutamyltranspeptidase Ggt1	892.722	0.393352	0.39693	0.161323	2.43829	0.0147569	0.0265117
SPAC16.01	rho2	Rho family GTPase Rho2	1030.2	0.393231	0.401898	0.237295	1.65714	0.097491	0.142976
SPAC1002.01	SPAC1610.05	conserved fungal protein	220.655	0.392975	0.400367	0.200736	1.95767	0.0502689	0.0794174
SPCC895.03c	SPCC895.03c	SUA5/yciO/yrdC family protein Sua5 (predicted)	461.795	0.392848	0.39789	0.19327	2.03264	0.042089	0.0680153
SPBP4H10.15	SPBP4H10.15	aconitate hydratase/mitochondrial ribosomal protein subunit L49, fusion protein (predicted)	5821.27	0.392509	0.402376	0.248781	1.57773	0.114628	0.165267
SPBC2G5.04c	SPBC2G5.04c	COPII-coated vesicle component Erv41 (predicted)	1524.07	0.392317	0.396475	0.160195	2.44899	0.0143256	0.0257965
SPBC21D10.05c	ucp3	GTPase activating protein Ucp3 (predicted)	999.732	0.391242	0.397057	0.195463	2.00162	0.0453254	0.0724988
SPAC2F7.07c	cph2	Clr6 histone deacetylase associated PHD protein-2 Cph2	824.107	0.390935	0.394182	0.142786	2.73791	0.00618303	0.0120625
SPBC83.07	jmj3	Lid2 complex subunit, histone demethylase H3-K36 specific Jmj3	847.349	0.390932	0.39562	0.171493	2.27958	0.0226328	0.0388929
SPAC8E11.05c	SPAC8E11.05c	conserved fungal protein	1058	0.39085	0.392737	0.117263	3.33311	0.00085882	0.00196358
SPBC1289.17	Tf2-11	retrotransposable element/transposon Tf2-type	2120.52	0.390847	0.403977	0.276277	1.41469	0.15716	0.219134
SPBC13G1.11	ykt6	SNARE Ykt6 (predicted)	1539.52	0.389828	0.39231	0.129749	3.00447	0.00266045	0.00560288
SPBC1703.14c	top1	DNA topoisomerase I	631.62	0.38886	0.407779	0.3392	1.1464	0.251628	0.32895
SPCC830.04c	mug128	sequence orphan	44.3412	0.388705	1.44412	0.707578	0.549346	0.582768	0.668068
SPCC16A11.09c	tim23	TIM23 translocase complex subunit Tim23 (predicted)	4462.09	0.388143	0.393062	0.171309	2.26575	0.0234666	0.0401678
SPAPB24D3.09c	pdr1	ABC transporter Pdr1	744.608	0.38762	0.398862	0.258697	1.49836	0.13404	0.190196
SPBC1289.01c	chr4	1,3-beta-glucan synthase regulatory factor Chf3/Chr4	773.767	0.387505	0.394115	0.222273	1.74338	0.0812677	0.122207
SPBP8B7.27	mug30	ubiquitin-protein ligase E3 (predicted)	427.73	0.387327	0.392052	0.157909	2.45285	0.0141728	0.0255607
SPBC3E7.04c	SPBC3E7.04c	Ric8 family guanine nucleotide exchange factor synembryn family	331.894	0.386758	0.400158	0.272089	1.42144	0.15519	0.21682
SPBC119.13c	prp31	U4/U6 x U5 tri-snRNP complex subunit Prp31	514.393	0.386368	0.392922	0.185925	2.07808	0.0377016	0.061508
SPAC29E6.10c	SPAC29E6.10c	conserved fungal protein	484.59	0.385869	0.391844	0.202351	1.90693	0.0565292	0.0884684
SPAC22A12.12c	rrp40	exosome subunit Rrp40	695.054	0.38411	0.394275	0.245839	1.56244	0.118184	0.169798
SPAC15A10.09c	pun1	SUR7 family protein Pun1 (predicted)	1534.84	0.383526	0.389059	0.22075	1.73738	0.08232	0.123604
SPBC3B8.07c	dsd1	dihydroceramide delta-4 desaturase	3793.99	0.382836	0.397523	0.306815	1.24778	0.212113	0.284199
SPAC57A10.14	sgf11	SAGA complex subunit Sgf11	729.982	0.382683	0.387175	0.158965	2.40734	0.0160693	0.0285831
SPBC1271.08c	SPBC1271.08c	sequence orphan	344.945	0.381708	0.403359	0.341275	1.11848	0.263364	0.342182
SPAC1952.17c	SPAC890.01c	GTPase activating protein (predicted)	283.352	0.380585	0.391362	0.232801	1.63481	0.102089	0.149032
SPAC29A4.20	elp3	elongator complex, histone acetyltransferase subunit Elp3 (predicted)	935.414	0.379421	0.389808	0.272247	1.39366	0.163419	0.226551
SPBC30B4.04c	sol1	SWI/SNF complex subunit Sol1	1382.65	0.379063	0.385132	0.186671	2.03064	0.0422913	0.0682634
[truncated: 3,264 more rows]

## Sheet: Sucrose vs Deficient
Glucose-deficient vs Sucrose DEGs
[truncated: 314 more rows]

## Sheet: Sucrose vs Starved
Glucose-starved vs Sucrose DEGs
[truncated: 1,953 more rows]

[truncated: 1 more sheets: Deficient vs Starved]
