# Supplementary material for: A genome-wide analysis of carbon catabolite repression in Schizosaccharomyces pombe
Source: BMC Genomics. 2019 Mar 29;20:251. doi: 10.1186/s12864-019-5602-8 (PMC6440086; doi:10.1186/s12864-019-5602-8)
Supplement: Supplementary file 3 — Table S2. Results of RNA-seq analysis for non-coding RNAs or other small RNAs in wild type cells cultured in glucose, sucrose, glucose-deficient or glucose-starved conditions. (XLSX 450 kb) [file 12864_2019_5602_MOESM3_ESM.xlsx]

## Sheet: Deficient vs Glucose
Glucose deficient vs Glucose differentially expressed ncRNAs
Geneid	Gene	Description	baseMean	log2FoldChange	lfcMLE	lfcSE	stat	pvalue	padj
SPNCRNA.298	SPNCRNA.298	SPNCRNA.298	658.352	4.15024	4.46654	0.384547	10.7926	3.73272e-27	2.5599e-24
SPNCRNA.603	SPNCRNA.603	SPNCRNA.603	329.654	3.883	4.56824	0.417027	9.31115	1.26458e-20	3.94206e-18
SPNCRNA.07	SPNCRNA.07	SPNCRNA.07	1121.09	3.84784	4.32674	0.48144	7.99235	1.32388e-15	2.16171e-13
SPNCRNA.29	SPNCRNA.29	SPNCRNA.29	1250.09	3.79969	4.16192	0.438055	8.674	4.17211e-18	8.67041e-16
SPNCRNA.1120	SPNCRNA.1120	SPNCRNA.1120	50.8894	3.47332	4.21493	0.501019	6.93252	4.13407e-12	4.04793e-10
SPNCRNA.130	SPNCRNA.130	SPNCRNA.130	1099.26	3.39104	3.79592	0.446183	7.6001	2.95908e-14	3.82893e-12
SPNCRNA.1256	SPNCRNA.1256	SPNCRNA.1256	54.6654	3.34392	4.03357	0.560804	5.96273	2.4806e-09	1.38309e-07
SPNCRNA.549	SPNCRNA.549	SPNCRNA.549	55.46	3.34054	4.03183	0.560789	5.95685	2.57142e-09	1.40399e-07
SPNCRNA.1121	SPNCRNA.1121	SPNCRNA.1121	167.642	3.02625	5.36998	0.638738	4.73786	2.15989e-06	4.98737e-05
SPNCRNA.940	SPNCRNA.940	SPNCRNA.940	56.164	2.64152	3.30213	0.58717	4.49874	6.83588e-06	0.000128089
SPNCRNA.200	SPNCRNA.200	SPNCRNA.200	15.1877	2.43227	3.33875	0.670447	3.62783	0.000285812	0.00276521
SPNCRNA.1048	SPNCRNA.1048	SPNCRNA.1048	80.8402	2.38147	2.56977	0.369705	6.44155	1.18257e-10	9.54128e-09
SPNCRNA.1071	SPNCRNA.1071	SPNCRNA.1071	5354.38	2.19408	2.34025	0.354821	6.18363	6.26438e-10	4.13087e-08
SPNCRNA.1318	SPNCRNA.1318	SPNCRNA.1318	682.934	2.08509	2.21812	0.339932	6.13385	8.57795e-10	5.34796e-08
SPNCRNA.293	SPNCRNA.293	SPNCRNA.293	714.147	2.0439	2.08447	0.212108	9.63613	5.62713e-22	2.41193e-19
SPNCRNA.1311	SPNCRNA.1311	SPNCRNA.1311	720.197	2.02444	2.06495	0.213173	9.49673	2.16575e-21	8.25149e-19
SPNCRNA.26	SPNCRNA.26	SPNCRNA.26	9.51046	1.83586	3.04198	0.689781	2.6615	0.00777928	0.0370953
SPNCRNA.989	SPNCRNA.989	SPNCRNA.989	326.696	1.82486	1.86881	0.226918	8.04193	8.8431e-16	1.47917e-13
SPNCRNA.1255	SPNCRNA.1255	SPNCRNA.1255	129.743	1.81059	3.46629	0.680123	2.66215	0.00776434	0.0370807
SPNCRNA.1631	SPNCRNA.1631	SPNCRNA.1631	83.7207	1.76382	1.92274	0.428875	4.11267	3.91112e-05	0.000546283
SPNCRNA.801	SPNCRNA.801	SPNCRNA.801	208.074	1.74092	1.87504	0.3877	4.4904	7.10911e-06	0.000132467
SPNCRNA.32	SPNCRNA.32	SPNCRNA.32	11862.7	1.72993	1.81603	0.329389	5.25193	1.50514e-07	5.03524e-06
SPNCRNA.1223	SPNCRNA.1223	SPNCRNA.1223	407.329	1.68738	2.65245	0.572939	2.94513	0.00322815	0.0191015
SPNCRNA.428	SPNCRNA.428	SPNCRNA.428	86.0955	1.64482	1.78619	0.415673	3.95701	7.58951e-05	0.000945505
SPNCRNA.1276	SPNCRNA.1276	SPNCRNA.1276	563.163	1.49755	1.69231	0.496443	3.01655	0.00255665	0.0156549
SPNCRNA.31	SPNCRNA.31	SPNCRNA.31	325.65	1.49216	1.58367	0.364176	4.09738	4.17861e-05	0.0005801
SPNCRNA.1172	SPNCRNA.1172	SPNCRNA.1172	29.9897	1.47585	1.70941	0.517771	2.85038	0.00436667	0.024131
SPNCRNA.857	SPNCRNA.857	SPNCRNA.857	476.795	1.41468	1.55945	0.45618	3.10113	0.00192782	0.0124241
SPNCRNA.1313	SPNCRNA.1313	SPNCRNA.1313	119.924	1.39752	1.48752	0.364715	3.83182	0.000127198	0.00145146
SPNCRNA.1453	SPNCRNA.1453	SPNCRNA.1453	119.449	1.3702	1.43869	0.322704	4.24601	2.17616e-05	0.000333872
SPNCRNA.132	SPNCRNA.132	SPNCRNA.132	864.782	1.32052	1.38329	0.325554	4.05621	4.98763e-05	0.000669377
SPNCRNA.668	SPNCRNA.668	SPNCRNA.668	158.622	1.3011	1.33855	0.264778	4.91392	8.92717e-07	2.28442e-05
SPNCRNA.1186	SPNCRNA.1186	SPNCRNA.1186	57.6704	1.26481	1.44799	0.494561	2.55745	0.0105444	0.0462954
SPNCRNA.1115	SPNCRNA.1115	SPNCRNA.1115	3334.42	1.25972	1.28574	0.210489	5.98474	2.1673e-09	1.24456e-07
SPNCRNA.570	SPNCRNA.570	SPNCRNA.570	3705.46	1.25944	1.52564	0.485492	2.59414	0.0094828	0.0428978
SPNCRNA.1460	SPNCRNA.1460	SPNCRNA.1460	23.9072	1.25724	1.45554	0.483375	2.60097	0.00929601	0.0424448
SPNCRNA.836	SPNCRNA.836	SPNCRNA.836	401.2	1.22477	1.43683	0.482281	2.53953	0.0111001	0.0479677
SPNCRNA.1665	SPNCRNA.1665	SPNCRNA.1665	547.664	1.20723	1.27483	0.336779	3.58463	0.000337554	0.00312435
SPNCRNA.1303	SPNCRNA.1303	SPNCRNA.1303	102.889	1.19802	1.27282	0.363955	3.29167	0.000995941	0.00746466
SPNCRNA.1068	SPNCRNA.1068	SPNCRNA.1068	164.246	1.19286	1.23539	0.266109	4.48258	7.37453e-06	0.000136319
SPNCRNA.1227	SPNCRNA.1227	SPNCRNA.1227	334.737	1.16017	1.22009	0.341993	3.39239	0.000692866	0.00560339
SPNCRNA.571	SPNCRNA.571	SPNCRNA.571	378.607	1.15666	1.25038	0.36439	3.17424	0.00150229	0.0102108
SPNCRNA.1218	SPNCRNA.1218	SPNCRNA.1218	454.711	1.13065	1.19393	0.330755	3.4184	0.000629908	0.00520471
SPNCRNA.01	SPNCRNA.01	SPNCRNA.01	408.795	1.10586	1.1657	0.33431	3.30789	0.00094002	0.00717063
SPNCRNA.995	SPNCRNA.995	SPNCRNA.995	527.158	1.09682	1.17501	0.374792	2.92648	0.00342822	0.0200011
SPNCRNA.289	SPNCRNA.289	SPNCRNA.289	78.8295	1.08081	1.17322	0.416423	2.59546	0.00944635	0.0428056
SPNCRNA.996	SPNCRNA.996	SPNCRNA.996	210.024	1.06839	1.13498	0.331378	3.22409	0.00126371	0.0089346
SPNCRNA.73	SPNCRNA.73	SPNCRNA.73	3099.13	1.05772	1.0755	0.200488	5.27573	1.32231e-07	4.46718e-06
SPNCRNA.1278	SPNCRNA.1278	SPNCRNA.1278	279.643	1.02748	1.06507	0.284999	3.60521	0.0003119	0.00295036
SPNCRNA.74	SPNCRNA.74	SPNCRNA.74	4921.88	0.994538	1.01093	0.198976	4.99829	5.78409e-07	1.58037e-05
SPNCRNA.1069	SPNCRNA.1069	SPNCRNA.1069	355.512	0.963637	0.999475	0.294748	3.26936	0.00107791	0.00794869
SPNCRNA.1086	SPNCRNA.1086	SPNCRNA.1086	434.972	0.929778	0.966261	0.290971	3.19543	0.00139623	0.00962043
SPNCRNA.111	SPNCRNA.111	SPNCRNA.111	1620.61	0.901929	0.927108	0.251612	3.58461	0.000337583	0.00312435
SPNCRNA.872	SPNCRNA.872	SPNCRNA.872	5332.97	0.896548	0.911767	0.202098	4.43621	9.15562e-06	0.000163214
SPNCRNA.1185	SPNCRNA.1185	SPNCRNA.1185	128.19	0.868998	0.904551	0.299278	2.90365	0.0036884	0.0211321
SPNCRNA.511	SPNCRNA.511	SPNCRNA.511	951.114	0.820654	0.840472	0.236571	3.46896	0.000522477	0.00445086
SPNCRNA.600	SPNCRNA.600	SPNCRNA.600	1243.26	0.76881	0.800414	0.303576	2.53251	0.0113248	0.0486705
SPNCRNA.72	SPNCRNA.72	SPNCRNA.72	1735.98	0.737011	0.754736	0.238358	3.09204	0.00198789	0.0127649
SPNCRNA.53	SPNCRNA.53	SPNCRNA.53	77459.3	0.668991	0.681453	0.20827	3.21213	0.00131755	0.0092296
SPNCRNA.914	SPNCRNA.914	SPNCRNA.914	175.569	0.554321	0.563699	0.199202	2.7827	0.00539079	0.0281569
SPNCRNA.736	SPNCRNA.736	SPNCRNA.736	237.331	0.525029	0.534477	0.206643	2.54075	0.0110615	0.0479215
SPNCRNA.1459	SPNCRNA.1459	SPNCRNA.1459	403.025	0.434055	0.438495	0.155369	2.79371	0.00521076	0.0274888
SPNCRNA.205	SPNCRNA.205	SPNCRNA.205	335.617	-0.499359	-0.506008	0.16585	-3.0109	0.00260471	0.0158924
SPNCRNA.1576	SPNCRNA.1576	SPNCRNA.1576	260.912	-0.51581	-0.523258	0.184215	-2.80004	0.00510962	0.0271642
SPNCRNA.1457	SPNCRNA.1457	SPNCRNA.1457	329.193	-0.525452	-0.535622	0.206483	-2.54478	0.0109348	0.047583
SPNCRNA.848	SPNCRNA.848	SPNCRNA.848	342.093	-0.53605	-0.543598	0.16981	-3.15676	0.00159533	0.0106844
SPNCRNA.1624	SPNCRNA.1624	SPNCRNA.1624	426.824	-0.542972	-0.552854	0.210446	-2.5801	0.00987707	0.0440971
SPNCRNA.454	SPNCRNA.454	SPNCRNA.454	187.214	-0.562063	-0.571892	0.196315	-2.86307	0.00419554	0.023308
SPNCRNA.1336	SPNCRNA.1336	SPNCRNA.1336	273.217	-0.60244	-0.615526	0.223194	-2.69917	0.0069512	0.0341975
SPNCRNA.849	SPNCRNA.849	SPNCRNA.849	136.122	-0.613704	-0.627152	0.236072	-2.59965	0.00933186	0.0424953
SPNCRNA.1052	SPNCRNA.1052	SPNCRNA.1052	225.944	-0.66364	-0.677881	0.218549	-3.03657	0.00239285	0.0148374
SPNCRNA.672	SPNCRNA.672	SPNCRNA.672	379.245	-0.672795	-0.689257	0.237319	-2.83498	0.00458286	0.0249835
SPNCRNA.299	SPNCRNA.299	SPNCRNA.299	133.89	-0.693675	-0.715644	0.271612	-2.55392	0.0106518	0.0466837
SPNCRNA.1142	SPNCRNA.1142	SPNCRNA.1142	117.972	-0.697826	-0.713798	0.22504	-3.10089	0.00192938	0.0124241
SPNCRNA.698	SPNCRNA.698	SPNCRNA.698	343.329	-0.716585	-0.737699	0.260833	-2.7473	0.00600888	0.0304574
SPNCRNA.652	SPNCRNA.652	SPNCRNA.652	367.798	-0.730773	-0.755073	0.274858	-2.65873	0.00784356	0.0373031
SPNCRNA.1018	SPNCRNA.1018	SPNCRNA.1018	358.6	-0.741608	-0.764131	0.267156	-2.77594	0.00550427	0.0285539
SPNCRNA.655	SPNCRNA.655	SPNCRNA.655	374.566	-0.748015	-0.770416	0.263796	-2.83558	0.00457426	0.0249564
SPNCRNA.1597	SPNCRNA.1597	SPNCRNA.1597	4150.98	-0.753175	-0.785073	0.280527	-2.68486	0.00725608	0.0352424
SPNCRNA.1600	SPNCRNA.1600	SPNCRNA.1600	569.094	-0.754495	-0.773572	0.238689	-3.161	0.0015723	0.0105404
SPNCRNA.1421	SPNCRNA.1421	SPNCRNA.1421	458.043	-0.755816	-0.771155	0.2282	-3.31208	0.000926054	0.00708013
SPNCRNA.1044	SPNCRNA.1044	SPNCRNA.1044	288.148	-0.762169	-0.780724	0.239347	-3.18437	0.00145071	0.00990931
SPNCRNA.1215	SPNCRNA.1215	SPNCRNA.1215	269.525	-0.768655	-0.779239	0.176584	-4.3529	1.34347e-05	0.000223088
SPNCRNA.785	SPNCRNA.785	SPNCRNA.785	255.595	-0.773783	-0.802632	0.277398	-2.78943	0.00528001	0.0277049
SPNCRNA.1306	SPNCRNA.1306	SPNCRNA.1306	262.268	-0.781294	-0.804496	0.267451	-2.92126	0.00348621	0.0202762
SPNCRNA.1646	SPNCRNA.1646	SPNCRNA.1646	87.562	-0.78483	-0.818592	0.292273	-2.68527	0.00724717	0.035224
SPNCRNA.621	SPNCRNA.621	SPNCRNA.621	147.05	-0.786439	-0.805974	0.222292	-3.53786	0.000403382	0.00359739
SPNCRNA.1680	SPNCRNA.1680	SPNCRNA.1680	90.7911	-0.789127	-0.822308	0.300227	-2.62843	0.00857798	0.0400189
SPNCRNA.539	SPNCRNA.539	SPNCRNA.539	111.619	-0.790215	-0.826492	0.296322	-2.66674	0.00765913	0.036706
SPNCRNA.617	SPNCRNA.617	SPNCRNA.617	412.948	-0.8007	-0.818718	0.226243	-3.53911	0.000401471	0.00358501
SPNCRNA.1440	SPNCRNA.1440	SPNCRNA.1440	180.169	-0.809406	-0.827876	0.229609	-3.52515	0.000423248	0.00375502
SPNCRNA.54	SPNCRNA.54	SPNCRNA.54	64.3851	-0.810235	-0.843783	0.29086	-2.78566	0.00534197	0.0279645
SPNCRNA.553	SPNCRNA.553	SPNCRNA.553	170.174	-0.81817	-0.839346	0.23986	-3.41103	0.000647179	0.00530269
SPNCRNA.1119	SPNCRNA.1119	SPNCRNA.1119	90.7003	-0.821312	-0.85253	0.304487	-2.69737	0.00698903	0.0343343
SPNCRNA.1532	SPNCRNA.1532	SPNCRNA.1532	219	-0.851996	-0.876091	0.266462	-3.19744	0.00138652	0.00956612
SPNCRNA.662	SPNCRNA.662	SPNCRNA.662	210.803	-0.873194	-0.890513	0.209464	-4.1687	3.06345e-05	0.000449875
SPNCRNA.984	SPNCRNA.984	SPNCRNA.984	122.311	-0.873333	-0.901104	0.264575	-3.30089	0.000963796	0.00729549
SPNCRNA.1316	SPNCRNA.1316	SPNCRNA.1316	284.127	-0.875425	-0.912871	0.315905	-2.77116	0.00558569	0.028802
SPNCRNA.646	SPNCRNA.646	SPNCRNA.646	581.016	-0.876262	-0.893019	0.198495	-4.41454	1.01225e-05	0.000177546
SPNCRNA.1241	SPNCRNA.1241	SPNCRNA.1241	81.0705	-0.878122	-0.907304	0.275434	-3.18814	0.0014319	0.00981998
SPNCRNA.1655	SPNCRNA.1655	SPNCRNA.1655	392.506	-0.88008	-0.90611	0.25874	-3.40141	0.000670388	0.00545679
SPNCRNA.1436	SPNCRNA.1436	SPNCRNA.1436	296.142	-0.889933	-0.924776	0.284137	-3.13205	0.00173588	0.0114248
SPNCRNA.1504	SPNCRNA.1504	SPNCRNA.1504	257.305	-0.905406	-0.960959	0.351747	-2.57402	0.0100523	0.0446495
SPSNORNA.49	SPSNORNA.49	SPSNORNA.49	54.3426	-0.908116	-0.960302	0.356159	-2.54975	0.0107801	0.0470592
SPNCRNA.1498	SPNCRNA.1498	SPNCRNA.1498	287.624	-0.908894	-0.924759	0.201001	-4.52184	6.13045e-06	0.000117766
SPSNORNA.47	SPSNORNA.47	SPSNORNA.47	184.035	-0.910931	-0.959725	0.327792	-2.77899	0.00545284	0.0283763
SPNCRNA.974	SPNCRNA.974	SPNCRNA.974	173.518	-0.915483	-0.985267	0.360069	-2.54252	0.0110055	0.0477997
SPNCRNA.1060	SPNCRNA.1060	SPNCRNA.1060	115.304	-0.916208	-0.9607	0.325927	-2.81108	0.00493751	0.026413
SPNCRNA.789	SPNCRNA.789	SPNCRNA.789	165.005	-0.922324	-0.961248	0.317346	-2.90637	0.0036565	0.0209844
SPNCRNA.1338	SPNCRNA.1338	SPNCRNA.1338	90.4837	-0.937498	-0.971104	0.287854	-3.25685	0.00112656	0.00820163
SPNCRNA.609	SPNCRNA.609	SPNCRNA.609	250.643	-0.941978	-0.979619	0.298569	-3.15498	0.0016051	0.0107393
SPNCRNA.934	SPNCRNA.934	SPNCRNA.934	500.98	-0.948998	-0.969619	0.216632	-4.38069	1.18305e-05	0.000200954
SPNCRNA.786	SPNCRNA.786	SPNCRNA.786	85.6456	-0.949408	-0.989087	0.316995	-2.99503	0.00274421	0.0166106
SPNCRNA.1029	SPNCRNA.1029	SPNCRNA.1029	104.25	-0.952722	-1.00278	0.328704	-2.89842	0.00375051	0.0213807
SPNCRNA.1222	SPNCRNA.1222	SPNCRNA.1222	114.575	-0.953233	-0.994578	0.294531	-3.23644	0.00121029	0.00869128
SPNCRNA.1042	SPNCRNA.1042	SPNCRNA.1042	311.84	-0.960442	-1.02354	0.367734	-2.61178	0.00900716	0.0415408
SPNCRNA.442	SPNCRNA.442	SPNCRNA.442	210.779	-0.960755	-0.98596	0.247538	-3.88125	0.000103921	0.00122878
SPNCRNA.830	SPNCRNA.830	SPNCRNA.830	58.7149	-0.96279	-1.02293	0.353986	-2.71985	0.00653113	0.0325986
SPNCRNA.1361	SPNCRNA.1361	SPNCRNA.1361	57.2142	-0.965134	-1.01996	0.358324	-2.69347	0.00707132	0.0346394
SPNCRNA.1490	SPNCRNA.1490	SPNCRNA.1490	84.623	-0.971874	-1.0426	0.353446	-2.74971	0.00596486	0.0302567
SPNCRNA.1429	SPNCRNA.1429	SPNCRNA.1429	73.6438	-0.976085	-1.04049	0.360277	-2.70926	0.0067433	0.0332941
SPNCRNA.740	SPNCRNA.740	SPNCRNA.740	170.715	-0.982024	-1.01345	0.267868	-3.66608	0.000246299	0.00245624
SPNCRNA.514	SPNCRNA.514	SPNCRNA.514	80.0241	-0.997372	-1.07656	0.367184	-2.71627	0.00660211	0.032887
SPNCRNA.671	SPNCRNA.671	SPNCRNA.671	544.537	-1.00638	-1.03396	0.248255	-4.05382	5.03878e-05	0.000673606
SPNCRNA.1387	SPNCRNA.1387	SPNCRNA.1387	134.057	-1.01074	-1.06184	0.315398	-3.20465	0.00135225	0.00940543
SPNCRNA.756	SPNCRNA.756	SPNCRNA.756	143.359	-1.01972	-1.05222	0.284924	-3.57892	0.000345011	0.00317137
SPNCRNA.706	SPNCRNA.706	SPNCRNA.706	174.728	-1.02006	-1.06515	0.331509	-3.07701	0.00209085	0.0132892
SPNCRNA.1681	SPNCRNA.1681	SPNCRNA.1681	38.4984	-1.02473	-1.10463	0.395171	-2.59313	0.00951055	0.0429752
SPNCRNA.1533	SPNCRNA.1533	SPNCRNA.1533	382.432	-1.0257	-1.06203	0.270111	-3.79734	0.000146257	0.00160742
SPNCRNA.1406	SPNCRNA.1406	SPNCRNA.1406	39.0158	-1.02622	-1.1071	0.384384	-2.66978	0.00758998	0.0364256
SPNCRNA.1650	SPNCRNA.1650	SPNCRNA.1650	106.949	-1.03	-1.11051	0.39767	-2.59009	0.0095951	0.0432441
SPNCRNA.681	SPNCRNA.681	SPNCRNA.681	193.171	-1.03653	-1.0596	0.230117	-4.50434	6.65784e-06	0.000125784
SPNCRNA.907	SPNCRNA.907	SPNCRNA.907	190.143	-1.04318	-1.08243	0.28728	-3.63122	0.000282082	0.002744
SPNCRNA.1351	SPNCRNA.1351	SPNCRNA.1351	537.858	-1.04987	-1.12225	0.390009	-2.69192	0.00710429	0.034776
SPNCRNA.1297	SPNCRNA.1297	SPNCRNA.1297	212.928	-1.06305	-1.12449	0.345374	-3.07796	0.0020842	0.0132593
SPNCRNA.1366	SPNCRNA.1366	SPNCRNA.1366	104.944	-1.07286	-1.15521	0.399902	-2.68282	0.00730051	0.0354331
SPNCRNA.985	SPNCRNA.985	SPNCRNA.985	140.169	-1.07355	-1.15644	0.386559	-2.7772	0.00548299	0.0284651
SPNCRNA.329	SPNCRNA.329	SPNCRNA.329	87.6677	-1.07652	-1.13524	0.329771	-3.26443	0.00109684	0.00804504
SPNCRNA.669	SPNCRNA.669	SPNCRNA.669	183.306	-1.07714	-1.12107	0.284787	-3.78226	0.000155412	0.00168376
SPNCRNA.246	SPNCRNA.246	SPNCRNA.246	140.939	-1.07761	-1.16069	0.386133	-2.79077	0.0052582	0.0276328
SPNCRNA.1581	SPNCRNA.1581	SPNCRNA.1581	214.351	-1.08468	-1.12442	0.295277	-3.67343	0.000239321	0.00240105
SPNCRNA.1243	SPNCRNA.1243	SPNCRNA.1243	77.0295	-1.09567	-1.15173	0.328568	-3.33469	0.000853945	0.00663234
SPNCRNA.641	SPNCRNA.641	SPNCRNA.641	56.3559	-1.10707	-1.19903	0.420972	-2.62979	0.00854379	0.0399137
SPNCRNA.623	SPNCRNA.623	SPNCRNA.623	127.301	-1.10871	-1.18529	0.379726	-2.91976	0.00350297	0.0203243
SPNCRNA.947	SPNCRNA.947	SPNCRNA.947	112.703	-1.11376	-1.17166	0.337012	-3.30481	0.000950409	0.00723408
SPNCRNA.780	SPNCRNA.780	SPNCRNA.780	48.6241	-1.11908	-1.18569	0.407911	-2.74343	0.00608011	0.0307348
SPNCRNA.1474	SPNCRNA.1474	SPNCRNA.1474	115.634	-1.12405	-1.21832	0.415104	-2.70788	0.00677139	0.0333848
SPNCRNA.1398	SPNCRNA.1398	SPNCRNA.1398	162.197	-1.13289	-1.25613	0.432791	-2.61763	0.0088542	0.0410284
SPSNORNA.25	SPSNORNA.25	SPSNORNA.25	76.051	-1.13483	-1.18592	0.330452	-3.43418	0.000594352	0.00497688
SPNCRNA.881	SPNCRNA.881	SPNCRNA.881	69.5208	-1.13585	-1.25751	0.436171	-2.60414	0.0092104	0.0422225
SPNCRNA.1102	SPNCRNA.1102	SPNCRNA.1102	63.6057	-1.14629	-1.21735	0.370669	-3.09251	0.00198474	0.0127567
SPNCRNA.1025	SPNCRNA.1025	SPNCRNA.1025	55.6062	-1.14714	-1.2366	0.398748	-2.87686	0.00401657	0.022577
SPNCRNA.1101	SPNCRNA.1101	SPNCRNA.1101	268.024	-1.15405	-1.19291	0.287946	-4.00787	6.12681e-05	0.000791293
SPNCRNA.561	SPNCRNA.561	SPNCRNA.561	61.3184	-1.15912	-1.21944	0.340678	-3.40239	0.000667984	0.00544713
SPNCRNA.517	SPNCRNA.517	SPNCRNA.517	49.2026	-1.1597	-1.28694	0.440809	-2.63084	0.00851731	0.0398171
SPNCRNA.1407	SPNCRNA.1407	SPNCRNA.1407	319.505	-1.16484	-1.21625	0.326308	-3.56974	0.000357333	0.0032639
SPNCRNA.1644	SPNCRNA.1644	SPNCRNA.1644	853.507	-1.17713	-1.20427	0.235478	-4.9989	5.76596e-07	1.58037e-05
SPNCRNA.1477	SPNCRNA.1477	SPNCRNA.1477	63.5062	-1.18024	-1.22955	0.306362	-3.85242	0.000116955	0.0013503
SPNCRNA.1402	SPNCRNA.1402	SPNCRNA.1402	121.959	-1.18932	-1.24106	0.30083	-3.95345	7.70317e-05	0.000955304
SPNCRNA.656	SPNCRNA.656	SPNCRNA.656	80.8522	-1.18939	-1.29992	0.41471	-2.868	0.00413072	0.0230876
SPNCRNA.1461	SPNCRNA.1461	SPNCRNA.1461	364.884	-1.19063	-1.26905	0.418888	-2.84236	0.00447803	0.0245682
SPNCRNA.1084	SPNCRNA.1084	SPNCRNA.1084	72.1359	-1.20157	-1.27342	0.34552	-3.47756	0.000505991	0.00433256
SPRRNA.54	SPRRNA.54	SPRRNA.54	16.2799	-1.20688	-1.333	0.47732	-2.52846	0.0114564	0.0490745
SPNCRNA.1493	SPNCRNA.1493	SPNCRNA.1493	58.2077	-1.20961	-1.2667	0.338264	-3.57595	0.000348961	0.00319943
SPNCRNA.1343	SPNCRNA.1343	SPNCRNA.1343	305.708	-1.21275	-1.32094	0.43131	-2.81178	0.00492676	0.026413
SPNCRNA.1026	SPNCRNA.1026	SPNCRNA.1026	134.459	-1.2186	-1.31587	0.40786	-2.98779	0.00281006	0.0169345
SPNCRNA.28	SPNCRNA.28	SPNCRNA.28	140.034	-1.22229	-1.26391	0.279111	-4.37922	1.19103e-05	0.000201185
SPNCRNA.1688	SPNCRNA.1688	SPNCRNA.1688	97.4429	-1.22823	-1.29093	0.329824	-3.72389	0.000196174	0.00203969
SPNCRNA.159	SPNCRNA.159	SPNCRNA.159	160.75	-1.22906	-1.26915	0.277062	-4.43605	9.16263e-06	0.000163214
SPNCRNA.615	SPNCRNA.615	SPNCRNA.615	159.872	-1.22946	-1.3631	0.440392	-2.79174	0.0052426	0.027593
SPNCRNA.767	SPNCRNA.767	SPNCRNA.767	96.7305	-1.22976	-1.30543	0.367439	-3.34684	0.000817397	0.00639191
SPSNORNA.34	SPSNORNA.34	SPSNORNA.34	78.4132	-1.2327	-1.38475	0.465275	-2.64939	0.0080636	0.0380855
SPNCRNA.1091	SPNCRNA.1091	SPNCRNA.1091	188.301	-1.23884	-1.3692	0.418451	-2.96054	0.00307099	0.0182979
SPNCRNA.1004	SPNCRNA.1004	SPNCRNA.1004	132.681	-1.24891	-1.32079	0.340677	-3.66596	0.000246412	0.00245624
SPNCRNA.819	SPNCRNA.819	SPNCRNA.819	46.9861	-1.25491	-1.32477	0.340175	-3.689	0.000225135	0.00228737
SPNCRNA.1506	SPNCRNA.1506	SPNCRNA.1506	22.0394	-1.2682	-1.38408	0.435794	-2.91009	0.00361319	0.0207532
SPSNORNA.45	SPSNORNA.45	SPSNORNA.45	67.4687	-1.27347	-1.43925	0.473344	-2.69036	0.00713748	0.034839
SPNCRNA.1483	SPNCRNA.1483	SPNCRNA.1483	192.797	-1.27557	-1.32721	0.314451	-4.0565	4.98136e-05	0.000669377
SPNCRNA.184	SPNCRNA.184	SPNCRNA.184	21.4833	-1.2846	-1.48518	0.507695	-2.53026	0.0113977	0.0488532
SPNCRNA.218	SPNCRNA.218	SPNCRNA.218	83.5565	-1.29018	-1.33958	0.281895	-4.57681	4.72126e-06	9.49514e-05
SPNCRNA.1182	SPNCRNA.1182	SPNCRNA.1182	54.9749	-1.2919	-1.45285	0.498212	-2.59307	0.00951244	0.0429752
SPNCRNA.1499	SPNCRNA.1499	SPNCRNA.1499	28.101	-1.29337	-1.48595	0.508167	-2.54517	0.0109224	0.0475591
SPNCRNA.1200	SPNCRNA.1200	SPNCRNA.1200	74.4086	-1.30172	-1.39264	0.380981	-3.41677	0.000633698	0.00522288
SPNCRNA.42	SPNCRNA.42	SPNCRNA.42	49.0882	-1.30995	-1.48006	0.50181	-2.61044	0.00904252	0.0416478
SPSNORNA.35	SPSNORNA.35	SPSNORNA.35	46.9821	-1.31202	-1.55405	0.520514	-2.52062	0.0117148	0.0499315
SPNCRNA.1164	SPNCRNA.1164	SPNCRNA.1164	42.079	-1.33422	-1.51143	0.509578	-2.61827	0.00883761	0.0409793
SPNCRNA.1511	SPNCRNA.1511	SPNCRNA.1511	106.864	-1.33797	-1.54747	0.502086	-2.66483	0.00770278	0.0368123
SPNCRNA.709	SPNCRNA.709	SPNCRNA.709	85.6634	-1.3546	-1.43382	0.366944	-3.69157	0.000222874	0.0022779
SPNCRNA.1466	SPNCRNA.1466	SPNCRNA.1466	83.2825	-1.36669	-1.44411	0.364583	-3.74864	0.000177794	0.00188166
SPNCRNA.771	SPNCRNA.771	SPNCRNA.771	205.074	-1.36878	-1.45373	0.359752	-3.80479	0.000141923	0.00156733
SPNCRNA.1596	SPNCRNA.1596	SPNCRNA.1596	26.7388	-1.3795	-1.53895	0.475859	-2.89896	0.00374407	0.0213618
SPNCRNA.1269	SPNCRNA.1269	SPNCRNA.1269	233.619	-1.38182	-1.41586	0.250619	-5.51362	3.51528e-08	1.40981e-06
SPNCRNA.1684	SPNCRNA.1684	SPNCRNA.1684	96.752	-1.38906	-1.46426	0.336976	-4.12213	3.75392e-05	0.000531116
SPNCRNA.1088	SPNCRNA.1088	SPNCRNA.1088	53.9823	-1.39226	-1.45573	0.327178	-4.25535	2.0872e-05	0.000321486
SPNCRNA.538	SPNCRNA.538	SPNCRNA.538	31.1099	-1.39235	-1.54277	0.484782	-2.87212	0.00407732	0.0228604
SPNCRNA.1107	SPNCRNA.1107	SPNCRNA.1107	33.8977	-1.39391	-1.5298	0.45716	-3.04907	0.0022955	0.0143768
SPNCRNA.1284	SPNCRNA.1284	SPNCRNA.1284	63.2671	-1.40053	-1.48627	0.362363	-3.86499	0.000111096	0.00129795
SPNCRNA.1690	SPNCRNA.1690	SPNCRNA.1690	388.469	-1.41108	-1.44624	0.242646	-5.8154	6.04895e-09	3.01083e-07
SPNCRNA.1340	SPNCRNA.1340	SPNCRNA.1340	76.8191	-1.41281	-1.48072	0.349543	-4.0419	5.30209e-05	0.000700612
SPSNORNA.32	SPSNORNA.32	SPSNORNA.32	101.198	-1.41766	-1.55612	0.416806	-3.40126	0.000670761	0.00545679
SPNCRNA.34	SPNCRNA.34	SPNCRNA.34	50.2285	-1.42411	-1.55712	0.416767	-3.41703	0.000633081	0.00522288
SPNCRNA.123	SPNCRNA.123	SPNCRNA.123	207.023	-1.42881	-1.47223	0.280181	-5.0996	3.40369e-07	1.00614e-05
SPNCRNA.1220	SPNCRNA.1220	SPNCRNA.1220	45.6402	-1.43229	-1.55514	0.422771	-3.38786	0.000704397	0.00568324
SPNCRNA.1114	SPNCRNA.1114	SPNCRNA.1114	58.9115	-1.43639	-1.70772	0.562725	-2.55255	0.0106936	0.0467412
SPNCRNA.861	SPNCRNA.861	SPNCRNA.861	120.166	-1.44806	-1.73966	0.570969	-2.53614	0.0112083	0.0483139
SPNCRNA.915	SPNCRNA.915	SPNCRNA.915	25.2353	-1.45011	-1.62871	0.516773	-2.8061	0.00501457	0.0267626
SPNCRNA.893	SPNCRNA.893	SPNCRNA.893	78.7432	-1.45468	-1.55957	0.388464	-3.7447	0.000180607	0.00190848
SPNCRNA.751	SPNCRNA.751	SPNCRNA.751	33.4782	-1.4564	-1.68046	0.498637	-2.92077	0.00349171	0.0202762
SPNCRNA.427	SPNCRNA.427	SPNCRNA.427	86.4411	-1.46025	-1.53172	0.330336	-4.4205	9.84724e-06	0.000173605
SPNCRNA.921	SPNCRNA.921	SPNCRNA.921	95.9424	-1.4643	-1.65288	0.507297	-2.88646	0.00389598	0.0220088
SPNCRNA.1211	SPNCRNA.1211	SPNCRNA.1211	314.497	-1.46503	-1.73317	0.527211	-2.77884	0.00545531	0.0283763
SPNCRNA.431	SPNCRNA.431	SPNCRNA.431	34.7993	-1.46717	-1.657	0.518379	-2.83029	0.00465054	0.0252922
SPNCRNA.1251	SPNCRNA.1251	SPNCRNA.1251	61.934	-1.47106	-1.724	0.56086	-2.62287	0.00871932	0.0405129
SPNCRNA.766	SPNCRNA.766	SPNCRNA.766	92.2704	-1.48468	-1.52826	0.266094	-5.57952	2.41178e-08	1.04684e-06
SPNCRNA.437	SPNCRNA.437	SPNCRNA.437	22.2201	-1.48683	-1.66417	0.517714	-2.8719	0.00408007	0.0228604
SPNCRNA.1089	SPNCRNA.1089	SPNCRNA.1089	87.1583	-1.50168	-1.58338	0.35581	-4.22046	2.438e-05	0.000368277
SPNCRNA.227	SPNCRNA.227	SPNCRNA.227	91.4244	-1.50227	-1.69941	0.513361	-2.92634	0.00342975	0.0200011
SPNCRNA.965	SPNCRNA.965	SPNCRNA.965	78.7846	-1.50257	-1.54907	0.269807	-5.56905	2.56132e-08	1.09103e-06
SPNCRNA.510	SPNCRNA.510	SPNCRNA.510	57.2413	-1.50363	-1.85713	0.587646	-2.55874	0.0105052	0.0462121
SPNCRNA.1694	SPNCRNA.1694	SPNCRNA.1694	58.4131	-1.52107	-1.62412	0.375192	-4.05411	5.03245e-05	0.000673606
SPNCRNA.520	SPNCRNA.520	SPNCRNA.520	35.0514	-1.52936	-1.69825	0.453858	-3.36969	0.000752525	0.00599398
SPNCRNA.1310	SPNCRNA.1310	SPNCRNA.1310	43.4496	-1.53969	-1.67048	0.428685	-3.59166	0.000328583	0.00306919
SPNCRNA.745	SPNCRNA.745	SPNCRNA.745	21.13	-1.5435	-1.91648	0.608203	-2.5378	0.0111553	0.0481452
SPNCRNA.645	SPNCRNA.645	SPNCRNA.645	188.056	-1.54502	-1.80727	0.557045	-2.77359	0.00554408	0.0287387
SPNCRNA.87	SPNCRNA.87	SPNCRNA.87	21.6132	-1.5455	-1.70006	0.428875	-3.60361	0.000313823	0.00295632
SPNCRNA.1296	SPNCRNA.1296	SPNCRNA.1296	224.261	-1.54799	-1.63452	0.347706	-4.452	8.50755e-06	0.000153136
SPNCRNA.1307	SPNCRNA.1307	SPNCRNA.1307	161.99	-1.56963	-1.79112	0.509125	-3.08299	0.00204932	0.0130859
SPNCRNA.141	SPNCRNA.141	SPNCRNA.141	34.7594	-1.57465	-1.74314	0.460941	-3.41617	0.00063509	0.00522288
SPNCRNA.321	SPNCRNA.321	SPNCRNA.321	53.9149	-1.57946	-1.70828	0.417159	-3.78622	0.000152953	0.00166501
SPSNORNA.39	SPSNORNA.39	SPSNORNA.39	23.2838	-1.58029	-1.78365	0.489972	-3.22527	0.00125854	0.00892429
SPNCRNA.1424	SPNCRNA.1424	SPNCRNA.1424	27.9814	-1.5955	-1.71853	0.454492	-3.51051	0.000447249	0.00393235
SPNCRNA.242	SPNCRNA.242	SPNCRNA.242	48.7446	-1.605	-1.7621	0.439552	-3.65146	0.000260756	0.0025842
SPNCRNA.823	SPNCRNA.823	SPNCRNA.823	36.2229	-1.62161	-1.82385	0.487793	-3.32437	0.000886178	0.00683623
SPSNORNA.33	SPSNORNA.33	SPSNORNA.33	125.534	-1.62259	-1.68986	0.299407	-5.41936	5.98129e-08	2.26628e-06
SPNCRNA.1239	SPNCRNA.1239	SPNCRNA.1239	74.4135	-1.62697	-2.07826	0.626019	-2.59891	0.00935206	0.0425308
SPNCRNA.1693	SPNCRNA.1693	SPNCRNA.1693	132.501	-1.64019	-1.83453	0.476953	-3.43889	0.0005841	0.00490301
SPSNORNA.12	SPSNORNA.12	SPSNORNA.12	36.5141	-1.64164	-2.01326	0.596038	-2.75425	0.00588271	0.029973
SPNCRNA.1094	SPNCRNA.1094	SPNCRNA.1094	1075.53	-1.65446	-1.77907	0.397488	-4.16228	3.15083e-05	0.000459753
SPNCRNA.720	SPNCRNA.720	SPNCRNA.720	21.7168	-1.65623	-1.86266	0.526753	-3.14423	0.00166523	0.0110485
SPNCRNA.942	SPNCRNA.942	SPNCRNA.942	80.9217	-1.68087	-1.9974	0.549994	-3.05616	0.00224194	0.0141186
SPNCRNA.1444	SPNCRNA.1444	SPNCRNA.1444	17.2235	-1.74638	-2.04785	0.566198	-3.0844	0.00203962	0.0130361
SPNCRNA.616	SPNCRNA.616	SPNCRNA.616	126.652	-1.75044	-2.28525	0.639634	-2.73662	0.00620736	0.0313015
SPNCRNA.1095	SPNCRNA.1095	SPNCRNA.1095	1232.2	-1.75195	-1.88993	0.404948	-4.32635	1.51604e-05	0.000248732
SPNCRNA.1244	SPNCRNA.1244	SPNCRNA.1244	29.2488	-1.76328	-2.26691	0.624863	-2.82186	0.00477454	0.025742
SPSNORNA.10	SPSNORNA.10	SPSNORNA.10	123.134	-1.78403	-2.12625	0.558668	-3.19336	0.0014063	0.00965403
SPNCRNA.252	SPNCRNA.252	SPNCRNA.252	18.0137	-1.79446	-2.04097	0.487874	-3.67812	0.00023496	0.00236364
SPNCRNA.277	SPNCRNA.277	SPNCRNA.277	53.5422	-1.80286	-1.90661	0.385289	-4.67923	2.87952e-06	6.32942e-05
SPSNORNA.19	SPSNORNA.19	SPSNORNA.19	13.1961	-1.80885	-2.35748	0.667373	-2.7104	0.00672014	0.0332276
SPNCRNA.444	SPNCRNA.444	SPNCRNA.444	98.5423	-1.81712	-2.02463	0.472493	-3.84582	0.000120152	0.00138488
SPNCRNA.1134	SPNCRNA.1134	SPNCRNA.1134	50.4946	-1.82807	-2.04996	0.451815	-4.04607	5.20852e-05	0.000690909
SPNCRNA.901	SPNCRNA.901	SPNCRNA.901	21.4025	-1.87501	-2.43076	0.615806	-3.04481	0.00232825	0.0145288
SPNCRNA.923	SPNCRNA.923	SPNCRNA.923	461.756	-1.88273	-2.22924	0.548778	-3.43076	0.000601888	0.00502159
SPNCRNA.24	SPNCRNA.24	SPNCRNA.24	20.3127	-1.88655	-2.13011	0.512879	-3.67835	0.000234751	0.00236364
SPCTRNAPHE.04	SPCTRNAPHE.04	SPCTRNAPHE.04	5.24011	-1.88977	-2.57978	0.700302	-2.69851	0.00696517	0.0342417
SPNCRNA.264	SPNCRNA.264	SPNCRNA.264	16.5198	-1.89252	-2.16608	0.521676	-3.62777	0.000285876	0.00276521
SPSNORNA.43	SPSNORNA.43	SPSNORNA.43	20.1266	-1.8975	-2.37151	0.582976	-3.25485	0.00113452	0.0082421
SPNCRNA.1141	SPNCRNA.1141	SPNCRNA.1141	17.0068	-1.93601	-2.09311	0.471911	-4.10249	4.08735e-05	0.00056858
SPNCRNA.1277	SPNCRNA.1277	SPNCRNA.1277	147.954	-1.93604	-2.45489	0.633629	-3.05548	0.00224699	0.0141245
SPNCRNA.403	SPNCRNA.403	SPNCRNA.403	18.8322	-1.97479	-2.89388	0.719336	-2.74529	0.00604571	0.0306215
SPNCRNA.1379	SPNCRNA.1379	SPNCRNA.1379	78.7894	-1.98182	-2.11937	0.385722	-5.13794	2.77762e-07	8.50398e-06
SPNCRNA.379	SPNCRNA.379	SPNCRNA.379	34.3331	-1.98863	-2.11275	0.385102	-5.1639	2.41861e-07	7.64368e-06
SPNCRNA.283	SPNCRNA.283	SPNCRNA.283	1.77487	-2.00224	-4.88028	0.763608	-2.62208	0.00873951	0.0405793
SPNCRNA.488	SPNCRNA.488	SPNCRNA.488	20.9381	-2.00965	-2.52198	0.614124	-3.27239	0.00106643	0.00788953
SPNCRNA.1602	SPNCRNA.1602	SPNCRNA.1602	384.396	-2.05967	-2.1841	0.366412	-5.62118	1.89663e-08	8.50136e-07
SPNCRNA.284	SPNCRNA.284	SPNCRNA.284	6.85791	-2.09556	-2.84201	0.693463	-3.02187	0.00251216	0.0154377
SPNCRNA.664	SPNCRNA.664	SPNCRNA.664	23.3472	-2.10835	-2.31709	0.438709	-4.80581	1.54126e-06	3.68292e-05
SPNCRNA.1308	SPNCRNA.1308	SPNCRNA.1308	108.538	-2.13489	-2.40487	0.501082	-4.26056	2.03917e-05	0.000317112
SPNCRNA.1092	SPNCRNA.1092	SPNCRNA.1092	50.9775	-2.15361	-2.28778	0.364226	-5.91283	3.36288e-09	1.7878e-07
SPNCRNA.274	SPNCRNA.274	SPNCRNA.274	24.2318	-2.17034	-2.5575	0.525181	-4.13257	3.58737e-05	0.00051148
SPNCRNA.301	SPNCRNA.301	SPNCRNA.301	46.0292	-2.19095	-2.45184	0.501237	-4.37109	1.23625e-05	0.0002078
SPNCRNA.1293	SPNCRNA.1293	SPNCRNA.1293	71.682	-2.26035	-2.40994	0.360184	-6.27554	3.48418e-10	2.46335e-08
SPNCRNA.1673	SPNCRNA.1673	SPNCRNA.1673	113.251	-2.26083	-2.7537	0.583762	-3.87286	0.000107566	0.00126101
SPNCRNA.1299	SPNCRNA.1299	SPNCRNA.1299	33.6321	-2.32108	-2.71689	0.520308	-4.46097	8.15886e-06	0.000147634
SPNCRNA.1096	SPNCRNA.1096	SPNCRNA.1096	622.588	-2.35293	-2.47236	0.342034	-6.87923	6.01781e-12	5.57705e-10
SPSNORNA.13	SPSNORNA.13	SPSNORNA.13	13.1242	-2.35343	-2.79283	0.575334	-4.09053	4.3038e-05	0.000593873
SPNCRNA.1397	SPNCRNA.1397	SPNCRNA.1397	186.626	-2.42291	-2.64219	0.409654	-5.91454	3.32802e-09	1.78309e-07
SPNCRNA.613	SPNCRNA.613	SPNCRNA.613	30.0744	-2.46637	-3.24432	0.671848	-3.67102	0.000241582	0.00241864
SPNCRNA.523	SPNCRNA.523	SPNCRNA.523	64.6523	-2.53046	-2.70837	0.3661	-6.91193	4.78119e-12	4.4917e-10
SPNCRNA.1617	SPNCRNA.1617	SPNCRNA.1617	13.4654	-2.54635	-3.68228	0.709435	-3.58926	0.000331619	0.00308163
SPNCRNA.601	SPNCRNA.601	SPNCRNA.601	122.91	-2.61878	-3.01256	0.527338	-4.96605	6.83311e-07	1.83053e-05
SPNCRNA.1300	SPNCRNA.1300	SPNCRNA.1300	109.555	-2.75618	-3.17602	0.529168	-5.20852	1.9035e-07	6.26048e-06
SPNCRNA.136	SPNCRNA.136	SPNCRNA.136	53.2501	-3.0495	-3.80816	0.573491	-5.31744	1.0524e-07	3.66364e-06
SPNCRNA.287	SPNCRNA.287	SPNCRNA.287	49.247	-3.35873	-4.11663	0.573283	-5.85876	4.66328e-09	2.42279e-07
SPNCRNA.88	SPNCRNA.88	SPNCRNA.88	74.1086	-3.41371	-3.90863	0.526978	-6.4779	9.30101e-11	7.66344e-09

## Sheet: Starved vs Glucose
Glucose starved vs Glucose differentially expressed ncRNAs
Geneid	Gene	Description	baseMean	log2FoldChange	lfcMLE	lfcSE	stat	pvalue	padj
SPNCRNA.603	SPNCRNA.603	SPNCRNA.603	329.654	8.77634	9.64907	0.414973	21.1492	2.80786e-99	1.78529e-96
SPNCRNA.1326	SPNCRNA.1326	SPNCRNA.1326	74.9935	8.16158	9.64774	0.566594	14.4046	4.83923e-47	4.57372e-45
SPNCRNA.1223	SPNCRNA.1223	SPNCRNA.1223	407.329	7.55063	9.52789	0.560626	13.4682	2.40595e-41	1.73476e-39
SPNCRNA.540	SPNCRNA.540	SPNCRNA.540	114.681	6.85331	8.7144	0.672135	10.1963	2.05887e-24	4.93141e-23
SPNCRNA.30	SPNCRNA.30	SPNCRNA.30	177.487	6.85047	8.27422	0.623008	10.9958	4.00354e-28	1.35926e-26
SPNCRNA.1122	SPNCRNA.1122	SPNCRNA.1122	40.2823	6.74771	8.11712	0.596745	11.3075	1.20422e-29	4.57733e-28
SPNCRNA.1541	SPNCRNA.1541	SPNCRNA.1541	116.752	6.57684	8.20395	0.656085	10.0244	1.19116e-23	2.65317e-22
SPNCRNA.126	SPNCRNA.126	SPNCRNA.126	697.148	6.51408	7.17197	0.448061	14.5384	6.92e-48	7.01427e-46
SPNCRNA.319	SPNCRNA.319	SPNCRNA.319	35.5267	6.46675	8.78214	0.678211	9.53501	1.49868e-21	2.76563e-20
SPNCRNA.570	SPNCRNA.570	SPNCRNA.570	3705.46	5.70923	6.53665	0.49631	11.5034	1.26873e-30	5.18919e-29
SPNCRNA.1255	SPNCRNA.1255	SPNCRNA.1255	129.743	5.67972	8.412	0.68142	8.33512	7.74223e-17	8.97996e-16
SPNCRNA.1071	SPNCRNA.1071	SPNCRNA.1071	5354.38	5.65661	6.02019	0.364621	15.5137	2.80409e-54	3.92236e-52
SPNCRNA.298	SPNCRNA.298	SPNCRNA.298	658.352	5.39625	5.81444	0.394054	13.6942	1.09987e-42	8.5472e-41
SPNCRNA.1323	SPNCRNA.1323	SPNCRNA.1323	122.384	5.38172	6.62134	0.534459	10.0695	7.53835e-24	1.71737e-22
SPNCRNA.1558	SPNCRNA.1558	SPNCRNA.1558	816.289	5.38138	6.26991	0.500614	10.7496	5.95462e-27	1.81072e-25
SPNCRNA.1123	SPNCRNA.1123	SPNCRNA.1123	23.5688	5.37749	6.62414	0.558965	9.62044	6.55483e-22	1.25946e-20
SPNCRNA.103	SPNCRNA.103	SPNCRNA.103	429.791	5.35629	5.83459	0.427562	12.5275	5.28e-36	2.81896e-34
SPNCRNA.821	SPNCRNA.821	SPNCRNA.821	51.835	5.32633	5.84702	0.471889	11.2872	1.51721e-29	5.70505e-28
SPNCRNA.1502	SPNCRNA.1502	SPNCRNA.1502	25.4569	5.2603	7.11637	0.601325	8.74784	2.17468e-18	2.91373e-17
SPNCRNA.276	SPNCRNA.276	SPNCRNA.276	76.5399	5.19047	8.05221	0.708989	7.32094	2.46231e-13	1.97493e-12
SPNCRNA.931	SPNCRNA.931	SPNCRNA.931	223.471	5.17966	8.09795	0.701888	7.37961	1.5875e-13	1.29556e-12
SPNCRNA.1046	SPNCRNA.1046	SPNCRNA.1046	134.439	5.09754	6.64334	0.633666	8.04452	8.65826e-16	9.0517e-15
SPSNRNA.02	SPSNRNA.02	SPSNRNA.02	29.1495	5.07497	6.97363	0.693297	7.32006	2.47869e-13	1.98352e-12
SPNCRNA.828	SPNCRNA.828	SPNCRNA.828	312.62	5.07489	5.53978	0.432755	11.7269	9.27579e-32	4.0295e-30
SPNCRNA.1155	SPNCRNA.1155	SPNCRNA.1155	178.542	5.02195	5.46843	0.399928	12.5571	3.63249e-36	1.98481e-34
SPNCRNA.1121	SPNCRNA.1121	SPNCRNA.1121	167.642	4.99768	8.06109	0.652865	7.65499	1.93323e-14	1.76284e-13
SPNCRNA.869	SPNCRNA.869	SPNCRNA.869	12.3653	4.82306	6.18844	0.678771	7.10558	1.19817e-12	8.868e-12
SPNCRNA.1024	SPNCRNA.1024	SPNCRNA.1024	65.6099	4.80243	5.62723	0.555427	8.64638	5.31601e-18	6.85982e-17
SPNCRNA.1559	SPNCRNA.1559	SPNCRNA.1559	13.8118	4.70312	6.60661	0.669664	7.02311	2.16989e-12	1.55973e-11
SPNCRNA.1348	SPNCRNA.1348	SPNCRNA.1348	33.5647	4.69658	5.74551	0.584885	8.02991	9.75472e-16	1.01374e-14
SPNCRNA.1120	SPNCRNA.1120	SPNCRNA.1120	50.8894	4.6862	5.55867	0.509369	9.2	3.57962e-20	5.62603e-19
SPNCRNA.996	SPNCRNA.996	SPNCRNA.996	210.024	4.65133	4.89651	0.334804	13.8927	7.01376e-44	5.63842e-42
SPNCRNA.583	SPNCRNA.583	SPNCRNA.583	1095.39	4.63292	4.89567	0.348469	13.2951	2.47279e-40	1.74694e-38
SPNCRNA.1325	SPNCRNA.1325	SPNCRNA.1325	227.142	4.62707	5.30089	0.517322	8.94427	3.74406e-19	5.32234e-18
SPNCRNA.1328	SPNCRNA.1328	SPNCRNA.1328	501.366	4.57096	6.58415	0.662759	6.89687	5.31616e-12	3.64879e-11
SPNCRNA.1217	SPNCRNA.1217	SPNCRNA.1217	1158.93	4.54363	4.78652	0.334229	13.5944	4.32574e-42	3.21854e-40
SPNCRNA.1427	SPNCRNA.1427	SPNCRNA.1427	86.6551	4.499	5.14523	0.497358	9.04578	1.48597e-19	2.21597e-18
SPNCRNA.728	SPNCRNA.728	SPNCRNA.728	1416.91	4.3805	4.59865	0.333959	13.1169	2.63595e-39	1.73923e-37
SPNCRNA.410	SPNCRNA.410	SPNCRNA.410	9.3479	4.35217	6.43057	0.693781	6.27312	3.5388e-10	1.94426e-09
SPNCRNA.602	SPNCRNA.602	SPNCRNA.602	230.499	4.31781	5.12859	0.555764	7.76914	7.90215e-15	7.50919e-14
SPNCRNA.883	SPNCRNA.883	SPNCRNA.883	118.686	4.24194	4.886	0.443823	9.55772	1.20382e-21	2.23924e-20
SPNCRNA.734	SPNCRNA.734	SPNCRNA.734	208.969	4.23006	5.38698	0.592655	7.13747	9.50619e-13	7.14906e-12
SPNCRNA.390	SPNCRNA.390	SPNCRNA.390	32.5094	4.21458	5.8075	0.73211	5.75675	8.57479e-09	4.05765e-08
SPNCRNA.1318	SPNCRNA.1318	SPNCRNA.1318	682.934	4.16441	4.43083	0.349359	11.9202	9.2933e-33	4.39171e-31
SPNCRNA.1473	SPNCRNA.1473	SPNCRNA.1473	398.2	4.14844	4.50309	0.4013	10.3375	4.76879e-25	1.19545e-23
SPNCRNA.988	SPNCRNA.988	SPNCRNA.988	15.1165	4.14436	5.459	0.661703	6.26318	3.77215e-10	2.06597e-09
SPNCRNA.1165	SPNCRNA.1165	SPNCRNA.1165	39.2435	4.14405	4.79276	0.551998	7.50735	6.03356e-14	5.19689e-13
SPNCRNA.1594	SPNCRNA.1594	SPNCRNA.1594	7906	4.09854	4.58297	0.448771	9.13282	6.67403e-20	1.03042e-18
SPNCRNA.32	SPNCRNA.32	SPNCRNA.32	11862.7	4.07085	4.28342	0.338755	12.0171	2.88968e-33	1.41332e-31
SPNCRNA.989	SPNCRNA.989	SPNCRNA.989	326.696	3.99434	4.08244	0.2293	17.4197	5.8446e-68	1.51397e-65
SPNCRNA.1364	SPNCRNA.1364	SPNCRNA.1364	194.664	3.96965	4.25841	0.380912	10.4214	1.97965e-25	5.16628e-24
SPNCRNA.1527	SPNCRNA.1527	SPNCRNA.1527	58.4379	3.95498	4.38994	0.494035	8.00547	1.19013e-15	1.22951e-14
SPNCRNA.1072	SPNCRNA.1072	SPNCRNA.1072	2180.65	3.95442	4.48037	0.446501	8.85647	8.25857e-19	1.14151e-17
SPNCRNA.1162	SPNCRNA.1162	SPNCRNA.1162	255.816	3.93279	4.24153	0.398635	9.86564	5.8658e-23	1.24319e-21
SPNCRNA.995	SPNCRNA.995	SPNCRNA.995	527.158	3.90967	4.17876	0.382795	10.2135	1.72549e-24	4.16142e-23
SPNCRNA.770	SPNCRNA.770	SPNCRNA.770	2053.64	3.90577	6.04682	0.6898	5.66218	1.49464e-08	6.87732e-08
SPNCRNA.571	SPNCRNA.571	SPNCRNA.571	378.607	3.86864	4.12955	0.3668	10.547	5.2438e-26	1.43262e-24
SPNCRNA.549	SPNCRNA.549	SPNCRNA.549	55.46	3.86561	4.65924	0.570822	6.77201	1.27005e-11	8.31717e-11
SPNCRNA.1462	SPNCRNA.1462	SPNCRNA.1462	1709.79	3.8583	4.46984	0.522722	7.38116	1.56912e-13	1.28206e-12
SPNCRNA.1549	SPNCRNA.1549	SPNCRNA.1549	36.8796	3.83838	4.19496	0.464795	8.25821	1.4787e-16	1.67076e-15
SPNCRNA.1256	SPNCRNA.1256	SPNCRNA.1256	54.6654	3.79895	4.58181	0.571072	6.65231	2.88524e-11	1.80171e-10
SPNCRNA.1607	SPNCRNA.1607	SPNCRNA.1607	106.249	3.78208	4.23817	0.504235	7.50064	6.35088e-14	5.45677e-13
SPNCRNA.26	SPNCRNA.26	SPNCRNA.26	9.51046	3.76365	5.63327	0.686202	5.48476	4.14034e-08	1.79861e-07
SPSNORNA.20	SPSNORNA.20	SPSNORNA.20	2488.22	3.74544	3.82407	0.217663	17.2075	2.33281e-66	5.62609e-64
SPNCRNA.906	SPNCRNA.906	SPNCRNA.906	2492.02	3.72536	3.80397	0.218311	17.0645	2.7288e-65	5.7834e-63
SPNCRNA.248	SPNCRNA.248	SPNCRNA.248	64.8725	3.71187	4.06742	0.423447	8.76585	1.85378e-18	2.49814e-17
SPNCRNA.1240	SPNCRNA.1240	SPNCRNA.1240	56.3425	3.71139	5.29626	0.731033	5.07692	3.8361e-07	1.45972e-06
SPNCRNA.801	SPNCRNA.801	SPNCRNA.801	208.074	3.66315	3.92143	0.39465	9.28201	1.66307e-20	2.71764e-19
SPNCRNA.1583	SPNCRNA.1583	SPNCRNA.1583	172.707	3.63891	4.01534	0.460288	7.90573	2.66363e-15	2.6728e-14
SPNCRNA.1280	SPNCRNA.1280	SPNCRNA.1280	643.096	3.58489	4.12789	0.491388	7.29544	2.97684e-13	2.35255e-12
SPNCRNA.744	SPNCRNA.744	SPNCRNA.744	165.384	3.56873	4.12982	0.487674	7.31787	2.51937e-13	2.01147e-12
SPNCRNA.834	SPNCRNA.834	SPNCRNA.834	241.551	3.55944	3.70049	0.299842	11.871	1.67379e-32	7.70114e-31
SPNCRNA.787	SPNCRNA.787	SPNCRNA.787	208.799	3.55817	4.44937	0.582308	6.11046	9.93452e-10	5.21245e-09
SPNCRNA.1030	SPNCRNA.1030	SPNCRNA.1030	2407.88	3.52161	3.77254	0.358699	9.81773	9.4445e-23	1.96592e-21
SPNCRNA.335	SPNCRNA.335	SPNCRNA.335	19.6246	3.51868	4.81651	0.644387	5.46051	4.74762e-08	2.03961e-07
SPNCRNA.1622	SPNCRNA.1622	SPNCRNA.1622	189.592	3.48782	3.69817	0.359811	9.69348	3.2138e-22	6.31385e-21
SPNCRNA.622	SPNCRNA.622	SPNCRNA.622	1680.79	3.48697	3.79368	0.419887	8.30455	1.00195e-16	1.1488e-15
SPNCRNA.932	SPNCRNA.932	SPNCRNA.932	148.701	3.46814	6.4202	0.74574	4.6506	3.30973e-06	1.11236e-05
SPNCRNA.432	SPNCRNA.432	SPNCRNA.432	202.204	3.45772	3.68473	0.359297	9.62355	6.35973e-22	1.22534e-20
SPNCRNA.1540	SPNCRNA.1540	SPNCRNA.1540	9.89496	3.45731	5.30901	0.75953	4.5519	5.31632e-06	1.73587e-05
SPNCRNA.57	SPNCRNA.57	SPNCRNA.57	15.5571	3.4153	4.00962	0.592531	5.76392	8.21806e-09	3.8994e-08
SPNCRNA.1313	SPNCRNA.1313	SPNCRNA.1313	119.924	3.41103	3.61024	0.368032	9.26828	1.89167e-20	3.07682e-19
SPNCRNA.651	SPNCRNA.651	SPNCRNA.651	230.875	3.37158	3.52248	0.317327	10.625	2.28131e-26	6.48596e-25
SPNCRNA.279	SPNCRNA.279	SPNCRNA.279	27.7702	3.36719	4.24679	0.625597	5.38237	7.35121e-08	3.07319e-07
SPNCRNA.1552	SPNCRNA.1552	SPNCRNA.1552	194.485	3.35048	3.52232	0.314985	10.637	2.00548e-26	5.7485e-25
SPNCRNA.679	SPNCRNA.679	SPNCRNA.679	39.4354	3.34901	3.59847	0.417288	8.02565	1.0099e-15	1.04796e-14
SPNCRNA.729	SPNCRNA.729	SPNCRNA.729	191.588	3.33077	3.55444	0.361476	9.21435	3.13176e-20	4.94436e-19
SPNCRNA.584	SPNCRNA.584	SPNCRNA.584	82.7591	3.32103	3.6167	0.395644	8.39397	4.69999e-17	5.59995e-16
SPNCRNA.1218	SPNCRNA.1218	SPNCRNA.1218	454.711	3.3098	3.48852	0.336389	9.8392	7.63138e-23	1.60282e-21
SPNCRNA.1087	SPNCRNA.1087	SPNCRNA.1087	276.903	3.29525	4.18943	0.67367	4.89149	1.00076e-06	3.60418e-06
SPNCRNA.1163	SPNCRNA.1163	SPNCRNA.1163	121.385	3.27723	3.4048	0.300961	10.8892	1.29758e-27	4.24077e-26
SPNCRNA.1314	SPNCRNA.1314	SPNCRNA.1314	54.1247	3.27331	3.78896	0.553557	5.91323	3.35456e-09	1.66751e-08
SPNCRNA.799	SPNCRNA.799	SPNCRNA.799	457.796	3.26262	3.9709	0.562067	5.80468	6.44881e-09	3.10413e-08
SPNCRNA.1435	SPNCRNA.1435	SPNCRNA.1435	248.316	3.25586	3.43276	0.351521	9.2622	2.00261e-20	3.2347e-19
SPCTRNALEU.12	SPCTRNALEU.12	SPCTRNALEU.12	4.50713	3.2459	5.17368	0.747862	4.34024	1.42327e-05	4.3564e-05
SPCTRNALEU.13	SPCTRNALEU.13	SPCTRNALEU.13	4.50713	3.2459	5.17368	0.747862	4.34024	1.42327e-05	4.3564e-05
SPNCRNA.1304	SPNCRNA.1304	SPNCRNA.1304	136.615	3.24037	4.03163	0.608365	5.32636	1.002e-07	4.10065e-07
SPNCRNA.1075	SPNCRNA.1075	SPNCRNA.1075	28.2277	3.23666	5.13609	0.710321	4.55661	5.19853e-06	1.699e-05
SPNCRNA.1305	SPNCRNA.1305	SPNCRNA.1305	345.882	3.23229	3.48959	0.404425	7.99232	1.32424e-15	1.36202e-14
SPNCRNA.836	SPNCRNA.836	SPNCRNA.836	401.2	3.23076	3.68495	0.493813	6.54247	6.05095e-11	3.65145e-10
SPNCRNA.1480	SPNCRNA.1480	SPNCRNA.1480	10.3789	3.20825	4.91477	0.768158	4.17655	2.95963e-05	8.70465e-05
SPNCRNA.1638	SPNCRNA.1638	SPNCRNA.1638	41.2082	3.20741	4.27723	0.652929	4.91235	8.99925e-07	3.26795e-06
SPSNORNA.50	SPSNORNA.50	SPSNORNA.50	72.4195	3.18084	3.46404	0.45445	6.99931	2.57219e-12	1.8357e-11
SPNCRNA.478	SPNCRNA.478	SPNCRNA.478	94.9158	3.15637	3.30783	0.334929	9.42399	4.34266e-21	7.6313e-20
SPNCRNA.1604	SPNCRNA.1604	SPNCRNA.1604	59.5104	3.14565	3.3122	0.346745	9.07194	1.16913e-19	1.76226e-18
SPNCRNA.1565	SPNCRNA.1565	SPNCRNA.1565	277.425	3.14278	3.29002	0.309374	10.1585	3.0363e-24	7.12614e-23
SPNCRNA.515	SPNCRNA.515	SPNCRNA.515	82.7545	3.09281	3.56587	0.55659	5.55671	2.74908e-08	1.2247e-07
SPNCRNA.1108	SPNCRNA.1108	SPNCRNA.1108	43.4052	3.06786	3.4745	0.519441	5.90608	3.50347e-09	1.73413e-08
SPNCRNA.1186	SPNCRNA.1186	SPNCRNA.1186	57.6704	3.06159	3.4871	0.506782	6.04124	1.52932e-09	7.91716e-09
SPNCRNA.458	SPNCRNA.458	SPNCRNA.458	175.76	3.05516	3.30637	0.415138	7.35938	1.8476e-13	1.49562e-12
SPNCRNA.1651	SPNCRNA.1651	SPNCRNA.1651	113.7	3.03751	3.54172	0.564696	5.37902	7.48908e-08	3.12895e-07
SPNCRNA.1048	SPNCRNA.1048	SPNCRNA.1048	80.8402	3.03282	3.26958	0.375575	8.07513	6.74055e-16	7.16465e-15
SPNCRNA.1187	SPNCRNA.1187	SPNCRNA.1187	54.4935	3.02437	3.33701	0.435856	6.93891	3.95125e-12	2.76904e-11
SPNCRNA.639	SPNCRNA.639	SPNCRNA.639	2810.93	3.01494	3.38816	0.443031	6.80528	1.00856e-11	6.73079e-11
SPNCRNA.814	SPNCRNA.814	SPNCRNA.814	116.748	3.00427	3.74719	0.660346	4.54954	5.37627e-06	1.75299e-05
SPNCRNA.61	SPNCRNA.61	SPNCRNA.61	12.6414	3.00383	3.86199	0.668997	4.49005	7.12076e-06	2.28452e-05
SPNCRNA.1523	SPNCRNA.1523	SPNCRNA.1523	405.384	2.98985	3.37492	0.474903	6.2957	3.06018e-10	1.69595e-09
SPSNRNA.05	SPSNRNA.05	SPSNRNA.05	8.25703	2.96426	4.37481	0.745214	3.97773	6.95752e-05	0.00019226
SPNCRNA.1385	SPNCRNA.1385	SPNCRNA.1385	140.289	2.96328	3.11947	0.332351	8.91612	4.82914e-19	6.80947e-18
SPNCRNA.1303	SPNCRNA.1303	SPNCRNA.1303	102.889	2.9489	3.1182	0.365996	8.0572	7.80602e-16	8.23459e-15
SPNCRNA.576	SPNCRNA.576	SPNCRNA.576	197.852	2.94206	3.50263	0.50768	5.7951	6.82804e-09	3.27091e-08
SPNCRNA.59	SPNCRNA.59	SPNCRNA.59	769.36	2.93826	3.00126	0.223499	13.1466	1.77973e-39	1.18547e-37
SPNCRNA.1610	SPNCRNA.1610	SPNCRNA.1610	350.578	2.91536	3.02466	0.289677	10.0642	7.95653e-24	1.80675e-22
SPATRNACYS.02	SPATRNACYS.02	SPATRNACYS.02	1.94763	2.91249	5.91173	0.770624	3.77939	0.00015721	0.000409355
SPNCRNA.1481	SPNCRNA.1481	SPNCRNA.1481	457.826	2.91127	3.035	0.299971	9.70518	2.86575e-22	5.69404e-21
SPNCRNA.389	SPNCRNA.389	SPNCRNA.389	35.2932	2.90452	3.96193	0.723707	4.0134	5.98516e-05	0.000167107
SPNCRNA.365	SPNCRNA.365	SPNCRNA.365	8.09487	2.89512	4.33472	0.732582	3.95194	7.75207e-05	0.00021212
SPNCRNA.1670	SPNCRNA.1670	SPNCRNA.1670	5.63432	2.88271	3.89632	0.75163	3.83528	0.000125422	0.000332652
SPNCRNA.1511	SPNCRNA.1511	SPNCRNA.1511	106.864	2.86317	3.20709	0.496583	5.76574	8.12997e-09	3.86022e-08
SPNCRNA.31	SPNCRNA.31	SPNCRNA.31	325.65	2.86108	3.03612	0.372174	7.68747	1.50075e-14	1.38291e-13
SPNCRNA.155	SPNCRNA.155	SPNCRNA.155	8.54397	2.82697	3.48763	0.649616	4.35176	1.35048e-05	4.14995e-05
SPNCRNA.650	SPNCRNA.650	SPNCRNA.650	26.4795	2.81921	3.28334	0.560621	5.02872	4.93769e-07	1.84576e-06
SPNCRNA.917	SPNCRNA.917	SPNCRNA.917	3.27761	2.81543	4.50151	0.77448	3.63525	0.000277707	0.00069293
SPNCRNA.289	SPNCRNA.289	SPNCRNA.289	78.8295	2.80508	3.02303	0.418246	6.70677	1.98981e-11	1.27559e-10
SPNCRNA.1512	SPNCRNA.1512	SPNCRNA.1512	146.095	2.80045	3.77654	0.62726	4.46458	8.02262e-06	2.55511e-05
SPNCRNA.935	SPNCRNA.935	SPNCRNA.935	243.132	2.79062	3.3271	0.542626	5.14281	2.70656e-07	1.05048e-06
SPNCRNA.318	SPNCRNA.318	SPNCRNA.318	2.7785	2.78328	7.53261	0.703371	3.95706	7.58779e-05	0.000208032
SPNCRNA.1058	SPNCRNA.1058	SPNCRNA.1058	63.5929	2.78278	2.94057	0.361341	7.70125	1.34744e-14	1.25319e-13
SPNCRNA.1302	SPNCRNA.1302	SPNCRNA.1302	421.536	2.78137	3.25848	0.563075	4.9396	7.82818e-07	2.86651e-06
SPNCRNA.1405	SPNCRNA.1405	SPNCRNA.1405	124.3	2.77219	3.33225	0.575284	4.81882	1.44407e-06	5.08551e-06
SPNCRNA.1043	SPNCRNA.1043	SPNCRNA.1043	134.521	2.77119	3.57239	0.584506	4.74108	2.1258e-06	7.30608e-06
SPNCRNA.1554	SPNCRNA.1554	SPNCRNA.1554	38.3948	2.75035	3.39685	0.625403	4.39772	1.09393e-05	3.40801e-05
SPNCRNA.840	SPNCRNA.840	SPNCRNA.840	740.803	2.7497	2.84568	0.261098	10.5313	6.19698e-26	1.68645e-24
SPNCRNA.76	SPNCRNA.76	SPNCRNA.76	2.44703	2.7455	6.79136	0.68914	3.98395	6.77786e-05	0.000187517
SPNCRNA.811	SPNCRNA.811	SPNCRNA.811	35.8192	2.74077	3.1026	0.493241	5.55667	2.74976e-08	1.2247e-07
SPNCRNA.843	SPNCRNA.843	SPNCRNA.843	932.838	2.71986	3.07746	0.43565	6.24322	4.28642e-10	2.32939e-09
SPNCRNA.1362	SPNCRNA.1362	SPNCRNA.1362	110.283	2.6915	2.82754	0.307868	8.7424	2.28201e-18	3.0517e-17
SPNCRNA.514	SPNCRNA.514	SPNCRNA.514	80.0241	2.66619	2.79873	0.339089	7.86279	3.75682e-15	3.72698e-14
SPNCRNA.826	SPNCRNA.826	SPNCRNA.826	7196.52	2.64711	3.41831	0.605433	4.37226	1.22965e-05	3.79866e-05
SPNCRNA.1490	SPNCRNA.1490	SPNCRNA.1490	84.623	2.63782	2.75882	0.326377	8.08212	6.36526e-16	6.77605e-15
SPNCRNA.829	SPNCRNA.829	SPNCRNA.829	458.651	2.61926	2.70158	0.246369	10.6315	2.12777e-26	6.07412e-25
SPNCRNA.358	SPNCRNA.358	SPNCRNA.358	29.2599	2.61659	3.13377	0.589497	4.43869	9.05093e-06	2.85882e-05
SPNCRNA.1526	SPNCRNA.1526	SPNCRNA.1526	126.117	2.61073	2.76766	0.341249	7.65052	2.00169e-14	1.82053e-13
SPNCRNA.1611	SPNCRNA.1611	SPNCRNA.1611	1546.28	2.60918	4.06957	0.678686	3.84445	0.000120822	0.000321367
SPNCRNA.539	SPNCRNA.539	SPNCRNA.539	111.619	2.6031	2.68882	0.281749	9.23905	2.48701e-20	3.98948e-19
SPNCRNA.417	SPNCRNA.417	SPNCRNA.417	19.5933	2.60205	3.13455	0.565903	4.59805	4.26457e-06	1.4069e-05
SPNCRNA.1057	SPNCRNA.1057	SPNCRNA.1057	3.81878	2.59909	3.67867	0.725213	3.58391	0.000338495	0.000831553
SPSNORNA.32	SPSNORNA.32	SPSNORNA.32	101.198	2.59485	2.77617	0.398499	6.51157	7.43683e-11	4.43042e-10
SPNCRNA.254	SPNCRNA.254	SPNCRNA.254	493.909	2.58562	2.80718	0.398936	6.48129	9.09436e-11	5.35855e-10
SPNCRNA.805	SPNCRNA.805	SPNCRNA.805	611.38	2.5653	2.9275	0.449933	5.70151	1.18748e-08	5.52577e-08
SPNCRNA.1571	SPNCRNA.1571	SPNCRNA.1571	116.109	2.56528	2.65087	0.291655	8.79563	1.42253e-18	1.9244e-17
SPNCRNA.324	SPNCRNA.324	SPNCRNA.324	5.44864	2.56107	3.576	0.714036	3.58675	0.000334823	0.000823179
SPNCRNA.1503	SPNCRNA.1503	SPNCRNA.1503	1044.99	2.55661	2.59181	0.173318	14.7509	3.03403e-49	3.36826e-47
SPNCRNA.1637	SPNCRNA.1637	SPNCRNA.1637	121.12	2.5506	2.97259	0.538555	4.73601	2.17971e-06	7.47299e-06
SPSNORNA.40	SPSNORNA.40	SPSNORNA.40	99.3707	2.54741	2.77699	0.443281	5.74672	9.09886e-09	4.29113e-08
SPNCRNA.1478	SPNCRNA.1478	SPNCRNA.1478	277.726	2.53293	2.65801	0.307582	8.23498	1.79586e-16	2.02584e-15
SPNCRNA.919	SPNCRNA.919	SPNCRNA.919	55.4116	2.51286	2.93064	0.536979	4.67962	2.87402e-06	9.72938e-06
SPNCRNA.693	SPNCRNA.693	SPNCRNA.693	27.356	2.50613	3.43326	0.672366	3.72734	0.000193514	0.000495038
SPNCRNA.1470	SPNCRNA.1470	SPNCRNA.1470	333.822	2.50312	3.16897	0.566934	4.41518	1.00924e-05	3.16532e-05
SPNCRNA.1533	SPNCRNA.1533	SPNCRNA.1533	382.432	2.50169	2.579	0.269735	9.2746	1.78292e-20	2.9067e-19
SPNCRNA.1457	SPNCRNA.1457	SPNCRNA.1457	329.193	2.47353	2.51585	0.203723	12.1417	6.35221e-34	3.21937e-32
SPNCRNA.260	SPNCRNA.260	SPNCRNA.260	11.1025	2.43239	3.28833	0.652168	3.7297	0.000191705	0.000490951
SPSNORNA.47	SPSNORNA.47	SPSNORNA.47	184.035	2.42989	2.54264	0.325099	7.47429	7.76244e-14	6.5727e-13
SPNCRNA.1420	SPNCRNA.1420	SPNCRNA.1420	119.223	2.42916	2.63588	0.398408	6.09717	1.07963e-09	5.6519e-09
SPNCRNA.646	SPNCRNA.646	SPNCRNA.646	581.016	2.4289	2.46804	0.193276	12.567	3.20551e-36	1.77931e-34
SPNCRNA.1093	SPNCRNA.1093	SPNCRNA.1093	58.9859	2.42849	3.63408	0.734088	3.30817	0.000939089	0.0021297
SPNCRNA.822	SPNCRNA.822	SPNCRNA.822	63.5515	2.42843	3.20751	0.521942	4.65268	3.27655e-06	1.10227e-05
SPNCRNA.1436	SPNCRNA.1436	SPNCRNA.1436	296.142	2.42837	2.51123	0.282904	8.58371	9.18593e-18	1.166e-16
SPNCRNA.1467	SPNCRNA.1467	SPNCRNA.1467	312.513	2.42152	2.54421	0.324926	7.45251	9.15795e-14	7.67994e-13
SPNCRNA.1238	SPNCRNA.1238	SPNCRNA.1238	126.309	2.42063	2.74964	0.50876	4.75789	1.95623e-06	6.75983e-06
SPNCRNA.1572	SPNCRNA.1572	SPNCRNA.1572	157.592	2.41317	2.4881	0.276456	8.72894	2.57063e-18	3.41805e-17
SPNCRNA.226	SPNCRNA.226	SPNCRNA.226	2.68679	2.4078	5.24836	0.772262	3.11785	0.00182174	0.00394954
SPNCRNA.1525	SPNCRNA.1525	SPNCRNA.1525	186.742	2.40259	2.89227	0.537939	4.46629	7.95875e-06	2.53708e-05
SPNCRNA.1367	SPNCRNA.1367	SPNCRNA.1367	306.627	2.3957	2.91102	0.590234	4.0589	4.93037e-05	0.000139382
SPNCRNA.815	SPNCRNA.815	SPNCRNA.815	1165.66	2.39469	2.44887	0.225732	10.6086	2.71934e-26	7.63818e-25
SPNCRNA.1288	SPNCRNA.1288	SPNCRNA.1288	46.3185	2.39267	4.10593	0.705335	3.39224	0.000693238	0.00161563
SPNCRNA.1530	SPNCRNA.1530	SPNCRNA.1530	4.10309	2.39047	3.69274	0.726886	3.28864	0.00100671	0.00227494
SPNCRNA.982	SPNCRNA.982	SPNCRNA.982	46.1148	2.38485	2.65093	0.476486	5.00508	5.58384e-07	2.07731e-06
SPNCRNA.453	SPNCRNA.453	SPNCRNA.453	109.623	2.37882	3.27729	0.63754	3.73125	0.00019053	0.00048812
SPNCRNA.1017	SPNCRNA.1017	SPNCRNA.1017	1234.85	2.37733	2.63603	0.421993	5.63359	1.76495e-08	8.0575e-08
SPNCRNA.1553	SPNCRNA.1553	SPNCRNA.1553	104.005	2.36609	2.5054	0.361197	6.5507	5.72669e-11	3.47525e-10
SPNCRNA.19	SPNCRNA.19	SPNCRNA.19	180.898	2.36039	2.42647	0.255778	9.22825	2.75077e-20	4.37247e-19
SPNCRNA.1133	SPNCRNA.1133	SPNCRNA.1133	336.916	2.35057	2.50682	0.364868	6.44226	1.17707e-10	6.86036e-10
SPNCRNA.1115	SPNCRNA.1115	SPNCRNA.1115	3334.42	2.34719	2.4	0.216847	10.8242	2.64422e-27	8.40623e-26
SPNCRNA.974	SPNCRNA.974	SPNCRNA.974	173.518	2.3431	2.47465	0.345705	6.77775	1.22061e-11	8.04611e-11
SPBTRNAALA.07	SPBTRNAALA.07	SPBTRNAALA.07	2.24157	2.33549	5.72215	0.746668	3.12789	0.00176067	0.00382664
SPNCRNA.1086	SPNCRNA.1086	SPNCRNA.1086	434.972	2.32421	2.42528	0.297806	7.80444	5.97656e-15	5.78948e-14
SPNCRNA.607	SPNCRNA.607	SPNCRNA.607	355.171	2.32305	2.56679	0.444336	5.22812	1.71238e-07	6.82416e-07
SPNCRNA.534	SPNCRNA.534	SPNCRNA.534	40.425	2.31404	2.75252	0.505215	4.58031	4.64283e-06	1.52522e-05
SPNCRNA.686	SPNCRNA.686	SPNCRNA.686	589.604	2.30494	2.68834	0.460862	5.00137	5.69237e-07	2.11206e-06
SPNCRNA.665	SPNCRNA.665	SPNCRNA.665	188.353	2.29095	3.56414	0.729262	3.14146	0.0016811	0.00366623
SPNCRNA.847	SPNCRNA.847	SPNCRNA.847	545.48	2.29083	3.32123	0.694394	3.29903	0.000970198	0.00219669
SPNCRNA.1677	SPNCRNA.1677	SPNCRNA.1677	59.4443	2.27433	3.17232	0.673269	3.37804	0.000730038	0.00169406
SPNCRNA.1260	SPNCRNA.1260	SPNCRNA.1260	18.8174	2.26186	2.575	0.513205	4.40733	1.04653e-05	3.27052e-05
SPNCRNA.1393	SPNCRNA.1393	SPNCRNA.1393	296.288	2.26163	2.53894	0.438582	5.15668	2.51364e-07	9.82287e-07
SPNCRNA.01	SPNCRNA.01	SPNCRNA.01	408.795	2.24902	2.38181	0.343455	6.5482	5.82334e-11	3.52627e-10
SPNCRNA.1159	SPNCRNA.1159	SPNCRNA.1159	79.2944	2.23511	2.41749	0.426262	5.24351	1.57554e-07	6.30037e-07
SPNCRNA.1298	SPNCRNA.1298	SPNCRNA.1298	84.4199	2.23229	2.63044	0.563766	3.95961	7.50714e-05	0.000206063
SPNCRNA.1408	SPNCRNA.1408	SPNCRNA.1408	342.796	2.22389	2.27878	0.221522	10.0391	1.02572e-23	2.30672e-22
SPNCRNA.451	SPNCRNA.451	SPNCRNA.451	38.7086	2.21796	2.36644	0.398006	5.57269	2.50842e-08	1.12102e-07
SPNCRNA.913	SPNCRNA.913	SPNCRNA.913	63.1817	2.21163	2.55626	0.498459	4.43692	9.1254e-06	2.8801e-05
SPNCRNA.911	SPNCRNA.911	SPNCRNA.911	57.7984	2.21097	2.4952	0.528766	4.18137	2.89756e-05	8.54004e-05
SPNCRNA.144	SPNCRNA.144	SPNCRNA.144	30.6357	2.20957	2.51667	0.498868	4.42915	9.46034e-06	2.97775e-05
SPNCRNA.1137	SPNCRNA.1137	SPNCRNA.1137	165.819	2.19064	2.33412	0.327991	6.67896	2.4065e-11	1.52871e-10
SPNCRNA.483	SPNCRNA.483	SPNCRNA.483	3.24669	2.17698	4.25427	0.768771	2.83177	0.00462915	0.00927688
SPNCRNA.879	SPNCRNA.879	SPNCRNA.879	12.355	2.16894	2.54128	0.574425	3.77585	0.000159465	0.000414609
SPNCRNA.1202	SPNCRNA.1202	SPNCRNA.1202	750.008	2.15812	2.38915	0.422303	5.11036	3.21552e-07	1.23704e-06
SPNCRNA.541	SPNCRNA.541	SPNCRNA.541	201.732	2.15663	2.26352	0.296671	7.26944	3.6098e-13	2.83992e-12
SPNCRNA.1054	SPNCRNA.1054	SPNCRNA.1054	62.0449	2.15578	2.3062	0.39043	5.52156	3.36004e-08	1.47893e-07
SPNCRNA.491	SPNCRNA.491	SPNCRNA.491	42.5529	2.1528	2.34622	0.446691	4.81944	1.4396e-06	5.07233e-06
SPNCRNA.816	SPNCRNA.816	SPNCRNA.816	143.496	2.15054	2.39049	0.395122	5.44273	5.247e-08	2.23221e-07
SPNCRNA.747	SPNCRNA.747	SPNCRNA.747	118.218	2.14669	2.28571	0.360142	5.96067	2.51211e-09	1.27224e-08
SPNCRNA.683	SPNCRNA.683	SPNCRNA.683	298.052	2.12393	2.23835	0.314251	6.7587	1.39232e-11	9.07418e-11
SPNCRNA.1482	SPNCRNA.1482	SPNCRNA.1482	121.705	2.12032	2.54098	0.540265	3.9246	8.68755e-05	0.000236515
SPNCRNA.627	SPNCRNA.627	SPNCRNA.627	38.9776	2.11773	2.45742	0.517975	4.08848	4.34201e-05	0.000124205
SPNCRNA.1161	SPNCRNA.1161	SPNCRNA.1161	79.8257	2.1052	2.25145	0.384204	5.47936	4.26855e-08	1.84971e-07
SPNCRNA.213	SPNCRNA.213	SPNCRNA.213	6.86256	2.0818	2.44206	0.592993	3.51068	0.00044697	0.00107427
SPNCRNA.1399	SPNCRNA.1399	SPNCRNA.1399	62.8431	2.0809	2.19203	0.359008	5.79625	6.78142e-09	3.25304e-08
SPNCRNA.1621	SPNCRNA.1621	SPNCRNA.1621	102.001	2.07775	2.21073	0.362456	5.7324	9.90169e-09	4.65406e-08
SPNCRNA.334	SPNCRNA.334	SPNCRNA.334	62.131	2.07387	2.18641	0.361943	5.72983	1.00531e-08	4.71889e-08
SPNCRNA.684	SPNCRNA.684	SPNCRNA.684	124.918	2.07078	2.19703	0.352046	5.88211	4.05068e-09	1.9909e-08
SPNCRNA.867	SPNCRNA.867	SPNCRNA.867	542.86	2.05854	2.12652	0.278459	7.39263	1.43957e-13	1.18173e-12
SPNCRNA.909	SPNCRNA.909	SPNCRNA.909	149.443	2.05383	2.20805	0.403992	5.08384	3.69872e-07	1.40898e-06
SPNCRNA.1669	SPNCRNA.1669	SPNCRNA.1669	30.2804	2.04771	2.30643	0.530592	3.8593	0.000113711	0.000304476
SPNCRNA.648	SPNCRNA.648	SPNCRNA.648	144.407	2.04595	2.28853	0.503623	4.06246	4.85592e-05	0.000137499
SPNCRNA.1582	SPNCRNA.1582	SPNCRNA.1582	202.914	2.0433	2.13982	0.289892	7.04851	1.80842e-12	1.30932e-11
SPNCRNA.922	SPNCRNA.922	SPNCRNA.922	274.884	2.03609	2.18829	0.357965	5.68796	1.28565e-08	5.96673e-08
SPNCRNA.940	SPNCRNA.940	SPNCRNA.940	56.164	2.03011	2.68759	0.60553	3.35261	0.000800527	0.00184174
SPNCRNA.1616	SPNCRNA.1616	SPNCRNA.1616	430.926	2.02914	2.16347	0.370053	5.48338	4.17268e-08	1.8104e-07
SPNCRNA.1170	SPNCRNA.1170	SPNCRNA.1170	86.551	2.00002	2.43494	0.613105	3.26212	0.00110582	0.00248047
SPNCRNA.1080	SPNCRNA.1080	SPNCRNA.1080	208.273	1.99758	2.036	0.212296	9.40939	4.99031e-21	8.68214e-20
SPNCRNA.20	SPNCRNA.20	SPNCRNA.20	203.934	1.98345	2.08652	0.335778	5.90703	3.48324e-09	1.72534e-08
SPSNRNA.03	SPSNRNA.03	SPSNRNA.03	57.5558	1.9782	2.26294	0.513802	3.85011	0.000118063	0.00031563
SPNCRNA.718	SPNCRNA.718	SPNCRNA.718	558.15	1.97136	2.13536	0.389917	5.05585	4.28475e-07	1.61987e-06
SPNCRNA.633	SPNCRNA.633	SPNCRNA.633	258.859	1.96806	2.23476	0.446181	4.4109	1.02941e-05	3.22458e-05
SPNCRNA.1059	SPNCRNA.1059	SPNCRNA.1059	48.6135	1.96776	2.23738	0.515458	3.8175	0.000134811	0.000354196
SPNCRNA.794	SPNCRNA.794	SPNCRNA.794	118.934	1.96536	2.08238	0.359453	5.46765	4.56044e-08	1.96644e-07
SPNCRNA.1109	SPNCRNA.1109	SPNCRNA.1109	84.9159	1.96412	2.07702	0.350106	5.61008	2.02228e-08	9.14273e-08
SPNCRNA.1131	SPNCRNA.1131	SPNCRNA.1131	183.241	1.96338	2.45178	0.480757	4.08394	4.42793e-05	0.000126204
SPNCRNA.1197	SPNCRNA.1197	SPNCRNA.1197	63.0941	1.96225	2.09432	0.384421	5.10442	3.31809e-07	1.27033e-06
SPNCRNA.1051	SPNCRNA.1051	SPNCRNA.1051	1596.98	1.95849	2.13298	0.388192	5.04517	4.53123e-07	1.70659e-06
SPNCRNA.610	SPNCRNA.610	SPNCRNA.610	60.881	1.94455	2.16558	0.439729	4.42216	9.77209e-06	3.07311e-05
SPNCRNA.888	SPNCRNA.888	SPNCRNA.888	256.462	1.94064	2.91076	0.766575	2.53158	0.0113551	0.020916
SPNCRNA.1224	SPNCRNA.1224	SPNCRNA.1224	130.827	1.93989	3.97455	0.740103	2.62111	0.00876437	0.0165553
SPNCRNA.850	SPNCRNA.850	SPNCRNA.850	192.374	1.93569	2.42579	0.628492	3.0799	0.00207073	0.00445346
SPNCRNA.980	SPNCRNA.980	SPNCRNA.980	313.452	1.93448	2.0664	0.375426	5.15276	2.56674e-07	1.00066e-06
SPNCRNA.1695	SPNCRNA.1695	SPNCRNA.1695	19.0751	1.93401	2.30295	0.584547	3.30856	0.000937773	0.0021274
SPNCRNA.1649	SPNCRNA.1649	SPNCRNA.1649	206.711	1.9338	2.03916	0.342787	5.64139	1.68679e-08	7.71578e-08
SPNCRNA.968	SPNCRNA.968	SPNCRNA.968	36.9089	1.92065	2.10897	0.439454	4.37054	1.23937e-05	3.82701e-05
SPNCRNA.1185	SPNCRNA.1185	SPNCRNA.1185	128.19	1.90643	1.98814	0.308831	6.17305	6.69847e-10	3.5681e-09
SPNCRNA.1507	SPNCRNA.1507	SPNCRNA.1507	56.4639	1.9005	2.77064	0.672392	2.82648	0.00470628	0.00941794
SPNCRNA.304	SPNCRNA.304	SPNCRNA.304	625.203	1.89963	1.96469	0.272278	6.97679	3.02006e-12	2.14005e-11
SPNCRNA.120	SPNCRNA.120	SPNCRNA.120	51.8909	1.89921	3.1685	0.692532	2.74241	0.00609896	0.0119206
SPNCRNA.482	SPNCRNA.482	SPNCRNA.482	4.21655	1.89367	3.25062	0.768979	2.46258	0.0137941	0.0249352
SPNCRNA.1036	SPNCRNA.1036	SPNCRNA.1036	749.866	1.89165	2.36279	0.53763	3.51851	0.000433982	0.00104449
SPNCRNA.1537	SPNCRNA.1537	SPNCRNA.1537	532.002	1.87654	1.9321	0.259521	7.23076	4.80304e-13	3.73249e-12
SPNCRNA.997	SPNCRNA.997	SPNCRNA.997	60.2376	1.86265	2.44224	0.627766	2.96712	0.00300606	0.0062461
SPNCRNA.1283	SPNCRNA.1283	SPNCRNA.1283	72.1601	1.85838	2.05187	0.417481	4.45142	8.53046e-06	2.70667e-05
SPNCRNA.1550	SPNCRNA.1550	SPNCRNA.1550	84.7898	1.85349	2.16493	0.527864	3.5113	0.000445923	0.00107212
SPNCRNA.1497	SPNCRNA.1497	SPNCRNA.1497	126.346	1.84092	1.95139	0.351247	5.24109	1.59627e-07	6.37962e-07
SPNCRNA.754	SPNCRNA.754	SPNCRNA.754	34.3827	1.84032	3.41276	0.712081	2.58443	0.00975415	0.0182408
SPNCRNA.43	SPNCRNA.43	SPNCRNA.43	29.2475	1.83685	2.84094	0.680051	2.70105	0.00691219	0.0133768
SPNCRNA.14	SPNCRNA.14	SPNCRNA.14	26.1709	1.83384	2.44225	0.653944	2.80428	0.00504296	0.0100229
SPNCRNA.654	SPNCRNA.654	SPNCRNA.654	54.6871	1.83361	2.19718	0.573457	3.19746	0.00138644	0.00306859
SPNCRNA.529	SPNCRNA.529	SPNCRNA.529	31.0218	1.83303	2.10326	0.566624	3.235	0.00121641	0.00271373
SPNCRNA.717	SPNCRNA.717	SPNCRNA.717	20.7908	1.8325	2.19047	0.576795	3.17703	0.00148791	0.00328176
SPNCRNA.638	SPNCRNA.638	SPNCRNA.638	54.9846	1.83052	2.22691	0.534558	3.42436	0.000616256	0.00145023
SPNCRNA.752	SPNCRNA.752	SPNCRNA.752	352.466	1.82719	1.91195	0.306703	5.95752	2.56096e-09	1.29605e-08
SPNCRNA.562	SPNCRNA.562	SPNCRNA.562	94.6588	1.82598	2.43693	0.596856	3.05933	0.00221836	0.00473748
SPNCRNA.1631	SPNCRNA.1631	SPNCRNA.1631	83.7207	1.81973	2.0174	0.444125	4.09734	4.17928e-05	0.000120093
SPNCRNA.1214	SPNCRNA.1214	SPNCRNA.1214	584.629	1.81898	2.17339	0.498985	3.64536	0.000267014	0.000669114
SPNCRNA.1249	SPNCRNA.1249	SPNCRNA.1249	9.26081	1.81814	2.25476	0.602318	3.01858	0.00253966	0.00537115
SPNCRNA.743	SPNCRNA.743	SPNCRNA.743	396.748	1.81414	1.99217	0.430372	4.21529	2.49459e-05	7.3866e-05
SPNCRNA.908	SPNCRNA.908	SPNCRNA.908	488.909	1.81305	1.93708	0.33999	5.33267	9.67783e-08	3.97689e-07
SPNCRNA.1346	SPNCRNA.1346	SPNCRNA.1346	14.3457	1.81254	2.92996	0.774569	2.34006	0.0192804	0.0336361
SPNCRNA.425	SPNCRNA.425	SPNCRNA.425	28.3366	1.81129	2.33595	0.658474	2.75074	0.00594616	0.0116622
SPNCRNA.216	SPNCRNA.216	SPNCRNA.216	109.026	1.81004	1.91674	0.336818	5.37395	7.70322e-08	3.21266e-07
SPNCRNA.246	SPNCRNA.246	SPNCRNA.246	140.939	1.80992	1.9397	0.387067	4.67597	2.92562e-06	9.89447e-06
SPNCRNA.1113	SPNCRNA.1113	SPNCRNA.1113	457.951	1.80987	2.38059	0.549335	3.29466	0.000985424	0.002229
SPNCRNA.985	SPNCRNA.985	SPNCRNA.985	140.169	1.80838	1.9383	0.387488	4.66694	3.05717e-06	1.03095e-05
SPSNRNA.07	SPSNRNA.07	SPSNRNA.07	51.5222	1.80328	2.06529	0.520286	3.46594	0.000528374	0.00125567
SPNCRNA.472	SPNCRNA.472	SPNCRNA.472	24.2535	1.78235	2.12588	0.626029	2.84707	0.00441243	0.0088884
SPNCRNA.1659	SPNCRNA.1659	SPNCRNA.1659	498.63	1.77075	2.03154	0.496491	3.56653	0.000361738	0.00088307
SPNCRNA.1551	SPNCRNA.1551	SPNCRNA.1551	40.5931	1.75598	1.91945	0.437943	4.0096	6.08207e-05	0.000169677
SPNCRNA.950	SPNCRNA.950	SPNCRNA.950	9.43751	1.74294	2.10499	0.611772	2.849	0.00438567	0.00884214
SPNCRNA.891	SPNCRNA.891	SPNCRNA.891	50.2265	1.73881	1.91162	0.395293	4.39879	1.08855e-05	3.39275e-05
SPNCRNA.1685	SPNCRNA.1685	SPNCRNA.1685	351.702	1.72547	1.77188	0.246079	7.01187	2.35159e-12	1.68515e-11
SPNCRNA.428	SPNCRNA.428	SPNCRNA.428	86.0955	1.72221	1.89916	0.430428	4.00115	6.30358e-05	0.000175227
SPNCRNA.1560	SPNCRNA.1560	SPNCRNA.1560	216.8	1.72208	2.51231	0.765006	2.25107	0.0243809	0.0416105
SPNCRNA.791	SPNCRNA.791	SPNCRNA.791	205.623	1.71943	4.48526	0.762314	2.25555	0.0240991	0.0411899
SPNCRNA.519	SPNCRNA.519	SPNCRNA.519	110.31	1.70033	1.81635	0.371993	4.57087	4.85704e-06	1.59122e-05
SPNCRNA.1396	SPNCRNA.1396	SPNCRNA.1396	58.6102	1.6945	2.94996	0.690065	2.45556	0.0140666	0.0253889
SPNCRNA.1568	SPNCRNA.1568	SPNCRNA.1568	554.734	1.69161	1.70868	0.150316	11.2537	2.22081e-29	8.26188e-28
SPNCRNA.1082	SPNCRNA.1082	SPNCRNA.1082	451.091	1.6906	1.75829	0.27748	6.09269	1.11031e-09	5.80817e-09
SPNCRNA.184	SPNCRNA.184	SPNCRNA.184	21.4833	1.68799	1.81761	0.450267	3.74886	0.000177638	0.00045727
SPNCRNA.102	SPNCRNA.102	SPNCRNA.102	19.5289	1.67799	1.9144	0.510663	3.28589	0.00101659	0.00229579
SPNCRNA.1354	SPNCRNA.1354	SPNCRNA.1354	412.87	1.67093	2.05742	0.549305	3.04191	0.00235086	0.0050021
SPNCRNA.1116	SPNCRNA.1116	SPNCRNA.1116	360.145	1.66674	1.74825	0.3263	5.108	3.25583e-07	1.25048e-06
SPNCRNA.887	SPNCRNA.887	SPNCRNA.887	374.526	1.66599	1.73563	0.293335	5.67946	1.35123e-08	6.24206e-08
SPNCRNA.889	SPNCRNA.889	SPNCRNA.889	265.783	1.6595	1.92603	0.555838	2.98559	0.00283031	0.0059338
SPNCRNA.448	SPNCRNA.448	SPNCRNA.448	79.4954	1.6555	2.06701	0.622387	2.65992	0.00781604	0.0149727
SPNCRNA.1262	SPNCRNA.1262	SPNCRNA.1262	50.4304	1.64479	1.80239	0.449848	3.65632	0.000255867	0.000644412
SPNCRNA.217	SPNCRNA.217	SPNCRNA.217	5.24423	1.64343	2.83722	0.763959	2.1512	0.0314602	0.0522891
SPNCRNA.397	SPNCRNA.397	SPNCRNA.397	1.62811	1.64303	5.48789	0.723182	2.27194	0.0230901	0.0396202
SPNCRNA.364	SPNCRNA.364	SPNCRNA.364	1.80728	1.64298	3.17812	0.765172	2.1472	0.0317771	0.0527532
SPNCRNA.1258	SPNCRNA.1258	SPNCRNA.1258	2016.91	1.642	1.73577	0.358061	4.58582	4.5221e-06	1.48696e-05
SPNCRNA.67	SPNCRNA.67	SPNCRNA.67	126.371	1.64092	2.24911	0.718764	2.28298	0.0224318	0.0385948
SPNCRNA.852	SPNCRNA.852	SPNCRNA.852	194.121	1.63227	2.2226	0.686183	2.37876	0.0173708	0.0306255
SPNCRNA.1675	SPNCRNA.1675	SPNCRNA.1675	122.777	1.62524	1.87092	0.481668	3.37419	0.000740323	0.00171565
SPNCRNA.1691	SPNCRNA.1691	SPNCRNA.1691	34.7153	1.62464	1.79222	0.457449	3.55152	0.000383006	0.000930443
SPNCRNA.82	SPNCRNA.82	SPNCRNA.82	209.829	1.62305	1.81462	0.485383	3.34385	0.000826244	0.00189426
SPNCRNA.1126	SPNCRNA.1126	SPNCRNA.1126	240.05	1.61383	1.7485	0.393107	4.10532	4.03758e-05	0.000116353
SPNCRNA.975	SPNCRNA.975	SPNCRNA.975	430.529	1.61246	1.6326	0.172451	9.35026	8.74319e-21	1.47705e-19
SPNCRNA.1201	SPNCRNA.1201	SPNCRNA.1201	106.251	1.61138	1.89926	0.536003	3.00628	0.00264462	0.00557292
SPSNRNA.04	SPSNRNA.04	SPSNRNA.04	72.3929	1.61005	1.75248	0.400717	4.01793	5.87126e-05	0.000164123
SPNCRNA.1508	SPNCRNA.1508	SPNCRNA.1508	265.4	1.60246	1.69917	0.336191	4.76652	1.87435e-06	6.48329e-06
SPNCRNA.813	SPNCRNA.813	SPNCRNA.813	107.409	1.60163	1.67082	0.33619	4.76406	1.89737e-06	6.55966e-06
SPNCRNA.1100	SPNCRNA.1100	SPNCRNA.1100	144.78	1.59517	1.81891	0.51103	3.12148	0.00179945	0.00390607
SPNCRNA.920	SPNCRNA.920	SPNCRNA.920	202.643	1.58585	1.62471	0.235803	6.72532	1.75204e-11	1.13001e-10
SPNCRNA.824	SPNCRNA.824	SPNCRNA.824	137.096	1.5812	1.88228	0.542877	2.91263	0.00358397	0.0073379
SPNCRNA.649	SPNCRNA.649	SPNCRNA.649	36.5496	1.58094	1.74387	0.465594	3.39554	0.000684934	0.00159894
SPNCRNA.243	SPNCRNA.243	SPNCRNA.243	73.2228	1.57868	1.64724	0.304517	5.18422	2.16921e-07	8.53286e-07
SPNCRNA.1068	SPNCRNA.1068	SPNCRNA.1068	164.246	1.57717	1.65034	0.287041	5.49457	3.91666e-08	1.70461e-07
SPNCRNA.1608	SPNCRNA.1608	SPNCRNA.1608	143.602	1.56918	2.31515	0.629051	2.49451	0.012613	0.0229968
SPNCRNA.987	SPNCRNA.987	SPNCRNA.987	31.0392	1.56783	1.72504	0.434468	3.60861	0.000307839	0.000762673
SPNCRNA.1041	SPNCRNA.1041	SPNCRNA.1041	224.181	1.56481	1.70102	0.380761	4.10969	3.96197e-05	0.000114474
SPNCRNA.574	SPNCRNA.574	SPNCRNA.574	155.941	1.5629	2.15919	0.542211	2.88246	0.00394586	0.00801781
SPNCRNA.1667	SPNCRNA.1667	SPNCRNA.1667	158.837	1.56062	1.68165	0.353839	4.41053	1.03119e-05	3.22834e-05
SPNCRNA.510	SPNCRNA.510	SPNCRNA.510	57.2413	1.55633	1.84929	0.586171	2.65508	0.00792886	0.0151598
SPNCRNA.1177	SPNCRNA.1177	SPNCRNA.1177	477.367	1.55145	1.58419	0.209257	7.41409	1.22459e-13	1.01479e-12
SPNCRNA.445	SPNCRNA.445	SPNCRNA.445	917.369	1.54729	1.60257	0.274723	5.6322	1.77929e-08	8.11234e-08
SPNCRNA.1147	SPNCRNA.1147	SPNCRNA.1147	33.4082	1.53467	1.71205	0.453468	3.38429	0.000713614	0.0016598
SPNCRNA.1172	SPNCRNA.1172	SPNCRNA.1172	29.9897	1.53071	1.78531	0.528903	2.89413	0.00380215	0.00775283
SPNCRNA.554	SPNCRNA.554	SPNCRNA.554	43.3719	1.5294	1.84752	0.514234	2.97413	0.00293819	0.00612509
SPNCRNA.1171	SPNCRNA.1171	SPNCRNA.1171	208.583	1.51762	1.73415	0.421329	3.60199	0.000315796	0.000780451
SPNCRNA.1331	SPNCRNA.1331	SPNCRNA.1331	265.821	1.51732	1.80798	0.528743	2.86968	0.00410893	0.00832741
SPNCRNA.708	SPNCRNA.708	SPNCRNA.708	657.906	1.51369	1.57413	0.286178	5.28932	1.22771e-07	4.95189e-07
SPNCRNA.942	SPNCRNA.942	SPNCRNA.942	80.9217	1.5094	1.74245	0.549073	2.74899	0.00597799	0.0117115
SPNCRNA.990	SPNCRNA.990	SPNCRNA.990	284.759	1.50416	1.59763	0.344923	4.36086	1.29551e-05	3.99155e-05
SPNCRNA.74	SPNCRNA.74	SPNCRNA.74	4921.88	1.5034	1.52996	0.205124	7.32924	2.31463e-13	1.86075e-12
SPNCRNA.328	SPNCRNA.328	SPNCRNA.328	69.9783	1.50081	1.61479	0.399721	3.75463	0.000173595	0.000447686
SPNCRNA.376	SPNCRNA.376	SPNCRNA.376	6.70324	1.49753	3.91624	0.759344	1.97214	0.0485937	0.0771368
SPNCRNA.439	SPNCRNA.439	SPNCRNA.439	4.31588	1.49552	1.99968	0.709755	2.10709	0.0351096	0.0577372
SPNCRNA.401	SPNCRNA.401	SPNCRNA.401	4.25194	1.48918	2.06134	0.738572	2.01629	0.0437693	0.0702599
SPNCRNA.866	SPNCRNA.866	SPNCRNA.866	133.029	1.48902	1.62517	0.407321	3.65565	0.000256536	0.000645632
SPNCRNA.1221	SPNCRNA.1221	SPNCRNA.1221	3.68576	1.48507	3.09996	0.775223	1.91567	0.0554077	0.0868882
SPNCRNA.725	SPNCRNA.725	SPNCRNA.725	293.866	1.47613	1.53213	0.268352	5.50072	3.78239e-08	1.65131e-07
SPNCRNA.673	SPNCRNA.673	SPNCRNA.673	33.5266	1.47609	1.92327	0.631724	2.33661	0.0194595	0.0339231
SPNCRNA.1047	SPNCRNA.1047	SPNCRNA.1047	62.6508	1.47399	1.6676	0.458116	3.21751	0.00129308	0.00287879
SPNCRNA.229	SPNCRNA.229	SPNCRNA.229	16.4149	1.46692	1.87902	0.599916	2.44521	0.0144768	0.0260418
SPSNORNA.54	SPSNORNA.54	SPSNORNA.54	99.5557	1.46424	1.61775	0.45528	3.21613	0.00129932	0.00289041
SPNCRNA.383	SPNCRNA.383	SPNCRNA.383	9.27763	1.46301	3.11614	0.768881	1.90278	0.0570688	0.0891333
SPNCRNA.841	SPNCRNA.841	SPNCRNA.841	512.359	1.45754	1.54116	0.327642	4.44859	8.64371e-06	2.73742e-05
SPNCRNA.1555	SPNCRNA.1555	SPNCRNA.1555	201.979	1.45506	1.49294	0.24184	6.01664	1.78077e-09	9.1646e-09
SPNCRNA.536	SPNCRNA.536	SPNCRNA.536	67.3254	1.44969	1.80125	0.554684	2.61354	0.00896091	0.0168838
SPNCRNA.1355	SPNCRNA.1355	SPNCRNA.1355	29.841	1.44736	1.57662	0.424998	3.40557	0.000660256	0.00154701
SPNCRNA.47	SPNCRNA.47	SPNCRNA.47	42.2835	1.4403	2.01695	0.644697	2.23407	0.0254783	0.0432303
SPNCRNA.872	SPNCRNA.872	SPNCRNA.872	5332.97	1.44004	1.46644	0.208346	6.91179	4.78582e-12	3.30425e-11
SPNCRNA.737	SPNCRNA.737	SPNCRNA.737	59.335	1.43182	1.58668	0.425249	3.36702	0.000759861	0.00175743
SPNCRNA.999	SPNCRNA.999	SPNCRNA.999	228.647	1.42674	1.72316	0.543333	2.62589	0.0086422	0.0163449
SPNCRNA.620	SPNCRNA.620	SPNCRNA.620	154.639	1.42554	1.7695	0.519779	2.74258	0.00609584	0.011919
SPNCRNA.1236	SPNCRNA.1236	SPNCRNA.1236	422.448	1.42086	1.44803	0.213373	6.65907	2.75565e-11	1.72543e-10
SPNCRNA.79	SPNCRNA.79	SPNCRNA.79	33.6079	1.41935	1.81113	0.558869	2.53967	0.0110956	0.0205027
SPNCRNA.910	SPNCRNA.910	SPNCRNA.910	177.771	1.40411	1.46526	0.312766	4.48934	7.14442e-06	2.29106e-05
SPNCRNA.690	SPNCRNA.690	SPNCRNA.690	283.362	1.39832	2.0113	0.692939	2.01795	0.0435962	0.0700464
SPNCRNA.707	SPNCRNA.707	SPNCRNA.707	37.3392	1.39436	1.70134	0.600301	2.32276	0.020192	0.0350777
SPNCRNA.1548	SPNCRNA.1548	SPNCRNA.1548	356.392	1.39041	1.42537	0.243454	5.71117	1.12202e-08	5.2351e-08
SPNCRNA.02	SPNCRNA.02	SPNCRNA.02	33.8336	1.38726	1.55378	0.425136	3.2631	0.001102	0.00247348
SPNCRNA.769	SPNCRNA.769	SPNCRNA.769	217.65	1.387	1.58223	0.513753	2.69974	0.00693934	0.0134219
SPNCRNA.1432	SPNCRNA.1432	SPNCRNA.1432	370.219	1.38224	1.42856	0.28051	4.92758	8.32562e-07	3.03436e-06
SPNCRNA.325	SPNCRNA.325	SPNCRNA.325	2.23039	1.38197	3.68269	0.768155	1.79908	0.0720068	0.109744
SPNCRNA.1499	SPNCRNA.1499	SPNCRNA.1499	28.101	1.38032	1.52793	0.478479	2.88482	0.0039164	0.00796491
SPNCRNA.993	SPNCRNA.993	SPNCRNA.993	35.2665	1.38012	1.546	0.512987	2.69037	0.00713735	0.0137707
SPNCRNA.1005	SPNCRNA.1005	SPNCRNA.1005	250.022	1.37989	1.6186	0.520543	2.65086	0.0080286	0.0153253
SPNCRNA.1522	SPNCRNA.1522	SPNCRNA.1522	87.8349	1.37559	1.63525	0.577005	2.38402	0.0171249	0.0302835
SPNCRNA.70	SPNCRNA.70	SPNCRNA.70	2.38113	1.37353	3.92751	0.763162	1.79978	0.0718946	0.109597
SPNCRNA.1031	SPNCRNA.1031	SPNCRNA.1031	234.435	1.36905	1.9171	0.685601	1.99686	0.0458408	0.0732154
SPNCRNA.657	SPNCRNA.657	SPNCRNA.657	255.329	1.36527	1.44462	0.327922	4.16341	3.13523e-05	9.19404e-05
SPNCRNA.719	SPNCRNA.719	SPNCRNA.719	152.461	1.36121	1.47494	0.382864	3.55532	0.000377514	0.000917739
SPNCRNA.1289	SPNCRNA.1289	SPNCRNA.1289	79.1466	1.35895	1.4842	0.401384	3.38567	0.00071005	0.00165206
SPSNORNA.35	SPSNORNA.35	SPSNORNA.35	46.9821	1.35878	1.55486	0.505639	2.68726	0.00720408	0.0138879
SPNCRNA.563	SPNCRNA.563	SPNCRNA.563	194.614	1.35664	1.42171	0.297473	4.56055	5.10201e-06	1.66901e-05
SPNCRNA.1441	SPNCRNA.1441	SPNCRNA.1441	12.7082	1.3552	1.6055	0.564906	2.39898	0.0164409	0.0291699
SPNCRNA.1593	SPNCRNA.1593	SPNCRNA.1593	189.888	1.3491	1.41504	0.295604	4.56387	5.02183e-06	1.64355e-05
SPNCRNA.1173	SPNCRNA.1173	SPNCRNA.1173	255.756	1.34828	1.46941	0.350713	3.8444	0.000120846	0.000321367
SPNCRNA.1394	SPNCRNA.1394	SPNCRNA.1394	74.1264	1.34538	1.55134	0.519786	2.58833	0.00964426	0.0180498
SPNCRNA.715	SPNCRNA.715	SPNCRNA.715	494.123	1.34188	1.62058	0.495702	2.70703	0.00678891	0.0131528
SPNCRNA.1547	SPNCRNA.1547	SPNCRNA.1547	63.3818	1.34115	1.41693	0.350526	3.82609	0.000130194	0.000343982
SPNCRNA.630	SPNCRNA.630	SPNCRNA.630	204.526	1.33628	1.46568	0.451972	2.95656	0.00311092	0.00645056
SPNCRNA.1189	SPNCRNA.1189	SPNCRNA.1189	233.232	1.333	1.41001	0.333311	3.99928	6.35352e-05	0.000176476
SPNCRNA.998	SPNCRNA.998	SPNCRNA.998	378.036	1.33146	1.40033	0.305173	4.36297	1.2831e-05	3.95505e-05
SPNCRNA.111	SPNCRNA.111	SPNCRNA.111	1620.61	1.3301	1.36607	0.258953	5.13645	2.79978e-07	1.08426e-06
SPNCRNA.210	SPNCRNA.210	SPNCRNA.210	90.937	1.32782	1.45339	0.422126	3.14555	0.00165774	0.00362547
SPNCRNA.1136	SPNCRNA.1136	SPNCRNA.1136	66.0165	1.3275	1.49888	0.441436	3.00722	0.00263649	0.00555912
SPNCRNA.1335	SPNCRNA.1335	SPNCRNA.1335	144.511	1.32632	1.45162	0.394403	3.36285	0.000771426	0.00178123
SPNCRNA.1665	SPNCRNA.1665	SPNCRNA.1665	547.664	1.32582	1.41261	0.347905	3.81087	0.000138478	0.000363012
SPNCRNA.1556	SPNCRNA.1556	SPNCRNA.1556	61.3324	1.3221	1.46076	0.444039	2.97745	0.00290658	0.00606463
SPNCRNA.08	SPNCRNA.08	SPNCRNA.08	156.32	1.31467	1.34851	0.256123	5.13295	2.85231e-07	1.10277e-06
SPNCRNA.933	SPNCRNA.933	SPNCRNA.933	7177.73	1.30605	1.4247	0.338555	3.85772	0.000114447	0.000306215
SPNCRNA.1378	SPNCRNA.1378	SPNCRNA.1378	154.471	1.30549	1.95419	0.724361	1.80226	0.0715044	0.109073
SPNCRNA.1128	SPNCRNA.1128	SPNCRNA.1128	77.3434	1.30527	1.38223	0.353056	3.69705	0.000218115	0.000553318
SPNCRNA.838	SPNCRNA.838	SPNCRNA.838	256.348	1.30337	1.53024	0.56039	2.32583	0.0200276	0.0348093
SPSNORNA.34	SPSNORNA.34	SPSNORNA.34	78.4132	1.30217	1.42992	0.456959	2.84964	0.00437688	0.00883205
SPNCRNA.1539	SPNCRNA.1539	SPNCRNA.1539	66.4799	1.29702	1.69142	0.609148	2.12924	0.0332343	0.0550026
SPNCRNA.73	SPNCRNA.73	SPNCRNA.73	3099.13	1.29307	1.31604	0.206675	6.25654	3.93608e-10	2.1507e-09
SPNCRNA.1641	SPNCRNA.1641	SPNCRNA.1641	81.2388	1.29222	1.40924	0.428262	3.01735	0.00254993	0.0053896
SPNCRNA.1491	SPNCRNA.1491	SPNCRNA.1491	472.557	1.28979	1.45722	0.431026	2.99238	0.00276812	0.00581388
SPNCRNA.09	SPNCRNA.09	SPNCRNA.09	177.452	1.28803	1.32112	0.254791	5.05524	4.29861e-07	1.62423e-06
SPNCRNA.1438	SPNCRNA.1438	SPNCRNA.1438	118.71	1.27382	1.64816	0.621697	2.04895	0.0404674	0.0655558
SPNCRNA.835	SPNCRNA.835	SPNCRNA.835	13.8603	1.2654	1.89986	0.726633	1.74145	0.0816042	0.122687
SPNCRNA.1454	SPNCRNA.1454	SPNCRNA.1454	117.478	1.26217	1.42494	0.474924	2.65763	0.0078693	0.0150582
SPNCRNA.1513	SPNCRNA.1513	SPNCRNA.1513	71.8317	1.26173	1.33935	0.322267	3.91518	9.03383e-05	0.00024556
SPNCRNA.731	SPNCRNA.731	SPNCRNA.731	197.384	1.252	1.43768	0.517246	2.42051	0.0154989	0.027674
SPNCRNA.1472	SPNCRNA.1472	SPNCRNA.1472	39.0735	1.24787	1.33624	0.37688	3.31107	0.000929415	0.0021105
SPNCRNA.1145	SPNCRNA.1145	SPNCRNA.1145	263.22	1.24385	1.38523	0.407311	3.05381	0.00225956	0.00481957
SPNCRNA.187	SPNCRNA.187	SPNCRNA.187	4.3024	1.24193	1.78735	0.713548	1.7405	0.0817719	0.122886
SPNCRNA.1382	SPNCRNA.1382	SPNCRNA.1382	1827.55	1.2391	1.42619	0.495365	2.50139	0.0123707	0.0225961
SPNCRNA.635	SPNCRNA.635	SPNCRNA.635	61.5687	1.23683	1.44158	0.521949	2.36963	0.0178057	0.0313449
SPNCRNA.450	SPNCRNA.450	SPNCRNA.450	1.59314	1.22958	1.88137	0.758053	1.62203	0.104798	0.152635
SPNCRNA.371	SPNCRNA.371	SPNCRNA.371	11.3442	1.22071	1.78493	0.688713	1.77246	0.0763189	0.115361
SPNCRNA.1595	SPNCRNA.1595	SPNCRNA.1595	47.5745	1.21752	1.37271	0.48647	2.50277	0.0123227	0.0225144
SPNCRNA.925	SPNCRNA.925	SPNCRNA.925	910.35	1.21553	1.26678	0.267685	4.54088	5.60188e-06	1.82315e-05
SPNCRNA.239	SPNCRNA.239	SPNCRNA.239	87.8435	1.21329	1.31141	0.428316	2.8327	0.00461564	0.00925245
SPNCRNA.899	SPNCRNA.899	SPNCRNA.899	34.5963	1.20633	1.41127	0.489236	2.46574	0.0136732	0.0247491
SPNCRNA.631	SPNCRNA.631	SPNCRNA.631	38.2812	1.20051	2.03606	0.718453	1.67096	0.0947287	0.139481
SPNCRNA.399	SPNCRNA.399	SPNCRNA.399	10.7723	1.19994	2.63523	0.76312	1.57242	0.115853	0.166793
SPNCRNA.1519	SPNCRNA.1519	SPNCRNA.1519	187.137	1.19838	1.22693	0.245896	4.87351	1.09633e-06	3.91811e-06
SPNCRNA.924	SPNCRNA.924	SPNCRNA.924	70.7011	1.19696	1.40168	0.48526	2.46664	0.0136387	0.024693
SPNCRNA.1657	SPNCRNA.1657	SPNCRNA.1657	110.921	1.19141	1.36557	0.544447	2.18829	0.0286482	0.0480147
SPNCRNA.904	SPNCRNA.904	SPNCRNA.904	596.236	1.19058	1.23857	0.30486	3.90534	9.40912e-05	0.000255166
SPNCRNA.1225	SPNCRNA.1225	SPNCRNA.1225	153.252	1.19058	1.97266	0.630112	1.88947	0.0588288	0.0914523
SPNCRNA.480	SPNCRNA.480	SPNCRNA.480	6.26095	1.18606	1.57478	0.693275	1.71081	0.0871171	0.129886
SPNCRNA.25	SPNCRNA.25	SPNCRNA.25	318.831	1.18532	1.81242	0.65493	1.80983	0.0703216	0.107457
SPNCRNA.1339	SPNCRNA.1339	SPNCRNA.1339	11.3585	1.18374	1.4099	0.601964	1.96646	0.049246	0.0780128
SPNCRNA.755	SPNCRNA.755	SPNCRNA.755	162.683	1.18205	1.32844	0.450003	2.62676	0.00862013	0.0163076
SPNCRNA.1397	SPNCRNA.1397	SPNCRNA.1397	186.626	1.18172	1.27499	0.401268	2.94495	0.00323002	0.00667514
SPNCRNA.1194	SPNCRNA.1194	SPNCRNA.1194	1373.22	1.17955	1.2706	0.347364	3.39573	0.000684458	0.00159836
SPNCRNA.949	SPNCRNA.949	SPNCRNA.949	634.831	1.1677	1.23749	0.360127	3.24246	0.00118501	0.00265129
SPSNORNA.43	SPSNORNA.43	SPSNORNA.43	20.1266	1.16279	1.35486	0.548599	2.11956	0.0340432	0.0561949
SPNCRNA.979	SPNCRNA.979	SPNCRNA.979	828.505	1.16179	1.18194	0.191518	6.06624	1.30938e-09	6.81382e-09
SPNCRNA.99	SPNCRNA.99	SPNCRNA.99	59.8938	1.15702	1.2599	0.4373	2.64583	0.00814911	0.0155215
SPNCRNA.969	SPNCRNA.969	SPNCRNA.969	313.081	1.15391	1.31726	0.469465	2.45792	0.0139742	0.0252287
SPNCRNA.1485	SPNCRNA.1485	SPNCRNA.1485	33.0334	1.15224	1.6406	0.643454	1.79071	0.0733395	0.111435
SPNCRNA.07	SPNCRNA.07	SPNCRNA.07	1121.09	1.14536	1.31836	0.495131	2.31325	0.020709	0.0359134
SPNCRNA.1697	SPNCRNA.1697	SPNCRNA.1697	238.341	1.14099	1.68243	0.747826	1.52574	0.127074	0.181157
SPNCRNA.1062	SPNCRNA.1062	SPNCRNA.1062	52.5041	1.14086	1.33571	0.470202	2.42632	0.0152526	0.0272552
SPNCRNA.1169	SPNCRNA.1169	SPNCRNA.1169	102.896	1.13846	1.22792	0.378104	3.01098	0.0026041	0.00549745
SPNCRNA.388	SPNCRNA.388	SPNCRNA.388	645.931	1.1381	2.17179	0.777645	1.46351	0.143327	0.20198
SPNCRNA.1368	SPNCRNA.1368	SPNCRNA.1368	187.162	1.13443	1.22606	0.371424	3.05428	0.00225604	0.00481353
SPNCRNA.1654	SPNCRNA.1654	SPNCRNA.1654	85.149	1.13318	1.30848	0.480491	2.35837	0.0183554	0.0322241
SPNCRNA.35	SPNCRNA.35	SPNCRNA.35	153.334	1.1321	1.17556	0.285602	3.96391	7.37307e-05	0.000202622
SPNCRNA.923	SPNCRNA.923	SPNCRNA.923	461.756	1.12881	1.44645	0.5509	2.04904	0.0404586	0.0655558
SPNCRNA.726	SPNCRNA.726	SPNCRNA.726	117.802	1.12736	1.33728	0.554707	2.03235	0.0421178	0.0680462
SPNCRNA.702	SPNCRNA.702	SPNCRNA.702	222.634	1.1242	1.26034	0.426069	2.63853	0.00832654	0.0158207
SPNCRNA.880	SPNCRNA.880	SPNCRNA.880	1021.54	1.11122	1.12535	0.169706	6.54792	5.83434e-11	3.52988e-10
SPNCRNA.1018	SPNCRNA.1018	SPNCRNA.1018	358.6	1.11033	1.14707	0.271781	4.0854	4.40018e-05	0.000125612
SPNCRNA.986	SPNCRNA.986	SPNCRNA.986	1783.82	1.10911	1.14197	0.222842	4.97713	6.45346e-07	2.37931e-06
SPNCRNA.1629	SPNCRNA.1629	SPNCRNA.1629	201.244	1.10862	1.19724	0.372937	2.97266	0.00295229	0.00614899
SPNCRNA.1349	SPNCRNA.1349	SPNCRNA.1349	174.896	1.10741	1.87006	0.627835	1.76386	0.0777559	0.117381
SPNCRNA.234	SPNCRNA.234	SPNCRNA.234	31.1938	1.10564	1.49467	0.657603	1.68131	0.0927022	0.136987
SPNCRNA.1590	SPNCRNA.1590	SPNCRNA.1590	1027.01	1.10288	1.22815	0.402418	2.74063	0.0061321	0.0119732
SPSNORNA.48	SPSNORNA.48	SPSNORNA.48	120.805	1.10164	1.71183	0.622328	1.7702	0.0766942	0.115803
SPNCRNA.1544	SPNCRNA.1544	SPNCRNA.1544	576.398	1.10162	1.15417	0.35933	3.06577	0.00217108	0.00464359
SPNCRNA.1178	SPNCRNA.1178	SPNCRNA.1178	88.381	1.09858	1.14546	0.290792	3.77788	0.000158171	0.000411551
SPNCRNA.1645	SPNCRNA.1645	SPNCRNA.1645	277.758	1.09549	1.19328	0.440526	2.48678	0.0128907	0.0234541
SPSNORNA.17	SPSNORNA.17	SPSNORNA.17	20.0032	1.09315	1.18531	0.417175	2.62037	0.00878331	0.0165804
SPNCRNA.1063	SPNCRNA.1063	SPNCRNA.1063	510.277	1.09255	1.11706	0.243282	4.49088	7.09293e-06	2.27664e-05
SPNCRNA.1445	SPNCRNA.1445	SPNCRNA.1445	233.826	1.09154	1.20597	0.388464	2.8099	0.00495576	0.00986077
SPNCRNA.1199	SPNCRNA.1199	SPNCRNA.1199	84.2141	1.0906	1.23277	0.440389	2.47644	0.0132698	0.024075
SPNCRNA.1183	SPNCRNA.1183	SPNCRNA.1183	104.118	1.08981	1.24139	0.479408	2.27323	0.0230121	0.0395059
SPNCRNA.52	SPNCRNA.52	SPNCRNA.52	9.9067	1.088	1.29045	0.601277	1.80948	0.0703765	0.107517
SPNCRNA.385	SPNCRNA.385	SPNCRNA.385	9.448	1.088	1.36945	0.694195	1.56728	0.11705	0.168376
SPNCRNA.452	SPNCRNA.452	SPNCRNA.452	4.30264	1.08454	3.58654	0.72587	1.49412	0.135144	0.19149
SPNCRNA.1460	SPNCRNA.1460	SPNCRNA.1460	23.9072	1.08375	1.28765	0.524853	2.06486	0.0389361	0.0633301
SPNCRNA.1562	SPNCRNA.1562	SPNCRNA.1562	81.9868	1.08271	1.27644	0.573915	1.88653	0.059223	0.0919435
SPNCRNA.1625	SPNCRNA.1625	SPNCRNA.1625	463.803	1.08198	1.11739	0.277858	3.894	9.86055e-05	0.000266582
SPNCRNA.507	SPNCRNA.507	SPNCRNA.507	149.956	1.07935	1.15684	0.383524	2.8143	0.00488838	0.00974332
SPNCRNA.1628	SPNCRNA.1628	SPNCRNA.1628	302.05	1.0786	1.11604	0.246245	4.38018	1.18582e-05	3.67625e-05
SPNCRNA.1515	SPNCRNA.1515	SPNCRNA.1515	236.534	1.06937	1.17498	0.41194	2.59594	0.00943337	0.0176977
SPNCRNA.1587	SPNCRNA.1587	SPNCRNA.1587	71.6324	1.06844	1.14435	0.357123	2.99179	0.00277343	0.0058233
SPNCRNA.197	SPNCRNA.197	SPNCRNA.197	194.214	1.0675	1.16302	0.44811	2.38223	0.017208	0.0304074
SPNCRNA.1000	SPNCRNA.1000	SPNCRNA.1000	30.0808	1.06597	1.14698	0.408682	2.60831	0.00909902	0.0171163
SPNCRNA.398	SPNCRNA.398	SPNCRNA.398	5.81859	1.06148	1.43744	0.674869	1.57286	0.11575	0.166679
SPNCRNA.72	SPNCRNA.72	SPNCRNA.72	1735.98	1.05564	1.08256	0.245499	4.29998	1.70815e-05	5.16729e-05
SPNCRNA.1212	SPNCRNA.1212	SPNCRNA.1212	235.704	1.0535	1.09245	0.265749	3.96427	7.36224e-05	0.000202483
SPNCRNA.727	SPNCRNA.727	SPNCRNA.727	336.871	1.05309	1.195	0.505011	2.08527	0.0370444	0.0605771
SPNCRNA.632	SPNCRNA.632	SPNCRNA.632	19.6371	1.05156	1.55472	0.724309	1.45181	0.146555	0.206239
SPNCRNA.244	SPNCRNA.244	SPNCRNA.244	35.7417	1.05122	1.3561	0.615874	1.70687	0.0878457	0.130805
SPNCRNA.1213	SPNCRNA.1213	SPNCRNA.1213	203.908	1.05113	1.12204	0.355221	2.9591	0.00308539	0.00639953
SPNCRNA.991	SPNCRNA.991	SPNCRNA.991	120.149	1.04934	1.14438	0.417334	2.5144	0.0119235	0.0218536
SPNCRNA.1521	SPNCRNA.1521	SPNCRNA.1521	52.1042	1.04838	1.14407	0.37706	2.7804	0.00542916	0.0107264
SPNCRNA.901	SPNCRNA.901	SPNCRNA.901	21.4025	1.04777	1.26493	0.591746	1.77063	0.0766217	0.115718
SPNCRNA.714	SPNCRNA.714	SPNCRNA.714	73.8256	1.04381	1.39763	0.59319	1.75966	0.078465	0.118324
SPNCRNA.808	SPNCRNA.808	SPNCRNA.808	150.985	1.04288	1.11777	0.38362	2.71853	0.00655729	0.0127429
SPNCRNA.1284	SPNCRNA.1284	SPNCRNA.1284	63.2671	1.04167	1.09251	0.35007	2.97561	0.00292408	0.00609853
SPNCRNA.1661	SPNCRNA.1661	SPNCRNA.1661	158.126	1.04116	1.18719	0.494715	2.10457	0.0353288	0.058084
SPNCRNA.1448	SPNCRNA.1448	SPNCRNA.1448	1445.06	1.04008	1.1153	0.359008	2.89711	0.00376617	0.0076862
SPNCRNA.870	SPNCRNA.870	SPNCRNA.870	5178.04	1.03994	1.22291	0.454957	2.2858	0.0222661	0.0383475
SPNCRNA.1023	SPNCRNA.1023	SPNCRNA.1023	358.54	1.03693	1.17301	0.484185	2.14159	0.0322263	0.0534481
SPNCRNA.194	SPNCRNA.194	SPNCRNA.194	17.6922	1.03244	2.31177	0.738762	1.39753	0.162254	0.225204
SPNCRNA.1135	SPNCRNA.1135	SPNCRNA.1135	91.471	1.02996	1.24399	0.520891	1.97731	0.0480063	0.0763081
SPSNORNA.45	SPSNORNA.45	SPSNORNA.45	67.4687	1.02769	1.13959	0.468845	2.19197	0.028382	0.04766
SPNCRNA.54	SPNCRNA.54	SPNCRNA.54	64.3851	1.02619	1.06775	0.28608	3.58709	0.000334384	0.00082261
SPNCRNA.1097	SPNCRNA.1097	SPNCRNA.1097	816.453	1.02503	1.04869	0.228069	4.49437	6.97764e-06	2.24272e-05
SPNCRNA.845	SPNCRNA.845	SPNCRNA.845	14.1852	1.02185	1.24109	0.568044	1.7989	0.0720345	0.109762
SPNCRNA.1449	SPNCRNA.1449	SPNCRNA.1449	182.9	1.02112	1.05393	0.236505	4.31753	1.57786e-05	4.79598e-05
SPNCRNA.606	SPNCRNA.606	SPNCRNA.606	159.955	1.01551	1.41161	0.706555	1.43726	0.150643	0.211353
SPNCRNA.790	SPNCRNA.790	SPNCRNA.790	56.1485	1.01393	1.60161	0.658711	1.53926	0.12374	0.176909
SPNCRNA.1160	SPNCRNA.1160	SPNCRNA.1160	163.405	1.00954	1.45138	0.645993	1.56278	0.118106	0.169721
SPNCRNA.1660	SPNCRNA.1660	SPNCRNA.1660	174.949	1.00566	1.14996	0.501286	2.00616	0.0448388	0.0717955
SPNCRNA.1085	SPNCRNA.1085	SPNCRNA.1085	122.452	1.00373	1.19447	0.50924	1.97104	0.0487192	0.0773183
SPNCRNA.1248	SPNCRNA.1248	SPNCRNA.1248	80.8247	0.998393	1.05666	0.352283	2.83407	0.00459598	0.00921832
SPNCRNA.1312	SPNCRNA.1312	SPNCRNA.1312	301.08	0.998241	1.50763	0.717674	1.39094	0.164244	0.227484
SPNCRNA.133	SPNCRNA.133	SPNCRNA.133	5724.74	0.994088	1.15228	0.49085	2.02524	0.0428429	0.0690582
SPNCRNA.282	SPNCRNA.282	SPNCRNA.282	6.63332	0.98431	1.98792	0.775122	1.26988	0.204128	0.275029
SPNCRNA.898	SPNCRNA.898	SPNCRNA.898	146.517	0.983041	1.06958	0.439622	2.23611	0.0253448	0.0430456
SPSNORNA.18	SPSNORNA.18	SPSNORNA.18	6.59247	0.976069	1.33704	0.677937	1.43976	0.149935	0.210486
SPNCRNA.865	SPNCRNA.865	SPNCRNA.865	1058.82	0.965353	1.09164	0.429247	2.24894	0.0245161	0.0418209
SPNCRNA.1003	SPNCRNA.1003	SPNCRNA.1003	100.548	0.961678	1.0653	0.448709	2.14321	0.0320964	0.0532453
SPNCRNA.1542	SPNCRNA.1542	SPNCRNA.1542	103.388	0.959907	1.05397	0.407109	2.35786	0.0183804	0.0322511
SPNCRNA.04	SPNCRNA.04	SPNCRNA.04	18.1752	0.95744	1.12381	0.587232	1.63043	0.103011	0.150221
SPNCRNA.1453	SPNCRNA.1453	SPNCRNA.1453	119.449	0.957323	1.02555	0.346885	2.75977	0.00578429	0.011367
SPNCRNA.862	SPNCRNA.862	SPNCRNA.862	943.53	0.950967	0.994261	0.313081	3.03745	0.00238589	0.00507047
SPNCRNA.1290	SPNCRNA.1290	SPNCRNA.1290	192.741	0.948793	1.03203	0.37425	2.53518	0.0112389	0.0207498
SPNCRNA.372	SPNCRNA.372	SPNCRNA.372	32.1021	0.947268	1.00026	0.374568	2.52896	0.0114401	0.0210503
SPNCRNA.566	SPNCRNA.566	SPNCRNA.566	6.60095	0.946139	1.30744	0.684973	1.38128	0.167193	0.231051
SPNCRNA.806	SPNCRNA.806	SPNCRNA.806	46.6315	0.942406	1.11839	0.528331	1.78374	0.074466	0.112951
SPNCRNA.691	SPNCRNA.691	SPNCRNA.691	75.9994	0.942114	1.59108	0.755745	1.2466	0.212543	0.284666
SPNCRNA.1450	SPNCRNA.1450	SPNCRNA.1450	117.229	0.936059	1.02016	0.387857	2.41341	0.0158038	0.0281651
SPNCRNA.1219	SPNCRNA.1219	SPNCRNA.1219	58.3261	0.935658	1.32545	0.684475	1.36697	0.171634	0.236627
SPNCRNA.703	SPNCRNA.703	SPNCRNA.703	193.882	0.93382	0.969807	0.28982	3.22207	0.00127268	0.00283475
SPNCRNA.1152	SPNCRNA.1152	SPNCRNA.1152	85.0784	0.929652	1.45873	0.683985	1.35917	0.174093	0.239122
SPNCRNA.199	SPNCRNA.199	SPNCRNA.199	22.5156	0.929054	0.990682	0.402521	2.30809	0.0209942	0.036354
SPNCRNA.978	SPNCRNA.978	SPNCRNA.978	23.2592	0.928599	1.07554	0.542821	1.71069	0.0871382	0.12989
SPNCRNA.1195	SPNCRNA.1195	SPNCRNA.1195	180.211	0.923897	1.03816	0.473339	1.95187	0.0509537	0.0803721
SPNCRNA.1687	SPNCRNA.1687	SPNCRNA.1687	306.001	0.91705	1.04732	0.5088	1.80238	0.0714861	0.109069
SPNCRNA.1471	SPNCRNA.1471	SPNCRNA.1471	285.323	0.916307	1.40386	0.727229	1.26	0.20767	0.279101
SPNCRNA.621	SPNCRNA.621	SPNCRNA.621	147.05	0.912127	0.930985	0.211371	4.31528	1.59401e-05	4.84087e-05
SPNCRNA.1375	SPNCRNA.1375	SPNCRNA.1375	14.6826	0.911577	1.19162	0.629774	1.44747	0.147767	0.207735
SPNCRNA.831	SPNCRNA.831	SPNCRNA.831	208.975	0.910333	0.983415	0.431836	2.10805	0.0350265	0.0576276
SPNCRNA.1281	SPNCRNA.1281	SPNCRNA.1281	174.197	0.902846	0.943569	0.302709	2.98256	0.00285849	0.00598274
SPNCRNA.881	SPNCRNA.881	SPNCRNA.881	69.5208	0.900404	0.992855	0.435901	2.06561	0.0388649	0.0632289
SPNCRNA.1413	SPNCRNA.1413	SPNCRNA.1413	208.105	0.895218	0.950239	0.325697	2.74862	0.00598466	0.0117213
SPNCRNA.1400	SPNCRNA.1400	SPNCRNA.1400	12.1141	0.892005	1.08039	0.595244	1.49855	0.133989	0.190163
SPRRNA.35	SPRRNA.35	SPRRNA.35	4.11691	0.891757	1.37734	0.743054	1.20012	0.230092	0.3049
SPCTRNALYS.10	SPCTRNALYS.10	SPCTRNALYS.10	0.895453	0.890325	3.30071	0.581932	1.52995	0.12603	0.179888
SPCTRNALYS.11	SPCTRNALYS.11	SPCTRNALYS.11	0.895453	0.890325	3.30071	0.581932	1.52995	0.12603	0.179888
SPNCRNA.1110	SPNCRNA.1110	SPNCRNA.1110	291.408	0.886382	0.947959	0.375387	2.36125	0.0182137	0.0319986
SPNCRNA.1689	SPNCRNA.1689	SPNCRNA.1689	134.857	0.879901	0.915754	0.294623	2.98653	0.00282161	0.00591911
SPNCRNA.230	SPNCRNA.230	SPNCRNA.230	6.80027	0.877947	1.77764	0.759642	1.15574	0.247788	0.324842
SPNCRNA.688	SPNCRNA.688	SPNCRNA.688	662.096	0.876959	0.89213	0.191696	4.57473	4.76833e-06	1.56351e-05
SPNCRNA.669	SPNCRNA.669	SPNCRNA.669	183.306	0.87653	0.910612	0.283468	3.09217	0.00198702	0.00428497
SPNCRNA.1377	SPNCRNA.1377	SPNCRNA.1377	306.241	0.870377	0.918913	0.303845	2.86455	0.00417606	0.00845365
SPNCRNA.1150	SPNCRNA.1150	SPNCRNA.1150	190.241	0.870133	0.932493	0.362087	2.4031	0.0162567	0.0288797
SPNCRNA.436	SPNCRNA.436	SPNCRNA.436	92.4148	0.868952	0.995277	0.543246	1.59956	0.109697	0.158963
SPNCRNA.1517	SPNCRNA.1517	SPNCRNA.1517	2941.58	0.868267	0.912808	0.283186	3.06606	0.00216897	0.0046405
SPNCRNA.1079	SPNCRNA.1079	SPNCRNA.1079	75.8902	0.866631	0.950045	0.415668	2.08491	0.0370776	0.0606031
SPNCRNA.178	SPNCRNA.178	SPNCRNA.178	38.3983	0.863838	0.971074	0.459125	1.88149	0.0599054	0.0929617
SPNCRNA.1129	SPNCRNA.1129	SPNCRNA.1129	268.491	0.862269	0.884548	0.239575	3.59916	0.000319249	0.00078815
SPNCRNA.1600	SPNCRNA.1600	SPNCRNA.1600	569.094	0.857937	0.880322	0.242731	3.53452	0.00040851	0.000986622
SPNCRNA.1021	SPNCRNA.1021	SPNCRNA.1021	1566.53	0.856496	0.891037	0.266813	3.2101	0.0013269	0.00294801
SPNCRNA.1297	SPNCRNA.1297	SPNCRNA.1297	212.928	0.852685	0.906682	0.350497	2.43279	0.0149832	0.0268217
SPNCRNA.160	SPNCRNA.160	SPNCRNA.160	3.99443	0.851243	1.77579	0.765923	1.1114	0.266398	0.345483
SPNCRNA.1091	SPNCRNA.1091	SPNCRNA.1091	188.301	0.84581	0.939326	0.424417	1.99287	0.0462752	0.0738419
SPNCRNA.1340	SPNCRNA.1340	SPNCRNA.1340	76.8191	0.844937	0.880348	0.350201	2.41272	0.0158341	0.0282077
SPNCRNA.68	SPNCRNA.68	SPNCRNA.68	3.14452	0.839025	1.62402	0.777063	1.07974	0.280258	0.360915
SPNCRNA.1585	SPNCRNA.1585	SPNCRNA.1585	109.06	0.836097	0.912727	0.376513	2.22063	0.0263757	0.0445799
SPNCRNA.1578	SPNCRNA.1578	SPNCRNA.1578	1017.01	0.833831	1.02269	0.41973	1.98659	0.0469679	0.0748618
SPNCRNA.1320	SPNCRNA.1320	SPNCRNA.1320	146.707	0.832742	0.876275	0.322812	2.57965	0.00989	0.0184751
SPNCRNA.1492	SPNCRNA.1492	SPNCRNA.1492	243.536	0.824993	0.858172	0.295063	2.79599	0.00517403	0.0102571
SPNCRNA.960	SPNCRNA.960	SPNCRNA.960	123.906	0.818338	0.967612	0.533468	1.53399	0.125031	0.178645
SPNCRNA.1456	SPNCRNA.1456	SPNCRNA.1456	127.07	0.815123	0.870272	0.350418	2.32615	0.0200107	0.0347886
SPNCRNA.252	SPNCRNA.252	SPNCRNA.252	18.0137	0.814953	0.9091	0.453942	1.79528	0.0726091	0.110445
SPNCRNA.1350	SPNCRNA.1350	SPNCRNA.1350	129.135	0.813879	0.871602	0.364823	2.23089	0.0256885	0.0435236
SPNCRNA.174	SPNCRNA.174	SPNCRNA.174	1.22886	0.813475	2.79492	0.697826	1.16573	0.243724	0.320475
SPSNORNA.44	SPSNORNA.44	SPSNORNA.44	18.0963	0.812128	0.995782	0.602715	1.34745	0.177835	0.243496
SPNCRNA.16	SPNCRNA.16	SPNCRNA.16	12.0491	0.811547	1.43745	0.724629	1.11995	0.262736	0.34162
SPNCRNA.1601	SPNCRNA.1601	SPNCRNA.1601	85.5989	0.809847	0.860622	0.396004	2.04505	0.0408503	0.0661512
SPNCRNA.1520	SPNCRNA.1520	SPNCRNA.1520	278.356	0.806809	0.897463	0.395607	2.03942	0.0414081	0.066977
SPNCRNA.678	SPNCRNA.678	SPNCRNA.678	256.9	0.806342	0.860605	0.332073	2.42821	0.0151735	0.0271346
SPNCRNA.1287	SPNCRNA.1287	SPNCRNA.1287	65.0796	0.803289	0.856075	0.387357	2.07377	0.0381006	0.0620866
SPRRNA.52	SPRRNA.52	SPRRNA.52	1809.45	0.803195	1.12437	0.672485	1.19437	0.232333	0.307288
SPNCRNA.362	SPNCRNA.362	SPNCRNA.362	29.6422	0.801745	0.997041	0.614839	1.30399	0.192236	0.261372
SPNCRNA.953	SPNCRNA.953	SPNCRNA.953	284.458	0.801155	0.906072	0.481698	1.66319	0.0962746	0.141459
SPNCRNA.291	SPNCRNA.291	SPNCRNA.291	36.0382	0.794754	1.79022	0.713729	1.11352	0.265484	0.344488
SPRRNA.50	SPRRNA.50	SPRRNA.50	1823.81	0.793762	1.11244	0.673323	1.17887	0.238449	0.314307
SPRRNA.51	SPRRNA.51	SPRRNA.51	1823.81	0.793762	1.11244	0.673323	1.17887	0.238449	0.314307
SPNCRNA.15	SPNCRNA.15	SPNCRNA.15	33.7171	0.789645	1.51286	0.722856	1.0924	0.274659	0.35488
SPNCRNA.1083	SPNCRNA.1083	SPNCRNA.1083	216.673	0.788063	0.820833	0.312959	2.5181	0.011799	0.0216479
SPNCRNA.185	SPNCRNA.185	SPNCRNA.185	1.50897	0.786646	1.62516	0.743212	1.05844	0.289854	0.371495
SPNCRNA.1528	SPNCRNA.1528	SPNCRNA.1528	72.66	0.783589	0.862905	0.419344	1.86861	0.0616774	0.0953729
SPNCRNA.1008	SPNCRNA.1008	SPNCRNA.1008	286.064	0.778679	0.920557	0.529408	1.47085	0.141332	0.19937
SPNCRNA.753	SPNCRNA.753	SPNCRNA.753	9.42795	0.77847	0.863497	0.551804	1.41077	0.158312	0.22052
SPNCRNA.307	SPNCRNA.307	SPNCRNA.307	1.01609	0.777435	2.0948	0.698039	1.11374	0.26539	0.344431
SPNCRNA.198	SPNCRNA.198	SPNCRNA.198	0.583749	0.775514	2.95593	0.608002	1.27551	0.202128	0.272543
SPNCRNA.1589	SPNCRNA.1589	SPNCRNA.1589	155.847	0.774231	0.838327	0.343141	2.25631	0.0240514	0.0411184
SPBTRNAPRO.04	SPBTRNAPRO.04	SPBTRNAPRO.04	0.70584	0.771671	4.10986	0.592032	1.30343	0.192429	0.261533
SPNCRNA.875	SPNCRNA.875	SPNCRNA.875	444.305	0.770963	0.883074	0.446887	1.72519	0.0844936	0.126502
SPNCRNA.1682	SPNCRNA.1682	SPNCRNA.1682	121.379	0.766631	0.796812	0.279452	2.74334	0.00608181	0.0118949
SPNCRNA.315	SPNCRNA.315	SPNCRNA.315	8.4717	0.761679	1.15112	0.685688	1.11083	0.266643	0.345609
SPNCRNA.1579	SPNCRNA.1579	SPNCRNA.1579	125.609	0.76052	0.790038	0.277728	2.73836	0.00617461	0.0120494
SPNCRNA.741	SPNCRNA.741	SPNCRNA.741	4172.67	0.760051	0.902459	0.414075	1.83554	0.0664256	0.102083
SPNCRNA.587	SPNCRNA.587	SPNCRNA.587	98.6388	0.75963	0.827741	0.442206	1.71782	0.0858297	0.12824
SPNCRNA.853	SPNCRNA.853	SPNCRNA.853	326.384	0.757402	0.930447	0.497426	1.52264	0.127848	0.182149
SPNCRNA.952	SPNCRNA.952	SPNCRNA.952	150.654	0.757388	0.918445	0.537792	1.40833	0.159033	0.221437
SPNCRNA.62	SPNCRNA.62	SPNCRNA.62	75.2279	0.752598	0.802218	0.387031	1.94454	0.0518298	0.0816253
SPNCRNA.1237	SPNCRNA.1237	SPNCRNA.1237	63.2291	0.749134	0.829161	0.458795	1.63283	0.102505	0.149514
SPNCRNA.930	SPNCRNA.930	SPNCRNA.930	381.052	0.748434	0.793535	0.319075	2.34564	0.0189947	0.0331873
SPNCRNA.900	SPNCRNA.900	SPNCRNA.900	10.2127	0.74679	0.941168	0.625139	1.1946	0.232244	0.307228
SPNCRNA.253	SPNCRNA.253	SPNCRNA.253	18.1524	0.746246	0.874016	0.592785	1.25888	0.208073	0.279589
SPNCRNA.1227	SPNCRNA.1227	SPNCRNA.1227	334.737	0.742904	0.792931	0.357699	2.0769	0.0378109	0.0616576
SPNCRNA.774	SPNCRNA.774	SPNCRNA.774	41.1864	0.742108	0.831519	0.529971	1.40028	0.161429	0.224371
SPNCRNA.530	SPNCRNA.530	SPNCRNA.530	18.6254	0.741511	0.849751	0.545882	1.35837	0.174346	0.239375
SPNCRNA.1028	SPNCRNA.1028	SPNCRNA.1028	98.9041	0.738983	0.820017	0.421245	1.75428	0.0793818	0.119551
SPNCRNA.785	SPNCRNA.785	SPNCRNA.785	255.595	0.737441	0.766073	0.28274	2.6082	0.009102	0.0171173
SPNCRNA.1531	SPNCRNA.1531	SPNCRNA.1531	489.208	0.736259	0.745752	0.169412	4.34596	1.38667e-05	4.25553e-05
SPNCRNA.556	SPNCRNA.556	SPNCRNA.556	39.7111	0.732447	1.01103	0.631317	1.16019	0.245972	0.322884
SPRRNA.53	SPRRNA.53	SPRRNA.53	8.38301	0.725538	1.13188	0.724949	1.00081	0.316917	0.400527
SPNCRNA.1144	SPNCRNA.1144	SPNCRNA.1144	26.3115	0.720929	0.973626	0.617232	1.168	0.242806	0.319471
SPNCRNA.322	SPNCRNA.322	SPNCRNA.322	384.945	0.710931	0.75092	0.384548	1.84875	0.0644944	0.099268
SPNCRNA.1387	SPNCRNA.1387	SPNCRNA.1387	134.057	0.709651	0.750514	0.320178	2.21643	0.0266622	0.0449881
SPNCRNA.712	SPNCRNA.712	SPNCRNA.712	275.177	0.70205	0.746335	0.349131	2.01085	0.0443414	0.0710641
SPATRNALYS.01	SPATRNALYS.01	SPATRNALYS.01	2.02393	0.70172	1.91572	0.747488	0.938771	0.347848	0.434809
SPNCRNA.927	SPNCRNA.927	SPNCRNA.927	114.41	0.699748	0.937868	0.562262	1.24452	0.213307	0.285486
SPNCRNA.466	SPNCRNA.466	SPNCRNA.466	32.7776	0.695608	0.770711	0.462789	1.50308	0.132819	0.188616
SPNCRNA.1117	SPNCRNA.1117	SPNCRNA.1117	44.9865	0.692342	0.737676	0.351323	1.97067	0.048762	0.0773687
SPNCRNA.1344	SPNCRNA.1344	SPNCRNA.1344	53.9593	0.689006	1.22304	0.742363	0.928125	0.353343	0.440592
SPNCRNA.329	SPNCRNA.329	SPNCRNA.329	87.6677	0.68859	0.726907	0.327648	2.10162	0.0355866	0.0584394
SPNCRNA.360	SPNCRNA.360	SPNCRNA.360	24.52	0.684673	0.782438	0.563408	1.21524	0.224276	0.298041
SPRRNA.05	SPRRNA.05	SPRRNA.05	39.8846	0.684449	0.884429	0.605774	1.12988	0.258529	0.336776
SPNCRNA.793	SPNCRNA.793	SPNCRNA.793	5261.79	0.681266	0.746875	0.358935	1.89802	0.0576932	0.0899569
SPNCRNA.1465	SPNCRNA.1465	SPNCRNA.1465	5515.5	0.672248	0.798741	0.409793	1.64046	0.10091	0.147495
SPNCRNA.782	SPNCRNA.782	SPNCRNA.782	29.6869	0.670076	0.816763	0.636056	1.05349	0.292119	0.373916
SPNCRNA.711	SPNCRNA.711	SPNCRNA.711	59.8174	0.669853	0.778093	0.491474	1.36295	0.172899	0.237715
SPNCRNA.1259	SPNCRNA.1259	SPNCRNA.1259	162.422	0.669369	0.959112	0.699741	0.956596	0.338771	0.424846
SPNCRNA.740	SPNCRNA.740	SPNCRNA.740	170.715	0.668871	0.68897	0.263793	2.53559	0.011226	0.0207326
SPNCRNA.1620	SPNCRNA.1620	SPNCRNA.1620	218.851	0.665963	0.704121	0.279054	2.3865	0.0170095	0.030087
SPNCRNA.656	SPNCRNA.656	SPNCRNA.656	80.8522	0.665936	0.728426	0.41749	1.5951	0.110691	0.160159
SPNCRNA.441	SPNCRNA.441	SPNCRNA.441	3.15378	0.664106	1.23393	0.772484	0.859701	0.389954	0.479237
SPCTRNAPHE.05	SPCTRNAPHE.05	SPCTRNAPHE.05	0.63405	0.663034	3.56703	0.569748	1.16373	0.244533	0.321237
SPNCRNA.257	SPNCRNA.257	SPNCRNA.257	11.4524	0.659035	1.44331	0.761532	0.865407	0.386816	0.476049
SPNCRNA.663	SPNCRNA.663	SPNCRNA.663	179.16	0.657524	0.708235	0.343913	1.91189	0.05589	0.087566
SPNCRNA.1322	SPNCRNA.1322	SPNCRNA.1322	582.76	0.656196	0.827086	0.514079	1.27645	0.201797	0.272202
SPNCRNA.108	SPNCRNA.108	SPNCRNA.108	11.9004	0.656107	0.80253	0.575048	1.14096	0.253886	0.331407
SPNCRNA.189	SPNCRNA.189	SPNCRNA.189	16.9811	0.655436	0.747457	0.50843	1.28914	0.19735	0.267079
SPRRNA.01	SPRRNA.01	SPRRNA.01	80.2291	0.654685	0.958502	0.66035	0.991422	0.32148	0.405854
SPNCRNA.983	SPNCRNA.983	SPNCRNA.983	67.8319	0.649042	0.872873	0.637393	1.01827	0.308547	0.391577
SPNCRNA.477	SPNCRNA.477	SPNCRNA.477	15.983	0.646677	0.912987	0.654526	0.988007	0.323149	0.407667
SPNCRNA.2001	SPNCRNA.2001	SPNCRNA.2001	18140.1	0.638601	0.705217	0.355202	1.79785	0.0722001	0.109851
SPNCRNA.2002	SPNCRNA.2002	SPNCRNA.2002	18139.9	0.638595	0.70521	0.355201	1.79784	0.0722026	0.109851
SPNCRNA.760	SPNCRNA.760	SPNCRNA.760	57.9256	0.636214	0.692551	0.378067	1.68281	0.0924123	0.136706
SPNCRNA.674	SPNCRNA.674	SPNCRNA.674	406.582	0.63596	0.707362	0.43063	1.47681	0.139726	0.197423
SPNCRNA.694	SPNCRNA.694	SPNCRNA.694	49.5658	0.634307	0.746305	0.458432	1.38365	0.166467	0.230202
SPNCRNA.1597	SPNCRNA.1597	SPNCRNA.1597	4150.98	0.631391	0.664949	0.288965	2.18501	0.0288885	0.0484058
SPNCRNA.803	SPNCRNA.803	SPNCRNA.803	185.893	0.627492	0.781743	0.572975	1.09515	0.273453	0.353452
SPNCRNA.1190	SPNCRNA.1190	SPNCRNA.1190	45.1786	0.626703	0.926074	0.718179	0.872627	0.382866	0.471853
SPNCRNA.456	SPNCRNA.456	SPNCRNA.456	0.655158	0.62616	1.98197	0.657566	0.952238	0.340976	0.427228
SPNCRNA.1039	SPNCRNA.1039	SPNCRNA.1039	68.5869	0.625034	0.662827	0.310369	2.01384	0.0440261	0.0706236
SPNCRNA.517	SPNCRNA.517	SPNCRNA.517	49.2026	0.624451	0.705697	0.446707	1.3979	0.162144	0.225141
SPNCRNA.810	SPNCRNA.810	SPNCRNA.810	140.381	0.622223	0.636777	0.239106	2.60229	0.00926032	0.0173964
SPNCRNA.1401	SPNCRNA.1401	SPNCRNA.1401	17.255	0.614084	0.799147	0.569251	1.07876	0.280695	0.361277
SPRRNA.31	SPRRNA.31	SPRRNA.31	45.5993	0.614056	0.727483	0.504021	1.21831	0.223105	0.296766
SPNCRNA.1132	SPNCRNA.1132	SPNCRNA.1132	355.155	0.61211	0.636572	0.259677	2.3572	0.0184133	0.0323007
SPNCRNA.578	SPNCRNA.578	SPNCRNA.578	349.041	0.61184	0.636123	0.258979	2.36251	0.0181515	0.0319134
SPNCRNA.848	SPNCRNA.848	SPNCRNA.848	342.093	0.610859	0.620008	0.169899	3.59542	0.000323873	0.000798156
SPNCRNA.205	SPNCRNA.205	SPNCRNA.205	335.617	0.610122	0.618472	0.164514	3.70863	0.000208387	0.000530371
SPNCRNA.96	SPNCRNA.96	SPNCRNA.96	4.16127	0.606125	7.80719	0.322482	1.87956	0.060168	0.0933278
SPNCRNA.844	SPNCRNA.844	SPNCRNA.844	200.306	0.599762	0.619586	0.250457	2.39467	0.0166353	0.0294773
SPNCRNA.1149	SPNCRNA.1149	SPNCRNA.1149	226.076	0.59526	0.644825	0.371539	1.60215	0.109123	0.158244
SPNCRNA.644	SPNCRNA.644	SPNCRNA.644	51.7591	0.594246	0.663126	0.435749	1.36373	0.172652	0.237461
SPNCRNA.637	SPNCRNA.637	SPNCRNA.637	117.379	0.593418	0.680959	0.439104	1.35143	0.176558	0.241844
SPATRNAILE.01	SPATRNAILE.01	SPATRNAILE.01	0.733901	0.589594	1.74965	0.70534	0.8359	0.403211	0.493014
SPNCRNA.1181	SPNCRNA.1181	SPNCRNA.1181	25.121	0.586712	1.13983	0.75353	0.778619	0.436204	0.526497
SPNCRNA.1077	SPNCRNA.1077	SPNCRNA.1077	223.247	0.584907	0.613716	0.297008	1.96933	0.0489154	0.0775594
SPNCRNA.802	SPNCRNA.802	SPNCRNA.802	81.1248	0.583874	0.642573	0.408826	1.42817	0.153243	0.214528
SPNCRNA.902	SPNCRNA.902	SPNCRNA.902	320.931	0.582615	0.623603	0.321061	1.81466	0.0695769	0.106412
SPNCRNA.700	SPNCRNA.700	SPNCRNA.700	172.8	0.582438	0.632496	0.409298	1.42302	0.154731	0.216308
SPNCRNA.1076	SPNCRNA.1076	SPNCRNA.1076	642.206	0.580044	0.892673	0.655672	0.884656	0.376342	0.464795
SPNCRNA.851	SPNCRNA.851	SPNCRNA.851	116.112	0.577468	0.606856	0.330103	1.74936	0.0802295	0.120776
SPNCRNA.53	SPNCRNA.53	SPNCRNA.53	77459.3	0.577002	0.5887	0.214794	2.68631	0.00722467	0.0139199
SPNCRNA.58	SPNCRNA.58	SPNCRNA.58	340.803	0.575679	0.602493	0.340901	1.6887	0.0912774	0.13531
SPNCRNA.1678	SPNCRNA.1678	SPNCRNA.1678	881.927	0.572225	0.611707	0.305996	1.87004	0.0614778	0.0951063
SPNCRNA.1372	SPNCRNA.1372	SPNCRNA.1372	257.741	0.567207	0.579046	0.214444	2.64502	0.00816872	0.0155464
SPNCRNA.1282	SPNCRNA.1282	SPNCRNA.1282	50.0418	0.566217	0.634784	0.425045	1.33213	0.182816	0.249534
SPNCRNA.1019	SPNCRNA.1019	SPNCRNA.1019	135.107	0.564028	0.596891	0.302481	1.86467	0.0622276	0.0960963
SPNCRNA.781	SPNCRNA.781	SPNCRNA.781	105.179	0.563246	0.626187	0.465673	1.20953	0.226459	0.300484
SPNCRNA.1671	SPNCRNA.1671	SPNCRNA.1671	562.065	0.560747	0.572661	0.224021	2.50311	0.0123109	0.022499
SPNCRNA.266	SPNCRNA.266	SPNCRNA.266	2.84518	0.557689	1.20407	0.772556	0.721875	0.470372	0.560726
SPNCRNA.1500	SPNCRNA.1500	SPNCRNA.1500	329.739	0.557682	0.657752	0.453487	1.22977	0.218785	0.292075
SPNCRNA.1535	SPNCRNA.1535	SPNCRNA.1535	50.8085	0.556347	0.659984	0.507301	1.09668	0.272781	0.35278
SPNCRNA.1243	SPNCRNA.1243	SPNCRNA.1243	77.0295	0.556191	0.583531	0.324561	1.71367	0.0865894	0.129155
SPNCRNA.1563	SPNCRNA.1563	SPNCRNA.1563	286.552	0.555174	0.596917	0.371457	1.49459	0.135022	0.191357
SPNCRNA.1524	SPNCRNA.1524	SPNCRNA.1524	166.334	0.55373	0.582969	0.283591	1.95257	0.0508707	0.0802775
SPNCRNA.976	SPNCRNA.976	SPNCRNA.976	65.4929	0.549438	0.580862	0.345142	1.59192	0.111403	0.161049
SPNCRNA.495	SPNCRNA.495	SPNCRNA.495	34.5327	0.542721	0.718877	0.604263	0.898153	0.369104	0.456986
SPNCRNA.1650	SPNCRNA.1650	SPNCRNA.1650	106.949	0.54255	0.588012	0.40368	1.34401	0.178945	0.244687
SPNCRNA.274	SPNCRNA.274	SPNCRNA.274	24.2318	0.541109	0.622958	0.491873	1.1001	0.271289	0.35111
SPBTRNAVAL.05	SPBTRNAVAL.05	SPBTRNAVAL.05	1.41136	0.541081	1.29864	0.757168	0.714612	0.474849	0.5651
SPBTRNAVAL.08	SPBTRNAVAL.08	SPBTRNAVAL.08	1.41136	0.541081	1.29864	0.757168	0.714612	0.474849	0.5651
SPNCRNA.200	SPNCRNA.200	SPNCRNA.200	15.1877	0.538021	-0.307011	0.7361	0.730908	0.464835	0.554788
SPNCRNA.792	SPNCRNA.792	SPNCRNA.792	42.8864	0.536201	0.582151	0.429151	1.24944	0.211503	0.28349
SPNCRNA.12	SPNCRNA.12	SPNCRNA.12	1.76319	0.535149	1.96341	0.731422	0.731656	0.464379	0.554338
SPNCRNA.13	SPNCRNA.13	SPNCRNA.13	21.9494	0.534623	0.70082	0.622429	0.85893	0.390379	0.479532
SPNCRNA.1402	SPNCRNA.1402	SPNCRNA.1402	121.959	0.534367	0.559752	0.298705	1.78895	0.0736231	0.111738
SPNCRNA.1174	SPNCRNA.1174	SPNCRNA.1174	289.975	0.532783	0.546718	0.218202	2.44169	0.0146185	0.0262833
SPNCRNA.830	SPNCRNA.830	SPNCRNA.830	58.7149	0.531246	0.560552	0.342126	1.55278	0.120476	0.172666
SPNCRNA.938	SPNCRNA.938	SPNCRNA.938	15.7514	0.529715	0.852511	0.6715	0.788852	0.430198	0.520735
SPATRNALEU.03	SPATRNALEU.03	SPATRNALEU.03	1.59735	0.52925	2.06124	0.719623	0.735454	0.462063	0.55195
SPNCRNA.1475	SPNCRNA.1475	SPNCRNA.1475	128.333	0.527902	0.557641	0.340075	1.55231	0.120588	0.172791
SPNCRNA.800	SPNCRNA.800	SPNCRNA.800	299.994	0.527026	0.552319	0.293646	1.79477	0.0726909	0.110522
SPNCRNA.275	SPNCRNA.275	SPNCRNA.275	50.6368	0.526567	0.0659763	0.701313	0.75083	0.452755	0.543337
SPNCRNA.1603	SPNCRNA.1603	SPNCRNA.1603	125.946	0.523357	0.55336	0.31962	1.63743	0.10154	0.148323
SPNCRNA.863	SPNCRNA.863	SPNCRNA.863	1047.43	0.516292	0.550507	0.376287	1.37207	0.170041	0.23457
SPNCRNA.1210	SPNCRNA.1210	SPNCRNA.1210	116.932	0.510864	0.64125	0.525158	0.972782	0.330662	0.416168
SPNCRNA.956	SPNCRNA.956	SPNCRNA.956	14.8242	0.508035	0.679901	0.603079	0.842401	0.399564	0.489156
SPSNORNA.15	SPSNORNA.15	SPSNORNA.15	26.8025	0.506726	0.57257	0.489172	1.03589	0.300255	0.383069
SPNCRNA.1410	SPNCRNA.1410	SPNCRNA.1410	47.3128	0.500295	0.54763	0.415577	1.20386	0.228645	0.30304
SPNCRNA.567	SPNCRNA.567	SPNCRNA.567	392.457	0.499932	0.749463	0.604392	0.827166	0.408143	0.498028
SPNCRNA.485	SPNCRNA.485	SPNCRNA.485	10.5856	0.497482	0.578264	0.620211	0.802116	0.422486	0.512731
SPNCRNA.359	SPNCRNA.359	SPNCRNA.359	32.4199	0.495221	0.541038	0.42754	1.1583	0.24674	0.323772
SPNCRNA.658	SPNCRNA.658	SPNCRNA.658	13.4749	0.493918	0.604948	0.601063	0.821742	0.411224	0.50115
SPATRNAVAL.03	SPATRNAVAL.03	SPATRNAVAL.03	0.706794	0.49105	1.5912	0.679553	0.722607	0.469922	0.560285
SPNCRNA.1646	SPNCRNA.1646	SPNCRNA.1646	87.562	0.487758	0.526118	0.312073	1.56296	0.118062	0.16971
SPNCRNA.1431	SPNCRNA.1431	SPNCRNA.1431	212.749	0.474098	0.499119	0.326964	1.45	0.147058	0.206905
SPNCRNA.1634	SPNCRNA.1634	SPNCRNA.1634	137.032	0.471906	0.539596	0.48338	0.976262	0.328935	0.414293
SPNCRNA.23	SPNCRNA.23	SPNCRNA.23	11.3277	0.467496	0.586256	0.614895	0.760287	0.447083	0.537692
SPNCRNA.1084	SPNCRNA.1084	SPNCRNA.1084	72.1359	0.467454	0.495409	0.34248	1.36491	0.172282	0.23724
SPNCRNA.825	SPNCRNA.825	SPNCRNA.825	83.2106	0.461922	0.479486	0.326354	1.4154	0.156951	0.218887
SPNCRNA.1369	SPNCRNA.1369	SPNCRNA.1369	378.681	0.458714	0.467362	0.207206	2.2138	0.0268424	0.0452484
SPNCRNA.697	SPNCRNA.697	SPNCRNA.697	276.353	0.458234	0.657958	0.677924	0.675938	0.49908	0.588232
SPNCRNA.797	SPNCRNA.797	SPNCRNA.797	177.803	0.456641	0.485441	0.356835	1.2797	0.20065	0.27076
SPATRNAMET.03	SPATRNAMET.03	SPATRNAMET.03	0.637821	0.454717	2.26913	0.600692	0.756989	0.449056	0.539554
SPNCRNA.1029	SPNCRNA.1029	SPNCRNA.1029	104.25	0.447805	0.471778	0.329224	1.36019	0.173771	0.238773
SPNCRNA.854	SPNCRNA.854	SPNCRNA.854	136.548	0.44654	0.457201	0.219834	2.03126	0.0422288	0.0681941
SPNCRNA.361	SPNCRNA.361	SPNCRNA.361	5.57002	0.442524	0.946361	0.749475	0.590445	0.554892	0.643321
SPNCRNA.256	SPNCRNA.256	SPNCRNA.256	50.9993	0.440007	0.470375	0.348701	1.26185	0.207005	0.278368
SPNCRNA.1246	SPNCRNA.1246	SPNCRNA.1246	58.1959	0.437807	0.47294	0.443278	0.987657	0.323321	0.40781
SPNCRNA.481	SPNCRNA.481	SPNCRNA.481	1.7684	0.435714	1.73287	0.734786	0.59298	0.553195	0.641739
SPNCRNA.1363	SPNCRNA.1363	SPNCRNA.1363	384.657	0.433484	0.441732	0.177075	2.44802	0.0143645	0.0258599
SPNCRNA.992	SPNCRNA.992	SPNCRNA.992	257.262	0.431658	0.457641	0.305671	1.41216	0.157902	0.219993
SPNCRNA.1153	SPNCRNA.1153	SPNCRNA.1153	350.126	0.429591	0.486477	0.425371	1.00992	0.312534	0.395631
SPNCRNA.555	SPNCRNA.555	SPNCRNA.555	146.52	0.42813	0.782136	0.645366	0.66339	0.507081	0.596218
SPBTRNAPRO.06	SPBTRNAPRO.06	SPBTRNAPRO.06	0.577288	0.423577	3.84069	0.323414	1.30971	0.190295	0.258914
SPNCRNA.1557	SPNCRNA.1557	SPNCRNA.1557	195.754	0.422784	0.565748	0.567111	0.745505	0.455966	0.546441
SPNCRNA.724	SPNCRNA.724	SPNCRNA.724	327.564	0.417366	0.4851	0.441685	0.944938	0.34469	0.431573
SPNCRNA.190	SPNCRNA.190	SPNCRNA.190	19.9479	0.41519	0.472928	0.53924	0.769953	0.441328	0.531813
SPNCRNA.1630	SPNCRNA.1630	SPNCRNA.1630	226.92	0.41328	0.422116	0.198167	2.08551	0.0370226	0.0605557
SPNCRNA.1317	SPNCRNA.1317	SPNCRNA.1317	32.0823	0.410772	0.586241	0.596848	0.688236	0.491304	0.580534
SPCTRNAGLU.09	SPCTRNAGLU.09	SPCTRNAGLU.09	0.934366	0.407181	1.71999	0.554591	0.734202	0.462826	0.552673
SPNCRNA.521	SPNCRNA.521	SPNCRNA.521	20.5333	0.406604	0.482447	0.506578	0.80265	0.422177	0.512534
SPNCRNA.1489	SPNCRNA.1489	SPNCRNA.1489	405.944	0.406401	0.443012	0.353069	1.15106	0.24971	0.326993
SPNCRNA.34	SPNCRNA.34	SPNCRNA.34	50.2285	0.404443	0.45229	0.397707	1.01694	0.309184	0.392204
SPNCRNA.970	SPNCRNA.970	SPNCRNA.970	108.671	0.404388	0.454745	0.424765	0.952027	0.341083	0.427286
SPNCRNA.1095	SPNCRNA.1095	SPNCRNA.1095	1232.2	0.40437	0.447155	0.414724	0.975035	0.329543	0.414984
SPNCRNA.959	SPNCRNA.959	SPNCRNA.959	107.777	0.404132	0.428104	0.314646	1.2844	0.199001	0.268959
SPNCRNA.625	SPNCRNA.625	SPNCRNA.625	1403.5	0.402596	0.463316	0.378228	1.06443	0.287135	0.368414
SPNCRNA.1324	SPNCRNA.1324	SPNCRNA.1324	556.713	0.397372	0.772027	0.778064	0.510719	0.609548	0.693425
SPNCRNA.892	SPNCRNA.892	SPNCRNA.892	799.44	0.395933	0.95927	0.778093	0.50885	0.610857	0.694463
SPNCRNA.907	SPNCRNA.907	SPNCRNA.907	190.143	0.395677	0.41129	0.288736	1.37037	0.17057	0.235253
SPNCRNA.105	SPNCRNA.105	SPNCRNA.105	26.2805	0.387135	0.727011	0.727693	0.532003	0.594724	0.678769
SPNCRNA.757	SPNCRNA.757	SPNCRNA.757	64.4769	0.386099	0.614185	0.655727	0.588811	0.555988	0.643911
SPNCRNA.1104	SPNCRNA.1104	SPNCRNA.1104	398.858	0.385313	0.397359	0.207626	1.85581	0.0634813	0.0978163
SPNCRNA.373	SPNCRNA.373	SPNCRNA.373	10.0412	0.383728	0.49872	0.649952	0.590394	0.554927	0.643321
SPNCRNA.984	SPNCRNA.984	SPNCRNA.984	122.311	0.380906	0.396521	0.266268	1.43054	0.152563	0.213705
SPNCRNA.1373	SPNCRNA.1373	SPNCRNA.1373	130.624	0.380858	0.472829	0.46968	0.810889	0.417429	0.508004
SPNCRNA.1064	SPNCRNA.1064	SPNCRNA.1064	106.22	0.376125	0.49394	0.565054	0.665644	0.505638	0.594859
SPSNORNA.33	SPSNORNA.33	SPSNORNA.33	125.534	0.374031	0.385271	0.288924	1.29457	0.19547	0.264909
SPRRNA.02	SPRRNA.02	SPRRNA.02	43.1064	0.372086	0.621382	0.696201	0.534452	0.593029	0.677609
SPNCRNA.871	SPNCRNA.871	SPNCRNA.871	23.6717	0.369752	0.484182	0.593521	0.622981	0.533297	0.621439
SPNCRNA.1050	SPNCRNA.1050	SPNCRNA.1050	300.408	0.368542	0.378541	0.243661	1.51252	0.130401	0.185334
SPNCRNA.934	SPNCRNA.934	SPNCRNA.934	500.98	0.366921	0.376775	0.219927	1.66837	0.0952417	0.140147
SPNCRNA.1146	SPNCRNA.1146	SPNCRNA.1146	64.215	0.363378	0.408172	0.372908	0.974445	0.329836	0.415226
SPNCRNA.1114	SPNCRNA.1114	SPNCRNA.1114	58.9115	0.362261	0.434959	0.564325	0.641936	0.520914	0.610374
SPNCRNA.561	SPNCRNA.561	SPNCRNA.561	61.3184	0.355047	0.376937	0.343387	1.03395	0.301158	0.384011
SPNCRNA.1016	SPNCRNA.1016	SPNCRNA.1016	97.45	0.350426	0.362473	0.286874	1.22153	0.221884	0.295479
SPNCRNA.134	SPNCRNA.134	SPNCRNA.134	251.412	0.350387	1.06185	0.743699	0.47114	0.637541	0.71699
SPNCRNA.306	SPNCRNA.306	SPNCRNA.306	72.4735	0.344865	0.372405	0.427574	0.806561	0.419919	0.510324
SPNCRNA.1067	SPNCRNA.1067	SPNCRNA.1067	45.5055	0.344438	0.364606	0.404669	0.851159	0.394681	0.483941
SPNCRNA.1094	SPNCRNA.1094	SPNCRNA.1094	1075.53	0.342812	0.37597	0.407123	0.842037	0.399767	0.48932
SPNCRNA.962	SPNCRNA.962	SPNCRNA.962	72.3157	0.34135	0.368298	0.426666	0.800041	0.423687	0.513921
SPNCRNA.1275	SPNCRNA.1275	SPNCRNA.1275	234.315	0.338574	0.356148	0.270194	1.25308	0.210177	0.282021
SPNCRNA.1205	SPNCRNA.1205	SPNCRNA.1205	45.5243	0.337029	0.450101	0.586	0.575134	0.565201	0.652205
SPNCRNA.1469	SPNCRNA.1469	SPNCRNA.1469	811.032	0.33453	0.347027	0.286136	1.16913	0.242351	0.31903
SPNCRNA.1429	SPNCRNA.1429	SPNCRNA.1429	73.6438	0.333883	0.365246	0.367181	0.909315	0.363184	0.450854
SPNCRNA.316	SPNCRNA.316	SPNCRNA.316	35.2385	0.332398	1.21903	0.703667	0.47238	0.636655	0.716203
SPNCRNA.905	SPNCRNA.905	SPNCRNA.905	301.131	0.324012	0.375074	0.410148	0.789989	0.429534	0.5201
SPNCRNA.937	SPNCRNA.937	SPNCRNA.937	253.02	0.320993	0.333886	0.265236	1.21022	0.226195	0.300192
SPNCRNA.701	SPNCRNA.701	SPNCRNA.701	101.42	0.314527	0.338221	0.345264	0.910974	0.362309	0.449847
SPNCRNA.1458	SPNCRNA.1458	SPNCRNA.1458	332.1	0.310926	0.326286	0.254267	1.22283	0.221393	0.294968
SPNCRNA.1142	SPNCRNA.1142	SPNCRNA.1142	117.972	0.310513	0.319483	0.226288	1.3722	0.17	0.234559
SPNCRNA.1430	SPNCRNA.1430	SPNCRNA.1430	22.3588	0.308156	0.405621	0.558306	0.551949	0.580983	0.666568
SPNCRNA.1514	SPNCRNA.1514	SPNCRNA.1514	69.6812	0.305404	0.465067	0.547742	0.557569	0.577138	0.663027
SPNCRNA.795	SPNCRNA.795	SPNCRNA.795	402.587	0.30172	0.366051	0.427824	0.705244	0.480658	0.570654
SPNCRNA.1416	SPNCRNA.1416	SPNCRNA.1416	62.3451	0.301453	0.341732	0.475808	0.63356	0.526368	0.61521
SPNCRNA.1359	SPNCRNA.1359	SPNCRNA.1359	101.492	0.300963	0.315402	0.279537	1.07665	0.281637	0.362423
SPNCRNA.497	SPNCRNA.497	SPNCRNA.497	25.3956	0.296973	0.38638	0.604672	0.49113	0.623334	0.705209
SPRRNA.15	SPRRNA.15	SPRRNA.15	4.70979	0.296968	0.499532	0.757058	0.392266	0.694862	0.767145
SPNCRNA.1002	SPNCRNA.1002	SPNCRNA.1002	165.987	0.296403	0.303187	0.201569	1.47048	0.141432	0.19947
SPNCRNA.565	SPNCRNA.565	SPNCRNA.565	108.051	0.294231	1.20885	0.651417	0.451679	0.651501	0.729756
SPNCRNA.713	SPNCRNA.713	SPNCRNA.713	147.925	0.291537	0.326807	0.38525	0.756746	0.449202	0.539554
SPNCRNA.113	SPNCRNA.113	SPNCRNA.113	159.02	0.286959	0.283436	0.395368	0.725801	0.467961	0.558138
SPNCRNA.1632	SPNCRNA.1632	SPNCRNA.1632	439.907	0.28572	0.480143	0.540865	0.528265	0.597315	0.681393
SPNCRNA.1406	SPNCRNA.1406	SPNCRNA.1406	39.0158	0.278405	0.315959	0.39205	0.710128	0.477625	0.567824
SPNCRNA.1235	SPNCRNA.1235	SPNCRNA.1235	372.967	0.277802	0.323152	0.494674	0.561586	0.574398	0.660672
SPSNORNA.21	SPSNORNA.21	SPSNORNA.21	170.635	0.27756	0.291145	0.322982	0.859368	0.390138	0.479378
SPNCRNA.730	SPNCRNA.730	SPNCRNA.730	790.328	0.274753	0.326064	0.397197	0.691729	0.489108	0.578592
SPATRNASER.03	SPATRNASER.03	SPATRNASER.03	0.728881	0.274648	0.900603	0.665357	0.412784	0.679765	0.754408
SPNCRNA.1459	SPNCRNA.1459	SPNCRNA.1459	403.025	0.271773	0.274346	0.162008	1.67753	0.0934394	0.13796
SPBTRNAASN.03	SPBTRNAASN.03	SPBTRNAASN.03	0.778076	0.267471	0.565625	0.702321	0.380838	0.703323	0.773678
SPNCRNA.232	SPNCRNA.232	SPNCRNA.232	13.9545	0.263494	0.319808	0.60445	0.435923	0.662893	0.740027
SPNCRNA.745	SPNCRNA.745	SPNCRNA.745	21.13	0.262983	0.338757	0.60465	0.434935	0.66361	0.740473
SPNCRNA.751	SPNCRNA.751	SPNCRNA.751	33.4782	0.261002	0.30854	0.483456	0.539868	0.589288	0.674106
SPNCRNA.1506	SPNCRNA.1506	SPNCRNA.1506	22.0394	0.260913	0.283274	0.407869	0.639699	0.522368	0.61166
SPNCRNA.512	SPNCRNA.512	SPNCRNA.512	2.93743	0.260517	2.00292	0.677419	0.384573	0.700554	0.771724
SPNCRNA.1391	SPNCRNA.1391	SPNCRNA.1391	87.8595	0.260021	0.294422	0.451681	0.575673	0.564836	0.652107
SPNCRNA.1529	SPNCRNA.1529	SPNCRNA.1529	157.614	0.258673	0.336956	0.514102	0.503154	0.614856	0.697772
SPNCRNA.114	SPNCRNA.114	SPNCRNA.114	37.0261	0.257836	1.2763	0.699876	0.368402	0.712574	0.781641
SPNCRNA.1232	SPNCRNA.1232	SPNCRNA.1232	97.5893	0.254013	0.275449	0.367308	0.691553	0.489218	0.578592
SPNCRNA.137	SPNCRNA.137	SPNCRNA.137	2.02786	0.249493	0.65734	0.774915	0.321961	0.747482	0.81191
SPNCRNA.614	SPNCRNA.614	SPNCRNA.614	381.361	0.248828	0.267379	0.356906	0.69718	0.48569	0.575749
SPSNORNA.26	SPSNORNA.26	SPSNORNA.26	24.1375	0.246259	0.266076	0.423348	0.581695	0.560772	0.6487
SPNCRNA.1674	SPNCRNA.1674	SPNCRNA.1674	179.829	0.243872	0.239637	0.386868	0.630375	0.528449	0.617127
SPNCRNA.873	SPNCRNA.873	SPNCRNA.873	132.742	0.243791	0.263522	0.383678	0.635404	0.525165	0.613906
SPNCRNA.214	SPNCRNA.214	SPNCRNA.214	337.361	0.242461	0.247712	0.208184	1.16465	0.244161	0.320813
SPBTRNAGLY.04	SPBTRNAGLY.04	SPBTRNAGLY.04	0.366769	0.240755	3.28936	0.336349	0.715788	0.474123	0.564428
SPNCRNA.490	SPNCRNA.490	SPNCRNA.490	0.61655	0.236051	1.47261	0.624511	0.377977	0.705448	0.775771
SPBTRNAGLY.07	SPBTRNAGLY.07	SPBTRNAGLY.07	0.308108	0.230505	3.88762	0.325345	0.708494	0.478639	0.568546
SPBTRNAGLY.08	SPBTRNAGLY.08	SPBTRNAGLY.08	0.308108	0.230505	3.88762	0.325345	0.708494	0.478639	0.568546
SPRRNA.14	SPRRNA.14	SPRRNA.14	31.7169	0.219888	0.280223	0.531307	0.413862	0.678975	0.753749
SPNCRNA.833	SPNCRNA.833	SPNCRNA.833	311.753	0.216432	0.23375	0.286957	0.754231	0.45071	0.541162
SPNCRNA.746	SPNCRNA.746	SPNCRNA.746	60.2403	0.215854	0.243027	0.429326	0.502774	0.615124	0.697772
SPATRNAARG.02	SPATRNAARG.02	SPATRNAARG.02	0.394045	0.21558	1.77077	0.452775	0.47613	0.633982	0.714712
SPNCRNA.573	SPNCRNA.573	SPNCRNA.573	87.9272	0.215491	0.288555	0.527372	0.408613	0.682824	0.757201
SPNCRNA.1081	SPNCRNA.1081	SPNCRNA.1081	471.688	0.214533	0.223968	0.237173	0.904541	0.365709	0.453264
SPNCRNA.568	SPNCRNA.568	SPNCRNA.568	431.175	0.212006	0.605555	0.760898	0.278626	0.780532	0.838476
SPNCRNA.1479	SPNCRNA.1479	SPNCRNA.1479	60.1658	0.209504	0.245302	0.439409	0.476785	0.633515	0.7143
SPATRNAASP.01	SPATRNAASP.01	SPATRNAASP.01	0.262679	0.206132	3.42368	0.3129	0.658777	0.510039	0.599129
SPCTRNASER.07	SPCTRNASER.07	SPCTRNASER.07	0.229048	0.206046	3.21729	0.3129	0.658502	0.510216	0.599236
SPCTRNAVAL.12	SPCTRNAVAL.12	SPCTRNAVAL.12	0.472945	0.203649	1.959	0.456675	0.445939	0.655641	0.733454
SPNCRNA.218	SPNCRNA.218	SPNCRNA.218	83.5565	0.202428	0.211355	0.264313	0.765866	0.443756	0.534279
SPNCRNA.1376	SPNCRNA.1376	SPNCRNA.1376	10368.5	0.201407	0.255755	0.421307	0.478052	0.632613	0.713398
SPNCRNA.1252	SPNCRNA.1252	SPNCRNA.1252	227.996	0.199626	0.244379	0.450773	0.442854	0.657871	0.735478
SPNCRNA.457	SPNCRNA.457	SPNCRNA.457	0.393975	0.199325	7.93571	0.341588	0.583525	0.55954	0.647703
SPNCRNA.265	SPNCRNA.265	SPNCRNA.265	1.62228	0.195677	0.43632	0.769017	0.254451	0.799147	0.853253
SPATRNALEU.02	SPATRNALEU.02	SPATRNALEU.02	0.590743	0.18768	1.45401	0.477746	0.392845	0.694434	0.767145
SPNCRNA.878	SPNCRNA.878	SPNCRNA.878	637.348	0.186575	0.256302	0.449288	0.415268	0.677946	0.752986
SPCTRNAVAL.11	SPCTRNAVAL.11	SPCTRNAVAL.11	0.750411	0.185744	0.902137	0.56864	0.326646	0.743936	0.809441
SPCTRNAARG.10	SPCTRNAARG.10	SPCTRNAARG.10	0.520368	0.185296	2.312	0.461531	0.401481	0.688066	0.761806
SPNCRNA.163	SPNCRNA.163	SPNCRNA.163	3.28355	0.184669	0.225457	0.760987	0.242671	0.80826	0.860291
SPNCRNA.750	SPNCRNA.750	SPNCRNA.750	43.2164	0.182495	0.486739	0.710491	0.256858	0.797289	0.852115
SPSNORNA.10	SPSNORNA.10	SPSNORNA.10	123.134	0.181651	0.223023	0.562047	0.323194	0.746548	0.811274
SPNCRNA.1273	SPNCRNA.1273	SPNCRNA.1273	34.6589	0.178357	0.203114	0.459245	0.38837	0.697743	0.769233
SPNCRNA.1383	SPNCRNA.1383	SPNCRNA.1383	114.355	0.177943	0.254393	0.476263	0.373623	0.708685	0.77823
SPNCRNA.1140	SPNCRNA.1140	SPNCRNA.1140	548.497	0.177111	0.200595	0.34606	0.511791	0.608797	0.693135
SPNCRNA.132	SPNCRNA.132	SPNCRNA.132	864.782	0.177011	0.194832	0.339382	0.521569	0.601971	0.686256
SPNCRNA.323	SPNCRNA.323	SPNCRNA.323	11.6062	0.176784	0.24309	0.624711	0.282986	0.777188	0.836542
SPNCRNA.1040	SPNCRNA.1040	SPNCRNA.1040	110.354	0.175765	0.311037	0.619307	0.283808	0.776557	0.836134
SPNCRNA.768	SPNCRNA.768	SPNCRNA.768	80.1035	0.17529	0.186652	0.400808	0.437342	0.661863	0.739114
SPNCRNA.1477	SPNCRNA.1477	SPNCRNA.1477	63.5062	0.171857	0.176788	0.294025	0.584498	0.558885	0.647052
SPNCRNA.586	SPNCRNA.586	SPNCRNA.586	601.447	0.171589	0.174691	0.22969	0.747043	0.455038	0.545608
SPNCRNA.1386	SPNCRNA.1386	SPNCRNA.1386	160.74	0.169402	0.274115	0.53043	0.319368	0.749448	0.813792
SPNCRNA.1577	SPNCRNA.1577	SPNCRNA.1577	134.381	0.169303	0.361258	0.601841	0.281309	0.778473	0.837251
SPNCRNA.231	SPNCRNA.231	SPNCRNA.231	21.2744	0.168973	0.39457	0.773809	0.218366	0.827144	0.876655
SPNCRNA.1614	SPNCRNA.1614	SPNCRNA.1614	59.8488	0.168094	0.224497	0.468351	0.358905	0.719666	0.788679
SPNCRNA.1055	SPNCRNA.1055	SPNCRNA.1055	66.6059	0.167232	0.182527	0.384056	0.435436	0.663246	0.740187
SPNCRNA.1292	SPNCRNA.1292	SPNCRNA.1292	318.863	0.165346	0.178696	0.326034	0.507145	0.612053	0.695284
SPNCRNA.271	SPNCRNA.271	SPNCRNA.271	7.41601	0.165316	0.582365	0.747489	0.221161	0.824967	0.874745
SPNCRNA.528	SPNCRNA.528	SPNCRNA.528	24.4243	0.16496	0.243965	0.584771	0.282092	0.777873	0.836895
SPNCRNA.1692	SPNCRNA.1692	SPNCRNA.1692	125.782	0.161453	0.184408	0.411576	0.392281	0.694851	0.767145
SPNCRNA.1293	SPNCRNA.1293	SPNCRNA.1293	71.682	0.159551	0.179299	0.336239	0.474516	0.635132	0.715284
SPNCRNA.406	SPNCRNA.406	SPNCRNA.406	6.19644	0.159359	0.453066	0.738926	0.215663	0.829251	0.878222
SPNCRNA.1365	SPNCRNA.1365	SPNCRNA.1365	27.5507	0.15892	0.197823	0.571775	0.277941	0.781058	0.838806
SPNCRNA.1226	SPNCRNA.1226	SPNCRNA.1226	213.997	0.158563	0.16303	0.234078	0.677393	0.498156	0.58744
SPNCRNA.1451	SPNCRNA.1451	SPNCRNA.1451	294.121	0.15701	0.17416	0.331006	0.474343	0.635255	0.715284
SPNCRNA.748	SPNCRNA.748	SPNCRNA.748	63.2009	0.155703	0.367447	0.733717	0.212211	0.831943	0.880407
SPNCRNA.281	SPNCRNA.281	SPNCRNA.281	5.04627	0.155501	0.544124	0.775053	0.200633	0.840986	0.888766
SPNCRNA.311	SPNCRNA.311	SPNCRNA.311	6.23612	0.155329	0.396904	0.689701	0.225212	0.821815	0.872196
SPNCRNA.857	SPNCRNA.857	SPNCRNA.857	476.795	0.154295	0.168614	0.470789	0.327737	0.74311	0.809046
SPNCRNA.1164	SPNCRNA.1164	SPNCRNA.1164	42.079	0.150421	0.168799	0.512936	0.293255	0.769327	0.829898
SPNCRNA.526	SPNCRNA.526	SPNCRNA.526	1.89342	0.149168	0.435644	0.776248	0.192165	0.847613	0.894823
SPATRNALYS.05	SPATRNALYS.05	SPATRNALYS.05	0.718709	0.147685	1.49731	0.526977	0.28025	0.779286	0.837738
SPNCRNA.363	SPNCRNA.363	SPNCRNA.363	0.088819	0.146929	2.70473	0.3129	0.469571	0.638661	0.718019
SPMITTRNAASP.01	SPMITTRNAASP.01	SPMITTRNAASP.01	0.216686	0.144876	2.85281	0.3129	0.463011	0.643356	0.722137
SPBTRNAGLN.03	SPBTRNAGLN.03	SPBTRNAGLN.03	0.522707	0.141046	1.82167	0.417024	0.338219	0.735198	0.802225
SPNCRNA.435	SPNCRNA.435	SPNCRNA.435	4.81627	0.140989	0.593899	0.770479	0.182988	0.854807	0.90133
SPNCRNA.1296	SPNCRNA.1296	SPNCRNA.1296	224.261	0.139834	0.147541	0.351955	0.397306	0.691142	0.764486
SPNCRNA.1206	SPNCRNA.1206	SPNCRNA.1206	116.907	0.139639	0.174327	0.512591	0.272418	0.7853	0.84123
SPNCRNA.1004	SPNCRNA.1004	SPNCRNA.1004	132.681	0.138732	0.155364	0.345476	0.401568	0.688002	0.761806
SPSNORNA.22	SPSNORNA.22	SPSNORNA.22	14.8923	0.137078	0.179898	0.541306	0.253236	0.800086	0.853868
SPATRNASER.04	SPATRNASER.04	SPATRNASER.04	0.357012	0.135883	2.1301	0.382856	0.35492	0.722649	0.791575
SPNCRNA.523	SPNCRNA.523	SPNCRNA.523	64.6523	0.133599	0.151377	0.328454	0.406751	0.684191	0.758477
SPNCRNA.1440	SPNCRNA.1440	SPNCRNA.1440	180.169	0.133467	0.136817	0.23201	0.575266	0.565111	0.652205
SPNCRNA.955	SPNCRNA.955	SPNCRNA.955	130.222	0.129834	0.16612	0.399783	0.324761	0.745362	0.810489
SPCTRNAILE.09	SPCTRNAILE.09	SPCTRNAILE.09	0.348233	0.126162	2.58788	0.334902	0.376714	0.706386	0.776559
SPNCRNA.967	SPNCRNA.967	SPNCRNA.967	236.781	0.125475	0.146988	0.376223	0.333511	0.738748	0.8053
SPNCRNA.1134	SPNCRNA.1134	SPNCRNA.1134	50.4946	0.122207	0.166328	0.447343	0.273183	0.784712	0.840729
SPNCRNA.1633	SPNCRNA.1633	SPNCRNA.1633	358.559	0.121081	0.128667	0.219236	0.552286	0.580753	0.666412
SPNCRNA.95	SPNCRNA.95	SPNCRNA.95	10.7719	0.120714	0.144093	0.560198	0.215485	0.82939	0.878236
SPNCRNA.581	SPNCRNA.581	SPNCRNA.581	13.1801	0.117159	0.221997	0.686476	0.170668	0.864485	0.909615
SPNCRNA.66	SPNCRNA.66	SPNCRNA.66	35.0047	0.115104	0.320324	0.682953	0.168538	0.86616	0.910829
SPNCRNA.1154	SPNCRNA.1154	SPNCRNA.1154	1.40224	0.114076	0.863122	0.680593	0.167612	0.866889	0.911321
SPNCRNA.1329	SPNCRNA.1329	SPNCRNA.1329	77.7431	0.113708	0.131859	0.305584	0.372102	0.709817	0.779106
SPNCRNA.1276	SPNCRNA.1276	SPNCRNA.1276	563.163	0.110584	0.152394	0.509539	0.217028	0.828187	0.87756
SPRRNA.37	SPRRNA.37	SPRRNA.37	12.8058	0.109238	0.204837	0.719967	0.151726	0.879403	0.920603
SPNCRNA.1545	SPNCRNA.1545	SPNCRNA.1545	154.937	0.109215	0.119115	0.271867	0.401721	0.687889	0.761806
SPNCRNA.662	SPNCRNA.662	SPNCRNA.662	210.803	0.107179	0.111888	0.213758	0.501405	0.616086	0.698591
SPNCRNA.896	SPNCRNA.896	SPNCRNA.896	268.032	0.106829	0.108769	0.24967	0.427878	0.66874	0.744779
SPNCRNA.832	SPNCRNA.832	SPNCRNA.832	133.981	0.105008	0.119655	0.495445	0.211948	0.832148	0.88049
SPCTRNASER.10	SPCTRNASER.10	SPCTRNASER.10	1.1866	0.104549	0.199457	0.717582	0.145697	0.884161	0.925077
SPNCRNA.775	SPNCRNA.775	SPNCRNA.775	12.0075	0.0980417	0.12043	0.555489	0.176496	0.859904	0.906018
SPCTRNAHIS.03	SPCTRNAHIS.03	SPCTRNAHIS.03	0.619811	0.0965876	0.442165	0.596028	0.162052	0.871265	0.914547
SPNCRNA.268	SPNCRNA.268	SPNCRNA.268	12.7345	0.0962775	0.154513	0.54378	0.177052	0.859467	0.905697
SPBTRNAPHE.03	SPBTRNAPHE.03	SPBTRNAPHE.03	0.234527	0.0953589	2.68482	0.3132	0.304466	0.760773	0.82315
SPNCRNA.286	SPNCRNA.286	SPNCRNA.286	0.311389	0.092019	2.01882	0.325744	0.282489	0.777569	0.836793
SPCTRNAGLN.05	SPCTRNAGLN.05	SPCTRNAGLN.05	0.302046	0.0917373	2.3074	0.312901	0.293183	0.769382	0.829898
SPNCRNA.758	SPNCRNA.758	SPNCRNA.758	317.356	0.0913464	0.299425	0.634374	0.143995	0.885505	0.926297
SPNCRNA.71	SPNCRNA.71	SPNCRNA.71	4.45937	0.0906852	0.279342	0.773487	0.117242	0.906668	0.941954
SPNCRNA.1250	SPNCRNA.1250	SPNCRNA.1250	218.201	0.0892159	0.100286	0.301983	0.295433	0.767663	0.828555
SPNCRNA.116	SPNCRNA.116	SPNCRNA.116	0.0765508	0.0887871	2.00399	0.3129	0.283755	0.776598	0.836134
SPNCRNA.118	SPNCRNA.118	SPNCRNA.118	0.121841	0.0877855	2.01065	0.3129	0.280554	0.779052	0.837671
SPNCRNA.1518	SPNCRNA.1518	SPNCRNA.1518	580.73	0.0875527	0.0921832	0.276413	0.316745	0.751437	0.815699
SPNCRNA.946	SPNCRNA.946	SPNCRNA.946	773.785	0.0873265	0.088721	0.158711	0.550223	0.582166	0.667597
SPNCRNA.11	SPNCRNA.11	SPNCRNA.11	2.62303	0.0871774	0.319373	0.774597	0.112545	0.910391	0.944699
SPBTRNAASN.02	SPBTRNAASN.02	SPBTRNAASN.02	0.172176	0.0867345	1.81846	0.3129	0.277195	0.78163	0.839179
SPBTRNAILE.05	SPBTRNAILE.05	SPBTRNAILE.05	0.224738	0.0857329	1.81584	0.3129	0.273994	0.784089	0.840484
SPBTRNAILE.06	SPBTRNAILE.06	SPBTRNAILE.06	0.224738	0.0857329	1.81584	0.3129	0.273994	0.784089	0.840484
SPBTRNAILE.07	SPBTRNAILE.07	SPBTRNAILE.07	0.224738	0.0857329	1.81584	0.3129	0.273994	0.784089	0.840484
SPBTRNAILE.08	SPBTRNAILE.08	SPBTRNAILE.08	0.224738	0.0857329	1.81584	0.3129	0.273994	0.784089	0.840484
SPNCRNA.369	SPNCRNA.369	SPNCRNA.369	0.0444095	0.0857191	1.81831	0.3129	0.27395	0.784123	0.840484
SPBTRNAGLU.08	SPBTRNAGLU.08	SPBTRNAGLU.08	0.0564591	0.0857191	2.02066	0.3129	0.27395	0.784123	0.840484
SPCTRNAASN.06	SPCTRNAASN.06	SPCTRNAASN.06	0.0444095	0.0857191	1.81831	0.3129	0.27395	0.784123	0.840484
SPNCRNA.136	SPNCRNA.136	SPNCRNA.136	53.2501	0.0848925	1.05531	0.661246	0.128383	0.897846	0.935708
SPNCRNA.148	SPNCRNA.148	SPNCRNA.148	0.0893714	0.0846724	1.72213	0.3129	0.270605	0.786695	0.842466
SPNCRNA.258	SPNCRNA.258	SPNCRNA.258	0.685493	0.0846338	0.588675	0.602576	0.140453	0.888302	0.928316
SPNCRNA.1033	SPNCRNA.1033	SPNCRNA.1033	263.684	0.0839478	0.14337	0.481774	0.174247	0.861671	0.907336
SPBTRNAASP.04	SPBTRNAASP.04	SPBTRNAASP.04	0.16433	0.0837116	1.92448	0.3129	0.267534	0.789058	0.844608
SPMITTRNAGLY.01	SPMITTRNAGLY.01	SPMITTRNAGLY.01	0.170602	0.0837116	1.92448	0.3129	0.267534	0.789058	0.844608
SPATRNATHR.05	SPATRNATHR.05	SPATRNATHR.05	0.218153	0.081487	1.40299	0.3129	0.260425	0.794536	0.84948
SPNCRNA.84	SPNCRNA.84	SPNCRNA.84	10.677	0.0763493	0.0931705	0.558281	0.136758	0.891222	0.930608
SPNCRNA.1653	SPNCRNA.1653	SPNCRNA.1653	143.97	0.0737496	0.0908406	0.398683	0.184983	0.853242	0.900087
SPRRNA.43	SPRRNA.43	SPRRNA.43	22321.9	0.0696187	0.166239	0.673576	0.103357	0.91768	0.949096
SPRRNA.44	SPRRNA.44	SPRRNA.44	22321.9	0.0696187	0.166239	0.673576	0.103357	0.91768	0.949096
SPBTRNATRP.03	SPBTRNATRP.03	SPBTRNATRP.03	0.813186	0.0694671	0.0945952	0.652821	0.106411	0.915256	0.947342
SPRRNA.46	SPRRNA.46	SPRRNA.46	22321.4	0.0694651	0.16604	0.673587	0.103127	0.917862	0.949096
SPNCRNA.1640	SPNCRNA.1640	SPNCRNA.1640	132.564	0.0686927	0.100409	0.564676	0.12165	0.903176	0.939613
SPRRNA.49	SPRRNA.49	SPRRNA.49	24891	0.0628143	0.156874	0.657035	0.0956027	0.923836	0.952869
SPRRNA.47	SPRRNA.47	SPRRNA.47	24890.3	0.0628054	0.156874	0.657063	0.095585	0.92385	0.952869
SPRRNA.48	SPRRNA.48	SPRRNA.48	24890.3	0.0628054	0.156874	0.657063	0.095585	0.92385	0.952869
SPNCRNA.501	SPNCRNA.501	SPNCRNA.501	69.8327	0.0598823	0.061199	0.249359	0.240145	0.810218	0.861719
SPNCRNA.310	SPNCRNA.310	SPNCRNA.310	0.309309	0.0591807	0.930748	0.379053	0.156128	0.875932	0.918344
SPNCRNA.1647	SPNCRNA.1647	SPNCRNA.1647	156.032	0.0569478	0.126869	0.513761	0.110845	0.911739	0.945166
SPNCRNA.572	SPNCRNA.572	SPNCRNA.572	83.9057	0.0560398	0.834189	0.708636	0.0790811	0.936968	0.962708
SPNCRNA.29	SPNCRNA.29	SPNCRNA.29	1250.09	0.0560049	0.052193	0.453903	0.123385	0.901802	0.938572
SPNCRNA.1342	SPNCRNA.1342	SPNCRNA.1342	33.5643	0.0555159	0.0576673	0.364829	0.15217	0.879053	0.920603
SPNCRNA.1299	SPNCRNA.1299	SPNCRNA.1299	33.6321	0.0531464	0.0816765	0.49458	0.107458	0.914426	0.946982
SPNCRNA.777	SPNCRNA.777	SPNCRNA.777	204.817	0.0520715	0.0511278	0.274328	0.189815	0.849454	0.896497
SPNCRNA.1215	SPNCRNA.1215	SPNCRNA.1215	269.525	0.0503205	0.0520489	0.179981	0.279587	0.779794	0.837915
SPNCRNA.636	SPNCRNA.636	SPNCRNA.636	662.39	0.0492446	0.0596361	0.290677	0.169414	0.865471	0.910242
SPNCRNA.1168	SPNCRNA.1168	SPNCRNA.1168	62.8721	0.0480667	0.0631334	0.391861	0.122663	0.902374	0.939028
SPATRNASER.02	SPATRNASER.02	SPATRNASER.02	0.657986	0.0476995	0.661126	0.636862	0.0748976	0.940296	0.964994
SPNCRNA.341	SPNCRNA.341	SPNCRNA.341	2.14947	0.0431492	0.405381	0.764893	0.0564121	0.955014	0.975802
SPBTRNAGLY.03	SPBTRNAGLY.03	SPBTRNAGLY.03	0.445657	0.0428578	0.860542	0.403978	0.10609	0.915511	0.947342
SPNCRNA.1668	SPNCRNA.1668	SPNCRNA.1668	98.9597	0.0403401	0.0513159	0.5976	0.0675036	0.946181	0.969042
SPNCRNA.1418	SPNCRNA.1418	SPNCRNA.1418	116.748	0.0395738	0.0776086	0.49317	0.0802437	0.936043	0.961955
SPNCRNA.1006	SPNCRNA.1006	SPNCRNA.1006	26.3906	0.0392403	0.103418	0.606086	0.0647437	0.948378	0.970582
SPNCRNA.1591	SPNCRNA.1591	SPNCRNA.1591	236.413	0.0360195	0.0515207	0.399552	0.0901498	0.928168	0.956054
SPNCRNA.208	SPNCRNA.208	SPNCRNA.208	0.795202	0.0359153	1.21831	0.464713	0.077285	0.938397	0.96361
SPATRNALEU.04	SPATRNALEU.04	SPATRNALEU.04	0.393808	0.0355027	0.338754	0.39341	0.0902435	0.928094	0.956054
SPRRNA.33	SPRRNA.33	SPRRNA.33	26.0348	0.0350557	0.111296	0.662381	0.0529237	0.957793	0.978188
SPNCRNA.505	SPNCRNA.505	SPNCRNA.505	14.7883	0.0326569	0.0235078	0.543835	0.0600492	0.952116	0.973695
SPRRNA.11	SPRRNA.11	SPRRNA.11	14.3324	0.03209	0.113437	0.757038	0.0423889	0.966189	0.984201
SPNCRNA.1426	SPNCRNA.1426	SPNCRNA.1426	81.9251	0.0320286	0.0383339	0.356245	0.0899061	0.928362	0.956113
SPNCRNA.112	SPNCRNA.112	SPNCRNA.112	1372.48	0.0308706	0.0289271	0.314968	0.098012	0.921923	0.952286
SPNCRNA.313	SPNCRNA.313	SPNCRNA.313	0.596181	0.0287514	1.15074	0.445282	0.0645689	0.948517	0.970582
SPNCRNA.640	SPNCRNA.640	SPNCRNA.640	170.713	0.028417	0.0661325	0.427733	0.0664363	0.94703	0.969498
SPNCRNA.585	SPNCRNA.585	SPNCRNA.585	67.9783	0.0281567	0.0150938	0.423906	0.0664222	0.947042	0.969498
SPNCRNA.1245	SPNCRNA.1245	SPNCRNA.1245	2692.85	0.0272517	0.14227	0.523273	0.0520794	0.958465	0.978471
SPNCRNA.516	SPNCRNA.516	SPNCRNA.516	9.08294	0.0256199	0.104046	0.670018	0.0382377	0.969498	0.986625
SPNCRNA.809	SPNCRNA.809	SPNCRNA.809	47.4076	0.0249788	0.0416916	0.428053	0.0583545	0.953466	0.974506
SPNCRNA.220	SPNCRNA.220	SPNCRNA.220	0.75936	0.0246005	-0.154014	0.544322	0.0451947	0.963952	0.982495
SPNCRNA.763	SPNCRNA.763	SPNCRNA.763	272.914	0.0245022	0.0725297	0.535732	0.045736	0.963521	0.982356
SPNCRNA.209	SPNCRNA.209	SPNCRNA.209	28.6456	0.0240086	0.0421949	0.458604	0.0523516	0.958249	0.978393
SPCTRNASER.13	SPCTRNASER.13	SPCTRNASER.13	0.224436	0.0236068	0.441715	0.3129	0.0754449	0.939861	0.964745
SPNCRNA.233	SPNCRNA.233	SPNCRNA.233	0.080114	0.0224151	0.264048	0.3129	0.0716365	0.942891	0.967089
SPATRNAVAL.04	SPATRNAVAL.04	SPATRNAVAL.04	0.809406	0.0216554	0.598739	0.566119	0.0382525	0.969486	0.986625
SPMITTRNAMET.02	SPMITTRNAMET.02	SPMITTRNAMET.02	0.136065	0.0213684	0.397587	0.3129	0.0682913	0.945554	0.968821
SPNCRNA.202	SPNCRNA.202	SPNCRNA.202	0.130623	0.0213232	0.337427	0.3129	0.068147	0.945669	0.968821
SPMITTRNAPHE.01	SPMITTRNAPHE.01	SPMITTRNAPHE.01	0.135542	0.0213232	0.337182	0.3129	0.068147	0.945669	0.968821
SPNCRNA.818	SPNCRNA.818	SPNCRNA.818	37.6829	0.0206913	0.111995	0.663962	0.0311633	0.975139	0.990211
SPRRNA.39	SPRRNA.39	SPRRNA.39	32.1795	0.0204408	0.0822867	0.602355	0.0339348	0.972929	0.988763
SPMITTRNAILE.02	SPMITTRNAILE.02	SPMITTRNAILE.02	0.595304	0.0200616	-0.0126165	0.425069	0.0471962	0.962357	0.981584
SPMITTRNAARG.02	SPMITTRNAARG.02	SPMITTRNAARG.02	0.461573	0.0197716	-0.00302204	0.406156	0.0486799	0.961174	0.980807
SPBTRNALEU.09	SPBTRNALEU.09	SPBTRNALEU.09	0.259309	0.0194469	0.397585	0.3129	0.0621504	0.950443	0.972268
SPNCRNA.1265	SPNCRNA.1265	SPNCRNA.1265	91.2097	0.0191135	0.0447125	0.544459	0.0351055	0.971996	0.987996
SPNCRNA.1573	SPNCRNA.1573	SPNCRNA.1573	136.762	0.0183188	0.0344646	0.307985	0.0594794	0.95257	0.973761
SPNCRNA.577	SPNCRNA.577	SPNCRNA.577	432.226	0.0161977	0.303477	0.75363	0.0214929	0.982852	0.996242
SPNCRNA.796	SPNCRNA.796	SPNCRNA.796	340.238	0.0155871	0.0245082	0.273405	0.057011	0.954536	0.975457
SPBTRNAGLY.09	SPBTRNAGLY.09	SPBTRNAGLY.09	0.444629	0.0143683	-0.8374	0.400568	0.0358697	0.971386	0.987769
SPNCRNA.342	SPNCRNA.342	SPNCRNA.342	0.472735	0.0136739	1.53345	0.363367	0.037631	0.969982	0.986792
SPNCRNA.1261	SPNCRNA.1261	SPNCRNA.1261	7996.42	0.0127429	0.0284923	0.297937	0.0427703	0.965885	0.984035
SPNCRNA.859	SPNCRNA.859	SPNCRNA.859	45.9776	0.00726381	0.00849416	0.548185	0.0132507	0.989428	1
SPNCRNA.1351	SPNCRNA.1351	SPNCRNA.1351	537.858	0.00438823	-0.00120934	0.399507	0.0109841	0.991236	1
SPNCRNA.860	SPNCRNA.860	SPNCRNA.860	35.9873	0.00346994	0.0416882	0.565264	0.00613861	0.995102	1
SPRRNA.42	SPRRNA.42	SPRRNA.42	14494.7	0.00334011	0.0755781	0.676354	0.0049384	0.99606	1
SPNCRNA.716	SPNCRNA.716	SPNCRNA.716	284.892	0.00215665	-0.0056425	0.304589	0.00708052	0.994351	1
SPNCRNA.1642	SPNCRNA.1642	SPNCRNA.1642	105.212	0.000974024	0.00719764	0.257335	0.00378505	0.99698	1
SPNCRNA.735	SPNCRNA.735	SPNCRNA.735	164.514	0.000591684	0.0406893	0.511803	0.00115608	0.999078	1
SPATRNAVAL.01	SPATRNAVAL.01	SPATRNAVAL.01	0.080737	0	0	0.3129	0	1	1
SPATRNAGLU.01	SPATRNAGLU.01	SPATRNAGLU.01	0.181913	0	0	0.3129	0	1	1
SPATRNAALA.01	SPATRNAALA.01	SPATRNAALA.01	0.132011	0	0	0.3129	0	1	1
SPATRNAMET.02	SPATRNAMET.02	SPATRNAMET.02	0.0403716	0	0	0.3129	0	1	1
SPNCRNA.81	SPNCRNA.81	SPNCRNA.81	0.198216	0	0	0.313094	0	1	1
SPATRNAGLY.01	SPATRNAGLY.01	SPATRNAGLY.01	0.141176	0	0	0.3129	0	1	1
SPATRNALYS.02	SPATRNALYS.02	SPATRNALYS.02	0.141736	0	0	0.3129	0	1	1
SPATRNATHR.02	SPATRNATHR.02	SPATRNATHR.02	0.0717507	0	0	0.3129	0	1	1
SPATRNALYS.03	SPATRNALYS.03	SPATRNALYS.03	0.0269836	0	0	0.3129	0	1	1
SPATRNAALA.03	SPATRNAALA.03	SPATRNAALA.03	0.288268	0	0	0.3129	0	1	1
SPATRNATRP.01	SPATRNATRP.01	SPATRNATRP.01	0.34639	0	0	0.334415	0	1	1
SPATRNACYS.03	SPATRNACYS.03	SPATRNACYS.03	0.0603899	0	0	0.3129	0	1	1
SPNCRNA.524	SPNCRNA.524	SPNCRNA.524	0.189411	0	0	0.313095	0	1	1
SPATRNAARG.03	SPATRNAARG.03	SPATRNAARG.03	0.121215	0	0	0.3129	0	1	1
SPBTRNAGLY.05	SPBTRNAGLY.05	SPBTRNAGLY.05	0.0898379	0	0	0.3129	0	1	1
SPBTRNAGLN.04	SPBTRNAGLN.04	SPBTRNAGLN.04	0.183521	0	0	0.312901	0	1	1
SPBTRNAHIS.01	SPBTRNAHIS.01	SPBTRNAHIS.01	0.17197	0	0	0.3129	0	1	1
SPBTRNALYS.06	SPBTRNALYS.06	SPBTRNALYS.06	0.182835	0	0	0.3129	0	1	1
SPBTRNAMET.04	SPBTRNAMET.04	SPBTRNAMET.04	0.124699	0	0	0.3129	0	1	1
SPBTRNASER.05	SPBTRNASER.05	SPBTRNASER.05	0.0603899	0	0	0.3129	0	1	1
SPBTRNATHR.06	SPBTRNATHR.06	SPBTRNATHR.06	0.160689	0	0	0.3129	0	1	1
SPNCRNA.352	SPNCRNA.352	SPNCRNA.352	0.0701536	0	0	0.3129	0	1	1
SPBTRNAALA.08	SPBTRNAALA.08	SPBTRNAALA.08	0.15874	0	0	0.3129	0	1	1
SPBTRNAASP.05	SPBTRNAASP.05	SPBTRNAASP.05	0.0316937	0	0	0.3129	0	1	1
SPBTRNAALA.09	SPBTRNAALA.09	SPBTRNAALA.09	0.15874	0	0	0.3129	0	1	1
SPBTRNAALA.10	SPBTRNAALA.10	SPBTRNAALA.10	0.15874	0	0	0.3129	0	1	1
SPBTRNAALA.11	SPBTRNAALA.11	SPBTRNAALA.11	0.15874	0	0	0.3129	0	1	1
SPBTRNAARG.07	SPBTRNAARG.07	SPBTRNAARG.07	0.0987152	0	0	0.3129	0	1	1
SPBTRNAMET.06	SPBTRNAMET.06	SPBTRNAMET.06	0.162253	0	0	0.3129	0	1	1
SPBTRNATHR.07	SPBTRNATHR.07	SPBTRNATHR.07	0.180767	0	0	0.3129	0	1	1
SPBTRNAPRO.08	SPBTRNAPRO.08	SPBTRNAPRO.08	0.0321413	0	0	0.3129	0	1	1
SPBTRNALYS.09	SPBTRNALYS.09	SPBTRNALYS.09	0.270174	0	0	0.314949	0	1	1
SPBTRNATYR.04	SPBTRNATYR.04	SPBTRNATYR.04	0.423438	0	0	0.448818	0	1	1
SPCTRNAARG.08	SPCTRNAARG.08	SPCTRNAARG.08	0.0760429	0	0	0.3129	0	1	1
SPCTRNAGLY.11	SPCTRNAGLY.11	SPCTRNAGLY.11	0.058669	0	0	0.3129	0	1	1
SPCTRNASER.08	SPCTRNASER.08	SPCTRNASER.08	0.0449619	0	0	0.3129	0	1	1
SPCTRNAARG.09	SPCTRNAARG.09	SPCTRNAARG.09	0.0944231	0	0	0.3129	0	1	1
SPCTRNAASP.06	SPCTRNAASP.06	SPCTRNAASP.06	0.0316937	0	0	0.3129	0	1	1
SPCTRNAARG.12	SPCTRNAARG.12	SPCTRNAARG.12	0.0404215	0	0	0.3129	0	1	1
SPNCRNA.484	SPNCRNA.484	SPNCRNA.484	0.175595	0	0	0.313206	0	1	1
SPCTRNAARG.13	SPCTRNAARG.13	SPCTRNAARG.13	0.0404215	0	0	0.3129	0	1	1
SPCTRNAASP.07	SPCTRNAASP.07	SPCTRNAASP.07	0.0316937	0	0	0.3129	0	1	1
SPCTRNALYS.12	SPCTRNALYS.12	SPCTRNALYS.12	0.279704	0	0	0.313689	0	1	1
SPCTRNAPRO.09	SPCTRNAPRO.09	SPCTRNAPRO.09	0.226166	0	0	0.312953	0	1	1
SPCTRNAHIS.04	SPCTRNAHIS.04	SPCTRNAHIS.04	0.0755395	0	0	0.3129	0	1	1
SPCTRNAGLN.06	SPCTRNAGLN.06	SPCTRNAGLN.06	0.183368	0	0	0.3129	0	1	1
SPMITTRNASER.01	SPMITTRNASER.01	SPMITTRNASER.01	0.0269836	0	0	0.3129	0	1	1
SPMITTRNAASN.01	SPMITTRNAASN.01	SPMITTRNAASN.01	0.0975847	0	0	0.3129	0	1	1
SPMITTRNAMET.01	SPMITTRNAMET.01	SPMITTRNAMET.01	0.0449619	0	0	0.3129	0	1	1
SPMITTRNALEU.01	SPMITTRNALEU.01	SPMITTRNALEU.01	0.0537533	0	0	0.3129	0	1	1
SPMITTRNACYS.01	SPMITTRNACYS.01	SPMITTRNACYS.01	0.0321413	0	0	0.3129	0	1	1
SPMITTRNAVAL.01	SPMITTRNAVAL.01	SPMITTRNAVAL.01	0.114445	0	0	0.3129	0	1	1
SPMITTRNASER.02	SPMITTRNASER.02	SPMITTRNASER.02	0.479482	0	0	0.411191	0	1	1
SPMITTRNAALA.01	SPMITTRNAALA.01	SPMITTRNAALA.01	0.0728187	0	0	0.3129	0	1	1
SPMITTRNAGLU.01	SPMITTRNAGLU.01	SPMITTRNAGLU.01	0.0321413	0	0	0.3129	0	1	1
SPNCRNA.317	SPNCRNA.317	SPNCRNA.317	0.34022	-0.000878336	0.868839	0.336852	-0.00260749	0.99792	1
SPNCRNA.119	SPNCRNA.119	SPNCRNA.119	18.5818	-0.00290543	0.399422	0.727363	-0.00399447	0.996813	1
SPNCRNA.424	SPNCRNA.424	SPNCRNA.424	41.5196	-0.00369422	-0.00194183	0.384632	-0.00960455	0.992337	1
SPNCRNA.957	SPNCRNA.957	SPNCRNA.957	18910.1	-0.00391171	0.0280166	0.375258	-0.0104241	0.991683	1
SPNCRNA.1468	SPNCRNA.1468	SPNCRNA.1468	97.2324	-0.00443951	0.00599704	0.330051	-0.013451	0.989268	1
SPNCRNA.511	SPNCRNA.511	SPNCRNA.511	951.114	-0.00760878	-0.00818244	0.246198	-0.0309052	0.975345	0.990211
SPATRNAILE.03	SPATRNAILE.03	SPATRNAILE.03	0.611223	-0.0089374	-0.0115133	0.629353	-0.0142009	0.98867	1
SPATRNAILE.04	SPATRNAILE.04	SPATRNAILE.04	0.611223	-0.0089374	-0.0115133	0.629353	-0.0142009	0.98867	1
SPNCRNA.1334	SPNCRNA.1334	SPNCRNA.1334	130.697	-0.00966736	-0.0225355	0.406212	-0.0237988	0.981013	0.994666
SPNCRNA.175	SPNCRNA.175	SPNCRNA.175	2.00306	-0.0126629	0.0628506	0.756432	-0.0167403	0.986644	0.999072
SPSNORNA.41	SPSNORNA.41	SPSNORNA.41	8.46496	-0.0133916	1.02347	0.738798	-0.0181263	0.985538	0.998241
SPNCRNA.1049	SPNCRNA.1049	SPNCRNA.1049	136.745	-0.0137293	0.0372328	0.566838	-0.0242209	0.980676	0.994469
SPNCRNA.778	SPNCRNA.778	SPNCRNA.778	71.5618	-0.016852	-0.025835	0.506324	-0.033283	0.973449	0.989147
SPRRNA.45	SPRRNA.45	SPRRNA.45	11532.7	-0.0179453	0.0489595	0.672636	-0.0266791	0.978716	0.992768
SPNCRNA.943	SPNCRNA.943	SPNCRNA.943	70.3288	-0.0183791	-0.0182656	0.280326	-0.0655633	0.947726	0.970056
SPNCRNA.608	SPNCRNA.608	SPNCRNA.608	818.688	-0.0193354	-0.00516672	0.366346	-0.0527792	0.957908	0.978188
SPNCRNA.487	SPNCRNA.487	SPNCRNA.487	37.3546	-0.0202986	-0.0236448	0.370155	-0.0548381	0.956267	0.97694
SPNCRNA.1229	SPNCRNA.1229	SPNCRNA.1229	51.0336	-0.0209604	-0.00986803	0.386198	-0.0542737	0.956717	0.977257
SPNCRNA.553	SPNCRNA.553	SPNCRNA.553	170.174	-0.0236631	-0.0213433	0.246867	-0.0958533	0.923637	0.952869
SPNCRNA.147	SPNCRNA.147	SPNCRNA.147	3.22525	-0.0255667	0.317007	0.729257	-0.0350585	0.972033	0.987996
SPNCRNA.784	SPNCRNA.784	SPNCRNA.784	30.0463	-0.0259971	-0.0304646	0.629657	-0.0412877	0.967067	0.98477
SPNCRNA.819	SPNCRNA.819	SPNCRNA.819	46.9861	-0.0268888	-0.0217666	0.330967	-0.0812432	0.935249	0.961529
SPNCRNA.460	SPNCRNA.460	SPNCRNA.460	0.0890723	-0.028499	-0.364756	0.3129	-0.0910801	0.927429	0.955715
SPNCRNA.1356	SPNCRNA.1356	SPNCRNA.1356	107.847	-0.0297245	-0.0309287	0.38248	-0.077715	0.938055	0.963542
SPNCRNA.626	SPNCRNA.626	SPNCRNA.626	196.361	-0.0300145	-0.0258335	0.349661	-0.0858389	0.931594	0.958736
SPBTRNAPRO.05	SPBTRNAPRO.05	SPBTRNAPRO.05	0.1919	-0.0304613	-0.3466	0.3129	-0.0973515	0.922447	0.952452
SPCTRNATHR.08	SPCTRNATHR.08	SPCTRNATHR.08	0.0549975	-0.0315219	-0.455702	0.3129	-0.100741	0.919756	0.95061
SPCTRNATHR.09	SPCTRNATHR.09	SPCTRNATHR.09	0.0549975	-0.0315219	-0.455702	0.3129	-0.100741	0.919756	0.95061
SPNCRNA.1053	SPNCRNA.1053	SPNCRNA.1053	187.64	-0.0319704	-0.0304866	0.299894	-0.106606	0.915102	0.947342
SPBTRNAGLY.06	SPBTRNAGLY.06	SPBTRNAGLY.06	0.0280139	-0.034635	-0.789341	0.3129	-0.11069	0.911862	0.945166
SPBTRNAGLU.06	SPBTRNAGLU.06	SPBTRNAGLU.06	0.186528	-0.0347072	-0.907847	0.3129	-0.110921	0.911679	0.945166
SPBTRNAGLU.07	SPBTRNAGLU.07	SPBTRNAGLU.07	0.186528	-0.0347072	-0.907847	0.3129	-0.110921	0.911679	0.945166
SPNCRNA.772	SPNCRNA.772	SPNCRNA.772	1039.98	-0.0354929	-0.035712	0.138948	-0.25544	0.798384	0.852763
SPNCRNA.387	SPNCRNA.387	SPNCRNA.387	0.2347	-0.0357545	-0.583745	0.3129	-0.114268	0.909025	0.943843
SPNCRNA.337	SPNCRNA.337	SPNCRNA.337	0.105043	-0.0367736	-1.07051	0.3129	-0.117525	0.906444	0.941862
SPCTRNAASP.08	SPCTRNAASP.08	SPCTRNAASP.08	0.158098	-0.0377752	-1.06641	0.3129	-0.120726	0.903908	0.939906
SPBTRNASER.06	SPBTRNASER.06	SPBTRNASER.06	0.151616	-0.0378203	-1.14397	0.3129	-0.12087	0.903794	0.939906
SPBTRNAGLN.01	SPBTRNAGLN.01	SPBTRNAGLN.01	0.159188	-0.0378203	-1.4736	0.3129	-0.12087	0.903794	0.939906
SPATRNAASP.02	SPATRNAASP.02	SPATRNAASP.02	0.251562	-0.0386091	-1.07856	0.3129	-0.123391	0.901798	0.938572
SPATRNAPRO.03	SPATRNAPRO.03	SPATRNAPRO.03	0.205126	-0.0387816	-0.567515	0.3129	-0.123942	0.901361	0.938392
SPNCRNA.386	SPNCRNA.386	SPNCRNA.386	0.0357046	-0.0387948	-1.12672	0.3129	-0.123985	0.901327	0.938392
SPCTRNAASP.05	SPCTRNAASP.05	SPCTRNAASP.05	0.0357046	-0.0387948	-1.12672	0.3129	-0.123985	0.901327	0.938392
SPBTRNATYR.02	SPBTRNATYR.02	SPBTRNATYR.02	0.225559	-0.040004	-1.36475	0.3129	-0.127849	0.898268	0.935869
SPBTRNATYR.03	SPBTRNATYR.03	SPBTRNATYR.03	0.225559	-0.040004	-1.36475	0.3129	-0.127849	0.898268	0.935869
SPMITTRNATYR.01	SPMITTRNATYR.01	SPMITTRNATYR.01	0.171761	-0.041935	-1.33436	0.3129	-0.13402	0.893387	0.932171
SPATRNAALA.04	SPATRNAALA.04	SPATRNAALA.04	0.160278	-0.0419801	-1.39895	0.3129	-0.134165	0.893272	0.932171
SPATRNAALA.05	SPATRNAALA.05	SPATRNAALA.05	0.160278	-0.0419801	-1.39895	0.3129	-0.134165	0.893272	0.932171
SPBTRNAARG.04	SPBTRNAARG.04	SPBTRNAARG.04	0.241356	-0.0441187	-1.53675	0.3129	-0.140999	0.887871	0.928077
SPNCRNA.1592	SPNCRNA.1592	SPNCRNA.1592	99.4552	-0.0441682	0.00282682	0.550893	-0.0801756	0.936098	0.961955
SPATRNAALA.02	SPATRNAALA.02	SPATRNAALA.02	0.308897	-0.0458132	-0.630414	0.324005	-0.141397	0.887557	0.928027
SPNCRNA.1613	SPNCRNA.1613	SPNCRNA.1613	85.9162	-0.0465821	0.110445	0.698209	-0.0667165	0.946807	0.969498
SPNCRNA.1253	SPNCRNA.1253	SPNCRNA.1253	315.202	-0.0468003	-0.0374803	0.481016	-0.0972948	0.922492	0.952452
SPATRNATHR.04	SPATRNATHR.04	SPATRNATHR.04	0.30188	-0.0468279	-0.499952	0.429144	-0.109119	0.913108	0.946056
SPNCRNA.1266	SPNCRNA.1266	SPNCRNA.1266	69.5664	-0.0474219	-0.0429085	0.307003	-0.154468	0.877241	0.919578
SPNCRNA.1124	SPNCRNA.1124	SPNCRNA.1124	110.639	-0.0474566	-0.0252888	0.639758	-0.074179	0.940868	0.965156
SPNCRNA.446	SPNCRNA.446	SPNCRNA.446	1.23186	-0.0476778	0.656123	0.464335	-0.10268	0.918217	0.949299
SPNCRNA.107	SPNCRNA.107	SPNCRNA.107	0.513337	-0.0480185	0.593804	0.482496	-0.0995211	0.920725	0.951236
SPMITTRNATRP.01	SPMITTRNATRP.01	SPMITTRNATRP.01	0.515059	-0.0482486	-0.116605	0.454159	-0.106237	0.915394	0.947342
SPNCRNA.1239	SPNCRNA.1239	SPNCRNA.1239	74.4135	-0.0486912	-0.0275512	0.634109	-0.0767867	0.938793	0.963875
SPNCRNA.1564	SPNCRNA.1564	SPNCRNA.1564	156.777	-0.0549492	-0.0440412	0.361618	-0.151954	0.879223	0.920603
SPNCRNA.98	SPNCRNA.98	SPNCRNA.98	72.0093	-0.0554642	-0.0446467	0.643142	-0.0862394	0.931276	0.95855
SPNCRNA.761	SPNCRNA.761	SPNCRNA.761	284.037	-0.0567217	-0.0539066	0.371771	-0.152571	0.878736	0.920593
SPNCRNA.1038	SPNCRNA.1038	SPNCRNA.1038	255.312	-0.0578984	-0.0626076	0.494794	-0.117015	0.906848	0.942001
SPNCRNA.966	SPNCRNA.966	SPNCRNA.966	16.8712	-0.061837	-0.055298	0.542331	-0.114021	0.909221	0.943906
SPNCRNA.557	SPNCRNA.557	SPNCRNA.557	890.04	-0.0619779	-0.0624145	0.139245	-0.445101	0.656247	0.733935
SPSNORNA.52	SPSNORNA.52	SPSNORNA.52	141.23	-0.0620239	-0.0624972	0.186223	-0.333062	0.739088	0.805545
SPNCRNA.1042	SPNCRNA.1042	SPNCRNA.1042	311.84	-0.0620415	-0.0570917	0.378741	-0.16381	0.869881	0.913506
SPNCRNA.1332	SPNCRNA.1332	SPNCRNA.1332	492.729	-0.0620876	-0.053846	0.266824	-0.232691	0.816001	0.867066
SPNCRNA.393	SPNCRNA.393	SPNCRNA.393	2.33325	-0.0638634	0.800244	0.315268	-0.202569	0.839472	0.887435
SPSNORNA.42	SPSNORNA.42	SPSNORNA.42	238.084	-0.0653447	-0.0715476	0.498159	-0.131172	0.895639	0.933964
SPNCRNA.394	SPNCRNA.394	SPNCRNA.394	6.97055	-0.0658778	1.09146	0.437433	-0.150601	0.88029	0.921393
SPNCRNA.1619	SPNCRNA.1619	SPNCRNA.1619	46.1305	-0.0700578	-0.0711885	0.381431	-0.183671	0.854272	0.901037
SPNCRNA.1191	SPNCRNA.1191	SPNCRNA.1191	431.109	-0.076457	-0.0768517	0.182869	-0.418098	0.675875	0.751278
SPNCRNA.127	SPNCRNA.127	SPNCRNA.127	4.60831	-0.0766218	0.596665	0.630043	-0.121614	0.903205	0.939613
SPNCRNA.396	SPNCRNA.396	SPNCRNA.396	0.142779	-0.0774755	-1.06576	0.313129	-0.247423	0.804581	0.857418
SPNCRNA.1532	SPNCRNA.1532	SPNCRNA.1532	219	-0.0828794	-0.0880955	0.273451	-0.303087	0.761824	0.823915
SPNCRNA.1330	SPNCRNA.1330	SPNCRNA.1330	21.5798	-0.0844411	-0.0223122	0.632111	-0.133586	0.89373	0.932252
SPSNORNA.28	SPSNORNA.28	SPSNORNA.28	6.92438	-0.088376	-0.0482439	0.683745	-0.129253	0.897158	0.935269
SPNCRNA.374	SPNCRNA.374	SPNCRNA.374	0.228225	-0.0899131	-0.783471	0.313011	-0.287253	0.773919	0.83402
SPNCRNA.670	SPNCRNA.670	SPNCRNA.670	86.0977	-0.0908095	-0.0932159	0.329125	-0.275912	0.782616	0.840027
SPNCRNA.186	SPNCRNA.186	SPNCRNA.186	155.708	-0.0915468	-0.0967527	0.307	-0.298198	0.765552	0.827042
SPNCRNA.408	SPNCRNA.408	SPNCRNA.408	0.163826	-0.0928497	-1.85857	0.3129	-0.296739	0.766666	0.827734
SPNCRNA.1446	SPNCRNA.1446	SPNCRNA.1446	378.511	-0.0931581	-0.0942305	0.238609	-0.390421	0.696225	0.768205
SPSNRNA.06	SPSNRNA.06	SPSNRNA.06	4.83066	-0.0963343	-0.131087	0.707801	-0.136104	0.891739	0.931008
SPCTRNASER.09	SPCTRNASER.09	SPCTRNASER.09	0.31671	-0.0987548	-24.5254	0.3129	-0.315611	0.752298	0.816421
SPCTRNALEU.11	SPCTRNALEU.11	SPCTRNALEU.11	0.219516	-0.100952	-2.21684	0.3129	-0.322634	0.746973	0.811483
SPATRNAPRO.01	SPATRNAPRO.01	SPATRNAPRO.01	0.188317	-0.101079	-1.96342	0.3129	-0.323039	0.746666	0.811275
SPBTRNALEU.08	SPBTRNALEU.08	SPBTRNALEU.08	0.19083	-0.101169	-1.9756	0.3129	-0.323328	0.746447	0.811274
SPNCRNA.1357	SPNCRNA.1357	SPNCRNA.1357	210.419	-0.103055	-0.101195	0.462637	-0.222756	0.823725	0.873693
SPATRNAPHE.02	SPATRNAPHE.02	SPATRNAPHE.02	0.338886	-0.109029	-1.93333	0.327786	-0.332621	0.73942	0.805781
SPNCRNA.1090	SPNCRNA.1090	SPNCRNA.1090	61.7917	-0.109874	-0.0971003	0.473117	-0.232233	0.816357	0.867193
SPNCRNA.464	SPNCRNA.464	SPNCRNA.464	0.841472	-0.110934	0.151658	0.423653	-0.261852	0.793436	0.848515
SPNCRNA.788	SPNCRNA.788	SPNCRNA.788	84.0956	-0.111552	-0.0843457	0.459018	-0.243023	0.807988	0.860132
SPNCRNA.215	SPNCRNA.215	SPNCRNA.215	7.54723	-0.111942	-0.0672017	0.768628	-0.145638	0.884207	0.925077
SPNCRNA.858	SPNCRNA.858	SPNCRNA.858	183.718	-0.112276	-0.10385	0.328802	-0.34147	0.732749	0.800383
SPNCRNA.615	SPNCRNA.615	SPNCRNA.615	159.872	-0.112516	-0.0894013	0.457827	-0.245761	0.805867	0.858397
SPNCRNA.580	SPNCRNA.580	SPNCRNA.580	93.7594	-0.113351	-0.101794	0.386925	-0.292952	0.769559	0.82996
SPNCRNA.1496	SPNCRNA.1496	SPNCRNA.1496	259.174	-0.115988	-0.0652569	0.554944	-0.209008	0.834442	0.882651
SPNCRNA.414	SPNCRNA.414	SPNCRNA.414	0.400478	-0.120752	-0.556472	0.503757	-0.239703	0.810561	0.861952
SPNCRNA.500	SPNCRNA.500	SPNCRNA.500	7.29707	-0.123465	-0.0253647	0.70017	-0.176335	0.860031	0.906018
SPNCRNA.1052	SPNCRNA.1052	SPNCRNA.1052	225.944	-0.127638	-0.12791	0.227299	-0.561543	0.574428	0.660672
SPNCRNA.609	SPNCRNA.609	SPNCRNA.609	250.643	-0.128757	-0.13011	0.308062	-0.417957	0.675979	0.751278
SPNCRNA.617	SPNCRNA.617	SPNCRNA.617	412.948	-0.13064	-0.128391	0.237596	-0.549839	0.58243	0.66779
SPNCRNA.426	SPNCRNA.426	SPNCRNA.426	347.925	-0.131429	-0.135883	0.237384	-0.553655	0.579815	0.665664
SPNCRNA.503	SPNCRNA.503	SPNCRNA.503	163.815	-0.132561	-0.134384	0.18004	-0.736286	0.461557	0.551444
SPNCRNA.267	SPNCRNA.267	SPNCRNA.267	1.09298	-0.13712	0.0235298	0.447785	-0.306218	0.759439	0.821834
SPRRNA.07	SPRRNA.07	SPRRNA.07	22.2341	-0.137648	-0.110386	0.710019	-0.193866	0.846281	0.893552
SPNCRNA.1428	SPNCRNA.1428	SPNCRNA.1428	415.341	-0.138709	-0.143202	0.27592	-0.502714	0.615165	0.697772
SPNCRNA.579	SPNCRNA.579	SPNCRNA.579	33.4763	-0.138772	0.36156	0.323306	-0.429228	0.667757	0.743915
SPNCRNA.736	SPNCRNA.736	SPNCRNA.736	237.331	-0.139934	-0.143173	0.222052	-0.630188	0.528572	0.617167
SPNCRNA.1366	SPNCRNA.1366	SPNCRNA.1366	104.944	-0.144673	-0.14645	0.408565	-0.354101	0.723263	0.792124
SPRRNA.24	SPRRNA.24	SPRRNA.24	22.0374	-0.144823	-0.144113	0.716014	-0.202263	0.839711	0.887553
SPATRNATHR.03	SPATRNATHR.03	SPATRNATHR.03	0.15041	-0.144876	-1.90917	0.313076	-0.462752	0.643542	0.72223
SPNCRNA.27	SPNCRNA.27	SPNCRNA.27	17.1694	-0.146175	0.279697	0.322401	-0.453396	0.650264	0.728604
SPATRNACYS.01	SPATRNACYS.01	SPATRNACYS.01	0.452621	-0.151926	-1.55842	0.449264	-0.338165	0.735239	0.802225
SPNCRNA.1009	SPNCRNA.1009	SPNCRNA.1009	81.4553	-0.152722	-0.126806	0.480127	-0.318087	0.750419	0.81472
SPNCRNA.1360	SPNCRNA.1360	SPNCRNA.1360	352.947	-0.15468	-0.148949	0.454767	-0.340131	0.733758	0.801234
SPNCRNA.366	SPNCRNA.366	SPNCRNA.366	2.03147	-0.155751	0.131651	0.630681	-0.246957	0.804942	0.857542
SPRRNA.55	SPRRNA.55	SPRRNA.55	19.5002	-0.156286	-0.13776	0.724323	-0.215768	0.829169	0.878222
SPNCRNA.874	SPNCRNA.874	SPNCRNA.874	63.7298	-0.15672	-0.144178	0.451062	-0.347447	0.728255	0.795846
SPNCRNA.886	SPNCRNA.886	SPNCRNA.886	159.841	-0.158612	-0.1585	0.283059	-0.56035	0.575241	0.661389
SPNCRNA.280	SPNCRNA.280	SPNCRNA.280	1.56937	-0.158631	-0.088577	0.314967	-0.503642	0.614513	0.697712
SPNCRNA.1504	SPNCRNA.1504	SPNCRNA.1504	257.305	-0.162334	-0.165615	0.361148	-0.449494	0.653075	0.731168
SPNCRNA.115	SPNCRNA.115	SPNCRNA.115	6.74469	-0.163301	-0.212113	0.637011	-0.256355	0.797677	0.852182
SPNCRNA.820	SPNCRNA.820	SPNCRNA.820	40.0222	-0.16437	-0.0900574	0.73639	-0.223211	0.823371	0.87345
SPNCRNA.771	SPNCRNA.771	SPNCRNA.771	205.074	-0.165474	-0.166797	0.368762	-0.44873	0.653627	0.731594
SPNCRNA.1078	SPNCRNA.1078	SPNCRNA.1078	90.9422	-0.170474	-0.173661	0.454799	-0.374834	0.707784	0.777445
SPNCRNA.764	SPNCRNA.764	SPNCRNA.764	104.648	-0.172553	-0.171671	0.409647	-0.421224	0.673591	0.749416
SPRRNA.18	SPRRNA.18	SPRRNA.18	21.2715	-0.174502	-0.166905	0.683966	-0.255133	0.79862	0.852886
SPBTRNAHIS.02	SPBTRNAHIS.02	SPBTRNAHIS.02	0.495944	-0.17474	-0.951548	0.456212	-0.383024	0.701702	0.77238
SPRRNA.32	SPRRNA.32	SPRRNA.32	24.5785	-0.177362	-0.173439	0.659268	-0.269029	0.787908	0.843635
SPRRNA.28	SPRRNA.28	SPRRNA.28	19.8546	-0.1828	-0.161096	0.725109	-0.252099	0.800964	0.854476
SPNCRNA.1534	SPNCRNA.1534	SPNCRNA.1534	70.8002	-0.183475	-0.194445	0.369007	-0.497212	0.619039	0.700916
SPNCRNA.1007	SPNCRNA.1007	SPNCRNA.1007	207.907	-0.183881	-0.188	0.316005	-0.581892	0.560639	0.648654
SPNCRNA.682	SPNCRNA.682	SPNCRNA.682	89.086	-0.184316	-0.184926	0.529119	-0.348345	0.727581	0.795779
SPNCRNA.759	SPNCRNA.759	SPNCRNA.759	52.3551	-0.186118	-0.197128	0.393016	-0.473564	0.635811	0.715619
SPNCRNA.290	SPNCRNA.290	SPNCRNA.290	1.39155	-0.186677	0.0102156	0.47778	-0.390718	0.696006	0.768165
SPNCRNA.681	SPNCRNA.681	SPNCRNA.681	193.171	-0.187435	-0.192225	0.231652	-0.80912	0.418446	0.508976
SPNCRNA.39	SPNCRNA.39	SPNCRNA.39	12.8814	-0.187579	-0.16897	0.595587	-0.314948	0.752801	0.816642
SPNCRNA.40	SPNCRNA.40	SPNCRNA.40	2.80127	-0.18923	-0.172684	0.764602	-0.247488	0.804531	0.857418
SPCTRNASER.12	SPCTRNASER.12	SPCTRNASER.12	0.95189	-0.189821	-0.916148	0.51468	-0.368814	0.712266	0.781426
SPRRNA.26	SPRRNA.26	SPRRNA.26	23.1788	-0.190005	-0.191949	0.694626	-0.273535	0.784442	0.840568
SPNCRNA.312	SPNCRNA.312	SPNCRNA.312	7.29162	-0.191516	0.484903	0.445655	-0.429741	0.667384	0.743766
SPNCRNA.895	SPNCRNA.895	SPNCRNA.895	103.627	-0.191796	-0.175002	0.420345	-0.456282	0.648187	0.726626
SPNCRNA.1175	SPNCRNA.1175	SPNCRNA.1175	139.914	-0.192817	-0.197614	0.341846	-0.564045	0.572724	0.659471
SPNCRNA.181	SPNCRNA.181	SPNCRNA.181	22.0363	-0.193391	-0.217112	0.478148	-0.40446	0.685875	0.760103
SPNCRNA.462	SPNCRNA.462	SPNCRNA.462	21.2712	-0.195341	-0.223531	0.49868	-0.391716	0.695268	0.767472
SPSNORNA.37	SPSNORNA.37	SPSNORNA.37	3.04133	-0.19844	0.0295453	0.630304	-0.314832	0.752889	0.816642
SPRRNA.04	SPRRNA.04	SPRRNA.04	24.8993	-0.20024	-0.223708	0.653649	-0.306342	0.759344	0.821834
SPNCRNA.1586	SPNCRNA.1586	SPNCRNA.1586	549.022	-0.200497	-0.188613	0.378192	-0.530147	0.59601	0.680015
SPNCRNA.1570	SPNCRNA.1570	SPNCRNA.1570	468.048	-0.20247	-0.209866	0.372851	-0.543033	0.587107	0.672006
SPNCRNA.1624	SPNCRNA.1624	SPNCRNA.1624	426.824	-0.20251	-0.207657	0.216531	-0.935247	0.349661	0.43678
SPNCRNA.1389	SPNCRNA.1389	SPNCRNA.1389	77.2499	-0.204888	-0.248569	0.588925	-0.347902	0.727914	0.795779
SPMITTRNALEU.02	SPMITTRNALEU.02	SPMITTRNALEU.02	0.819817	-0.205603	-0.935025	0.586247	-0.350711	0.725805	0.794603
SPNCRNA.1574	SPNCRNA.1574	SPNCRNA.1574	363.692	-0.206225	-0.207163	0.29749	-0.693219	0.488172	0.577712
SPNCRNA.672	SPNCRNA.672	SPNCRNA.672	379.245	-0.206382	-0.209053	0.246146	-0.838453	0.401776	0.491435
SPRRNA.19	SPRRNA.19	SPRRNA.19	21.8971	-0.206856	-0.197095	0.694471	-0.297861	0.765809	0.827065
SPNCRNA.1022	SPNCRNA.1022	SPNCRNA.1022	39.0595	-0.208489	-0.219291	0.389628	-0.535098	0.592582	0.677319
SPNCRNA.1588	SPNCRNA.1588	SPNCRNA.1588	138.44	-0.210281	-0.214153	0.366451	-0.57383	0.566083	0.653008
SPNCRNA.1231	SPNCRNA.1231	SPNCRNA.1231	175.623	-0.211861	-0.221156	0.432159	-0.490238	0.623965	0.705466
SPSNORNA.36	SPSNORNA.36	SPSNORNA.36	18.5481	-0.213347	0.7599	0.72992	-0.292288	0.770066	0.83038
SPNCRNA.695	SPNCRNA.695	SPNCRNA.695	116.601	-0.213945	-0.226715	0.529252	-0.404241	0.686036	0.760161
SPNCRNA.287	SPNCRNA.287	SPNCRNA.287	49.247	-0.214607	0.934753	0.68008	-0.315561	0.752336	0.816421
SPRRNA.40	SPRRNA.40	SPRRNA.40	23.0922	-0.214701	-0.222442	0.65991	-0.325348	0.744918	0.810131
SPRRNA.38	SPRRNA.38	SPRRNA.38	22.1458	-0.220331	-0.247815	0.710338	-0.310178	0.756426	0.819588
SPNCRNA.346	SPNCRNA.346	SPNCRNA.346	3.97722	-0.22077	-0.190477	0.743027	-0.297123	0.766373	0.827546
SPNCRNA.1618	SPNCRNA.1618	SPNCRNA.1618	172.764	-0.223781	-0.232849	0.317513	-0.704792	0.480939	0.570891
SPNCRNA.1437	SPNCRNA.1437	SPNCRNA.1437	110.107	-0.227423	-0.235372	0.249272	-0.912348	0.361585	0.449211
SPNCRNA.1184	SPNCRNA.1184	SPNCRNA.1184	160.318	-0.22772	-0.225507	0.38065	-0.598238	0.549681	0.638616
SPNCRNA.1538	SPNCRNA.1538	SPNCRNA.1538	351.28	-0.229003	-0.236987	0.343133	-0.667388	0.504525	0.593748
SPRRNA.13	SPRRNA.13	SPRRNA.13	22.5038	-0.230392	-0.235102	0.664534	-0.346697	0.728819	0.796338
SPNCRNA.1464	SPNCRNA.1464	SPNCRNA.1464	850.039	-0.2316	-0.227099	0.408936	-0.566347	0.571158	0.657994
SPNCRNA.842	SPNCRNA.842	SPNCRNA.842	139.195	-0.232384	-0.26061	0.508389	-0.457099	0.6476	0.726188
SPNCRNA.91	SPNCRNA.91	SPNCRNA.91	21.8491	-0.234481	-0.261761	0.429907	-0.545423	0.585463	0.670497
SPNCRNA.894	SPNCRNA.894	SPNCRNA.894	120.132	-0.235234	-0.241168	0.4715	-0.498906	0.617846	0.70019
SPSNORNA.30	SPSNORNA.30	SPSNORNA.30	0.740965	-0.237385	-1.07317	0.578422	-0.410401	0.681512	0.755867
SPRRNA.17	SPRRNA.17	SPRRNA.17	19.0666	-0.237665	-0.261332	0.755676	-0.314507	0.753136	0.816783
SPNCRNA.1015	SPNCRNA.1015	SPNCRNA.1015	2041.51	-0.243626	-0.239924	0.379654	-0.641704	0.521065	0.610374
SPNCRNA.1065	SPNCRNA.1065	SPNCRNA.1065	13.014	-0.24681	-0.672755	0.696994	-0.354106	NA	NA
SPRRNA.03	SPRRNA.03	SPRRNA.03	33.186	-0.248196	-0.261759	0.595239	-0.416968	0.676702	0.751843
SPNCRNA.1032	SPNCRNA.1032	SPNCRNA.1032	55.8184	-0.249321	-0.265309	0.459197	-0.54295	0.587164	0.672006
SPNCRNA.1516	SPNCRNA.1516	SPNCRNA.1516	103.802	-0.249417	-0.255619	0.281793	-0.885109	0.376098	0.464576
SPATRNALYS.04	SPATRNALYS.04	SPATRNALYS.04	0.632865	-0.249589	-1.44961	0.601665	-0.41483	0.678266	0.753223
SPRRNA.10	SPRRNA.10	SPRRNA.10	23.8695	-0.252753	-0.284553	0.690188	-0.366209	0.714209	0.783312
SPNCRNA.443	SPNCRNA.443	SPNCRNA.443	8.18146	-0.259745	-0.346714	0.740801	-0.350628	0.725868	0.794603
SPNCRNA.1012	SPNCRNA.1012	SPNCRNA.1012	25.2847	-0.264461	-0.29452	0.541036	-0.488805	0.62498	0.706172
SPNCRNA.129	SPNCRNA.129	SPNCRNA.129	27.536	-0.266841	-1.55993	0.323036	-0.826042	0.40878	0.498694
SPNCRNA.1074	SPNCRNA.1074	SPNCRNA.1074	321.604	-0.26689	-0.269548	0.3806	-0.701236	0.483156	0.572939
SPNCRNA.1025	SPNCRNA.1025	SPNCRNA.1025	55.6062	-0.268023	-0.277378	0.40841	-0.656259	0.511657	0.600525
SPNCRNA.1569	SPNCRNA.1569	SPNCRNA.1569	92.2418	-0.269283	-0.270547	0.315743	-0.852853	0.393741	0.483127
SPNCRNA.1606	SPNCRNA.1606	SPNCRNA.1606	226.199	-0.269888	-0.320619	0.662837	-0.407171	0.683883	0.758255
SPNCRNA.05	SPNCRNA.05	SPNCRNA.05	63.8446	-0.270298	0.366871	0.695408	-0.38869	0.697506	0.769092
SPATRNASER.01	SPATRNASER.01	SPATRNASER.01	0.838041	-0.272125	-0.884998	0.683071	-0.398385	0.690347	0.76409
SPNCRNA.698	SPNCRNA.698	SPNCRNA.698	343.329	-0.272543	-0.280407	0.268348	-1.01563	0.309805	0.392718
SPNCRNA.1381	SPNCRNA.1381	SPNCRNA.1381	413.858	-0.272584	-0.300399	0.47101	-0.578723	0.562776	0.650158
SPRRNA.41	SPRRNA.41	SPRRNA.41	2.51489	-0.276426	-0.340777	0.766054	-0.360844	0.718216	0.787212
SPNCRNA.1060	SPNCRNA.1060	SPNCRNA.1060	115.304	-0.280258	-0.287415	0.337292	-0.830906	0.406027	0.49594
SPNCRNA.159	SPNCRNA.159	SPNCRNA.159	160.75	-0.280716	-0.292434	0.278292	-1.00871	0.313115	0.396223
SPNCRNA.440	SPNCRNA.440	SPNCRNA.440	93.3179	-0.28136	-0.291252	0.302649	-0.929659	0.352547	0.439835
SPNCRNA.305	SPNCRNA.305	SPNCRNA.305	11.8121	-0.281822	-0.335666	0.716013	-0.393599	0.693877	0.766905
SPNCRNA.1056	SPNCRNA.1056	SPNCRNA.1056	60.8934	-0.282028	-0.295721	0.345511	-0.816263	0.41435	0.504432
SPRRNA.34	SPRRNA.34	SPRRNA.34	22.5234	-0.285815	-0.32087	0.690808	-0.413741	0.679064	0.753749
SPNCRNA.1125	SPNCRNA.1125	SPNCRNA.1125	63.4881	-0.286297	-0.305877	0.376704	-0.760006	0.447251	0.537747
SPRRNA.36	SPRRNA.36	SPRRNA.36	22.3165	-0.289086	-0.322239	0.680726	-0.424674	0.671075	0.747134
SPATRNALEU.01	SPATRNALEU.01	SPATRNALEU.01	0.414074	-0.290285	-3.53777	0.346815	-0.837003	0.402591	0.492345
SPNCRNA.384	SPNCRNA.384	SPNCRNA.384	43.4124	-0.291071	-0.78424	0.697718	-0.417175	0.67655	0.751794
SPNCRNA.1179	SPNCRNA.1179	SPNCRNA.1179	125.326	-0.291186	-0.32814	0.593433	-0.490681	0.623652	0.705226
SPNCRNA.732	SPNCRNA.732	SPNCRNA.732	91.041	-0.293451	-0.312033	0.387474	-0.757344	0.448844	0.539477
SPNCRNA.415	SPNCRNA.415	SPNCRNA.415	8.15628	-0.293563	0.483305	0.741032	-0.396154	0.691991	0.765305
SPNCRNA.798	SPNCRNA.798	SPNCRNA.798	345.472	-0.296961	-0.320235	0.580454	-0.511601	0.60893	0.693162
SPNCRNA.623	SPNCRNA.623	SPNCRNA.623	127.301	-0.299226	-0.314728	0.39004	-0.767168	0.442982	0.533531
SPNCRNA.704	SPNCRNA.704	SPNCRNA.704	591.113	-0.305703	-0.31529	0.440645	-0.693763	0.487831	0.577518
SPNCRNA.705	SPNCRNA.705	SPNCRNA.705	34.467	-0.308722	-0.495274	0.730515	-0.422609	0.67258	0.748572
SPNCRNA.1011	SPNCRNA.1011	SPNCRNA.1011	239.174	-0.311934	-0.317034	0.466969	-0.667998	0.504135	0.59339
SPNCRNA.890	SPNCRNA.890	SPNCRNA.890	197.5	-0.312176	-0.31687	0.318401	-0.98045	0.326864	0.411833
SPNCRNA.1417	SPNCRNA.1417	SPNCRNA.1417	382.86	-0.31303	-0.316622	0.20466	-1.52952	0.126137	0.179968
SPRRNA.20	SPRRNA.20	SPRRNA.20	22.7677	-0.314404	-0.364391	0.662217	-0.474776	0.634947	0.715223
SPNCRNA.469	SPNCRNA.469	SPNCRNA.469	20.3008	-0.32149	-0.375262	0.512204	-0.627661	0.530226	0.618789
SPNCRNA.1656	SPNCRNA.1656	SPNCRNA.1656	207.785	-0.328569	-0.344325	0.485605	-0.676618	0.498648	0.587921
SPNCRNA.600	SPNCRNA.600	SPNCRNA.600	1243.26	-0.33501	-0.350207	0.31427	-1.066	0.286426	0.367706
SPNCRNA.1414	SPNCRNA.1414	SPNCRNA.1414	159.281	-0.335436	-0.331721	0.508852	-0.659201	0.509767	0.598918
SPNCRNA.1220	SPNCRNA.1220	SPNCRNA.1220	45.6402	-0.335765	-0.35291	0.426545	-0.787175	0.43118	0.521742
SPNCRNA.961	SPNCRNA.961	SPNCRNA.961	82.8925	-0.339758	-0.358323	0.409766	-0.829151	0.407019	0.496978
SPNCRNA.300	SPNCRNA.300	SPNCRNA.300	47.0559	-0.344887	-0.376348	0.38998	-0.884371	0.376496	0.464903
SPATRNAILE.02	SPATRNAILE.02	SPATRNAILE.02	0.627078	-0.345466	-1.8575	0.595161	-0.580458	0.561606	0.649342
SPNCRNA.1411	SPNCRNA.1411	SPNCRNA.1411	58.5787	-0.348076	-0.369075	0.519814	-0.669616	0.503103	0.592873
SPNCRNA.1127	SPNCRNA.1127	SPNCRNA.1127	367.192	-0.348136	-0.36274	0.335393	-1.03799	0.299273	0.381997
SPNCRNA.1180	SPNCRNA.1180	SPNCRNA.1180	46.9052	-0.351458	-0.397279	0.515268	-0.682089	0.495183	0.584327
SPNCRNA.559	SPNCRNA.559	SPNCRNA.559	73.0265	-0.352742	-0.361526	0.506868	-0.695926	0.486475	0.576386
SPNCRNA.93	SPNCRNA.93	SPNCRNA.93	5.3614	-0.355404	0.128869	0.769809	-0.461678	0.644312	0.722977
SPNCRNA.616	SPNCRNA.616	SPNCRNA.616	126.652	-0.356408	-0.363377	0.650865	-0.547592	0.583972	0.669229
SPNCRNA.1392	SPNCRNA.1392	SPNCRNA.1392	52.5398	-0.356512	-0.377139	0.336319	-1.06004	0.289126	0.3709
SPNCRNA.1421	SPNCRNA.1421	SPNCRNA.1421	458.043	-0.357086	-0.369285	0.235334	-1.51736	0.129176	0.183779
SPNCRNA.297	SPNCRNA.297	SPNCRNA.297	3.86552	-0.365693	-0.608124	0.769654	-0.47514	0.634687	0.71516
SPNCRNA.1027	SPNCRNA.1027	SPNCRNA.1027	270.747	-0.366056	-0.387793	0.395207	-0.926238	0.354322	0.441498
SPBTRNALEU.05	SPBTRNALEU.05	SPBTRNALEU.05	0.622667	-0.366139	-2.31881	0.54138	-0.676306	0.498846	0.588055
SPNCRNA.677	SPNCRNA.677	SPNCRNA.677	358.199	-0.371341	-0.376428	0.226429	-1.63998	0.101008	0.147608
SPNCRNA.1333	SPNCRNA.1333	SPNCRNA.1333	86.4478	-0.371985	-0.390046	0.327859	-1.13459	0.256548	0.334507
SPSNORNA.16	SPSNORNA.16	SPSNORNA.16	20.8044	-0.372474	-0.458109	0.584217	-0.637561	0.52376	0.612673
SPNCRNA.918	SPNCRNA.918	SPNCRNA.918	48.5703	-0.373413	-0.484414	0.776616	-0.480821	0.630644	0.711407
SPNCRNA.1112	SPNCRNA.1112	SPNCRNA.1112	117.652	-0.376264	-0.3942	0.418131	-0.89987	0.36819	0.455935
SPNCRNA.779	SPNCRNA.779	SPNCRNA.779	113.572	-0.37915	-0.427057	0.503834	-0.75253	0.451732	0.542203
SPNCRNA.912	SPNCRNA.912	SPNCRNA.912	5.10365	-0.379815	-0.540049	0.711429	-0.533875	0.593428	0.67787
SPNCRNA.1415	SPNCRNA.1415	SPNCRNA.1415	2.07909	-0.379948	-0.51755	0.762357	-0.498387	0.618212	0.700206
SPNCRNA.624	SPNCRNA.624	SPNCRNA.624	252.828	-0.387354	-0.39249	0.158979	-2.43651	0.0148298	0.0266084
SPNCRNA.1580	SPNCRNA.1580	SPNCRNA.1580	182.766	-0.389577	-0.403723	0.292779	-1.33062	0.183315	0.250167
SPNCRNA.1566	SPNCRNA.1566	SPNCRNA.1566	140.289	-0.390292	-0.402764	0.326087	-1.1969	0.231347	0.306215
SPNCRNA.37	SPNCRNA.37	SPNCRNA.37	2.32192	-0.390743	-0.908892	0.697193	-0.560452	0.575171	0.661389
SPRRNA.29	SPRRNA.29	SPRRNA.29	22.5536	-0.390882	-0.450659	0.662683	-0.589849	0.555292	0.643532
SPSNORNA.39	SPSNORNA.39	SPSNORNA.39	23.2838	-0.390998	-0.418386	0.482933	-0.80963	0.418153	0.508708
SPNCRNA.1663	SPNCRNA.1663	SPNCRNA.1663	340.081	-0.392537	-0.396597	0.147862	-2.65475	0.0079367	0.0151706
SPNCRNA.687	SPNCRNA.687	SPNCRNA.687	95.3028	-0.392827	-0.512797	0.762427	-0.515233	0.60639	0.690732
SPNCRNA.263	SPNCRNA.263	SPNCRNA.263	6.47107	-0.394749	-0.683876	0.730799	-0.540161	0.589086	0.673984
SPNCRNA.1648	SPNCRNA.1648	SPNCRNA.1648	1030.74	-0.395133	-0.405135	0.343445	-1.1505	0.249939	0.327233
SPBTRNAVAL.06	SPBTRNAVAL.06	SPBTRNAVAL.06	1.04223	-0.3953	-2.07433	0.680548	-0.580856	0.561338	0.649139
SPBTRNAVAL.07	SPBTRNAVAL.07	SPBTRNAVAL.07	1.04223	-0.3953	-2.07433	0.680548	-0.580856	0.561338	0.649139
SPNCRNA.122	SPNCRNA.122	SPNCRNA.122	21.4976	-0.397208	-0.427151	0.402384	-0.987138	0.323575	0.407984
SPATRNAPHE.01	SPATRNAPHE.01	SPATRNAPHE.01	0.636544	-0.398286	-2.38546	0.517091	-0.770243	0.441156	0.531698
SPRRNA.16	SPRRNA.16	SPRRNA.16	24.2497	-0.401833	-0.464576	0.625574	-0.642342	0.520651	0.610262
SPNCRNA.270	SPNCRNA.270	SPNCRNA.270	53.7808	-0.402296	-0.454187	0.558655	-0.720115	0.471454	0.561729
SPSNORNA.24	SPSNORNA.24	SPSNORNA.24	21.1205	-0.405492	-0.475149	0.535854	-0.756721	0.449217	0.539554
SPNCRNA.87	SPNCRNA.87	SPNCRNA.87	21.6132	-0.406448	-0.399225	0.456281	-0.890785	0.373045	0.461375
SPNCRNA.164	SPNCRNA.164	SPNCRNA.164	0.64538	-0.407138	-1.58391	0.543895	-0.74856	0.454123	0.544605
SPNCRNA.1398	SPNCRNA.1398	SPNCRNA.1398	162.197	-0.407238	-0.423888	0.448634	-0.907729	0.364021	0.451733
SPNCRNA.1111	SPNCRNA.1111	SPNCRNA.1111	176.555	-0.407408	-0.423293	0.27511	-1.48089	0.138636	0.196041
SPNCRNA.893	SPNCRNA.893	SPNCRNA.893	78.7432	-0.409128	-0.432836	0.392824	-1.0415	0.297642	0.380151
SPNCRNA.1107	SPNCRNA.1107	SPNCRNA.1107	33.8977	-0.410008	-0.453219	0.453559	-0.90398	0.366006	0.453552
SPNCRNA.463	SPNCRNA.463	SPNCRNA.463	0.575875	-0.411375	-1.78941	0.631073	-0.651865	0.514488	0.603645
SPNCRNA.977	SPNCRNA.977	SPNCRNA.977	168.153	-0.412719	-0.448336	0.51676	-0.798667	0.424484	0.514745
SPATRNAMET.01	SPATRNAMET.01	SPATRNAMET.01	1.11572	-0.424104	-1.29427	0.752542	-0.563562	0.573052	0.659632
SPNCRNA.1510	SPNCRNA.1510	SPNCRNA.1510	67.8765	-0.424315	-0.467088	0.433171	-0.979554	0.327306	0.412316
SPNCRNA.710	SPNCRNA.710	SPNCRNA.710	172.316	-0.425736	-0.45153	0.344299	-1.23653	0.216261	0.289037
SPNCRNA.612	SPNCRNA.612	SPNCRNA.612	110.365	-0.426479	-0.460141	0.471397	-0.904713	0.365618	0.453261
SPNCRNA.423	SPNCRNA.423	SPNCRNA.423	0.668411	-0.430635	-1.67375	0.620134	-0.694423	0.487417	0.577209
SPNCRNA.812	SPNCRNA.812	SPNCRNA.812	1201.79	-0.434061	-0.450333	0.366033	-1.18585	0.235681	0.311244
SPNCRNA.299	SPNCRNA.299	SPNCRNA.299	133.89	-0.434215	-0.447688	0.285457	-1.52112	0.12823	0.182581
SPNCRNA.222	SPNCRNA.222	SPNCRNA.222	0.796997	-0.434546	-1.56999	0.617203	-0.704057	0.481397	0.571337
SPNCRNA.1200	SPNCRNA.1200	SPNCRNA.1200	74.4086	-0.440085	-0.463058	0.386797	-1.13777	0.255217	0.332958
SPNCRNA.508	SPNCRNA.508	SPNCRNA.508	0.92972	-0.441162	-1.64319	0.586155	-0.752637	0.451668	0.542203
SPNCRNA.647	SPNCRNA.647	SPNCRNA.647	219.946	-0.441872	-0.45289	0.270542	-1.63328	0.102409	0.149406
SPNCRNA.247	SPNCRNA.247	SPNCRNA.247	3.96668	-0.443451	-0.673367	0.742269	-0.597427	0.550222	0.639033
SPNCRNA.611	SPNCRNA.611	SPNCRNA.611	117.26	-0.445105	-0.531265	0.641878	-0.693442	0.488032	0.577644
SPNCRNA.402	SPNCRNA.402	SPNCRNA.402	78.4606	-0.445522	-0.462301	0.307853	-1.44719	0.147843	0.207801
SPNCRNA.1010	SPNCRNA.1010	SPNCRNA.1010	24.6958	-0.445993	-0.498698	0.594661	-0.749995	0.453258	0.543847
SPCTRNASER.11	SPCTRNASER.11	SPCTRNASER.11	0.777807	-0.44693	-2.31937	0.656444	-0.680835	0.495976	0.584967
SPNCRNA.1509	SPNCRNA.1509	SPNCRNA.1509	47.9741	-0.449523	-0.478496	0.409952	-1.09653	0.272849	0.352802
SPNCRNA.486	SPNCRNA.486	SPNCRNA.486	13.726	-0.451301	-0.48946	0.562567	-0.802217	0.422427	0.512731
SPNCRNA.1158	SPNCRNA.1158	SPNCRNA.1158	845.775	-0.45265	-0.466144	0.290553	-1.55789	0.11926	0.171133
SPRRNA.30	SPRRNA.30	SPRRNA.30	24.445	-0.454285	-0.557448	0.662964	-0.685233	0.493197	0.582377
SPNCRNA.1694	SPNCRNA.1694	SPNCRNA.1694	58.4131	-0.455722	-0.480556	0.382293	-1.19208	0.233232	0.30836
SPSNORNA.11	SPSNORNA.11	SPSNORNA.11	26.5015	-0.45719	-0.522464	0.505183	-0.904999	0.365466	0.453204
SPNCRNA.1543	SPNCRNA.1543	SPNCRNA.1543	242.26	-0.463822	-0.48677	0.349965	-1.32534	0.185059	0.252498
SPNCRNA.454	SPNCRNA.454	SPNCRNA.454	187.214	-0.466471	-0.475099	0.215363	-2.16597	0.0303132	0.0505509
SPNCRNA.643	SPNCRNA.643	SPNCRNA.643	215.29	-0.46857	-0.477537	0.443225	-1.05718	0.290428	0.372093
SPNCRNA.182	SPNCRNA.182	SPNCRNA.182	3.26504	-0.469747	-0.668379	0.675543	-0.695362	0.486828	0.576617
SPNCRNA.773	SPNCRNA.773	SPNCRNA.773	125.318	-0.471051	-0.513088	0.453707	-1.03823	0.299165	0.381957
SPNCRNA.1014	SPNCRNA.1014	SPNCRNA.1014	169.2	-0.472225	-0.514452	0.423325	-1.11552	0.26463	0.343635
SPSNRNA.01	SPSNRNA.01	SPSNRNA.01	69.0428	-0.472914	-0.497891	0.312824	-1.51176	0.130596	0.185572
SPNCRNA.1423	SPNCRNA.1423	SPNCRNA.1423	38.9063	-0.474738	-0.581867	0.605039	-0.78464	0.432665	0.522933
SPNCRNA.1488	SPNCRNA.1488	SPNCRNA.1488	157.883	-0.476	-0.512187	0.406065	-1.17223	0.241106	0.31745
SPNCRNA.177	SPNCRNA.177	SPNCRNA.177	2.72565	-0.476589	-0.921121	0.745851	-0.638987	0.522832	0.611988
SPNCRNA.1166	SPNCRNA.1166	SPNCRNA.1166	9.02574	-0.478061	-0.58643	0.588183	-0.812775	0.416347	0.506775
SPBTRNATRP.02	SPBTRNATRP.02	SPBTRNATRP.02	0.670788	-0.478969	-1.82866	0.675792	-0.708751	0.478479	0.568546
SPNCRNA.1666	SPNCRNA.1666	SPNCRNA.1666	45.6455	-0.481261	-0.551386	0.483231	-0.995923	0.319288	0.403232
SPNCRNA.45	SPNCRNA.45	SPNCRNA.45	34.0568	-0.482652	-0.513741	0.41771	-1.15547	0.247897	0.324889
SPNCRNA.201	SPNCRNA.201	SPNCRNA.201	2.42547	-0.482758	-0.952301	0.744907	-0.648078	0.516934	0.606211
SPNCRNA.1627	SPNCRNA.1627	SPNCRNA.1627	60.6673	-0.482802	-0.533923	0.52737	-0.91549	0.359934	0.447296
SPMITTRNAPRO.01	SPMITTRNAPRO.01	SPMITTRNAPRO.01	1.32271	-0.484049	-1.89563	0.706811	-0.684836	0.493448	0.582468
SPNCRNA.1157	SPNCRNA.1157	SPNCRNA.1157	29.334	-0.484214	-0.583303	0.561512	-0.86234	0.3885	0.477717
SPNCRNA.1247	SPNCRNA.1247	SPNCRNA.1247	40.1489	-0.486372	-0.566953	0.559744	-0.868919	0.384891	0.474098
SPNCRNA.981	SPNCRNA.981	SPNCRNA.981	89.053	-0.489141	-0.533783	0.424106	-1.15335	0.248768	0.325943
SPRRNA.06	SPRRNA.06	SPRRNA.06	20.5242	-0.489304	-0.61374	0.718214	-0.681279	0.495695	0.584833
SPNCRNA.1257	SPNCRNA.1257	SPNCRNA.1257	76.2544	-0.490078	-0.548423	0.507327	-0.966	0.334044	0.419746
SPCTRNAASN.05	SPCTRNAASN.05	SPCTRNAASN.05	0.810919	-0.493372	-1.87633	0.676701	-0.729084	0.46595	0.555929
SPNCRNA.749	SPNCRNA.749	SPNCRNA.749	150.33	-0.494448	-0.513201	0.326521	-1.51429	0.129952	0.184808
SPNCRNA.326	SPNCRNA.326	SPNCRNA.326	5.93364	-0.494498	-0.815764	0.739506	-0.668686	0.503696	0.5931
SPNCRNA.1371	SPNCRNA.1371	SPNCRNA.1371	117.076	-0.496302	-0.577514	0.590037	-0.841137	0.400271	0.489851
SPNCRNA.823	SPNCRNA.823	SPNCRNA.823	36.2229	-0.498193	-0.541833	0.490104	-1.01651	0.309389	0.392343
SPNCRNA.1148	SPNCRNA.1148	SPNCRNA.1148	13.844	-0.49826	-0.588799	0.584353	-0.852669	0.393843	0.483167
SPNCRNA.473	SPNCRNA.473	SPNCRNA.473	5.83135	-0.514283	-1.06213	0.721214	-0.71308	0.475796	0.565939
SPNCRNA.1035	SPNCRNA.1035	SPNCRNA.1035	18.3642	-0.526748	-0.604478	0.597475	-0.881622	0.377981	0.466308
SPNCRNA.154	SPNCRNA.154	SPNCRNA.154	18.3034	-0.527078	-0.605309	0.5116	-1.03026	0.30289	0.385739
SPNCRNA.1267	SPNCRNA.1267	SPNCRNA.1267	114.511	-0.527674	-0.542795	0.243973	-2.16283	0.030554	0.0509009
SPNCRNA.1439	SPNCRNA.1439	SPNCRNA.1439	56.0109	-0.528695	-0.568442	0.446285	-1.18466	0.236153	0.31181
SPNCRNA.50	SPNCRNA.50	SPNCRNA.50	11.7268	-0.529718	-0.590713	0.51934	-1.01998	0.307736	0.39076
SPNCRNA.327	SPNCRNA.327	SPNCRNA.327	1.93067	-0.530833	-1.35257	0.766583	-0.692467	0.488644	0.578172
SPNCRNA.100	SPNCRNA.100	SPNCRNA.100	35.2203	-0.53147	-0.606675	0.572192	-0.928832	0.352976	0.440235
SPNCRNA.1070	SPNCRNA.1070	SPNCRNA.1070	119.465	-0.536017	-0.569034	0.398841	-1.34394	0.178969	0.244687
SPNCRNA.868	SPNCRNA.868	SPNCRNA.868	7.94962	-0.540179	-0.745168	0.752428	-0.717914	0.47281	0.563153
SPNCRNA.569	SPNCRNA.569	SPNCRNA.569	109.926	-0.541525	-0.624675	0.512354	-1.05694	0.290541	0.372169
SPNCRNA.1476	SPNCRNA.1476	SPNCRNA.1476	633.173	-0.543124	-0.554644	0.216813	-2.50504	0.0122437	0.0223876
SPNCRNA.1263	SPNCRNA.1263	SPNCRNA.1263	379.267	-0.543483	-0.566715	0.3289	-1.65243	0.0984472	0.144287
SPNCRNA.876	SPNCRNA.876	SPNCRNA.876	80.1318	-0.544387	-0.601989	0.432719	-1.25806	0.208369	0.279933
SPNCRNA.1156	SPNCRNA.1156	SPNCRNA.1156	49.8995	-0.547925	-0.716737	0.630757	-0.868679	0.385023	0.474177
SPNCRNA.671	SPNCRNA.671	SPNCRNA.671	544.537	-0.54826	-0.560479	0.256288	-2.13923	0.0324168	0.0537131
SPNCRNA.1020	SPNCRNA.1020	SPNCRNA.1020	22.6578	-0.556418	-0.678687	0.681025	-0.81703	0.413911	0.503986
SPNCRNA.255	SPNCRNA.255	SPNCRNA.255	4.67535	-0.561769	-0.742153	0.705602	-0.796156	0.425941	0.516297
SPNCRNA.51	SPNCRNA.51	SPNCRNA.51	18.6197	-0.56253	-0.631161	0.482131	-1.16676	0.243309	0.319989
SPNCRNA.1684	SPNCRNA.1684	SPNCRNA.1684	96.752	-0.564533	-0.586558	0.345463	-1.63413	0.102231	0.149176
SPBTRNAGLN.02	SPBTRNAGLN.02	SPBTRNAGLN.02	0.533094	-0.566284	-2.7334	0.565119	-1.00206	0.316314	0.399838
SPNCRNA.195	SPNCRNA.195	SPNCRNA.195	16.9334	-0.567938	-0.634383	0.543864	-1.04427	0.296363	0.378725
SPNCRNA.1286	SPNCRNA.1286	SPNCRNA.1286	309.928	-0.570059	-0.590094	0.315102	-1.80913	0.0704311	0.10756
SPNCRNA.948	SPNCRNA.948	SPNCRNA.948	67.2258	-0.572824	-0.599586	0.350068	-1.63632	0.101772	0.1486
SPNCRNA.971	SPNCRNA.971	SPNCRNA.971	236.457	-0.573028	-0.58937	0.26326	-2.17666	0.0295057	0.049322
SPNCRNA.1216	SPNCRNA.1216	SPNCRNA.1216	58.5955	-0.575307	-0.675024	0.624533	-0.92118	0.356956	0.444385
SPNCRNA.914	SPNCRNA.914	SPNCRNA.914	175.569	-0.576082	-0.592464	0.223416	-2.57852	0.00992244	0.0185258
SPNCRNA.1244	SPNCRNA.1244	SPNCRNA.1244	29.2488	-0.578782	-0.648548	0.634649	-0.911971	0.361784	0.449355
SPNCRNA.171	SPNCRNA.171	SPNCRNA.171	11.7654	-0.580882	-0.666401	0.572113	-1.01533	0.30995	0.392787
SPNCRNA.86	SPNCRNA.86	SPNCRNA.86	55.2526	-0.583817	-0.629641	0.374848	-1.55748	0.119358	0.171238
SPNCRNA.1167	SPNCRNA.1167	SPNCRNA.1167	173.19	-0.587218	-0.598055	0.202327	-2.90232	0.00370408	0.00757053
SPNCRNA.1672	SPNCRNA.1672	SPNCRNA.1672	43.9344	-0.588604	-0.655539	0.453316	-1.29844	0.194137	0.263393
SPBTRNALEU.10	SPBTRNALEU.10	SPBTRNALEU.10	1.45334	-0.59103	-1.34943	0.745843	-0.792432	0.428109	0.518475
SPBTRNALEU.06	SPBTRNALEU.06	SPBTRNALEU.06	1.3781	-0.594381	-1.60724	0.722825	-0.822303	0.410905	0.500935
SPBTRNALEU.07	SPBTRNALEU.07	SPBTRNALEU.07	1.3781	-0.594381	-1.60724	0.722825	-0.822303	0.410905	0.500935
SPNCRNA.06	SPNCRNA.06	SPNCRNA.06	8.88916	-0.594703	-0.738907	0.596795	-0.996495	0.31901	0.402954
SPNCRNA.1686	SPNCRNA.1686	SPNCRNA.1686	128.48	-0.595784	-0.659652	0.515641	-1.15542	0.247917	0.324889
SPNCRNA.947	SPNCRNA.947	SPNCRNA.947	112.703	-0.600178	-0.624403	0.356654	-1.6828	0.0924142	0.136706
SPNCRNA.1234	SPNCRNA.1234	SPNCRNA.1234	302.305	-0.604739	-0.618229	0.220128	-2.74721	0.00601046	0.0117619
SPNCRNA.475	SPNCRNA.475	SPNCRNA.475	15.4852	-0.607317	-1.07975	0.720853	-0.842497	0.39951	0.489156
SPCTRNAGLY.12	SPCTRNAGLY.12	SPCTRNAGLY.12	0.531214	-0.614308	-2.97839	0.569314	-1.07903	0.280574	0.361254
SPNCRNA.575	SPNCRNA.575	SPNCRNA.575	124.038	-0.614384	-0.668124	0.522682	-1.17544	0.239817	0.315991
SPATRNAALA.06	SPATRNAALA.06	SPATRNAALA.06	1.36831	-0.619767	-1.30282	0.764518	-0.810664	0.417559	0.508073
SPNCRNA.1345	SPNCRNA.1345	SPNCRNA.1345	61.9255	-0.621449	-0.748334	0.606395	-1.02482	0.305446	0.388416
SPNCRNA.1536	SPNCRNA.1536	SPNCRNA.1536	16.2318	-0.621859	-0.702527	0.513338	-1.2114	0.225741	0.299646
SPNCRNA.92	SPNCRNA.92	SPNCRNA.92	299.015	-0.621866	-0.449098	0.675004	-0.921278	0.356905	0.444385
SPNCRNA.1370	SPNCRNA.1370	SPNCRNA.1370	29.8018	-0.62516	-1.06059	0.776302	-0.805305	0.420644	0.511027
SPNCRNA.1434	SPNCRNA.1434	SPNCRNA.1434	149.817	-0.626607	-0.656041	0.33195	-1.88765	0.0590726	0.0917712
SPNCRNA.1092	SPNCRNA.1092	SPNCRNA.1092	50.9775	-0.627044	-0.65228	0.346444	-1.80994	0.0703048	0.107455
SPNCRNA.653	SPNCRNA.653	SPNCRNA.653	87.3146	-0.632652	-0.710647	0.557071	-1.13568	0.256092	0.334038
SPNCRNA.1242	SPNCRNA.1242	SPNCRNA.1242	34.9731	-0.633997	-0.661493	0.389125	-1.62929	0.103252	0.150537
SPNCRNA.762	SPNCRNA.762	SPNCRNA.762	441.032	-0.63686	-0.650088	0.2167	-2.93891	0.00329372	0.00678935
SPMITTRNAGLN.01	SPMITTRNAGLN.01	SPMITTRNAGLN.01	0.808018	-0.64504	-2.14122	0.692905	-0.930922	0.351894	0.439177
SPRRNA.27	SPRRNA.27	SPRRNA.27	31.3173	-0.651247	-0.772675	0.605702	-1.07519	0.282288	0.362871
SPNCRNA.33	SPNCRNA.33	SPNCRNA.33	6.12588	-0.653311	-0.876185	0.72055	-0.906683	0.364574	0.452258
SPNCRNA.21	SPNCRNA.21	SPNCRNA.21	24.2552	-0.653995	-0.782177	0.559889	-1.16808	0.242775	0.319471
SPMITTRNAHIS.01	SPMITTRNAHIS.01	SPMITTRNAHIS.01	1.40774	-0.654391	-3.11536	0.679429	-0.963148	0.335473	0.42127
SPNCRNA.916	SPNCRNA.916	SPNCRNA.916	87.2661	-0.662117	-0.732467	0.480338	-1.37844	0.168067	0.232213
SPNCRNA.551	SPNCRNA.551	SPNCRNA.551	49.3194	-0.662235	-0.758392	0.591513	-1.11956	0.262901	0.341707
SPSNORNA.01	SPSNORNA.01	SPSNORNA.01	7.31393	-0.667941	-0.84402	0.631062	-1.05844	0.289855	0.371495
SPNCRNA.506	SPNCRNA.506	SPNCRNA.506	18.4077	-0.672768	-0.777224	0.560945	-1.19935	0.230393	0.305242
SPNCRNA.242	SPNCRNA.242	SPNCRNA.242	48.7446	-0.675187	-0.729181	0.440792	-1.53176	0.125582	0.179395
SPNCRNA.431	SPNCRNA.431	SPNCRNA.431	34.7993	-0.679417	-0.779056	0.522654	-1.29994	0.193623	0.262747
SPNCRNA.1188	SPNCRNA.1188	SPNCRNA.1188	260.123	-0.682233	-0.72081	0.379408	-1.79815	0.0721527	0.109847
SPNCRNA.964	SPNCRNA.964	SPNCRNA.964	482.768	-0.683904	-0.731197	0.408629	-1.67365	0.0941986	0.138849
SPNCRNA.1404	SPNCRNA.1404	SPNCRNA.1404	125.439	-0.684412	-0.71833	0.375103	-1.82459	0.0680622	0.1043
SPNCRNA.438	SPNCRNA.438	SPNCRNA.438	450.792	-0.68592	-0.694578	0.164199	-4.17738	2.94887e-05	8.67666e-05
SPNCRNA.94	SPNCRNA.94	SPNCRNA.94	184.878	-0.687667	-0.75262	0.459398	-1.49689	0.134422	0.190584
SPNCRNA.552	SPNCRNA.552	SPNCRNA.552	266.957	-0.689243	-0.714256	0.266493	-2.58634	0.00970003	0.0181444
SPNCRNA.1279	SPNCRNA.1279	SPNCRNA.1279	117.703	-0.694522	-0.760284	0.476965	-1.45613	0.145357	0.204635
SPNCRNA.1681	SPNCRNA.1681	SPNCRNA.1681	38.4984	-0.694848	-0.743721	0.41621	-1.66947	0.0950248	0.139887
SPNCRNA.128	SPNCRNA.128	SPNCRNA.128	130.259	-0.697071	-0.835445	0.636391	-1.09535	0.273363	0.353402
SPNCRNA.1264	SPNCRNA.1264	SPNCRNA.1264	291.615	-0.698069	-0.755613	0.429558	-1.62509	0.104144	0.151746
SPNCRNA.377	SPNCRNA.377	SPNCRNA.377	1.08112	-0.700046	-2.8611	0.688425	-1.01688	0.30921	0.392204
SPNCRNA.689	SPNCRNA.689	SPNCRNA.689	93.2076	-0.700086	-0.757558	0.430003	-1.6281	0.103504	0.150846
SPNCRNA.272	SPNCRNA.272	SPNCRNA.272	2.66078	-0.704993	-2.12172	0.659644	-1.06875	0.285183	0.366313
SPNCRNA.471	SPNCRNA.471	SPNCRNA.471	17.0304	-0.708872	-0.920557	0.76391	-0.927952	0.353432	0.440625
SPNCRNA.1176	SPNCRNA.1176	SPNCRNA.1176	131.476	-0.710536	-0.73121	0.290453	-2.4463	0.0144329	0.0259763
SPNCRNA.1576	SPNCRNA.1576	SPNCRNA.1576	260.912	-0.710954	-0.722556	0.196241	-3.62285	0.00029137	0.000725211
SPNCRNA.1403	SPNCRNA.1403	SPNCRNA.1403	168.314	-0.715478	-0.788687	0.468363	-1.52761	0.126608	0.180604
SPNCRNA.1636	SPNCRNA.1636	SPNCRNA.1636	185.646	-0.717556	-0.806883	0.509261	-1.40901	0.158831	0.2212
SPCTRNAALA.12	SPCTRNAALA.12	SPCTRNAALA.12	0.985574	-0.721599	-2.93307	0.666475	-1.08271	0.278938	0.359346
SPNCRNA.1338	SPNCRNA.1338	SPNCRNA.1338	90.4837	-0.722447	-0.750117	0.298945	-2.41665	0.015664	0.027926
SPNCRNA.411	SPNCRNA.411	SPNCRNA.411	218.571	-0.726859	-0.747833	0.236406	-3.07462	0.00210771	0.00452466
SPNCRNA.634	SPNCRNA.634	SPNCRNA.634	247.491	-0.727244	-0.779169	0.398256	-1.82607	0.0678396	0.103982
SPBTRNAGLU.05	SPBTRNAGLU.05	SPBTRNAGLU.05	0.906242	-0.729753	-2.95054	0.636361	-1.14676	0.251481	0.328882
SPNCRNA.83	SPNCRNA.83	SPNCRNA.83	2.31163	-0.731529	-1.16012	0.77519	-0.943676	0.345335	0.432302
SPNCRNA.1561	SPNCRNA.1561	SPNCRNA.1561	219.367	-0.731773	-0.752884	0.236659	-3.0921	0.00198748	0.00428497
SPNCRNA.427	SPNCRNA.427	SPNCRNA.427	86.4411	-0.74123	-0.773605	0.333908	-2.21986	0.0264283	0.0446456
SPNCRNA.1228	SPNCRNA.1228	SPNCRNA.1228	358.139	-0.741981	-0.786262	0.375462	-1.97618	0.0481343	0.0764769
SPNCRNA.142	SPNCRNA.142	SPNCRNA.142	47.7508	-0.745376	-0.865095	0.533121	-1.39814	0.162072	0.225086
SPNCRNA.660	SPNCRNA.660	SPNCRNA.660	300.495	-0.745895	-0.768442	0.245451	-3.03888	0.00237463	0.00504808
SPBTRNAMET.05	SPBTRNAMET.05	SPBTRNAMET.05	0.891015	-0.746521	-3.30068	0.636439	-1.17297	0.240809	0.317119
SPNCRNA.228	SPNCRNA.228	SPNCRNA.228	323.051	-0.749384	-0.764898	0.210455	-3.56077	0.000369765	0.000900151
SPNCRNA.1301	SPNCRNA.1301	SPNCRNA.1301	21.5083	-0.751709	-0.905493	0.617524	-1.2173	0.223492	0.297167
SPNCRNA.382	SPNCRNA.382	SPNCRNA.382	3.46063	-0.766968	-1.5761	0.760662	-1.00829	0.313316	0.396405
SPNCRNA.1138	SPNCRNA.1138	SPNCRNA.1138	378.335	-0.76723	-0.807318	0.366809	-2.09163	0.0364715	0.0597521
SPNCRNA.124	SPNCRNA.124	SPNCRNA.124	3.44209	-0.769703	-1.68282	0.731847	-1.05173	0.292925	0.374811
SPNCRNA.945	SPNCRNA.945	SPNCRNA.945	63.1756	-0.769884	-1.18889	0.625341	-1.23114	0.21827	0.291443
SPNCRNA.1241	SPNCRNA.1241	SPNCRNA.1241	81.0705	-0.771131	-0.798714	0.286183	-2.69454	0.00704861	0.0136182
SPNCRNA.1680	SPNCRNA.1680	SPNCRNA.1680	90.7911	-0.771968	-0.802887	0.361674	-2.13443	0.0328075	0.054309
SPNCRNA.1412	SPNCRNA.1412	SPNCRNA.1412	227.586	-0.776522	-0.842152	0.478389	-1.6232	0.104546	0.152301
SPNCRNA.1352	SPNCRNA.1352	SPNCRNA.1352	59.2151	-0.777439	-0.811295	0.310864	-2.5009	0.0123878	0.0226215
SPNCRNA.90	SPNCRNA.90	SPNCRNA.90	3.78462	-0.782081	-1.26679	0.76945	-1.01642	0.309431	0.392343
SPNCRNA.972	SPNCRNA.972	SPNCRNA.972	255.96	-0.782934	-0.806415	0.264529	-2.95973	0.00307908	0.00639212
SPNCRNA.1447	SPNCRNA.1447	SPNCRNA.1447	456.224	-0.788894	-0.810228	0.264878	-2.97833	0.00289824	0.00605265
SPNCRNA.545	SPNCRNA.545	SPNCRNA.545	10.0565	-0.795623	-0.909207	0.583434	-1.36369	0.172665	0.237461
SPNCRNA.36	SPNCRNA.36	SPNCRNA.36	14.7933	-0.800413	-0.886273	0.463487	-1.72694	0.0841788	0.126124
SPNCRNA.538	SPNCRNA.538	SPNCRNA.538	31.1099	-0.80084	-0.897753	0.496119	-1.61421	0.106482	0.154799
SPNCRNA.135	SPNCRNA.135	SPNCRNA.135	216.28	-0.806527	-0.834391	0.272901	-2.95538	0.00312279	0.00647327
SPCTRNATHR.10	SPCTRNATHR.10	SPCTRNATHR.10	1.60917	-0.808868	-1.24281	0.772392	-1.04722	0.294996	0.377185
SPNCRNA.28	SPNCRNA.28	SPNCRNA.28	140.034	-0.808925	-0.836324	0.285055	-2.83779	0.00454271	0.00912456
SPBTRNAASN.01	SPBTRNAASN.01	SPBTRNAASN.01	1.845	-0.810909	-1.73838	0.771133	-1.05158	0.292992	0.374828
SPNCRNA.1013	SPNCRNA.1013	SPNCRNA.1013	54.0344	-0.815554	-0.873413	0.408315	-1.99736	0.0457858	0.0731443
SPNCRNA.722	SPNCRNA.722	SPNCRNA.722	606.339	-0.817413	-0.876801	0.441403	-1.85185	0.0640467	0.0986223
SPNCRNA.338	SPNCRNA.338	SPNCRNA.338	5.28365	-0.817959	-1.77143	0.775471	-1.05479	0.291521	0.37322
SPNCRNA.1501	SPNCRNA.1501	SPNCRNA.1501	110.78	-0.818875	-0.865461	0.344979	-2.3737	0.017611	0.0310177
SPNCRNA.351	SPNCRNA.351	SPNCRNA.351	24.7266	-0.824503	-0.93808	0.45717	-1.80349	0.0713108	0.108826
SPNCRNA.1688	SPNCRNA.1688	SPNCRNA.1688	97.4429	-0.825164	-0.861486	0.351154	-2.34986	0.0187804	0.0328539
SPBTRNAPRO.07	SPBTRNAPRO.07	SPBTRNAPRO.07	0.589947	-0.829123	-4.10476	0.544819	-1.52183	0.128051	0.182364
SPNCRNA.1233	SPNCRNA.1233	SPNCRNA.1233	187.941	-0.829304	-0.949972	0.493143	-1.68167	0.0926327	0.136942
SPNCRNA.1505	SPNCRNA.1505	SPNCRNA.1505	250.397	-0.832621	-0.903001	0.40337	-2.06416	0.0390022	0.0634057
SPNCRNA.283	SPNCRNA.283	SPNCRNA.283	1.77487	-0.833131	-1.58097	0.77488	-1.07517	0.282297	0.362871
SPNCRNA.1066	SPNCRNA.1066	SPNCRNA.1066	80.7025	-0.833983	-0.901541	0.463161	-1.80063	0.0717607	0.109417
SPNCRNA.1209	SPNCRNA.1209	SPNCRNA.1209	33.2165	-0.83492	-1.16663	0.72864	-1.14586	0.251853	0.329136
SPNCRNA.1321	SPNCRNA.1321	SPNCRNA.1321	124.782	-0.835955	-0.914018	0.457479	-1.82731	0.0676534	0.103742
SPNCRNA.839	SPNCRNA.839	SPNCRNA.839	311.394	-0.838809	-1.06662	0.673207	-1.24599	0.212768	0.284913
SPNCRNA.141	SPNCRNA.141	SPNCRNA.141	34.7594	-0.839969	-0.913204	0.469469	-1.78919	0.0735843	0.11171
SPNCRNA.1251	SPNCRNA.1251	SPNCRNA.1251	61.934	-0.842157	-0.994849	0.571552	-1.47346	0.140628	0.198537
SPNCRNA.685	SPNCRNA.685	SPNCRNA.685	126.766	-0.844349	-0.916308	0.38343	-2.2021	0.0276586	0.0465233
SPNCRNA.664	SPNCRNA.664	SPNCRNA.664	23.3472	-0.847	-0.895421	0.408417	-2.07386	0.0380924	0.0620866
SPNCRNA.1103	SPNCRNA.1103	SPNCRNA.1103	4070.78	-0.847579	-0.874553	0.340115	-2.49204	0.0127013	0.0231397
SPNCRNA.558	SPNCRNA.558	SPNCRNA.558	28.9892	-0.848849	-1.11829	0.715084	-1.18706	0.235203	0.310672
SPNCRNA.240	SPNCRNA.240	SPNCRNA.240	9.48035	-0.855658	-1.1293	0.670468	-1.27621	0.201881	0.272263
SPNCRNA.1358	SPNCRNA.1358	SPNCRNA.1358	691.207	-0.861151	-0.919373	0.392337	-2.19493	0.0281689	0.0473475
SPNCRNA.1034	SPNCRNA.1034	SPNCRNA.1034	53.4818	-0.868096	-0.976705	0.514285	-1.68797	0.0914173	0.135489
SPNCRNA.38	SPNCRNA.38	SPNCRNA.38	28.989	-0.869215	-0.935512	0.399603	-2.1752	0.0296153	0.0494933
SPNCRNA.1203	SPNCRNA.1203	SPNCRNA.1203	2195.29	-0.880665	-0.914498	0.306654	-2.87185	0.00408079	0.00827757
SPNCRNA.882	SPNCRNA.882	SPNCRNA.882	56.1662	-0.881044	-0.923918	0.319144	-2.76064	0.00576876	0.0113397
SPNCRNA.110	SPNCRNA.110	SPNCRNA.110	2.7346	-0.881686	-1.44084	0.759159	-1.1614	0.24548	0.322299
SPNCRNA.742	SPNCRNA.742	SPNCRNA.742	562.491	-0.882856	-1.02306	0.560218	-1.57592	0.115045	0.165766
SPNCRNA.442	SPNCRNA.442	SPNCRNA.442	210.779	-0.884425	-0.911056	0.256596	-3.44676	0.000567343	0.0013419
SPNCRNA.1193	SPNCRNA.1193	SPNCRNA.1193	50.8469	-0.89195	-1.0096	0.475888	-1.87428	0.0608912	0.0942614
SPNCRNA.525	SPNCRNA.525	SPNCRNA.525	34.5206	-0.894441	-1.03324	0.553457	-1.6161	0.106073	0.154268
SPNCRNA.1498	SPNCRNA.1498	SPNCRNA.1498	287.624	-0.894547	-0.911437	0.221366	-4.04103	5.32164e-05	0.000149898
SPNCRNA.1270	SPNCRNA.1270	SPNCRNA.1270	36.9849	-0.899475	-1.04284	0.548153	-1.64092	0.100814	0.147386
SPSNORNA.12	SPSNORNA.12	SPSNORNA.12	36.5141	-0.89994	-1.0601	0.60331	-1.49167	0.135786	0.192244
SPNCRNA.204	SPNCRNA.204	SPNCRNA.204	44.5051	-0.901683	-0.982001	0.404235	-2.23059	0.0257083	0.0435466
SPNCRNA.765	SPNCRNA.765	SPNCRNA.765	20.9476	-0.910975	-1.06504	0.551366	-1.65221	0.0984909	0.144321
SPNCRNA.1272	SPNCRNA.1272	SPNCRNA.1272	52.3208	-0.911308	-1.44102	0.74528	-1.22277	0.221415	0.294968
SPNCRNA.1546	SPNCRNA.1546	SPNCRNA.1546	142.73	-0.921886	-0.983695	0.380928	-2.42011	0.0155159	0.0276929
SPNCRNA.1395	SPNCRNA.1395	SPNCRNA.1395	73.6762	-0.922728	-0.987515	0.372912	-2.47438	0.0133466	0.024208
SPNCRNA.641	SPNCRNA.641	SPNCRNA.641	56.3559	-0.925439	-1.00465	0.444467	-2.08213	0.0373304	0.0609594
SPNCRNA.827	SPNCRNA.827	SPNCRNA.827	107.998	-0.929523	-1.01155	0.420771	-2.2091	0.0271679	0.0457529
SPNCRNA.1222	SPNCRNA.1222	SPNCRNA.1222	114.575	-0.931121	-0.973908	0.311909	-2.98523	0.00283362	0.00593896
SPNCRNA.1118	SPNCRNA.1118	SPNCRNA.1118	352.915	-0.933317	-1.09523	0.548123	-1.70275	0.0886146	0.131894
SPATRNAARG.01	SPATRNAARG.01	SPATRNAARG.01	1.01873	-0.934787	-3.50959	0.659059	-1.41837	0.156084	0.217894
SPNCRNA.294	SPNCRNA.294	SPNCRNA.294	14.2473	-0.937883	-1.36279	0.725477	-1.29278	0.196087	0.265627
SPNCRNA.212	SPNCRNA.212	SPNCRNA.212	46.0389	-0.939981	-1.00616	0.383804	-2.44912	0.0143208	0.0257943
SPNCRNA.618	SPNCRNA.618	SPNCRNA.618	95.5366	-0.940488	-1.01616	0.40555	-2.31904	0.0203928	0.0354089
SPNCRNA.80	SPNCRNA.80	SPNCRNA.80	4.94803	-0.940545	-2.52304	0.743251	-1.26545	0.205711	0.276788
SPNCRNA.1061	SPNCRNA.1061	SPNCRNA.1061	215.447	-0.9454	-1.46901	0.754187	-1.25354	0.210011	0.281868
SPNCRNA.1673	SPNCRNA.1673	SPNCRNA.1673	113.251	-0.945883	-1.04623	0.594902	-1.58998	0.111839	0.161545
SPNCRNA.89	SPNCRNA.89	SPNCRNA.89	24.9297	-0.946884	-1.93833	0.753294	-1.25699	0.208757	0.2804
SPNCRNA.1581	SPNCRNA.1581	SPNCRNA.1581	214.351	-0.948916	-0.98786	0.304069	-3.12072	0.0018041	0.00391373
SPNCRNA.783	SPNCRNA.783	SPNCRNA.783	50.5789	-0.956509	-1.09179	0.559786	-1.7087	0.0875059	0.13041
SPNCRNA.1361	SPNCRNA.1361	SPNCRNA.1361	57.2142	-0.960945	-1.0256	0.373614	-2.57203	0.0101104	0.0188265
SPNCRNA.1664	SPNCRNA.1664	SPNCRNA.1664	152.776	-0.961688	-1.03491	0.453925	-2.1186	0.0341239	0.0562845
SPSNORNA.06	SPSNORNA.06	SPSNORNA.06	36.2377	-0.963047	-1.33492	0.705241	-1.36556	0.172078	0.237075
SPNCRNA.1319	SPNCRNA.1319	SPNCRNA.1319	407.585	-0.970645	-1.84129	0.744795	-1.30324	0.192494	0.26157
SPNCRNA.550	SPNCRNA.550	SPNCRNA.550	4.34254	-0.971205	-2.18244	0.749035	-1.29661	0.194766	0.264145
SPNCRNA.1001	SPNCRNA.1001	SPNCRNA.1001	176.99	-0.981485	-1.03929	0.396817	-2.4734	0.0133835	0.0242561
SPNCRNA.143	SPNCRNA.143	SPNCRNA.143	0.944878	-0.988235	-2.08495	0.735642	-1.34336	0.179154	0.244871
SPNCRNA.1584	SPNCRNA.1584	SPNCRNA.1584	91.4507	-0.993078	-1.03055	0.289198	-3.4339	0.000594965	0.00140391
SPSNORNA.49	SPSNORNA.49	SPSNORNA.49	54.3426	-0.995827	-1.06029	0.390517	-2.55002	0.0107716	0.0199726
SPSNORNA.02	SPSNORNA.02	SPSNORNA.02	6.88768	-0.997027	-1.81112	0.77744	-1.28245	0.199685	0.269692
SPNCRNA.738	SPNCRNA.738	SPNCRNA.738	25.3071	-1.00395	-1.19266	0.49749	-2.01804	0.0435873	0.0700464
SPNCRNA.413	SPNCRNA.413	SPNCRNA.413	1.64668	-1.00585	-1.75722	0.767107	-1.31123	0.18978	0.258335
SPNCRNA.1422	SPNCRNA.1422	SPNCRNA.1422	151.702	-1.00625	-1.14336	0.527988	-1.90582	0.0566737	0.0885954
SPNCRNA.1474	SPNCRNA.1474	SPNCRNA.1474	115.634	-1.00789	-1.08812	0.43244	-2.33071	0.0197688	0.0344244
SPNCRNA.1026	SPNCRNA.1026	SPNCRNA.1026	134.459	-1.01132	-1.09219	0.422775	-2.3921	0.0167522	0.0296695
SPNCRNA.1343	SPNCRNA.1343	SPNCRNA.1343	305.708	-1.01593	-1.10656	0.443314	-2.29167	0.0219248	0.0378155
SPNCRNA.941	SPNCRNA.941	SPNCRNA.941	70.5363	-1.02115	-1.11729	0.405204	-2.5201	0.0117322	0.0215537
SPNCRNA.864	SPNCRNA.864	SPNCRNA.864	142.64	-1.02894	-1.07064	0.312982	-3.28755	0.00101064	0.00228309
SPNCRNA.1463	SPNCRNA.1463	SPNCRNA.1463	55.4025	-1.03355	-1.11572	0.389385	-2.65431	0.00794718	0.0151865
SPNCRNA.296	SPNCRNA.296	SPNCRNA.296	1.5747	-1.03432	-2.95183	0.725219	-1.42622	0.153805	0.215125
SPNCRNA.667	SPNCRNA.667	SPNCRNA.667	36.6669	-1.03682	-1.12225	0.419444	-2.47189	0.0134401	0.0243524
SPNCRNA.158	SPNCRNA.158	SPNCRNA.158	42.1718	-1.04177	-1.34079	0.664506	-1.56774	0.116942	0.168256
SPNCRNA.1443	SPNCRNA.1443	SPNCRNA.1443	675.094	-1.04728	-1.05499	0.124777	-8.39323	4.72966e-17	5.62572e-16
SPNCRNA.1102	SPNCRNA.1102	SPNCRNA.1102	63.6057	-1.04817	-1.11232	0.389587	-2.69047	0.00713517	0.0137703
SPNCRNA.1106	SPNCRNA.1106	SPNCRNA.1106	52.5119	-1.0537	-1.15633	0.439499	-2.39751	0.0165067	0.0292644
SPCTRNAMET.07	SPCTRNAMET.07	SPCTRNAMET.07	1.09167	-1.05733	-3.45869	0.740189	-1.42846	0.15316	0.214455
SPNCRNA.936	SPNCRNA.936	SPNCRNA.936	82.6834	-1.07165	-1.16227	0.414856	-2.58318	0.00978946	0.0183019
SPNCRNA.1433	SPNCRNA.1433	SPNCRNA.1433	85.0121	-1.0791	-1.19572	0.457893	-2.35666	0.01844	0.0323365
SPNCRNA.601	SPNCRNA.601	SPNCRNA.601	122.91	-1.07932	-1.2446	0.535731	-2.01467	0.0439391	0.0705163
SPNCRNA.1609	SPNCRNA.1609	SPNCRNA.1609	152.759	-1.09283	-1.14586	0.28694	-3.80856	0.000139776	0.000366002
SPNCRNA.666	SPNCRNA.666	SPNCRNA.666	172.44	-1.09293	-1.16381	0.362126	-3.0181	0.00254363	0.00537792
SPSNORNA.03	SPSNORNA.03	SPSNORNA.03	16.7863	-1.10036	-1.38714	0.627382	-1.7539	0.0794485	0.119626
SPNCRNA.236	SPNCRNA.236	SPNCRNA.236	69.7006	-1.10098	-1.21362	0.420057	-2.62102	0.00876682	0.0165553
SPNCRNA.1278	SPNCRNA.1278	SPNCRNA.1278	279.643	-1.10108	-1.16708	0.310982	-3.54067	0.000399107	0.000967205
SPNCRNA.1493	SPNCRNA.1493	SPNCRNA.1493	58.2077	-1.10283	-1.1618	0.349786	-3.15287	0.00161676	0.00354248
SPNCRNA.278	SPNCRNA.278	SPNCRNA.278	5.27101	-1.10825	-1.50353	0.740019	-1.49759	0.134239	0.190407
SPNCRNA.1693	SPNCRNA.1693	SPNCRNA.1693	132.501	-1.1209	-1.24719	0.491386	-2.28109	0.0225433	0.038758
SPNCRNA.1658	SPNCRNA.1658	SPNCRNA.1658	1387.8	-1.1284	-1.16537	0.285242	-3.95592	7.62404e-05	0.000208924
SPNCRNA.1105	SPNCRNA.1105	SPNCRNA.1105	149.379	-1.1326	-1.29911	0.532734	-2.12601	0.0335024	0.0553937
SPNCRNA.42	SPNCRNA.42	SPNCRNA.42	49.0882	-1.14399	-1.28373	0.524644	-2.18051	0.0292197	0.048914
SPNCRNA.380	SPNCRNA.380	SPNCRNA.380	10.2623	-1.14414	-1.64341	0.686831	-1.66582	0.0957498	0.140777
SPNCRNA.400	SPNCRNA.400	SPNCRNA.400	2.97218	-1.14562	-3.17168	0.751871	-1.52369	0.127587	0.18185
SPNCRNA.1294	SPNCRNA.1294	SPNCRNA.1294	53.4223	-1.14617	-1.33863	0.564998	-2.02863	0.0424962	0.0685468
SPNCRNA.1327	SPNCRNA.1327	SPNCRNA.1327	57.8591	-1.14843	-1.28267	0.481772	-2.38375	0.0171372	0.0302976
SPNCRNA.1407	SPNCRNA.1407	SPNCRNA.1407	319.505	-1.15295	-1.20793	0.366651	-3.14456	0.00166339	0.00363554
SPNCRNA.1484	SPNCRNA.1484	SPNCRNA.1484	158.932	-1.15689	-1.21103	0.328401	-3.52279	0.00042703	0.00102881
SPNCRNA.1285	SPNCRNA.1285	SPNCRNA.1285	215.932	-1.17289	-1.23166	0.339589	-3.45385	0.000552643	0.00130979
SPSNORNA.14	SPSNORNA.14	SPSNORNA.14	47.5629	-1.17557	-1.77001	0.694306	-1.69316	0.0904249	0.134132
SPNCRNA.739	SPNCRNA.739	SPNCRNA.739	79.2027	-1.17723	-1.2787	0.382985	-3.07382	0.0021134	0.00453409
SPNCRNA.699	SPNCRNA.699	SPNCRNA.699	122.337	-1.18337	-1.23845	0.302935	-3.90635	9.37003e-05	0.000254205
SPNCRNA.655	SPNCRNA.655	SPNCRNA.655	374.566	-1.185	-1.22537	0.291133	-4.07031	4.69503e-05	0.000133137
SPSNORNA.38	SPSNORNA.38	SPSNORNA.38	72.3185	-1.1863	-1.40712	0.573002	-2.07033	0.0384213	0.0625946
SPNCRNA.1635	SPNCRNA.1635	SPNCRNA.1635	114.873	-1.18818	-1.41225	0.619816	-1.91699	0.0552395	0.0866439
SPNCRNA.513	SPNCRNA.513	SPNCRNA.513	29.4719	-1.19043	-1.36074	0.530923	-2.24219	0.0249493	0.0424461
SPNCRNA.1211	SPNCRNA.1211	SPNCRNA.1211	314.497	-1.19169	-1.32233	0.563551	-2.11461	0.0344635	0.0568216
SPNCRNA.1306	SPNCRNA.1306	SPNCRNA.1306	262.268	-1.19677	-1.23982	0.278882	-4.29131	1.77625e-05	5.35477e-05
SPNCRNA.1575	SPNCRNA.1575	SPNCRNA.1575	226.53	-1.19683	-1.28045	0.388989	-3.07676	0.00209262	0.00449639
SPNCRNA.1300	SPNCRNA.1300	SPNCRNA.1300	109.555	-1.19882	-1.38397	0.536883	-2.23294	0.0255531	0.0433467
SPNCRNA.156	SPNCRNA.156	SPNCRNA.156	6.49816	-1.20122	-1.62046	0.721615	-1.66463	0.0959872	0.141066
SPNCRNA.928	SPNCRNA.928	SPNCRNA.928	130.425	-1.20317	-1.28399	0.374247	-3.2149	0.00130492	0.00290102
SPNCRNA.498	SPNCRNA.498	SPNCRNA.498	11.8494	-1.2094	-1.72227	0.633643	-1.90865	0.056307	0.0881798
SPNCRNA.1336	SPNCRNA.1336	SPNCRNA.1336	273.217	-1.21208	-1.24348	0.239882	-5.05283	4.35306e-07	1.64303e-06
SPSNORNA.08	SPSNORNA.08	SPSNORNA.08	7.06165	-1.22242	-1.80662	0.68145	-1.79385	0.0728379	0.110721
SPNCRNA.237	SPNCRNA.237	SPNCRNA.237	15.547	-1.22244	-1.75454	0.672897	-1.81668	0.0692658	0.106052
SPNCRNA.629	SPNCRNA.629	SPNCRNA.629	261.643	-1.22427	-1.38065	0.534851	-2.289	0.0220795	0.0380543
SPNCRNA.444	SPNCRNA.444	SPNCRNA.444	98.5423	-1.22582	-1.36547	0.481999	-2.54321	0.0109839	0.0203231
SPNCRNA.1567	SPNCRNA.1567	SPNCRNA.1567	233.229	-1.23272	-1.34094	0.436105	-2.82666	0.00470361	0.00941529
SPNCRNA.1204	SPNCRNA.1204	SPNCRNA.1204	113.902	-1.23507	-1.28916	0.303346	-4.07148	4.67152e-05	0.0001326
SPNCRNA.131	SPNCRNA.131	SPNCRNA.131	495.175	-1.24429	-1.31378	0.339983	-3.65986	0.000252356	0.000635798
SPNCRNA.1143	SPNCRNA.1143	SPNCRNA.1143	352.892	-1.25243	-1.32862	0.374718	-3.34234	0.000830758	0.00190315
SPNCRNA.269	SPNCRNA.269	SPNCRNA.269	59.9913	-1.25352	-1.46366	0.572577	-2.18926	0.0285783	0.0479205
SPNCRNA.560	SPNCRNA.560	SPNCRNA.560	75.3356	-1.25722	-1.72957	0.714613	-1.75931	0.0785257	0.118389
SPNCRNA.1309	SPNCRNA.1309	SPNCRNA.1309	137.43	-1.2591	-1.62256	0.655805	-1.91993	0.0548671	0.0861178
SPNCRNA.1044	SPNCRNA.1044	SPNCRNA.1044	288.148	-1.26276	-1.29936	0.25258	-4.99944	5.74983e-07	2.13225e-06
SPNCRNA.504	SPNCRNA.504	SPNCRNA.504	40.8971	-1.26649	-1.39001	0.400029	-3.16599	0.00154554	0.00339709
SPNCRNA.1623	SPNCRNA.1623	SPNCRNA.1623	70.0584	-1.27524	-1.44367	0.482022	-2.6456	0.00815451	0.0155275
SPNCRNA.939	SPNCRNA.939	SPNCRNA.939	166.954	-1.27524	-1.43306	0.512855	-2.48656	0.0128986	0.0234624
SPNCRNA.421	SPNCRNA.421	SPNCRNA.421	31.6969	-1.27529	-2.07725	0.764775	-1.66753	0.0954082	0.140363
SPNCRNA.1494	SPNCRNA.1494	SPNCRNA.1494	171.619	-1.27564	-1.33105	0.297548	-4.28718	1.80954e-05	5.44392e-05
SPNCRNA.1207	SPNCRNA.1207	SPNCRNA.1207	27.196	-1.27644	-1.74156	0.651775	-1.9584	0.0501834	0.079336
SPNCRNA.652	SPNCRNA.652	SPNCRNA.652	367.798	-1.27919	-1.32646	0.299527	-4.2707	1.94856e-05	5.84402e-05
SPNCRNA.861	SPNCRNA.861	SPNCRNA.861	120.166	-1.29007	-1.50772	0.588048	-2.19381	0.0282488	0.0474705
SPNCRNA.455	SPNCRNA.455	SPNCRNA.455	2.56756	-1.2957	-2.96014	0.771588	-1.67927	0.0930992	0.137545
SPNCRNA.493	SPNCRNA.493	SPNCRNA.493	7.07795	-1.29754	-2.48924	0.736132	-1.76265	0.0779593	0.117637
SPNCRNA.69	SPNCRNA.69	SPNCRNA.69	1243.9	-1.30145	-1.38434	0.367562	-3.54077	0.000398966	0.000967199
SPNCRNA.659	SPNCRNA.659	SPNCRNA.659	313.686	-1.30288	-1.52788	0.578401	-2.25256	0.0242871	0.0414605
SPSNORNA.31	SPSNORNA.31	SPSNORNA.31	4.47447	-1.31206	-2.44441	0.760607	-1.72501	0.0845254	0.126508
SPNCRNA.965	SPNCRNA.965	SPNCRNA.965	78.7846	-1.3156	-1.35833	0.286045	-4.59928	4.23949e-06	1.39929e-05
SPRRNA.12	SPRRNA.12	SPRRNA.12	3.15819	-1.31582	-2.3875	0.767427	-1.71458	0.0864218	0.12896
SPSNORNA.53	SPSNORNA.53	SPSNORNA.53	5.81294	-1.31896	-2.29158	0.777576	-1.69625	0.0898386	0.133489
SPNCRNA.1151	SPNCRNA.1151	SPNCRNA.1151	71.9315	-1.32054	-1.43858	0.397144	-3.32509	0.000883891	0.00201563
SPNCRNA.1099	SPNCRNA.1099	SPNCRNA.1099	49.1985	-1.32651	-1.42684	0.394331	-3.36396	0.000768322	0.00177582
SPNCRNA.139	SPNCRNA.139	SPNCRNA.139	354.229	-1.32701	-2.21697	0.721951	-1.83808	0.0660504	0.101551
SPNCRNA.332	SPNCRNA.332	SPNCRNA.332	45.6631	-1.33559	-1.4935	0.456948	-2.92285	0.00346839	0.00712212
SPNCRNA.1384	SPNCRNA.1384	SPNCRNA.1384	75.811	-1.33649	-1.45925	0.38712	-3.45239	0.00055564	0.00131555
SPNCRNA.261	SPNCRNA.261	SPNCRNA.261	52.3874	-1.33652	-1.44372	0.37525	-3.56169	0.000368472	0.000897316
SPNCRNA.1045	SPNCRNA.1045	SPNCRNA.1045	372.021	-1.34318	-1.39195	0.276681	-4.85462	1.20619e-06	4.29319e-06
SPNCRNA.219	SPNCRNA.219	SPNCRNA.219	24.0944	-1.36939	-1.61564	0.561467	-2.43895	0.0147302	0.0264704
SPNCRNA.1452	SPNCRNA.1452	SPNCRNA.1452	16.7583	-1.37235	-2.15087	0.712508	-1.92608	0.0540949	0.0849819
SPNCRNA.273	SPNCRNA.273	SPNCRNA.273	1.91109	-1.37723	-4.09517	0.744608	-1.84961	0.0643704	0.099099
SPNCRNA.1605	SPNCRNA.1605	SPNCRNA.1605	36.442	-1.37833	-1.57595	0.48901	-2.81862	0.00482305	0.00961859
SPNCRNA.807	SPNCRNA.807	SPNCRNA.807	141.723	-1.37921	-1.60224	0.559453	-2.46529	0.0136903	0.0247737
SPSNORNA.27	SPSNORNA.27	SPSNORNA.27	40.6289	-1.39717	-1.76055	0.6378	-2.1906	0.0284806	0.0477911
SPNCRNA.709	SPNCRNA.709	SPNCRNA.709	85.6634	-1.39769	-1.49925	0.37895	-3.68833	0.000225735	0.000571403
SPNCRNA.696	SPNCRNA.696	SPNCRNA.696	96.9043	-1.39991	-1.47943	0.328598	-4.26025	2.04199e-05	6.10588e-05
SPNCRNA.619	SPNCRNA.619	SPNCRNA.619	149.505	-1.41592	-1.48633	0.314902	-4.49638	6.91207e-06	2.22471e-05
SPNCRNA.117	SPNCRNA.117	SPNCRNA.117	7.67305	-1.41925	-1.86459	0.655454	-2.1653	0.0303649	0.0506251
SPNCRNA.954	SPNCRNA.954	SPNCRNA.954	235.015	-1.42054	-1.46313	0.255004	-5.57064	2.5381e-08	1.13355e-07
SPNCRNA.766	SPNCRNA.766	SPNCRNA.766	92.2704	-1.42302	-1.47185	0.304445	-4.67416	2.95165e-06	9.97288e-06
SPNCRNA.776	SPNCRNA.776	SPNCRNA.776	141.452	-1.42847	-1.52507	0.375899	-3.80014	0.000144614	0.000378247
SPNCRNA.963	SPNCRNA.963	SPNCRNA.963	58.464	-1.43365	-1.58371	0.466597	-3.07257	0.00212221	0.0045516
SPBTRNALYS.07	SPBTRNALYS.07	SPBTRNALYS.07	1.74644	-1.43376	-3.90504	0.758375	-1.89057	0.0586818	0.0912654
SPBTRNALYS.08	SPBTRNALYS.08	SPBTRNALYS.08	1.74644	-1.43376	-3.90504	0.758375	-1.89057	0.0586818	0.0912654
SPNCRNA.1676	SPNCRNA.1676	SPNCRNA.1676	24.2334	-1.43605	-1.64894	0.486743	-2.95033	0.00317437	0.00657044
SPNCRNA.1615	SPNCRNA.1615	SPNCRNA.1615	172.001	-1.43781	-1.51162	0.329154	-4.3682	1.25275e-05	3.86489e-05
SPNCRNA.929	SPNCRNA.929	SPNCRNA.929	30.5993	-1.43791	-1.72761	0.545761	-2.63468	0.00842156	0.0159795
SPNCRNA.1374	SPNCRNA.1374	SPNCRNA.1374	123.098	-1.45559	-1.67493	0.522616	-2.7852	0.00534953	0.0105811
SPNCRNA.1617	SPNCRNA.1617	SPNCRNA.1617	13.4654	-1.45695	-1.89023	0.711092	-2.04889	0.0404732	0.0655558
SPNCRNA.56	SPNCRNA.56	SPNCRNA.56	58.1265	-1.45957	-1.61506	0.439577	-3.32039	0.000898902	0.00204652
SPNCRNA.897	SPNCRNA.897	SPNCRNA.897	270.303	-1.46538	-1.6205	0.394209	-3.71726	0.000201398	0.000514267
SPNCRNA.1655	SPNCRNA.1655	SPNCRNA.1655	392.506	-1.48507	-1.54547	0.308907	-4.80751	1.52821e-06	5.37101e-06
SPSNORNA.25	SPSNORNA.25	SPSNORNA.25	76.051	-1.48523	-1.57263	0.351657	-4.22352	2.40518e-05	7.13393e-05
SPNCRNA.675	SPNCRNA.675	SPNCRNA.675	224.303	-1.48859	-1.62621	0.405851	-3.66782	0.000244631	0.000617003
SPNCRNA.348	SPNCRNA.348	SPNCRNA.348	7.05417	-1.49321	-2.46724	0.711455	-2.09881	0.035834	0.0588316
SPNCRNA.166	SPNCRNA.166	SPNCRNA.166	4.45896	-1.49787	-3.01184	0.750469	-1.99591	0.0459438	0.0733465
SPNCRNA.379	SPNCRNA.379	SPNCRNA.379	34.3331	-1.50793	-1.60622	0.380155	-3.96661	7.29018e-05	0.000200659
SPNCRNA.1119	SPNCRNA.1119	SPNCRNA.1119	90.7003	-1.50809	-1.58715	0.32784	-4.60008	4.22335e-06	1.39528e-05
SPNCRNA.1690	SPNCRNA.1690	SPNCRNA.1690	388.469	-1.51272	-1.55578	0.254455	-5.94496	2.76533e-09	1.39543e-08
SPNCRNA.449	SPNCRNA.449	SPNCRNA.449	3.65386	-1.51363	-2.32913	0.761598	-1.98744	0.0468738	0.0747289
SPNCRNA.46	SPNCRNA.46	SPNCRNA.46	3.11318	-1.51759	-4.23349	0.764979	-1.98383	0.0472749	0.0752653
SPNCRNA.1466	SPNCRNA.1466	SPNCRNA.1466	83.2825	-1.51827	-1.62105	0.381508	-3.97966	6.9014e-05	0.000190859
SPNCRNA.676	SPNCRNA.676	SPNCRNA.676	18.1238	-1.52591	-2.01087	0.641291	-2.37944	0.0173389	0.0305909
SPNCRNA.1268	SPNCRNA.1268	SPNCRNA.1268	73.5793	-1.52718	-1.62466	0.351442	-4.34547	1.3898e-05	4.26329e-05
SPNCRNA.1596	SPNCRNA.1596	SPNCRNA.1596	26.7388	-1.53122	-1.7624	0.539887	-2.83618	0.00456567	0.00916279
SPSNORNA.05	SPSNORNA.05	SPSNORNA.05	75.5971	-1.53572	-1.93442	0.645757	-2.37816	0.0173992	0.0306678
SPNCRNA.680	SPNCRNA.680	SPNCRNA.680	231.611	-1.55293	-1.70416	0.421142	-3.68743	0.000226526	0.0005732
SPNCRNA.1315	SPNCRNA.1315	SPNCRNA.1315	14.7889	-1.5542	-1.93982	0.606457	-2.56276	0.0103845	0.0192906
SPNCRNA.22	SPNCRNA.22	SPNCRNA.22	26.1962	-1.55651	-2.31009	0.637871	-2.44017	0.0146804	0.0263877
SPNCRNA.169	SPNCRNA.169	SPNCRNA.169	8.39626	-1.55788	-3.04521	0.74108	-2.10218	0.0355379	0.0584004
SPNCRNA.856	SPNCRNA.856	SPNCRNA.856	22.5715	-1.56373	-1.89245	0.530002	-2.95042	0.00317339	0.00657037
SPNCRNA.628	SPNCRNA.628	SPNCRNA.628	56.5706	-1.56966	-1.70153	0.377613	-4.15679	3.22753e-05	9.44887e-05
SPNCRNA.1442	SPNCRNA.1442	SPNCRNA.1442	29.0477	-1.57194	-1.9843	0.623539	-2.521	0.0117023	0.0215044
SPNCRNA.405	SPNCRNA.405	SPNCRNA.405	26.4875	-1.57615	-1.81084	0.487499	-3.23314	0.00122439	0.00272979
SPNCRNA.723	SPNCRNA.723	SPNCRNA.723	102.039	-1.58205	-1.71428	0.409804	-3.86051	0.000113152	0.000303213
SPSNORNA.04	SPSNORNA.04	SPSNORNA.04	11.2661	-1.59195	-2.13873	0.624445	-2.54939	0.0107912	0.0199983
SPNCRNA.661	SPNCRNA.661	SPNCRNA.661	97.321	-1.5943	-1.82384	0.534573	-2.98239	0.00286008	0.00598367
SPNCRNA.412	SPNCRNA.412	SPNCRNA.412	44.9686	-1.5947	-2.08097	0.678356	-2.35083	0.0187315	0.0327849
SPNCRNA.168	SPNCRNA.168	SPNCRNA.168	15.4644	-1.59719	-1.94027	0.595769	-2.68089	0.00734277	0.014128
SPSNORNA.09	SPSNORNA.09	SPSNORNA.09	82.2308	-1.60957	-1.74064	0.402054	-4.00336	6.24479e-05	0.000173731
SPNCRNA.392	SPNCRNA.392	SPNCRNA.392	5.65524	-1.61031	-2.91534	0.745502	-2.16003	0.0307705	0.051228
SPNCRNA.786	SPNCRNA.786	SPNCRNA.786	85.6456	-1.61092	-1.71321	0.365374	-4.40896	1.0387e-05	3.24897e-05
SPNCRNA.403	SPNCRNA.403	SPNCRNA.403	18.8322	-1.61408	-2.20957	0.745842	-2.1641	0.0304564	0.0507533
SPNCRNA.145	SPNCRNA.145	SPNCRNA.145	49.455	-1.61725	-1.77341	0.397943	-4.06402	4.82347e-05	0.000136636
SPNCRNA.877	SPNCRNA.877	SPNCRNA.877	6.94848	-1.61847	-2.76933	0.723897	-2.23577	0.0253666	0.043072
SPSNORNA.19	SPSNORNA.19	SPSNORNA.19	13.1961	-1.628	-2.10206	0.684077	-2.37985	0.0173198	0.0305896
SPNCRNA.192	SPNCRNA.192	SPNCRNA.192	18.1724	-1.63142	-1.95717	0.565629	-2.88425	0.00392346	0.00797693
SPNCRNA.1198	SPNCRNA.1198	SPNCRNA.1198	123.245	-1.63149	-1.69704	0.269525	-6.05321	1.41989e-09	7.36701e-09
SPNCRNA.1089	SPNCRNA.1089	SPNCRNA.1089	87.1583	-1.63325	-1.73912	0.376448	-4.33859	1.43398e-05	4.38726e-05
SPNCRNA.1271	SPNCRNA.1271	SPNCRNA.1271	100.39	-1.63454	-1.89254	0.525811	-3.10861	0.00187967	0.00406758
SPNCRNA.642	SPNCRNA.642	SPNCRNA.642	33.1069	-1.64008	-1.82654	0.458096	-3.5802	0.00034333	0.000841952
SPNCRNA.1599	SPNCRNA.1599	SPNCRNA.1599	777.095	-1.64171	-1.71052	0.298332	-5.50296	3.73467e-08	1.63456e-07
SPNCRNA.885	SPNCRNA.885	SPNCRNA.885	186.776	-1.64735	-1.79318	0.421464	-3.90864	9.28156e-05	0.000252
SPNCRNA.173	SPNCRNA.173	SPNCRNA.173	4.23222	-1.66584	-2.8471	0.739022	-2.25412	0.0241887	0.0413128
SPATRNATYR.01	SPATRNATYR.01	SPATRNATYR.01	3.93431	-1.66905	-2.90234	0.736874	-2.26504	0.0235102	0.0402128
SPSNORNA.07	SPSNORNA.07	SPSNORNA.07	5.39796	-1.69413	-3.63052	0.746712	-2.26879	0.0232811	0.0399089
SPNCRNA.1182	SPNCRNA.1182	SPNCRNA.1182	54.9749	-1.69953	-1.96038	0.521476	-3.25909	0.00111772	0.00250556
SPNCRNA.926	SPNCRNA.926	SPNCRNA.926	106.024	-1.70252	-2.30337	0.661837	-2.57241	0.0100992	0.0188106
SPNCRNA.1208	SPNCRNA.1208	SPNCRNA.1208	159.344	-1.70335	-2.00477	0.532347	-3.1997	0.00137572	0.00304583
SPNCRNA.1425	SPNCRNA.1425	SPNCRNA.1425	10.589	-1.70593	-2.43818	0.641785	-2.65811	0.00785811	0.0150492
SPSNORNA.29	SPSNORNA.29	SPSNORNA.29	215.499	-1.70846	-1.88854	0.441562	-3.86914	0.00010922	0.00029335
SPNCRNA.733	SPNCRNA.733	SPNCRNA.733	81.0371	-1.70879	-1.95129	0.508446	-3.36081	0.00077714	0.00179147
SPNCRNA.1455	SPNCRNA.1455	SPNCRNA.1455	33.3372	-1.72466	-1.95181	0.451627	-3.81877	0.000134118	0.000352941
SPNCRNA.1316	SPNCRNA.1316	SPNCRNA.1316	284.127	-1.74373	-1.83838	0.341613	-5.1044	3.3184e-07	1.27033e-06
SPNCRNA.17	SPNCRNA.17	SPNCRNA.17	14.0622	-1.74451	-2.24958	0.584503	-2.98461	0.00283943	0.00594936
SPNCRNA.301	SPNCRNA.301	SPNCRNA.301	46.0292	-1.74831	-1.95548	0.512166	-3.41355	0.000641219	0.00150594
SPNCRNA.1662	SPNCRNA.1662	SPNCRNA.1662	204.381	-1.75431	-1.8072	0.238032	-7.37009	1.70517e-13	1.38513e-12
SPNCRNA.1483	SPNCRNA.1483	SPNCRNA.1483	192.797	-1.75866	-1.84786	0.330244	-5.32535	1.00759e-07	4.1211e-07
SPNCRNA.1308	SPNCRNA.1308	SPNCRNA.1308	108.538	-1.75876	-1.98897	0.514183	-3.4205	0.00062505	0.00146994
SPSNORNA.46	SPSNORNA.46	SPSNORNA.46	43.8695	-1.76013	-2.099	0.564587	-3.11756	0.00182357	0.0039523
SPNCRNA.1353	SPNCRNA.1353	SPNCRNA.1353	178.206	-1.76211	-1.88016	0.368102	-4.78702	1.69274e-06	5.89886e-06
SPNCRNA.921	SPNCRNA.921	SPNCRNA.921	95.9424	-1.76773	-2.00954	0.525615	-3.36316	0.000770548	0.00177979
SPNCRNA.564	SPNCRNA.564	SPNCRNA.564	254.98	-1.76789	-1.95123	0.450392	-3.92522	8.66494e-05	0.000235991
SPNCRNA.720	SPNCRNA.720	SPNCRNA.720	21.7168	-1.77167	-2.05703	0.553522	-3.20073	0.00137082	0.00303594
SPNCRNA.1495	SPNCRNA.1495	SPNCRNA.1495	48.3774	-1.79022	-2.05903	0.468175	-3.82382	0.000131401	0.000346668
SPNCRNA.1141	SPNCRNA.1141	SPNCRNA.1141	17.0068	-1.80848	-1.98989	0.499286	-3.62213	0.00029219	0.000726476
SPNCRNA.520	SPNCRNA.520	SPNCRNA.520	35.0514	-1.81087	-2.06399	0.489092	-3.70251	0.000213478	0.000542341
SPNCRNA.227	SPNCRNA.227	SPNCRNA.227	91.4244	-1.83765	-2.09943	0.531786	-3.45562	0.000549028	0.00130166
SPNCRNA.846	SPNCRNA.846	SPNCRNA.846	269.531	-1.841	-2.06387	0.450149	-4.08975	4.31835e-05	0.000123657
SPNCRNA.1639	SPNCRNA.1639	SPNCRNA.1639	111.829	-1.85099	-2.29343	0.612394	-3.02255	0.00250654	0.00530592
SPSNORNA.23	SPSNORNA.23	SPSNORNA.23	8.75532	-1.85224	-4.95481	0.744687	-2.48727	0.0128726	0.0234273
SPATRNAPRO.02	SPATRNAPRO.02	SPATRNAPRO.02	3.78124	-1.86765	-3.16393	0.748513	-2.49515	0.0125903	0.0229673
SPNCRNA.1644	SPNCRNA.1644	SPNCRNA.1644	853.507	-1.8712	-1.92104	0.24537	-7.62607	2.42025e-14	2.17187e-13
SPNCRNA.668	SPNCRNA.668	SPNCRNA.668	158.622	-1.87218	-2.02497	0.34264	-5.46397	4.656e-08	2.00271e-07
SPNCRNA.130	SPNCRNA.130	SPNCRNA.130	1099.26	-1.89225	-2.97241	0.535173	-3.53578	0.00040658	0.00098293
SPNCRNA.284	SPNCRNA.284	SPNCRNA.284	6.85791	-1.90599	-2.597	0.703113	-2.71079	0.00671238	0.0130262
SPNCRNA.1390	SPNCRNA.1390	SPNCRNA.1390	86.8725	-1.93106	-2.10339	0.375281	-5.14563	2.66625e-07	1.03714e-06
SPNCRNA.467	SPNCRNA.467	SPNCRNA.467	4.35117	-1.93465	-4.17092	0.747669	-2.58758	0.00966537	0.0180844
SPNCRNA.1037	SPNCRNA.1037	SPNCRNA.1037	260.423	-1.94184	-2.17037	0.472959	-4.10573	4.03045e-05	0.000116195
SPNCRNA.1419	SPNCRNA.1419	SPNCRNA.1419	45.0439	-1.96162	-2.3417	0.572591	-3.42586	0.000612851	0.00144271
SPNCRNA.613	SPNCRNA.613	SPNCRNA.613	30.0744	-1.96862	-2.47046	0.685187	-2.87312	0.00406444	0.0082468
SPNCRNA.1337	SPNCRNA.1337	SPNCRNA.1337	104.378	-1.96982	-2.31496	0.549735	-3.58322	0.00033939	0.000833168
SPNCRNA.1269	SPNCRNA.1269	SPNCRNA.1269	233.619	-1.97633	-2.03693	0.264125	-7.48254	7.28992e-14	6.20264e-13
SPNCRNA.915	SPNCRNA.915	SPNCRNA.915	25.2353	-1.98701	-2.31564	0.55727	-3.56562	0.000362994	0.000885519
SPBTRNAASN.04	SPBTRNAASN.04	SPBTRNAASN.04	5.19746	-2.00498	-4.35277	0.761767	-2.63201	0.00848815	0.016084
SPNCRNA.1088	SPNCRNA.1088	SPNCRNA.1088	53.9823	-2.01042	-2.14784	0.377732	-5.32235	1.02434e-07	4.18474e-07
SPNCRNA.1409	SPNCRNA.1409	SPNCRNA.1409	67.3658	-2.01587	-2.2955	0.482564	-4.17741	2.94846e-05	8.67666e-05
SPNCRNA.645	SPNCRNA.645	SPNCRNA.645	188.056	-2.02135	-2.38697	0.574423	-3.51891	0.000433322	0.00104361
SPNCRNA.123	SPNCRNA.123	SPNCRNA.123	207.023	-2.02464	-2.10418	0.293428	-6.89996	5.20157e-12	3.57717e-11
SPNCRNA.1277	SPNCRNA.1277	SPNCRNA.1277	147.954	-2.04028	-2.49982	0.650994	-3.1341	0.00172385	0.00375127
SPBTRNAARG.05	SPBTRNAARG.05	SPBTRNAARG.05	2.24166	-2.10943	-4.86969	0.762216	-2.7675	0.00564881	0.0111164
SPNCRNA.499	SPNCRNA.499	SPNCRNA.499	14.9863	-2.11073	-3.05033	0.675055	-3.12675	0.00176751	0.0038403
SPNCRNA.780	SPNCRNA.780	SPNCRNA.780	48.6241	-2.11296	-2.31031	0.442474	-4.77533	1.79408e-06	6.22455e-06
SPNCRNA.1069	SPNCRNA.1069	SPNCRNA.1069	355.512	-2.13526	-2.26092	0.323206	-6.60652	3.93463e-11	2.43099e-10
SPNCRNA.24	SPNCRNA.24	SPNCRNA.24	20.3127	-2.14035	-2.49662	0.535452	-3.99727	6.40773e-05	0.000177699
SPNCRNA.944	SPNCRNA.944	SPNCRNA.944	12.4591	-2.14467	-2.50988	0.593538	-3.61337	0.000302241	0.000750398
SPNCRNA.692	SPNCRNA.692	SPNCRNA.692	153.108	-2.15229	-2.41865	0.484902	-4.43862	9.05387e-06	2.85882e-05
SPNCRNA.437	SPNCRNA.437	SPNCRNA.437	22.2201	-2.16083	-2.568	0.561976	-3.84505	0.000120528	0.000321132
SPNCRNA.849	SPNCRNA.849	SPNCRNA.849	136.122	-2.17257	-2.27	0.290744	-7.47244	7.87229e-14	6.64962e-13
SPRRNA.54	SPRRNA.54	SPRRNA.54	16.2799	-2.19183	-2.6417	0.547887	-4.00052	6.3204e-05	0.000175625
SPCTRNAPHE.04	SPCTRNAPHE.04	SPCTRNAPHE.04	5.24011	-2.19348	-3.49865	0.723851	-3.03029	0.00244318	0.00518278
SPNCRNA.1626	SPNCRNA.1626	SPNCRNA.1626	1150.51	-2.1974	-2.41727	0.437333	-5.02455	5.04608e-07	1.88427e-06
SPNCRNA.1130	SPNCRNA.1130	SPNCRNA.1130	39.4586	-2.2086	-2.43173	0.427182	-5.17017	2.33884e-07	9.17949e-07
SPNCRNA.1643	SPNCRNA.1643	SPNCRNA.1643	826.279	-2.21453	-2.3986	0.399273	-5.5464	2.91611e-08	1.29564e-07
SPNCRNA.121	SPNCRNA.121	SPNCRNA.121	9.55025	-2.22328	-3.33425	0.748864	-2.96887	0.00298899	0.00621618
SPNCRNA.419	SPNCRNA.419	SPNCRNA.419	143.668	-2.23005	-2.35015	0.300729	-7.4155	1.21171e-13	1.0065e-12
SPNCRNA.1683	SPNCRNA.1683	SPNCRNA.1683	90.9625	-2.26429	-3.07997	0.592711	-3.82023	0.00013333	0.000351094
SPNCRNA.973	SPNCRNA.973	SPNCRNA.973	39.9499	-2.27787	-2.55691	0.433456	-5.25515	1.47903e-07	5.92121e-07
SPNCRNA.903	SPNCRNA.903	SPNCRNA.903	27.3555	-2.29715	-2.62894	0.49116	-4.677	2.91103e-06	9.84989e-06
SPNCRNA.804	SPNCRNA.804	SPNCRNA.804	73.9759	-2.3642	-2.67931	0.471159	-5.01783	5.2259e-07	1.94829e-06
SPSNORNA.13	SPSNORNA.13	SPSNORNA.13	13.1242	-2.37734	-2.85079	0.571974	-4.15638	3.23335e-05	9.46196e-05
SPNCRNA.488	SPNCRNA.488	SPNCRNA.488	20.9381	-2.41927	-3.35795	0.649986	-3.72203	0.000197628	0.000505008
SPNCRNA.789	SPNCRNA.789	SPNCRNA.789	165.005	-2.45793	-2.66538	0.400393	-6.13879	8.31549e-10	4.39596e-09
SPNCRNA.721	SPNCRNA.721	SPNCRNA.721	59.0087	-2.47856	-2.70848	0.396374	-6.25308	4.02426e-10	2.19374e-09
SPNCRNA.837	SPNCRNA.837	SPNCRNA.837	567.693	-2.54414	-2.71744	0.355646	-7.15358	8.45464e-13	6.41342e-12
SPNCRNA.855	SPNCRNA.855	SPNCRNA.855	14.4003	-2.55225	-3.17596	0.594784	-4.29106	1.77823e-05	5.35845e-05
SPNCRNA.706	SPNCRNA.706	SPNCRNA.706	174.728	-2.56724	-2.75571	0.378106	-6.78975	1.12326e-11	7.45359e-11
SPNCRNA.321	SPNCRNA.321	SPNCRNA.321	53.9149	-2.59387	-2.98947	0.482327	-5.37783	7.53903e-08	3.14794e-07
SPNCRNA.1230	SPNCRNA.1230	SPNCRNA.1230	176.533	-2.60048	-3.09779	0.551392	-4.71621	2.4028e-06	8.20565e-06
SPNCRNA.543	SPNCRNA.543	SPNCRNA.543	7.2245	-2.63356	-4.85867	0.7212	-3.65164	0.000260575	0.00065509
SPNCRNA.1096	SPNCRNA.1096	SPNCRNA.1096	622.588	-2.67731	-2.82866	0.354488	-7.55261	4.26633e-14	3.73451e-13
SPNCRNA.1444	SPNCRNA.1444	SPNCRNA.1444	17.2235	-2.68839	-3.82404	0.634578	-4.2365	2.27031e-05	6.75104e-05
SPNCRNA.605	SPNCRNA.605	SPNCRNA.605	947.229	-2.69819	-3.12443	0.508627	-5.30485	1.12764e-07	4.56936e-07
SPNCRNA.188	SPNCRNA.188	SPNCRNA.188	12.5206	-2.70094	-3.52519	0.614674	-4.39411	1.11227e-05	3.46205e-05
SPNCRNA.1379	SPNCRNA.1379	SPNCRNA.1379	78.7894	-2.72756	-3.09597	0.46055	-5.92241	3.17252e-09	1.58717e-08
SPNCRNA.1424	SPNCRNA.1424	SPNCRNA.1424	27.9814	-2.7279	-3.04863	0.497409	-5.48422	4.15298e-08	1.80297e-07
SPNCRNA.292	SPNCRNA.292	SPNCRNA.292	12.7067	-2.79077	-5.28871	0.712008	-3.91957	8.87054e-05	0.000241309
SPNCRNA.293	SPNCRNA.293	SPNCRNA.293	714.147	-2.82384	-3.09279	0.31076	-9.0869	1.01907e-19	1.55281e-18
SPNCRNA.1311	SPNCRNA.1311	SPNCRNA.1311	720.197	-2.85597	-3.12721	0.311418	-9.17086	4.69248e-20	7.32571e-19
SPNCRNA.249	SPNCRNA.249	SPNCRNA.249	39.2991	-2.87018	-3.53226	0.549085	-5.2272	1.72092e-07	6.8543e-07
SPNCRNA.1602	SPNCRNA.1602	SPNCRNA.1602	384.396	-2.88705	-3.09536	0.383442	-7.5293	5.10149e-14	4.42677e-13
SPNCRNA.1487	SPNCRNA.1487	SPNCRNA.1487	276.224	-2.90264	-3.60932	0.603913	-4.80638	1.53687e-06	5.39873e-06
SPNCRNA.1073	SPNCRNA.1073	SPNCRNA.1073	102.396	-2.91638	-3.12939	0.354588	-8.22468	1.95719e-16	2.19368e-15
SPNCRNA.1192	SPNCRNA.1192	SPNCRNA.1192	85.668	-2.9724	-4.02812	0.670677	-4.43194	9.33871e-06	2.94211e-05
SPNCRNA.767	SPNCRNA.767	SPNCRNA.767	96.7305	-2.98973	-3.26401	0.416064	-7.18574	6.68441e-13	5.10937e-12
SPNCRNA.264	SPNCRNA.264	SPNCRNA.264	16.5198	-3.01679	-4.4544	0.615903	-4.89816	9.67362e-07	3.49289e-06
SPNCRNA.1307	SPNCRNA.1307	SPNCRNA.1307	161.99	-3.02524	-3.59104	0.546544	-5.53522	3.10835e-08	1.37246e-07
SPNCRNA.1101	SPNCRNA.1101	SPNCRNA.1101	268.024	-3.09175	-3.27285	0.334138	-9.25291	2.18454e-20	3.52044e-19
SPNCRNA.1139	SPNCRNA.1139	SPNCRNA.1139	160.56	-3.12437	-3.55527	0.416754	-7.49694	6.53269e-14	5.60609e-13
SPNCRNA.756	SPNCRNA.756	SPNCRNA.756	143.359	-3.18525	-3.4004	0.343862	-9.26317	1.98443e-20	3.21276e-19
SPNCRNA.03	SPNCRNA.03	SPNCRNA.03	4372.43	-3.1991	-3.34965	0.31194	-10.2555	1.11789e-24	2.75301e-23
SPNCRNA.1598	SPNCRNA.1598	SPNCRNA.1598	65.0754	-3.26026	-3.72445	0.429919	-7.58342	3.36551e-14	2.98332e-13
SPNCRNA.1310	SPNCRNA.1310	SPNCRNA.1310	43.4496	-3.41733	-4.26364	0.52422	-6.51888	7.08327e-11	4.23422e-10
SPNCRNA.88	SPNCRNA.88	SPNCRNA.88	74.1086	-3.56174	-4.21504	0.560181	-6.35819	2.04149e-10	1.158e-09
SPNCRNA.604	SPNCRNA.604	SPNCRNA.604	232.746	-3.77602	-4.82889	0.522425	-7.22788	4.90586e-13	3.80394e-12
SPNCRNA.277	SPNCRNA.277	SPNCRNA.277	53.5422	-3.80924	-4.54127	0.503754	-7.56171	3.97806e-14	3.49529e-13
SPNCRNA.1696	SPNCRNA.1696	SPNCRNA.1696	620.69	-3.98131	-4.62755	0.501798	-7.93409	2.12045e-15	2.14004e-14
SPNCRNA.532	SPNCRNA.532	SPNCRNA.532	471.042	-3.99493	-4.72658	0.51557	-7.74858	9.29285e-15	8.75933e-14
SPNCRNA.1461	SPNCRNA.1461	SPNCRNA.1461	364.884	-4.18392	-4.74438	0.469599	-8.90956	5.12365e-19	7.16696e-18

## Sheet: Sucrose vs Deficient
Glucose deficient vs Glucose differentially expressed ncRNAs
Geneid	Gene	Description	baseMean	log2FoldChange	lfcMLE	lfcSE	stat	pvalue	padj
SPNCRNA.298	SPNCRNA.298	SPNCRNA.298	658.352	3.79146	4.0758	0.381033	9.95046	2.51018e-23	1.95069e-20
SPNCRNA.1256	SPNCRNA.1256	SPNCRNA.1256	54.6654	3.27777	3.94687	0.561104	5.84164	5.16902e-09	3.57942e-07
SPNCRNA.549	SPNCRNA.549	SPNCRNA.549	55.46	3.27423	3.94482	0.561084	5.83554	5.36173e-09	3.64077e-07
SPNCRNA.07	SPNCRNA.07	SPNCRNA.07	1121.09	2.84978	3.17962	0.478734	5.95274	2.63696e-09	2.09578e-07
SPNCRNA.29	SPNCRNA.29	SPNCRNA.29	1250.09	2.79516	3.04835	0.435578	6.41714	1.38863e-10	1.61867e-08
SPNCRNA.130	SPNCRNA.130	SPNCRNA.130	1099.26	2.16046	2.38955	0.437088	4.94284	7.69912e-07	2.56606e-05
SPNCRNA.940	SPNCRNA.940	SPNCRNA.940	56.164	2.10692	2.52294	0.569593	3.699	0.000216455	0.00248585
SPNCRNA.1048	SPNCRNA.1048	SPNCRNA.1048	80.8402	2.09698	2.24708	0.361789	5.79616	6.78509e-09	4.43504e-07
SPNCRNA.1121	SPNCRNA.1121	SPNCRNA.1121	167.642	2.07691	2.90914	0.627179	3.31151	0.000927941	0.00796045
SPNCRNA.603	SPNCRNA.603	SPNCRNA.603	329.654	2.04452	2.17825	0.331279	6.17159	6.7606e-10	6.56717e-08
SPNCRNA.1071	SPNCRNA.1071	SPNCRNA.1071	5354.38	2.04036	2.17614	0.354731	5.75186	8.82658e-09	5.6121e-07
SPNCRNA.200	SPNCRNA.200	SPNCRNA.200	15.1877	1.70119	2.24274	0.660167	2.57691	0.00996878	0.0474061
SPNCRNA.1318	SPNCRNA.1318	SPNCRNA.1318	682.934	1.66384	1.76179	0.338686	4.91265	8.98549e-07	2.89606e-05
SPNCRNA.1276	SPNCRNA.1276	SPNCRNA.1276	563.163	1.66115	1.8815	0.496616	3.34494	0.000823009	0.00723356
SPNCRNA.1631	SPNCRNA.1631	SPNCRNA.1631	83.7207	1.66022	1.80938	0.428098	3.87814	0.000105256	0.00137343
SPNCRNA.1120	SPNCRNA.1120	SPNCRNA.1120	50.8894	1.56669	1.70968	0.437948	3.57734	0.000347104	0.0035596
SPNCRNA.989	SPNCRNA.989	SPNCRNA.989	326.696	1.52765	1.56149	0.223861	6.82408	8.84916e-12	1.40661e-09
SPNCRNA.32	SPNCRNA.32	SPNCRNA.32	11862.7	1.41325	1.48233	0.329306	4.2916	1.77389e-05	0.000338055
SPNCRNA.801	SPNCRNA.801	SPNCRNA.801	208.074	1.40366	1.50606	0.385199	3.64398	0.000268456	0.00291833
SPNCRNA.428	SPNCRNA.428	SPNCRNA.428	86.0955	1.37074	1.48117	0.41051	3.33911	0.000840479	0.00736631
SPNCRNA.132	SPNCRNA.132	SPNCRNA.132	864.782	1.36015	1.42696	0.326086	4.17113	3.03093e-05	0.000507138
SPNCRNA.836	SPNCRNA.836	SPNCRNA.836	401.2	1.34677	1.58417	0.48275	2.78979	0.00527425	0.0293695
SPNCRNA.293	SPNCRNA.293	SPNCRNA.293	714.147	1.33148	1.35611	0.207606	6.41352	1.422e-10	1.6304e-08
SPNCRNA.1311	SPNCRNA.1311	SPNCRNA.1311	720.197	1.32501	1.34985	0.208912	6.34243	2.26169e-10	2.51084e-08
SPNCRNA.1665	SPNCRNA.1665	SPNCRNA.1665	547.664	1.2851	1.35673	0.33716	3.81153	0.000138108	0.00171568
SPNCRNA.1453	SPNCRNA.1453	SPNCRNA.1453	119.449	1.16982	1.22894	0.321703	3.63634	0.000276543	0.00298479
SPNCRNA.1227	SPNCRNA.1227	SPNCRNA.1227	334.737	1.11054	1.16838	0.342172	3.24555	0.00117223	0.00944533
SPNCRNA.1313	SPNCRNA.1313	SPNCRNA.1313	119.924	1.09697	1.16028	0.361757	3.03233	0.00242672	0.0162572
SPNCRNA.1218	SPNCRNA.1218	SPNCRNA.1218	454.711	1.00283	1.05899	0.330425	3.03496	0.00240567	0.0161471
SPNCRNA.1509	SPNCRNA.1509	SPNCRNA.1509	47.9741	-1.00822	-1.0827	0.393113	-2.5647	0.0103266	0.0486686
SPNCRNA.1616	SPNCRNA.1616	SPNCRNA.1616	430.926	-1.01256	-1.0814	0.362346	-2.79446	0.0051987	0.0290302
SPNCRNA.671	SPNCRNA.671	SPNCRNA.671	544.537	-1.01458	-1.04239	0.248355	-4.08521	4.40369e-05	0.000685956
SPNCRNA.934	SPNCRNA.934	SPNCRNA.934	500.98	-1.02974	-1.05202	0.216633	-4.75337	2.00058e-06	5.6648e-05
SPNCRNA.1504	SPNCRNA.1504	SPNCRNA.1504	257.305	-1.03239	-1.09468	0.351664	-2.93573	0.00332767	0.0207246
SPNCRNA.1692	SPNCRNA.1692	SPNCRNA.1692	125.782	-1.03593	-1.12068	0.400049	-2.58951	0.00961133	0.0461629
SPNCRNA.1297	SPNCRNA.1297	SPNCRNA.1297	212.928	-1.03655	-1.09584	0.345688	-2.9985	0.00271311	0.0177839
SPNCRNA.1407	SPNCRNA.1407	SPNCRNA.1407	319.505	-1.04314	-1.09069	0.327399	-3.18614	0.00144186	0.0110193
SPNCRNA.1026	SPNCRNA.1026	SPNCRNA.1026	134.459	-1.04813	-1.13299	0.408546	-2.56552	0.0103022	0.0486192
SPNCRNA.767	SPNCRNA.767	SPNCRNA.767	96.7305	-1.05017	-1.11396	0.36826	-2.8517	0.00434857	0.0253027
SPNCRNA.764	SPNCRNA.764	SPNCRNA.764	104.648	-1.05217	-1.13569	0.388747	-2.70657	0.00679827	0.0357497
SPNCRNA.1644	SPNCRNA.1644	SPNCRNA.1644	853.507	-1.05526	-1.07995	0.235685	-4.47741	7.55556e-06	0.0001742
SPNCRNA.1042	SPNCRNA.1042	SPNCRNA.1042	311.84	-1.05586	-1.12563	0.367737	-2.87125	0.00408851	0.0241105
SPNCRNA.1493	SPNCRNA.1493	SPNCRNA.1493	58.2077	-1.05676	-1.10738	0.339856	-3.10943	0.00187447	0.0134462
SPNCRNA.651	SPNCRNA.651	SPNCRNA.651	230.875	-1.05765	-1.12157	0.335355	-3.15381	0.00161155	0.0120034
SPNCRNA.45	SPNCRNA.45	SPNCRNA.45	34.0568	-1.06258	-1.15025	0.403674	-2.63226	0.00848179	0.0422218
SPNCRNA.1060	SPNCRNA.1060	SPNCRNA.1060	115.304	-1.06299	-1.11405	0.325711	-3.26359	0.00110009	0.00901817
SPNCRNA.947	SPNCRNA.947	SPNCRNA.947	112.703	-1.07935	-1.13511	0.337602	-3.1971	0.00138818	0.0107638
SPNCRNA.1222	SPNCRNA.1222	SPNCRNA.1222	114.575	-1.08051	-1.12621	0.294136	-3.6735	0.000239247	0.00266448
SPNCRNA.1521	SPNCRNA.1521	SPNCRNA.1521	52.1042	-1.0821	-1.17618	0.377808	-2.86415	0.0041813	0.0245748
SPNCRNA.976	SPNCRNA.976	SPNCRNA.976	65.4929	-1.08276	-1.1476	0.349575	-3.09735	0.00195259	0.013797
SPNCRNA.1581	SPNCRNA.1581	SPNCRNA.1581	214.351	-1.08683	-1.12651	0.295466	-3.67837	0.00023473	0.00263093
SPNCRNA.706	SPNCRNA.706	SPNCRNA.706	174.728	-1.08814	-1.13518	0.331575	-3.28174	0.0010317	0.00857992
SPNCRNA.1650	SPNCRNA.1650	SPNCRNA.1650	106.949	-1.09025	-1.1749	0.397742	-2.7411	0.00612346	0.0330459
SPNCRNA.984	SPNCRNA.984	SPNCRNA.984	122.311	-1.09285	-1.12689	0.263766	-4.14327	3.42385e-05	0.000558192
SPNCRNA.681	SPNCRNA.681	SPNCRNA.681	193.171	-1.10021	-1.1244	0.230163	-4.78012	1.75194e-06	5.10545e-05
SPNCRNA.445	SPNCRNA.445	SPNCRNA.445	917.369	-1.10868	-1.14433	0.268721	-4.12576	3.69518e-05	0.000592754
SPNCRNA.1532	SPNCRNA.1532	SPNCRNA.1532	219	-1.11312	-1.14454	0.266024	-4.18428	2.8607e-05	0.000485625
SPNCRNA.1498	SPNCRNA.1498	SPNCRNA.1498	287.624	-1.11328	-1.13243	0.200603	-5.54967	2.86211e-08	1.52806e-06
SPNCRNA.1334	SPNCRNA.1334	SPNCRNA.1334	130.697	-1.11434	-1.18998	0.395187	-2.81978	0.00480567	0.0273927
SPNCRNA.1241	SPNCRNA.1241	SPNCRNA.1241	81.0705	-1.11527	-1.15077	0.274087	-4.06905	4.72056e-05	0.000725617
SPNCRNA.1474	SPNCRNA.1474	SPNCRNA.1474	115.634	-1.12873	-1.2232	0.415337	-2.71762	0.0065753	0.0348713
SPNCRNA.1316	SPNCRNA.1316	SPNCRNA.1316	284.127	-1.13472	-1.18306	0.31557	-3.59579	0.000323404	0.0033659
SPSNORNA.25	SPSNORNA.25	SPSNORNA.25	76.051	-1.13701	-1.18982	0.33092	-3.4359	0.000590586	0.00550741
SPNCRNA.786	SPNCRNA.786	SPNCRNA.786	85.6456	-1.13782	-1.18494	0.316464	-3.5954	0.000323893	0.00336599
SPNCRNA.1351	SPNCRNA.1351	SPNCRNA.1351	537.858	-1.14565	-1.22492	0.389995	-2.9376	0.00330759	0.0206179
SPNCRNA.54	SPNCRNA.54	SPNCRNA.54	64.3851	-1.14672	-1.19163	0.288427	-3.97576	7.01537e-05	0.000985251
SPNCRNA.1128	SPNCRNA.1128	SPNCRNA.1128	77.3434	-1.14812	-1.23473	0.367697	-3.12245	0.00179351	0.0130501
SPNCRNA.771	SPNCRNA.771	SPNCRNA.771	205.074	-1.14936	-1.22181	0.360391	-3.18919	0.00142672	0.0109653
SPNCRNA.615	SPNCRNA.615	SPNCRNA.615	159.872	-1.15603	-1.28433	0.441316	-2.6195	0.00880585	0.0435474
SPNCRNA.159	SPNCRNA.159	SPNCRNA.159	160.75	-1.16818	-1.20574	0.277587	-4.20834	2.57251e-05	0.000450931
SPNCRNA.442	SPNCRNA.442	SPNCRNA.442	210.779	-1.17042	-1.20057	0.24705	-4.7376	2.16265e-06	6.07454e-05
SPNCRNA.1101	SPNCRNA.1101	SPNCRNA.1101	268.024	-1.18194	-1.22221	0.288077	-4.10286	4.08081e-05	0.000647193
SPNCRNA.1690	SPNCRNA.1690	SPNCRNA.1690	388.469	-1.18634	-1.2166	0.243299	-4.87606	1.08225e-06	3.36412e-05
SPNCRNA.1243	SPNCRNA.1243	SPNCRNA.1243	77.0295	-1.18978	-1.2499	0.32847	-3.62218	0.000292129	0.003091
SPNCRNA.1387	SPNCRNA.1387	SPNCRNA.1387	134.057	-1.19885	-1.25703	0.314967	-3.80626	0.000141086	0.00174338
SPNCRNA.329	SPNCRNA.329	SPNCRNA.329	87.6677	-1.20051	-1.26438	0.329509	-3.64333	0.000269134	0.00291833
SPNCRNA.1102	SPNCRNA.1102	SPNCRNA.1102	63.6057	-1.20062	-1.27542	0.370821	-3.23775	0.00120478	0.00966314
SPNCRNA.1361	SPNCRNA.1361	SPNCRNA.1361	57.2142	-1.20718	-1.27295	0.357119	-3.38032	0.000724006	0.00651698
SPNCRNA.1436	SPNCRNA.1436	SPNCRNA.1436	296.142	-1.20724	-1.25312	0.283336	-4.26081	2.03691e-05	0.000372935
SPNCRNA.1200	SPNCRNA.1200	SPNCRNA.1200	74.4086	-1.20801	-1.29345	0.381928	-3.16293	0.00156187	0.0116957
SPNCRNA.819	SPNCRNA.819	SPNCRNA.819	46.9861	-1.21098	-1.27983	0.341526	-3.5458	0.000391429	0.00392776
SPNCRNA.1477	SPNCRNA.1477	SPNCRNA.1477	63.5062	-1.21652	-1.267	0.306724	-3.96618	7.30347e-05	0.00101754
SPNCRNA.1483	SPNCRNA.1483	SPNCRNA.1483	192.797	-1.2177	-1.26754	0.314774	-3.8685	0.000109508	0.00141049
SPNCRNA.1406	SPNCRNA.1406	SPNCRNA.1406	39.0158	-1.21786	-1.30979	0.383289	-3.17738	0.0014861	0.0112487
SPNCRNA.881	SPNCRNA.881	SPNCRNA.881	69.5208	-1.22438	-1.35771	0.436144	-2.80728	0.00499623	0.0282063
SPSNORNA.50	SPSNORNA.50	SPSNORNA.50	72.4195	-1.22449	-1.37793	0.469522	-2.60795	0.00910864	0.0444855
SPSNORNA.49	SPSNORNA.49	SPSNORNA.49	54.3426	-1.22684	-1.29546	0.354537	-3.46041	0.00053936	0.00511843
SPNCRNA.491	SPNCRNA.491	SPNCRNA.491	42.5529	-1.24084	-1.40075	0.469093	-2.64519	0.00816454	0.0409927
SPNCRNA.1340	SPNCRNA.1340	SPNCRNA.1340	76.8191	-1.24144	-1.30169	0.350544	-3.54146	0.000397919	0.00397578
SPNCRNA.1684	SPNCRNA.1684	SPNCRNA.1684	96.752	-1.24748	-1.31569	0.338074	-3.68997	0.000224285	0.00254949
SPNCRNA.1091	SPNCRNA.1091	SPNCRNA.1091	188.301	-1.2506	-1.37974	0.418881	-2.98557	0.00283049	0.0183828
SPNCRNA.1084	SPNCRNA.1084	SPNCRNA.1084	72.1359	-1.25111	-1.32454	0.345765	-3.61838	0.000296454	0.00312259
SPNCRNA.623	SPNCRNA.623	SPNCRNA.623	127.301	-1.255	-1.34047	0.379564	-3.30641	0.000945004	0.00803156
SPNCRNA.756	SPNCRNA.756	SPNCRNA.756	143.359	-1.26217	-1.30052	0.28424	-4.44051	8.97458e-06	0.000198799
SPNCRNA.1343	SPNCRNA.1343	SPNCRNA.1343	305.708	-1.26233	-1.37476	0.431338	-2.92655	0.00342743	0.0211949
SPNCRNA.768	SPNCRNA.768	SPNCRNA.768	80.1035	-1.26354	-1.35065	0.391634	-3.22632	0.00125393	0.00997724
SPSNORNA.47	SPSNORNA.47	SPSNORNA.47	184.035	-1.2655	-1.33154	0.326646	-3.87422	0.000106965	0.00138796
SPNCRNA.1533	SPNCRNA.1533	SPNCRNA.1533	382.432	-1.26602	-1.31002	0.269678	-4.69458	2.6716e-06	7.27048e-05
SPNCRNA.656	SPNCRNA.656	SPNCRNA.656	80.8522	-1.26614	-1.38141	0.414742	-3.05285	0.00226677	0.0155491
SPNCRNA.1402	SPNCRNA.1402	SPNCRNA.1402	121.959	-1.2674	-1.32194	0.300842	-4.21283	2.52189e-05	0.000445406
SPNCRNA.1038	SPNCRNA.1038	SPNCRNA.1038	255.312	-1.27002	-1.42321	0.484657	-2.62046	0.00878105	0.0435256
SPNCRNA.1025	SPNCRNA.1025	SPNCRNA.1025	55.6062	-1.27501	-1.37452	0.398492	-3.19959	0.00137625	0.010695
SPNCRNA.209	SPNCRNA.209	SPNCRNA.209	28.6456	-1.27612	-1.41632	0.462085	-2.76165	0.00575099	0.0314238
SPRRNA.54	SPRRNA.54	SPRRNA.54	16.2799	-1.27616	-1.40892	0.477445	-2.67289	0.00752008	0.038588
SPNCRNA.218	SPNCRNA.218	SPNCRNA.218	83.5565	-1.27677	-1.32595	0.282806	-4.51464	6.3423e-06	0.000151393
SPNCRNA.669	SPNCRNA.669	SPNCRNA.669	183.306	-1.27738	-1.32788	0.284262	-4.49368	7.0002e-06	0.000164846
SPNCRNA.1596	SPNCRNA.1596	SPNCRNA.1596	26.7388	-1.27898	-1.43142	0.477701	-2.67737	0.00742037	0.0381323
SPNCRNA.246	SPNCRNA.246	SPNCRNA.246	140.939	-1.28059	-1.37855	0.385719	-3.32	0.000900159	0.00777248
SPNCRNA.985	SPNCRNA.985	SPNCRNA.985	140.169	-1.28104	-1.37918	0.386128	-3.31765	0.000907793	0.00782873
SPNCRNA.808	SPNCRNA.808	SPNCRNA.808	150.985	-1.2983	-1.39126	0.380112	-3.41558	0.000636461	0.00580366
SPNCRNA.907	SPNCRNA.907	SPNCRNA.907	190.143	-1.30482	-1.353	0.286626	-4.55236	5.30466e-06	0.000131098
SPNCRNA.1583	SPNCRNA.1583	SPNCRNA.1583	172.707	-1.30489	-1.4933	0.464751	-2.80772	0.00498942	0.0282063
SPNCRNA.1681	SPNCRNA.1681	SPNCRNA.1681	38.4984	-1.30881	-1.40712	0.393173	-3.32885	0.000872055	0.00758601
SPSNORNA.42	SPSNORNA.42	SPSNORNA.42	238.084	-1.31936	-1.48113	0.48839	-2.70144	0.00690403	0.0361428
SPNCRNA.261	SPNCRNA.261	SPNCRNA.261	52.3874	-1.3204	-1.37693	0.329114	-4.01199	6.021e-05	0.000879142
SPNCRNA.507	SPNCRNA.507	SPNCRNA.507	149.956	-1.32329	-1.41807	0.380101	-3.4814	0.0004988	0.00480524
SPNCRNA.746	SPNCRNA.746	SPNCRNA.746	60.2403	-1.34341	-1.45975	0.419973	-3.19879	0.00138003	0.0107125
SPNCRNA.765	SPNCRNA.765	SPNCRNA.765	20.9476	-1.34478	-1.53119	0.511587	-2.62864	0.0085726	0.0425829
SPNCRNA.766	SPNCRNA.766	SPNCRNA.766	92.2704	-1.34865	-1.38918	0.26744	-5.04283	4.58698e-07	1.69742e-05
SPNCRNA.1622	SPNCRNA.1622	SPNCRNA.1622	189.592	-1.35577	-1.44158	0.359457	-3.77172	0.000162128	0.00192844
SPNCRNA.42	SPNCRNA.42	SPNCRNA.42	49.0882	-1.35973	-1.53586	0.501974	-2.70877	0.00675331	0.0355581
SPNCRNA.1461	SPNCRNA.1461	SPNCRNA.1461	364.884	-1.36233	-1.45306	0.418825	-3.25276	0.00114292	0.00928403
SPNCRNA.1269	SPNCRNA.1269	SPNCRNA.1269	233.619	-1.36452	-1.39839	0.250838	-5.43986	5.33238e-08	2.6639e-06
SPNCRNA.1490	SPNCRNA.1490	SPNCRNA.1490	84.623	-1.37686	-1.46624	0.349806	-3.93607	8.2827e-05	0.00113587
SPNCRNA.514	SPNCRNA.514	SPNCRNA.514	80.0241	-1.37689	-1.47431	0.363756	-3.78521	0.000153582	0.00186304
SPNCRNA.236	SPNCRNA.236	SPNCRNA.236	69.7006	-1.37959	-1.47093	0.399209	-3.45581	0.000548634	0.00519235
SPNCRNA.941	SPNCRNA.941	SPNCRNA.941	70.5363	-1.38422	-1.46883	0.385106	-3.5944	0.000325142	0.00337395
SPNCRNA.780	SPNCRNA.780	SPNCRNA.780	48.6241	-1.38567	-1.46584	0.407281	-3.40224	0.000668357	0.00607077
SPNCRNA.123	SPNCRNA.123	SPNCRNA.123	207.023	-1.39055	-1.43294	0.280434	-4.95858	7.10121e-07	2.43671e-05
SPNCRNA.506	SPNCRNA.506	SPNCRNA.506	18.4077	-1.40018	-1.60819	0.542842	-2.57936	0.00989849	0.0472238
SPNCRNA.915	SPNCRNA.915	SPNCRNA.915	25.2353	-1.40188	-1.57648	0.517565	-2.7086	0.00675676	0.0355581
SPNCRNA.1688	SPNCRNA.1688	SPNCRNA.1688	97.4429	-1.40572	-1.47623	0.329415	-4.26732	1.97838e-05	0.000365087
SPSNORNA.34	SPSNORNA.34	SPSNORNA.34	78.4132	-1.40689	-1.57585	0.464679	-3.02766	0.00246457	0.0164634
SPNCRNA.727	SPNCRNA.727	SPNCRNA.727	336.871	-1.40806	-1.61154	0.496523	-2.83584	0.00457047	0.0263093
SPNCRNA.709	SPNCRNA.709	SPNCRNA.709	85.6634	-1.4082	-1.48921	0.367041	-3.83662	0.000124737	0.00158045
SPNCRNA.34	SPNCRNA.34	SPNCRNA.34	50.2285	-1.42677	-1.56711	0.417578	-3.41678	0.000633657	0.0057932
SPNCRNA.141	SPNCRNA.141	SPNCRNA.141	34.7594	-1.43014	-1.58471	0.462415	-3.09276	0.00198306	0.0139533
SPNCRNA.538	SPNCRNA.538	SPNCRNA.538	31.1099	-1.43249	-1.58697	0.484994	-2.95363	0.00314062	0.0198603
SPNCRNA.1394	SPNCRNA.1394	SPNCRNA.1394	74.1264	-1.43385	-1.68886	0.521854	-2.74761	0.00600311	0.0326048
SPNCRNA.1284	SPNCRNA.1284	SPNCRNA.1284	63.2671	-1.43469	-1.52254	0.362668	-3.95594	7.62342e-05	0.00105372
SPNCRNA.1696	SPNCRNA.1696	SPNCRNA.1696	620.69	-1.43634	-1.57567	0.471664	-3.04527	0.00232474	0.0157551
SPNCRNA.774	SPNCRNA.774	SPNCRNA.774	41.1864	-1.43701	-1.67542	0.539715	-2.66254	0.00775534	0.0393906
SPNCRNA.515	SPNCRNA.515	SPNCRNA.515	82.7545	-1.43978	-1.74075	0.563619	-2.55453	0.0106332	0.0497115
SPNCRNA.1088	SPNCRNA.1088	SPNCRNA.1088	53.9823	-1.44962	-1.51566	0.327364	-4.42816	9.50385e-06	0.000207071
SPNCRNA.1307	SPNCRNA.1307	SPNCRNA.1307	161.99	-1.45345	-1.6615	0.509443	-2.85301	0.00433072	0.0252199
SPNCRNA.783	SPNCRNA.783	SPNCRNA.783	50.5789	-1.45853	-1.69731	0.536957	-2.71629	0.00660183	0.0349797
SPNCRNA.532	SPNCRNA.532	SPNCRNA.532	471.042	-1.46503	-1.61421	0.480159	-3.05113	0.0022798	0.0156054
SPNCRNA.437	SPNCRNA.437	SPNCRNA.437	22.2201	-1.46569	-1.63787	0.518456	-2.82703	0.00469815	0.0269335
SPNCRNA.1107	SPNCRNA.1107	SPNCRNA.1107	33.8977	-1.4723	-1.61583	0.457126	-3.22077	0.00127845	0.0101048
SPSNORNA.45	SPSNORNA.45	SPSNORNA.45	67.4687	-1.47736	-1.66296	0.472688	-3.12543	0.00177543	0.0129562
SPNCRNA.861	SPNCRNA.861	SPNCRNA.861	120.166	-1.47975	-1.776	0.571071	-2.59119	0.00956451	0.0459982
SPNCRNA.855	SPNCRNA.855	SPNCRNA.855	14.4003	-1.4851	-1.61972	0.540702	-2.74662	0.00602124	0.0326707
SPNCRNA.1004	SPNCRNA.1004	SPNCRNA.1004	132.681	-1.49253	-1.57619	0.340093	-4.3886	1.14081e-05	0.000240743
SPNCRNA.178	SPNCRNA.178	SPNCRNA.178	38.3983	-1.50153	-1.67914	0.455317	-3.29777	0.000974553	0.0081825
SPNCRNA.965	SPNCRNA.965	SPNCRNA.965	78.7846	-1.51159	-1.55854	0.270277	-5.59275	2.23505e-08	1.2919e-06
SPNCRNA.921	SPNCRNA.921	SPNCRNA.921	95.9424	-1.5142	-1.7089	0.507359	-2.98448	0.00284064	0.0183957
SPNCRNA.1669	SPNCRNA.1669	SPNCRNA.1669	30.2804	-1.5169	-1.77078	0.542605	-2.79558	0.00518061	0.0290037
SPNCRNA.168	SPNCRNA.168	SPNCRNA.168	15.4644	-1.51722	-1.72987	0.5379	-2.82064	0.00479279	0.0273862
SPNCRNA.1466	SPNCRNA.1466	SPNCRNA.1466	83.2825	-1.52324	-1.60848	0.364248	-4.18189	2.89098e-05	0.000489576
SPNCRNA.1141	SPNCRNA.1141	SPNCRNA.1141	17.0068	-1.53201	-1.66091	0.475444	-3.22227	0.00127181	0.0100851
SPNCRNA.227	SPNCRNA.227	SPNCRNA.227	91.4244	-1.53293	-1.73354	0.513456	-2.98551	0.00283101	0.0183828
SPNCRNA.1400	SPNCRNA.1400	SPNCRNA.1400	12.1141	-1.54498	-1.8874	0.603463	-2.56019	0.0104614	0.0491384
SPNCRNA.604	SPNCRNA.604	SPNCRNA.604	232.746	-1.54599	-1.64962	0.408981	-3.78009	0.00015677	0.0018807
SPNCRNA.87	SPNCRNA.87	SPNCRNA.87	21.6132	-1.55203	-1.70389	0.429909	-3.61013	0.000306039	0.00319946
SPNCRNA.1089	SPNCRNA.1089	SPNCRNA.1089	87.1583	-1.58244	-1.66915	0.355818	-4.44733	8.69459e-06	0.000194904
SPNCRNA.645	SPNCRNA.645	SPNCRNA.645	188.056	-1.5987	-1.86982	0.557078	-2.8698	0.00410731	0.0242008
SPNCRNA.1094	SPNCRNA.1094	SPNCRNA.1094	1075.53	-1.59916	-1.72086	0.397546	-4.02258	5.75634e-05	0.000845795
SPNCRNA.1220	SPNCRNA.1220	SPNCRNA.1220	45.6402	-1.60146	-1.73737	0.422263	-3.79258	0.000149092	0.00181981
SPNCRNA.601	SPNCRNA.601	SPNCRNA.601	122.91	-1.60578	-1.87054	0.52859	-3.03786	0.00238263	0.0160501
SPNCRNA.893	SPNCRNA.893	SPNCRNA.893	78.7432	-1.61211	-1.72675	0.388131	-4.15353	3.27389e-05	0.000537501
SPSNORNA.04	SPSNORNA.04	SPSNORNA.04	11.2661	-1.62213	-1.84943	0.544768	-2.97766	0.00290456	0.0187576
SPNCRNA.1239	SPNCRNA.1239	SPNCRNA.1239	74.4135	-1.62408	-2.07083	0.626147	-2.59377	0.00949291	0.045757
SPNCRNA.264	SPNCRNA.264	SPNCRNA.264	16.5198	-1.63112	-1.88689	0.526398	-3.09864	0.0019441	0.0137703
SPNCRNA.252	SPNCRNA.252	SPNCRNA.252	18.0137	-1.64303	-1.87603	0.490967	-3.34653	0.000818303	0.00722276
SPSNORNA.35	SPSNORNA.35	SPSNORNA.35	46.9821	-1.64819	-1.93744	0.518545	-3.17849	0.00148044	0.011218
SPNCRNA.1300	SPNCRNA.1300	SPNCRNA.1300	109.555	-1.64923	-1.9278	0.530687	-3.10772	0.00188534	0.0134827
SPNCRNA.1095	SPNCRNA.1095	SPNCRNA.1095	1232.2	-1.65376	-1.78534	0.405015	-4.08322	4.4416e-05	0.000688792
SPNCRNA.427	SPNCRNA.427	SPNCRNA.427	86.4411	-1.66731	-1.74723	0.329699	-5.05707	4.2574e-07	1.60953e-05
SPNCRNA.1423	SPNCRNA.1423	SPNCRNA.1423	38.9063	-1.67109	-2.06293	0.607576	-2.75043	0.0059518	0.0324031
SPNCRNA.425	SPNCRNA.425	SPNCRNA.425	28.3366	-1.67859	-2.21552	0.651647	-2.57592	0.00999749	0.0475017
SPSNORNA.44	SPSNORNA.44	SPSNORNA.44	18.0963	-1.68224	-2.07423	0.605032	-2.78042	0.0054288	0.0300626
SPNCRNA.1182	SPNCRNA.1182	SPNCRNA.1182	54.9749	-1.69912	-1.90458	0.496796	-3.42016	0.000625851	0.0057379
SPNCRNA.117	SPNCRNA.117	SPNCRNA.117	7.67305	-1.7107	-2.09533	0.637047	-2.68535	0.0072453	0.0376196
SPNCRNA.1693	SPNCRNA.1693	SPNCRNA.1693	132.501	-1.71425	-1.91627	0.47699	-3.59389	0.000325779	0.00337555
SPNCRNA.613	SPNCRNA.613	SPNCRNA.613	30.0744	-1.71952	-2.32489	0.673751	-2.55216	0.0107058	0.0499508
SPNCRNA.379	SPNCRNA.379	SPNCRNA.379	34.3331	-1.74033	-1.85599	0.388479	-4.47985	7.46969e-06	0.00017299
SPSNORNA.39	SPSNORNA.39	SPSNORNA.39	23.2838	-1.74574	-1.96407	0.489118	-3.56915	0.000358137	0.00365133
SPNCRNA.1511	SPNCRNA.1511	SPNCRNA.1511	106.864	-1.74758	-2.01176	0.500735	-3.49002	0.00048298	0.00467862
SPNCRNA.823	SPNCRNA.823	SPNCRNA.823	36.2229	-1.80393	-2.02448	0.487237	-3.70235	0.000213608	0.00245719
SPSNORNA.12	SPSNORNA.12	SPSNORNA.12	36.5141	-1.81633	-2.21991	0.595692	-3.04911	0.0022952	0.0156698
SPNCRNA.431	SPNCRNA.431	SPNCRNA.431	34.7993	-1.81678	-2.04753	0.517049	-3.51375	0.000441821	0.00434003
SPNCRNA.1244	SPNCRNA.1244	SPNCRNA.1244	29.2488	-1.81682	-2.33113	0.625022	-2.90682	0.00365125	0.0221916
SPNCRNA.321	SPNCRNA.321	SPNCRNA.321	53.9149	-1.84702	-1.99304	0.416033	-4.43959	9.01284e-06	0.000198851
SPSNORNA.33	SPSNORNA.33	SPSNORNA.33	125.534	-1.84915	-1.92365	0.298676	-6.19114	5.97313e-10	6.05451e-08
SPSNORNA.01	SPSNORNA.01	SPSNORNA.01	7.31393	-1.85347	-2.24806	0.599786	-3.09021	0.00200013	0.0140592
SPNCRNA.1296	SPNCRNA.1296	SPNCRNA.1296	224.261	-1.85593	-1.95801	0.347283	-5.34415	9.08437e-08	4.18001e-06
SPNCRNA.1694	SPNCRNA.1694	SPNCRNA.1694	58.4131	-1.87048	-1.99177	0.373582	-5.00689	5.53167e-07	1.96388e-05
SPNCRNA.664	SPNCRNA.664	SPNCRNA.664	23.3472	-1.87469	-2.07223	0.442679	-4.23487	2.28686e-05	0.000411248
SPNCRNA.520	SPNCRNA.520	SPNCRNA.520	35.0514	-1.87692	-2.07242	0.451529	-4.1568	3.22733e-05	0.000532357
SPNCRNA.444	SPNCRNA.444	SPNCRNA.444	98.5423	-1.87899	-2.09294	0.472547	-3.9763	6.99948e-05	0.000984997
SPNCRNA.923	SPNCRNA.923	SPNCRNA.923	461.756	-1.88237	-2.28904	0.549068	-3.4283	0.000607375	0.00561903
SPSNORNA.32	SPSNORNA.32	SPSNORNA.32	101.198	-1.88437	-2.05731	0.414404	-4.54719	5.43678e-06	0.00013389
SPNCRNA.1397	SPNCRNA.1397	SPNCRNA.1397	186.626	-1.89745	-2.08018	0.411448	-4.61162	3.99534e-06	0.000103879
SPSNORNA.10	SPSNORNA.10	SPSNORNA.10	123.134	-1.91034	-2.27332	0.558561	-3.42011	0.000625968	0.0057379
SPNCRNA.745	SPNCRNA.745	SPNCRNA.745	21.13	-1.9111	-2.3476	0.606687	-3.15006	0.00163236	0.0121068
SPNCRNA.720	SPNCRNA.720	SPNCRNA.720	21.7168	-1.91828	-2.15284	0.525702	-3.64898	0.000263284	0.00288622
SPNCRNA.242	SPNCRNA.242	SPNCRNA.242	48.7446	-1.92774	-2.10947	0.438187	-4.39936	1.0857e-05	0.000232615
SPSNORNA.43	SPSNORNA.43	SPSNORNA.43	20.1266	-1.92907	-2.41343	0.583439	-3.30638	0.000945092	0.00803156
SPNCRNA.277	SPNCRNA.277	SPNCRNA.277	53.5422	-1.93208	-2.04508	0.385071	-5.01745	5.23621e-07	1.86847e-05
SPSNORNA.19	SPSNORNA.19	SPSNORNA.19	13.1961	-1.93246	-2.50905	0.667186	-2.89643	0.00377435	0.0227954
SPNCRNA.1134	SPNCRNA.1134	SPNCRNA.1134	50.4946	-1.95004	-2.17054	0.451589	-4.31818	1.57323e-05	0.000310824
SPNCRNA.403	SPNCRNA.403	SPNCRNA.403	18.8322	-1.95382	-2.81265	0.720085	-2.71332	0.00666132	0.0352149
SPNCRNA.510	SPNCRNA.510	SPNCRNA.510	57.2413	-1.95609	-2.39712	0.586523	-3.33506	0.000852807	0.00744015
SPNCRNA.1301	SPNCRNA.1301	SPNCRNA.1301	21.5083	-1.95639	-2.3539	0.60464	-3.23563	0.00121374	0.00972386
SPNCRNA.901	SPNCRNA.901	SPNCRNA.901	21.4025	-1.97367	-2.55444	0.615657	-3.20579	0.00134694	0.0105139
SPNCRNA.1310	SPNCRNA.1310	SPNCRNA.1310	43.4496	-2.01366	-2.17168	0.425615	-4.73116	2.23238e-06	6.14696e-05
SPNCRNA.1092	SPNCRNA.1092	SPNCRNA.1092	50.9775	-2.01884	-2.14788	0.365694	-5.52058	3.37884e-08	1.75879e-06
SPNCRNA.1673	SPNCRNA.1673	SPNCRNA.1673	113.251	-2.03525	-2.48262	0.584084	-3.48451	0.000493039	0.00475629
SPNCRNA.1602	SPNCRNA.1602	SPNCRNA.1602	384.396	-2.03762	-2.1575	0.366513	-5.55947	2.70593e-08	1.49009e-06
SPNCRNA.301	SPNCRNA.301	SPNCRNA.301	46.0292	-2.05484	-2.30243	0.501914	-4.09401	4.2397e-05	0.000664853
SPNCRNA.274	SPNCRNA.274	SPNCRNA.274	24.2318	-2.05553	-2.42637	0.526973	-3.90063	9.59407e-05	0.00127811
SPNCRNA.942	SPNCRNA.942	SPNCRNA.942	80.9217	-2.06225	-2.43896	0.549213	-3.75492	0.000173398	0.00204856
SPNCRNA.1444	SPNCRNA.1444	SPNCRNA.1444	17.2235	-2.06908	-2.4119	0.563832	-3.66967	0.000242861	0.00269187
SPNCRNA.1293	SPNCRNA.1293	SPNCRNA.1293	71.682	-2.13343	-2.27866	0.361436	-5.90263	3.57745e-09	2.66178e-07
SPNCRNA.1617	SPNCRNA.1617	SPNCRNA.1617	13.4654	-2.15694	-3.199	0.711213	-3.03276	0.00242325	0.0162495
SPNCRNA.516	SPNCRNA.516	SPNCRNA.516	9.08294	-2.19208	-3.07137	0.646168	-3.39244	0.000692736	0.00626778
SPNCRNA.488	SPNCRNA.488	SPNCRNA.488	20.9381	-2.21687	-2.76096	0.613253	-3.61493	0.00030043	0.00315971
SPNCRNA.24	SPNCRNA.24	SPNCRNA.24	20.3127	-2.25691	-2.53203	0.510224	-4.42336	9.71757e-06	0.000210417
SPNCRNA.1308	SPNCRNA.1308	SPNCRNA.1308	108.538	-2.26316	-2.54738	0.501011	-4.51719	6.26658e-06	0.000150097
SPNCRNA.1379	SPNCRNA.1379	SPNCRNA.1379	78.7894	-2.26838	-2.42172	0.384764	-5.8955	3.73552e-09	2.75013e-07
SPNCRNA.523	SPNCRNA.523	SPNCRNA.523	64.6523	-2.31673	-2.48716	0.368062	-6.2944	3.08601e-10	3.37243e-08
SPNCRNA.1096	SPNCRNA.1096	SPNCRNA.1096	622.588	-2.42842	-2.55145	0.342036	-7.0999	1.24849e-12	2.23895e-10
SPNCRNA.136	SPNCRNA.136	SPNCRNA.136	53.2501	-2.43473	-3.18525	0.579754	-4.19959	2.67402e-05	0.000463253
SPNCRNA.287	SPNCRNA.287	SPNCRNA.287	49.247	-2.45944	-3.1089	0.581248	-4.23131	2.32336e-05	0.000415591
SPSNORNA.13	SPSNORNA.13	SPSNORNA.13	13.1242	-2.5586	-2.99911	0.57364	-4.46028	8.18521e-06	0.000186473
SPNCRNA.284	SPNCRNA.284	SPNCRNA.284	6.85791	-2.6046	-3.44251	0.689782	-3.77598	0.000159383	0.00190551
SPNCRNA.1299	SPNCRNA.1299	SPNCRNA.1299	33.6321	-3.10962	-3.58327	0.516545	-6.02004	1.74376e-09	1.46938e-07
SPNCRNA.88	SPNCRNA.88	SPNCRNA.88	74.1086	-3.22446	-3.73672	0.527558	-6.11205	9.83593e-10	8.81955e-08

## Sheet: Sucrose vs Starved
Glucose starved vs Sucrose differentially expressed ncRNAs
Geneid	Gene	Description	baseMean	log2FoldChange	lfcMLE	lfcSE	stat	pvalue	padj
SPNCRNA.1326	SPNCRNA.1326	SPNCRNA.1326	74.9935	8.11058	9.58687	0.568361	14.2701	3.35958e-46	3.30943e-44
SPNCRNA.540	SPNCRNA.540	SPNCRNA.540	114.681	7.01618	9.08738	0.677057	10.3628	3.66229e-25	9.66569e-24
SPNCRNA.603	SPNCRNA.603	SPNCRNA.603	329.654	6.93786	7.25908	0.32887	21.096	8.64809e-99	6.72052e-96
SPNCRNA.1223	SPNCRNA.1223	SPNCRNA.1223	407.329	6.79099	8.11037	0.54068	12.5601	3.49947e-36	2.09191e-34
SPNCRNA.1541	SPNCRNA.1541	SPNCRNA.1541	116.752	6.77277	8.57501	0.661033	10.2457	1.23669e-24	3.06716e-23
SPNCRNA.126	SPNCRNA.126	SPNCRNA.126	697.148	6.74328	7.44808	0.456682	14.7658	2.43374e-49	2.70184e-47
SPNCRNA.319	SPNCRNA.319	SPNCRNA.319	35.5267	6.70941	10.0082	0.68435	9.80406	1.08145e-22	2.27821e-21
SPNCRNA.30	SPNCRNA.30	SPNCRNA.30	177.487	6.36823	7.56124	0.615914	10.3395	4.67012e-25	1.20974e-23
SPNCRNA.1122	SPNCRNA.1122	SPNCRNA.1122	40.2823	5.70277	6.62519	0.559625	10.1903	2.18979e-24	5.22709e-23
SPNCRNA.570	SPNCRNA.570	SPNCRNA.570	3705.46	5.56279	6.34813	0.496235	11.21	3.6425e-29	1.30644e-27
SPNCRNA.1071	SPNCRNA.1071	SPNCRNA.1071	5354.38	5.50289	5.85608	0.364534	15.0957	1.72842e-51	2.32472e-49
SPNCRNA.1323	SPNCRNA.1323	SPNCRNA.1323	122.384	5.45085	6.74157	0.53757	10.1398	3.67855e-24	8.51913e-23
SPNCRNA.1348	SPNCRNA.1348	SPNCRNA.1348	33.5647	5.27897	6.62471	0.600631	8.78904	1.5084e-18	2.05648e-17
SPNCRNA.103	SPNCRNA.103	SPNCRNA.103	429.791	5.23896	5.70773	0.42728	12.2612	1.46383e-34	7.69777e-33
SPNCRNA.1123	SPNCRNA.1123	SPNCRNA.1123	23.5688	5.2361	6.44761	0.556443	9.40994	4.96397e-21	8.9943e-20
SPNCRNA.1502	SPNCRNA.1502	SPNCRNA.1502	25.4569	5.15549	6.9119	0.600581	8.58417	9.14914e-18	1.16556e-16
SPNCRNA.276	SPNCRNA.276	SPNCRNA.276	76.5399	5.14456	7.89488	0.709333	7.25268	4.08605e-13	3.27352e-12
SPNCRNA.1558	SPNCRNA.1558	SPNCRNA.1558	816.289	5.10701	5.96271	0.499477	10.2247	1.53674e-24	3.73193e-23
SPNCRNA.298	SPNCRNA.298	SPNCRNA.298	658.352	5.03746	5.4237	0.39076	12.8915	5.02876e-38	3.16857e-36
SPNCRNA.931	SPNCRNA.931	SPNCRNA.931	223.471	5.0371	7.71026	0.701656	7.17887	7.02905e-13	5.47452e-12
SPNCRNA.1155	SPNCRNA.1155	SPNCRNA.1155	178.542	5.0216	5.46846	0.401429	12.5093	6.64107e-36	3.87064e-34
SPNCRNA.1046	SPNCRNA.1046	SPNCRNA.1046	134.439	5.0137	6.61687	0.633873	7.90963	2.58161e-15	2.62946e-14
SPNCRNA.828	SPNCRNA.828	SPNCRNA.828	312.62	4.89637	5.33688	0.432047	11.333	9.01161e-30	3.35251e-28
SPNCRNA.583	SPNCRNA.583	SPNCRNA.583	1095.39	4.71223	4.98711	0.349006	13.5019	1.52466e-41	1.12247e-39
SPNCRNA.1325	SPNCRNA.1325	SPNCRNA.1325	227.142	4.70532	5.40373	0.518308	9.07823	1.10357e-19	1.74624e-18
SPNCRNA.1217	SPNCRNA.1217	SPNCRNA.1217	1158.93	4.70203	4.95863	0.334929	14.0389	9.01066e-45	8.07956e-43
SPNCRNA.821	SPNCRNA.821	SPNCRNA.821	51.835	4.6305	4.98225	0.437777	10.5773	3.7974e-26	1.08404e-24
SPNCRNA.602	SPNCRNA.602	SPNCRNA.602	230.499	4.61449	5.51058	0.557707	8.27404	1.29498e-16	1.49211e-15
SPNCRNA.1427	SPNCRNA.1427	SPNCRNA.1427	86.6551	4.46219	5.05526	0.498326	8.95435	3.4175e-19	5.09638e-18
SPNCRNA.1328	SPNCRNA.1328	SPNCRNA.1328	501.366	4.45027	6.39486	0.662704	6.71532	1.87648e-11	1.23231e-10
SPNCRNA.883	SPNCRNA.883	SPNCRNA.883	118.686	4.44991	5.12985	0.448888	9.91319	3.64813e-23	7.97345e-22
SPNCRNA.1072	SPNCRNA.1072	SPNCRNA.1072	2180.65	4.41256	5.04133	0.455864	9.67955	3.68339e-22	7.55473e-21
SPSNRNA.02	SPSNRNA.02	SPSNRNA.02	29.1495	4.39296	5.67187	0.68251	6.43648	1.22274e-10	7.29681e-10
SPNCRNA.1255	SPNCRNA.1255	SPNCRNA.1255	129.743	4.38401	5.76725	0.66744	6.5684	5.08593e-11	3.19596e-10
SPNCRNA.1594	SPNCRNA.1594	SPNCRNA.1594	7906	4.33592	4.87261	0.454004	9.5504	1.292e-21	2.51006e-20
SPNCRNA.1165	SPNCRNA.1165	SPNCRNA.1165	39.2435	4.32735	4.98113	0.556411	7.77725	7.41196e-15	7.29103e-14
SPNCRNA.996	SPNCRNA.996	SPNCRNA.996	210.024	4.24285	4.46687	0.331129	12.8133	1.38173e-37	8.62839e-36
SPNCRNA.1024	SPNCRNA.1024	SPNCRNA.1024	65.6099	4.18986	4.8839	0.542423	7.72434	1.12435e-14	1.07135e-13
SPNCRNA.728	SPNCRNA.728	SPNCRNA.728	1416.91	4.16757	4.3721	0.333725	12.488	8.67699e-36	4.99489e-34
SPNCRNA.1559	SPNCRNA.1559	SPNCRNA.1559	13.8118	4.13472	5.5007	0.657168	6.29172	3.13969e-10	1.78802e-09
SPNCRNA.734	SPNCRNA.734	SPNCRNA.734	208.969	4.07649	5.21461	0.591908	6.88704	5.69666e-12	3.99223e-11
SPNCRNA.1549	SPNCRNA.1549	SPNCRNA.1549	36.8796	4.07425	4.50618	0.479473	8.49736	1.93957e-17	2.41807e-16
SPNCRNA.1473	SPNCRNA.1473	SPNCRNA.1473	398.2	4.06988	4.41635	0.401505	10.1366	3.80261e-24	8.77738e-23
SPNCRNA.1121	SPNCRNA.1121	SPNCRNA.1121	167.642	4.04834	5.60026	0.639936	6.32616	2.51342e-10	1.44563e-09
SPNCRNA.410	SPNCRNA.410	SPNCRNA.410	9.3479	3.95973	5.53034	0.685894	5.7731	7.78278e-09	3.6754e-08
SPNCRNA.1565	SPNCRNA.1565	SPNCRNA.1565	277.425	3.95409	4.1414	0.316639	12.4877	8.71284e-36	4.99489e-34
SPNCRNA.335	SPNCRNA.335	SPNCRNA.335	19.6246	3.95221	5.42964	0.652931	6.05302	1.42151e-09	7.38635e-09
SPNCRNA.869	SPNCRNA.869	SPNCRNA.869	12.3653	3.92821	4.81661	0.658741	5.96321	2.47336e-09	1.24361e-08
SPNCRNA.1162	SPNCRNA.1162	SPNCRNA.1162	255.816	3.91354	4.21907	0.399372	9.79921	1.13466e-22	2.38313e-21
SPNCRNA.1462	SPNCRNA.1462	SPNCRNA.1462	1709.79	3.89511	4.54191	0.524544	7.42572	1.12171e-13	9.63792e-13
SPNCRNA.1364	SPNCRNA.1364	SPNCRNA.1364	194.664	3.87813	4.15767	0.380971	10.1796	2.44547e-24	5.81755e-23
SPNCRNA.770	SPNCRNA.770	SPNCRNA.770	2053.64	3.87444	6.05233	0.689888	5.61604	1.95385e-08	8.74856e-08
SPNCRNA.390	SPNCRNA.390	SPNCRNA.390	32.5094	3.81761	5.18001	0.730565	5.22556	1.73632e-07	6.93934e-07
SPNCRNA.549	SPNCRNA.549	SPNCRNA.549	55.46	3.7993	4.57223	0.571297	6.65031	2.92471e-11	1.88703e-10
SPNCRNA.1108	SPNCRNA.1108	SPNCRNA.1108	43.4052	3.77012	4.35344	0.530098	7.11212	1.14272e-12	8.62154e-12
SPNCRNA.32	SPNCRNA.32	SPNCRNA.32	11862.7	3.75417	3.94972	0.33868	11.0847	1.48813e-28	5.0524e-27
SPNCRNA.1318	SPNCRNA.1318	SPNCRNA.1318	682.934	3.74317	3.97449	0.348021	10.7556	5.5785e-27	1.68901e-25
SPNCRNA.1256	SPNCRNA.1256	SPNCRNA.1256	54.6654	3.73279	4.49511	0.571552	6.53098	6.53408e-11	4.02992e-10
SPNCRNA.1280	SPNCRNA.1280	SPNCRNA.1280	643.096	3.73257	4.31802	0.492086	7.5852	3.31968e-14	3.03105e-13
SPNCRNA.995	SPNCRNA.995	SPNCRNA.995	527.158	3.70037	3.96247	0.382316	9.67882	3.70966e-22	7.58637e-21
SPNCRNA.989	SPNCRNA.989	SPNCRNA.989	326.696	3.69713	3.77512	0.226368	16.3324	5.80232e-60	1.19357e-57
SPNCRNA.1527	SPNCRNA.1527	SPNCRNA.1527	58.4379	3.6291	4.02236	0.490402	7.40026	1.3592e-13	1.15367e-12
SPNCRNA.584	SPNCRNA.584	SPNCRNA.584	82.7591	3.61108	3.9358	0.402107	8.98038	2.69839e-19	4.11166e-18
SPNCRNA.744	SPNCRNA.744	SPNCRNA.744	165.384	3.53229	4.06715	0.488426	7.23198	4.76004e-13	3.77457e-12
SPCTRNALEU.12	SPCTRNALEU.12	SPCTRNALEU.12	4.50713	3.50928	6.37958	0.746951	4.69814	2.62536e-06	8.89189e-06
SPCTRNALEU.13	SPCTRNALEU.13	SPCTRNALEU.13	4.50713	3.50928	6.37958	0.746951	4.69814	2.62536e-06	8.89189e-06
SPNCRNA.248	SPNCRNA.248	SPNCRNA.248	64.8725	3.50825	3.84781	0.421464	8.32395	8.50785e-17	9.91731e-16
SPNCRNA.1240	SPNCRNA.1240	SPNCRNA.1240	56.3425	3.50818	4.95739	0.730405	4.80306	1.56262e-06	5.50764e-06
SPNCRNA.639	SPNCRNA.639	SPNCRNA.639	2810.93	3.44137	3.89597	0.451043	7.6298	2.35127e-14	2.18681e-13
SPNCRNA.1435	SPNCRNA.1435	SPNCRNA.1435	248.316	3.43068	3.62071	0.352973	9.71936	2.49333e-22	5.18998e-21
SPSNORNA.20	SPSNORNA.20	SPSNORNA.20	2488.22	3.39225	3.46397	0.217289	15.6117	6.05859e-55	9.85436e-53
SPNCRNA.1523	SPNCRNA.1523	SPNCRNA.1523	405.384	3.37983	3.83046	0.476121	7.09868	1.25953e-12	9.47223e-12
SPNCRNA.906	SPNCRNA.906	SPNCRNA.906	2492.02	3.37827	3.4501	0.21795	15.5002	3.45685e-54	5.25591e-52
SPNCRNA.1583	SPNCRNA.1583	SPNCRNA.1583	172.707	3.36956	3.70737	0.459329	7.33583	2.20349e-13	1.81736e-12
SPNCRNA.622	SPNCRNA.622	SPNCRNA.622	1680.79	3.36762	3.66168	0.419872	8.02058	1.05243e-15	1.12549e-14
SPNCRNA.836	SPNCRNA.836	SPNCRNA.836	401.2	3.35276	3.8323	0.494351	6.78215	1.18401e-11	7.92435e-11
SPNCRNA.432	SPNCRNA.432	SPNCRNA.432	202.204	3.34214	3.55927	0.359161	9.30542	1.33469e-20	2.3337e-19
SPNCRNA.1314	SPNCRNA.1314	SPNCRNA.1314	54.1247	3.33697	3.86852	0.555173	6.01069	1.84731e-09	9.43761e-09
SPNCRNA.801	SPNCRNA.801	SPNCRNA.801	208.074	3.32588	3.55244	0.39227	8.47854	2.28033e-17	2.81778e-16
SPNCRNA.932	SPNCRNA.932	SPNCRNA.932	148.701	3.31488	5.79459	0.745614	4.44585	8.75459e-06	2.74695e-05
SPSNRNA.05	SPSNRNA.05	SPSNRNA.05	8.25703	3.3101	5.24127	0.749224	4.41804	9.96013e-06	3.1071e-05
SPNCRNA.787	SPNCRNA.787	SPNCRNA.787	208.799	3.29243	4.04018	0.579908	5.6775	1.36676e-08	6.23964e-08
SPNCRNA.571	SPNCRNA.571	SPNCRNA.571	378.607	3.2727	3.49242	0.362099	9.03813	1.59371e-19	2.4825e-18
SPNCRNA.1552	SPNCRNA.1552	SPNCRNA.1552	194.485	3.25429	3.42459	0.315056	10.3292	5.19719e-25	1.3413e-23
SPNCRNA.1087	SPNCRNA.1087	SPNCRNA.1087	276.903	3.24056	4.10805	0.673704	4.81006	1.50884e-06	5.33779e-06
SPNCRNA.834	SPNCRNA.834	SPNCRNA.834	241.551	3.22804	3.35332	0.297313	10.8574	1.8395e-27	5.71799e-26
SPNCRNA.1607	SPNCRNA.1607	SPNCRNA.1607	106.249	3.2253	3.5932	0.501028	6.43737	1.21562e-10	7.26669e-10
SPNCRNA.729	SPNCRNA.729	SPNCRNA.729	191.588	3.22188	3.43571	0.36139	8.91523	4.86783e-19	7.0634e-18
SPNCRNA.988	SPNCRNA.988	SPNCRNA.988	15.1165	3.21646	4.01955	0.638149	5.0403	4.64792e-07	1.75527e-06
SPNCRNA.1638	SPNCRNA.1638	SPNCRNA.1638	41.2082	3.20658	4.27754	0.654439	4.89974	9.59649e-07	3.47042e-06
SPNCRNA.1030	SPNCRNA.1030	SPNCRNA.1030	2407.88	3.19294	3.406	0.356199	8.96393	3.13317e-19	4.70244e-18
SPNCRNA.1218	SPNCRNA.1218	SPNCRNA.1218	454.711	3.18198	3.35358	0.336119	9.46682	2.88501e-21	5.42412e-20
SPNCRNA.814	SPNCRNA.814	SPNCRNA.814	116.748	3.13853	3.93373	0.660879	4.74902	2.04405e-06	7.0563e-06
SPNCRNA.576	SPNCRNA.576	SPNCRNA.576	197.852	3.11674	3.73305	0.51252	6.08122	1.19275e-09	6.2394e-09
SPNCRNA.1313	SPNCRNA.1313	SPNCRNA.1313	119.924	3.11048	3.283	0.3653	8.51485	1.66803e-17	2.09072e-16
SPNCRNA.799	SPNCRNA.799	SPNCRNA.799	457.796	3.09153	3.76524	0.561514	5.5057	3.67696e-08	1.58843e-07
SPNCRNA.679	SPNCRNA.679	SPNCRNA.679	39.4354	3.05945	3.27881	0.413245	7.40349	1.32654e-13	1.12878e-12
SPNCRNA.651	SPNCRNA.651	SPNCRNA.651	230.875	3.04358	3.17467	0.314714	9.67094	4.0069e-22	8.14658e-21
SPNCRNA.458	SPNCRNA.458	SPNCRNA.458	175.76	3.03737	3.28633	0.415617	7.3081	2.70953e-13	2.21643e-12
SPSNORNA.50	SPSNORNA.50	SPSNORNA.50	72.4195	3.01662	3.28575	0.453774	6.64786	2.97392e-11	1.91349e-10
SPNCRNA.919	SPNCRNA.919	SPNCRNA.919	55.4116	3.00058	3.53603	0.543435	5.52151	3.36104e-08	1.46189e-07
SPNCRNA.1075	SPNCRNA.1075	SPNCRNA.1075	28.2277	2.98751	4.77348	0.708926	4.21413	2.50741e-05	7.35913e-05
SPNCRNA.917	SPNCRNA.917	SPNCRNA.917	3.27761	2.96945	4.91157	0.774469	3.83417	0.000125987	0.000334403
SPNCRNA.324	SPNCRNA.324	SPNCRNA.324	5.44864	2.93319	4.25729	0.722402	4.06033	4.90031e-05	0.000137697
SPNCRNA.1651	SPNCRNA.1651	SPNCRNA.1651	113.7	2.92748	3.40675	0.56465	5.18459	2.16489e-07	8.57375e-07
SPNCRNA.1604	SPNCRNA.1604	SPNCRNA.1604	59.5104	2.9159	3.06341	0.344119	8.47354	2.38054e-17	2.93125e-16
SPNCRNA.1043	SPNCRNA.1043	SPNCRNA.1043	134.521	2.90619	3.75585	0.588222	4.94062	7.7873e-07	2.84558e-06
SPNCRNA.1480	SPNCRNA.1480	SPNCRNA.1480	10.3789	2.89485	4.36382	0.767453	3.77202	0.000161929	0.000420559
SPNCRNA.843	SPNCRNA.843	SPNCRNA.843	932.838	2.8817	3.2634	0.43981	6.55215	5.67131e-11	3.53207e-10
SPNCRNA.1610	SPNCRNA.1610	SPNCRNA.1610	350.578	2.86343	2.9708	0.289858	9.87875	5.14721e-23	1.10428e-21
SPNCRNA.515	SPNCRNA.515	SPNCRNA.515	82.7545	2.83234	3.26691	0.55565	5.09734	3.44459e-07	1.32878e-06
SPNCRNA.1163	SPNCRNA.1163	SPNCRNA.1163	121.385	2.7974	2.90024	0.295888	9.45426	3.25311e-21	6.05114e-20
SPNCRNA.57	SPNCRNA.57	SPNCRNA.57	15.5571	2.78712	3.1853	0.57575	4.84086	1.2928e-06	4.59677e-06
SPNCRNA.1120	SPNCRNA.1120	SPNCRNA.1120	50.8894	2.77956	3.05342	0.447358	6.21329	5.18868e-10	2.88241e-09
SPNCRNA.1385	SPNCRNA.1385	SPNCRNA.1385	140.289	2.76243	2.91096	0.331194	8.34081	7.37856e-17	8.68782e-16
SPNCRNA.811	SPNCRNA.811	SPNCRNA.811	35.8192	2.75527	3.12279	0.495611	5.55934	2.70792e-08	1.19339e-07
SPNCRNA.59	SPNCRNA.59	SPNCRNA.59	769.36	2.7539	2.81276	0.223054	12.3464	5.09541e-35	2.7204e-33
SPNCRNA.1048	SPNCRNA.1048	SPNCRNA.1048	80.8402	2.74833	2.94689	0.368043	7.46741	8.17863e-14	7.16809e-13
SPNCRNA.1637	SPNCRNA.1637	SPNCRNA.1637	121.12	2.74693	3.20524	0.540516	5.08205	3.73377e-07	1.43169e-06
SPNCRNA.76	SPNCRNA.76	SPNCRNA.76	2.44703	2.7377	6.71485	0.68786	3.98002	6.89093e-05	0.000189595
SPNCRNA.1670	SPNCRNA.1670	SPNCRNA.1670	5.63432	2.73449	3.65738	0.751084	3.64072	0.000271872	0.000680069
SPNCRNA.935	SPNCRNA.935	SPNCRNA.935	243.132	2.72139	3.24176	0.542753	5.01405	5.32964e-07	1.98803e-06
SPNCRNA.1622	SPNCRNA.1622	SPNCRNA.1622	189.592	2.71169	2.87972	0.355874	7.6198	2.54079e-14	2.3568e-13
SPNCRNA.826	SPNCRNA.826	SPNCRNA.826	7196.52	2.69743	3.50424	0.607234	4.44216	8.90592e-06	2.79193e-05
SPNCRNA.478	SPNCRNA.478	SPNCRNA.478	94.9158	2.69385	2.81653	0.330588	8.14866	3.67986e-16	4.04034e-15
SPNCRNA.213	SPNCRNA.213	SPNCRNA.213	6.86256	2.67961	3.20387	0.614972	4.35728	1.31688e-05	4.04313e-05
SPNCRNA.226	SPNCRNA.226	SPNCRNA.226	2.68679	2.67934	6.49115	0.769189	3.48334	0.000495203	0.00117525
SPNCRNA.1260	SPNCRNA.1260	SPNCRNA.1260	18.8174	2.6771	3.07431	0.524741	5.10175	3.36527e-07	1.30253e-06
SPNCRNA.1170	SPNCRNA.1170	SPNCRNA.1170	86.551	2.67412	3.34891	0.61814	4.32607	1.51794e-05	4.61585e-05
SPNCRNA.829	SPNCRNA.829	SPNCRNA.829	458.651	2.67209	2.75641	0.247736	10.7861	4.00592e-27	1.22347e-25
SPNCRNA.1481	SPNCRNA.1481	SPNCRNA.1481	457.826	2.66827	2.7835	0.299029	8.92312	4.53345e-19	6.63325e-18
SPNCRNA.1540	SPNCRNA.1540	SPNCRNA.1540	9.89496	2.64972	3.8217	0.755957	3.50512	0.000456397	0.00109018
SPNCRNA.1305	SPNCRNA.1305	SPNCRNA.1305	345.882	2.63561	2.84725	0.402399	6.54975	5.76332e-11	3.58618e-10
SPNCRNA.365	SPNCRNA.365	SPNCRNA.365	8.09487	2.63506	3.93963	0.730674	3.60633	0.000310553	0.000770215
SPNCRNA.451	SPNCRNA.451	SPNCRNA.451	38.7086	2.62994	2.80878	0.413173	6.36523	1.94999e-10	1.13842e-09
SPNCRNA.1457	SPNCRNA.1457	SPNCRNA.1457	329.193	2.61137	2.65605	0.204916	12.7436	3.3833e-37	2.05764e-35
SPNCRNA.1571	SPNCRNA.1571	SPNCRNA.1571	116.109	2.59717	2.68462	0.292719	8.87256	7.14851e-19	1.0105e-17
SPNCRNA.840	SPNCRNA.840	SPNCRNA.840	740.803	2.59694	2.68742	0.260813	9.95709	2.3483e-23	5.16478e-22
SPNCRNA.822	SPNCRNA.822	SPNCRNA.822	63.5515	2.58913	3.40339	0.525601	4.92605	8.39102e-07	3.0582e-06
SPNCRNA.805	SPNCRNA.805	SPNCRNA.805	611.38	2.58074	2.95905	0.451848	5.71151	1.11979e-08	5.17636e-08
SPNCRNA.1367	SPNCRNA.1367	SPNCRNA.1367	306.627	2.58002	3.18729	0.59077	4.36721	1.25841e-05	3.86872e-05
SPNCRNA.1525	SPNCRNA.1525	SPNCRNA.1525	186.742	2.5662	3.07893	0.539123	4.75995	1.93637e-06	6.7144e-06
SPNCRNA.1512	SPNCRNA.1512	SPNCRNA.1512	146.095	2.55406	3.46233	0.625135	4.08562	4.39592e-05	0.000124524
SPNCRNA.646	SPNCRNA.646	SPNCRNA.646	581.016	2.54386	2.58516	0.194172	13.1011	3.2449e-39	2.14102e-37
SPNCRNA.815	SPNCRNA.815	SPNCRNA.815	1165.66	2.5362	2.59485	0.226295	11.2075	3.74612e-29	1.33675e-27
SPNCRNA.1467	SPNCRNA.1467	SPNCRNA.1467	312.513	2.53306	2.665	0.32703	7.74564	9.51008e-15	9.17427e-14
SPNCRNA.389	SPNCRNA.389	SPNCRNA.389	35.2932	2.53266	3.42365	0.72279	3.504	0.000458317	0.00109402
SPNCRNA.686	SPNCRNA.686	SPNCRNA.686	589.604	2.52199	2.94337	0.464253	5.43235	5.5616e-08	2.3489e-07
SPNCRNA.1187	SPNCRNA.1187	SPNCRNA.1187	54.4935	2.51919	2.7824	0.428233	5.88276	4.03484e-09	1.97202e-08
SPNCRNA.1186	SPNCRNA.1186	SPNCRNA.1186	57.6704	2.51673	2.85461	0.500933	5.0241	5.05811e-07	1.89584e-06
SPNCRNA.318	SPNCRNA.318	SPNCRNA.318	2.7785	2.50669	5.14291	0.705804	3.55154	0.000382979	0.000930479
SPNCRNA.1405	SPNCRNA.1405	SPNCRNA.1405	124.3	2.48714	2.96228	0.573408	4.33746	1.44139e-05	4.41571e-05
SPNCRNA.650	SPNCRNA.650	SPNCRNA.650	26.4795	2.48548	2.86909	0.555432	4.47485	7.64639e-06	2.42865e-05
SPNCRNA.1017	SPNCRNA.1017	SPNCRNA.1017	1234.85	2.48373	2.75912	0.424416	5.85211	4.85389e-09	2.3316e-08
SPNCRNA.982	SPNCRNA.982	SPNCRNA.982	46.1148	2.48209	2.775	0.480315	5.16762	2.37087e-07	9.35245e-07
SPNCRNA.61	SPNCRNA.61	SPNCRNA.61	12.6414	2.48054	3.10804	0.660602	3.75497	0.000173362	0.000447744
SPNCRNA.1362	SPNCRNA.1362	SPNCRNA.1362	110.283	2.4805	2.60632	0.306119	8.10306	5.35931e-16	5.8294e-15
SPNCRNA.847	SPNCRNA.847	SPNCRNA.847	545.48	2.47396	3.59638	0.697746	3.54564	0.000391656	0.000949416
SPNCRNA.254	SPNCRNA.254	SPNCRNA.254	493.909	2.47355	2.68702	0.39884	6.20186	5.57989e-10	3.09237e-09
SPNCRNA.1288	SPNCRNA.1288	SPNCRNA.1288	46.3185	2.47189	4.21922	0.707016	3.49623	0.000471889	0.00112411
SPNCRNA.1611	SPNCRNA.1611	SPNCRNA.1611	1546.28	2.46066	3.98468	0.678589	3.62614	0.000287689	0.000717068
SPNCRNA.539	SPNCRNA.539	SPNCRNA.539	111.619	2.4541	2.53298	0.281144	8.72896	2.57023e-18	3.42404e-17
SPNCRNA.1511	SPNCRNA.1511	SPNCRNA.1511	106.864	2.45356	2.7428	0.49524	4.95429	7.25936e-07	2.6624e-06
SPNCRNA.1478	SPNCRNA.1478	SPNCRNA.1478	277.726	2.43378	2.55401	0.307644	7.91103	2.5527e-15	2.614e-14
SPNCRNA.1058	SPNCRNA.1058	SPNCRNA.1058	63.5929	2.43022	2.56537	0.358057	6.78725	1.14293e-11	7.68302e-11
SPNCRNA.1302	SPNCRNA.1302	SPNCRNA.1302	421.536	2.40582	2.81337	0.562647	4.27591	1.90362e-05	5.66669e-05
SPNCRNA.974	SPNCRNA.974	SPNCRNA.974	173.518	2.39753	2.53077	0.34691	6.91111	4.80888e-12	3.39388e-11
SPNCRNA.1470	SPNCRNA.1470	SPNCRNA.1470	333.822	2.39688	3.03894	0.566933	4.22781	2.35982e-05	6.95514e-05
SPATRNACYS.02	SPATRNACYS.02	SPATRNACYS.02	1.94763	2.39279	4.25488	0.773901	3.09186	0.00198908	0.00425954
SPNCRNA.334	SPNCRNA.334	SPNCRNA.334	62.131	2.39136	2.5242	0.366671	6.52181	6.9464e-11	4.26168e-10
SPNCRNA.1503	SPNCRNA.1503	SPNCRNA.1503	1044.99	2.36763	2.40031	0.173053	13.6816	1.30857e-42	1.0169e-40
SPNCRNA.1399	SPNCRNA.1399	SPNCRNA.1399	62.8431	2.36183	2.49105	0.36326	6.50174	7.93943e-11	4.86238e-10
SPSNORNA.40	SPSNORNA.40	SPSNORNA.40	99.3707	2.35858	2.56884	0.442631	5.32855	9.90006e-08	4.07061e-07
SPNCRNA.19	SPNCRNA.19	SPNCRNA.19	180.898	2.35765	2.42319	0.256536	9.19034	3.91592e-20	6.47469e-19
SPNCRNA.1346	SPNCRNA.1346	SPNCRNA.1346	14.3457	2.34101	4.0838	0.775267	3.01962	0.0025309	0.00530451
SPNCRNA.1507	SPNCRNA.1507	SPNCRNA.1507	56.4639	2.33819	3.46661	0.680277	3.43712	0.000587933	0.00137756
SPNCRNA.26	SPNCRNA.26	SPNCRNA.26	9.51046	2.32509	3.06257	0.649654	3.57896	0.000344964	0.000846852
SPNCRNA.1526	SPNCRNA.1526	SPNCRNA.1526	126.117	2.30861	2.44841	0.338936	6.81135	9.66895e-12	6.55277e-11
SPNCRNA.279	SPNCRNA.279	SPNCRNA.279	27.7702	2.30372	2.82834	0.61268	3.76007	0.000169865	0.000439362
SPNCRNA.911	SPNCRNA.911	SPNCRNA.911	57.7984	2.28887	2.58378	0.529648	4.32149	1.54978e-05	4.70859e-05
SPNCRNA.514	SPNCRNA.514	SPNCRNA.514	80.0241	2.28667	2.40097	0.335468	6.81635	9.338e-12	6.35929e-11
SPNCRNA.417	SPNCRNA.417	SPNCRNA.417	19.5933	2.28544	2.74711	0.561097	4.07317	4.63769e-05	0.000130738
SPNCRNA.1113	SPNCRNA.1113	SPNCRNA.1113	457.951	2.26923	2.96938	0.557724	4.06874	4.72684e-05	0.000133036
SPNCRNA.1533	SPNCRNA.1533	SPNCRNA.1533	382.432	2.26136	2.33101	0.269296	8.39731	4.56833e-17	5.4993e-16
SPNCRNA.1482	SPNCRNA.1482	SPNCRNA.1482	121.705	2.26033	2.71502	0.544268	4.15297	3.28194e-05	9.44604e-05
SPNCRNA.1408	SPNCRNA.1408	SPNCRNA.1408	342.796	2.25898	2.31486	0.222417	10.1565	3.09945e-24	7.25002e-23
SPNCRNA.1137	SPNCRNA.1137	SPNCRNA.1137	165.819	2.24871	2.3955	0.330071	6.8128	9.57171e-12	6.49947e-11
SPNCRNA.1553	SPNCRNA.1553	SPNCRNA.1553	104.005	2.24618	2.3795	0.360916	6.22354	4.86049e-10	2.7152e-09
SPNCRNA.693	SPNCRNA.693	SPNCRNA.693	27.356	2.24397	3.06738	0.66992	3.3496	0.000809282	0.00185558
SPNCRNA.1572	SPNCRNA.1572	SPNCRNA.1572	157.592	2.24124	2.31061	0.275824	8.12562	4.45065e-16	4.85614e-15
SPNCRNA.1303	SPNCRNA.1303	SPNCRNA.1303	102.889	2.2387	2.35844	0.358037	6.25271	4.03403e-10	2.26983e-09
SPNCRNA.1393	SPNCRNA.1393	SPNCRNA.1393	296.288	2.23569	2.51308	0.439827	5.08311	3.71297e-07	1.42449e-06
SPNCRNA.14	SPNCRNA.14	SPNCRNA.14	26.1709	2.23368	3.01665	0.65983	3.38524	0.000711157	0.00164099
SPNCRNA.1490	SPNCRNA.1490	SPNCRNA.1490	84.623	2.23283	2.33518	0.32252	6.92307	4.41968e-12	3.13502e-11
SPNCRNA.1304	SPNCRNA.1304	SPNCRNA.1304	136.615	2.22426	2.7655	0.603809	3.68371	0.000229863	0.000581642
SPNCRNA.1283	SPNCRNA.1283	SPNCRNA.1283	72.1601	2.22163	2.45799	0.423667	5.2438	1.57301e-07	6.33121e-07
SPNCRNA.358	SPNCRNA.358	SPNCRNA.358	29.2599	2.21853	2.62417	0.585753	3.78748	0.000152184	0.000397749
SPNCRNA.289	SPNCRNA.289	SPNCRNA.289	78.8295	2.21485	2.37566	0.411594	5.38116	7.4009e-08	3.0829e-07
SPNCRNA.1057	SPNCRNA.1057	SPNCRNA.1057	3.81878	2.20958	3.10621	0.71953	3.07086	0.00213442	0.0045388
SPNCRNA.472	SPNCRNA.472	SPNCRNA.472	24.2535	2.18226	2.61836	0.62976	3.46522	0.000529805	0.00125142
SPNCRNA.850	SPNCRNA.850	SPNCRNA.850	192.374	2.16863	2.758	0.632516	3.42857	0.000606769	0.00141742
SPNCRNA.1262	SPNCRNA.1262	SPNCRNA.1262	50.4304	2.16716	2.39164	0.461	4.701	2.58886e-06	8.7853e-06
SPNCRNA.120	SPNCRNA.120	SPNCRNA.120	51.8909	2.16603	3.60312	0.697268	3.10646	0.00189343	0.0040734
SPNCRNA.922	SPNCRNA.922	SPNCRNA.922	274.884	2.16238	2.32078	0.359463	6.01557	1.79255e-09	9.17124e-09
SPNCRNA.1202	SPNCRNA.1202	SPNCRNA.1202	750.008	2.14563	2.36465	0.422761	5.07527	3.86954e-07	1.47807e-06
SPNCRNA.1036	SPNCRNA.1036	SPNCRNA.1036	749.866	2.13659	2.64255	0.539135	3.96299	7.40173e-05	0.000202931
SPNCRNA.1109	SPNCRNA.1109	SPNCRNA.1109	84.9159	2.13207	2.25913	0.352747	6.0442	1.50152e-09	7.78476e-09
SPNCRNA.482	SPNCRNA.482	SPNCRNA.482	4.21655	2.13171	3.72087	0.7704	2.76701	0.0056573	0.0110801
SPNCRNA.816	SPNCRNA.816	SPNCRNA.816	143.496	2.13148	2.36877	0.396398	5.37712	7.56851e-08	3.14522e-07
SPSNORNA.32	SPSNORNA.32	SPSNORNA.32	101.198	2.12815	2.27498	0.396067	5.3732	7.73512e-08	3.21256e-07
SPNCRNA.534	SPNCRNA.534	SPNCRNA.534	40.425	2.11856	2.52206	0.503119	4.21085	2.54408e-05	7.45738e-05
SPNCRNA.31	SPNCRNA.31	SPNCRNA.31	325.65	2.1179	2.2438	0.369402	5.73331	9.84912e-09	4.5862e-08
SPNCRNA.1238	SPNCRNA.1238	SPNCRNA.1238	126.309	2.11176	2.39257	0.507687	4.15957	3.18847e-05	9.19973e-05
SPNCRNA.1436	SPNCRNA.1436	SPNCRNA.1436	296.142	2.11106	2.18289	0.28212	7.48287	7.27185e-14	6.44605e-13
SPNCRNA.665	SPNCRNA.665	SPNCRNA.665	188.353	2.10624	3.30377	0.728613	2.89075	0.00384321	0.00780019
SPNCRNA.743	SPNCRNA.743	SPNCRNA.743	396.748	2.10278	2.31253	0.431997	4.86758	1.12973e-06	4.05197e-06
SPNCRNA.453	SPNCRNA.453	SPNCRNA.453	109.623	2.09176	2.80419	0.634934	3.29445	0.000986157	0.00223065
SPNCRNA.633	SPNCRNA.633	SPNCRNA.633	258.859	2.09066	2.37119	0.449561	4.65046	3.31202e-06	1.10622e-05
SPNCRNA.1621	SPNCRNA.1621	SPNCRNA.1621	102.001	2.09056	2.22583	0.364253	5.73929	9.50719e-09	4.44474e-08
SPNCRNA.852	SPNCRNA.852	SPNCRNA.852	194.121	2.08628	2.88201	0.688321	3.03097	0.00243766	0.00512907
SPNCRNA.1420	SPNCRNA.1420	SPNCRNA.1420	119.223	2.08541	2.26229	0.396133	5.26441	1.4064e-07	5.68574e-07
SPNCRNA.541	SPNCRNA.541	SPNCRNA.541	201.732	2.08195	2.18349	0.296961	7.01084	2.36896e-12	1.7223e-11
SPNCRNA.638	SPNCRNA.638	SPNCRNA.638	54.9846	2.08115	2.53051	0.54073	3.84877	0.000118711	0.000316293
SPNCRNA.654	SPNCRNA.654	SPNCRNA.654	54.6871	2.07852	2.50194	0.57578	3.60993	0.00030628	0.000760204
SPSNORNA.47	SPSNORNA.47	SPSNORNA.47	184.035	2.07531	2.17082	0.323938	6.40652	1.48883e-10	8.80212e-10
SPBTRNAALA.07	SPBTRNAALA.07	SPBTRNAALA.07	2.24157	2.06376	4.29858	0.748848	2.75591	0.00585297	0.0114218
SPNCRNA.1560	SPNCRNA.1560	SPNCRNA.1560	216.8	2.06008	3.0982	0.765318	2.6918	0.00710677	0.0136928
SPNCRNA.1131	SPNCRNA.1131	SPNCRNA.1131	183.241	2.05099	2.55515	0.483258	4.24408	2.19487e-05	6.49638e-05
SPNCRNA.648	SPNCRNA.648	SPNCRNA.648	144.407	2.04053	2.27594	0.503795	4.05032	5.11481e-05	0.000143321
SPNCRNA.260	SPNCRNA.260	SPNCRNA.260	11.1025	2.03187	2.74251	0.643082	3.15957	0.00158	0.00345005
SPNCRNA.888	SPNCRNA.888	SPNCRNA.888	256.462	2.03011	3.04061	0.766649	2.64803	0.00809625	0.0154502
SPNCRNA.1115	SPNCRNA.1115	SPNCRNA.1115	3334.42	2.02987	2.07618	0.216528	9.37464	6.9409e-21	1.24794e-19
SPNCRNA.1554	SPNCRNA.1554	SPNCRNA.1554	38.3948	2.01656	2.46021	0.620766	3.2485	0.00116014	0.002594
SPNCRNA.491	SPNCRNA.491	SPNCRNA.491	42.5529	2.01511	2.19965	0.446097	4.51721	6.26584e-06	2.01394e-05
SPNCRNA.1161	SPNCRNA.1161	SPNCRNA.1161	79.8257	2.00315	2.14644	0.383969	5.21696	1.81881e-07	7.25242e-07
SPNCRNA.607	SPNCRNA.607	SPNCRNA.607	355.171	2.00191	2.21322	0.443639	4.51247	6.40757e-06	2.05666e-05
SPSNRNA.07	SPSNRNA.07	SPSNRNA.07	51.5222	1.99966	2.30698	0.523201	3.82197	0.000132391	0.000349808
SPNCRNA.968	SPNCRNA.968	SPNCRNA.968	36.9089	1.98865	2.1872	0.442189	4.49729	6.88242e-06	2.19898e-05
SPNCRNA.1582	SPNCRNA.1582	SPNCRNA.1582	202.914	1.98485	2.07718	0.290329	6.83654	8.11281e-12	5.57925e-11
SPNCRNA.752	SPNCRNA.752	SPNCRNA.752	352.466	1.97946	2.07119	0.308022	6.42635	1.30707e-10	7.7735e-10
SPNCRNA.717	SPNCRNA.717	SPNCRNA.717	20.7908	1.9782	2.36358	0.580107	3.41006	0.000649493	0.00151167
SPNCRNA.794	SPNCRNA.794	SPNCRNA.794	118.934	1.97074	2.08549	0.360037	5.47371	4.40722e-08	1.88527e-07
SPNCRNA.683	SPNCRNA.683	SPNCRNA.683	298.052	1.97041	2.07555	0.313963	6.27593	3.4754e-10	1.96977e-09
SPNCRNA.184	SPNCRNA.184	SPNCRNA.184	21.4833	1.96873	2.12686	0.458544	4.29342	1.75939e-05	5.26987e-05
SPNCRNA.1537	SPNCRNA.1537	SPNCRNA.1537	532.002	1.95075	2.0078	0.260067	7.50098	6.33423e-14	5.65793e-13
SPNCRNA.01	SPNCRNA.01	SPNCRNA.01	408.795	1.94093	2.06059	0.342593	5.66542	1.46661e-08	6.66503e-08
SPNCRNA.1224	SPNCRNA.1224	SPNCRNA.1224	130.827	1.94087	4.14042	0.740232	2.62197	0.00874228	0.0165656
SPNCRNA.1133	SPNCRNA.1133	SPNCRNA.1133	336.916	1.93385	2.06286	0.363702	5.31712	1.05425e-07	4.32203e-07
SPNCRNA.1159	SPNCRNA.1159	SPNCRNA.1159	79.2944	1.93293	2.08881	0.42458	4.55257	5.29949e-06	1.72073e-05
SPNCRNA.304	SPNCRNA.304	SPNCRNA.304	625.203	1.93235	1.99741	0.272655	7.08716	1.36897e-12	1.02511e-11
SPNCRNA.908	SPNCRNA.908	SPNCRNA.908	488.909	1.92096	2.0544	0.342072	5.61566	1.95813e-08	8.76208e-08
SPNCRNA.1093	SPNCRNA.1093	SPNCRNA.1093	58.9859	1.91622	2.74741	0.732827	2.61484	0.00892704	0.0168699
SPNCRNA.216	SPNCRNA.216	SPNCRNA.216	109.026	1.90214	2.01602	0.338761	5.61498	1.96585e-08	8.78541e-08
SPNCRNA.529	SPNCRNA.529	SPNCRNA.529	31.0218	1.88866	2.17062	0.567643	3.3272	0.000877223	0.00200173
SPNCRNA.1086	SPNCRNA.1086	SPNCRNA.1086	434.972	1.88516	1.96655	0.295732	6.37457	1.83481e-10	1.07657e-09
SPNCRNA.987	SPNCRNA.987	SPNCRNA.987	31.0392	1.87632	2.07695	0.447894	4.1892	2.79943e-05	8.13767e-05
SPNCRNA.1054	SPNCRNA.1054	SPNCRNA.1054	62.0449	1.87585	2.00189	0.38564	4.86426	1.14885e-06	4.11631e-06
SPNCRNA.1080	SPNCRNA.1080	SPNCRNA.1080	208.273	1.87561	1.91166	0.212001	8.84719	8.97523e-19	1.25797e-17
SPNCRNA.1499	SPNCRNA.1499	SPNCRNA.1499	28.101	1.8651	2.06398	0.487119	3.82884	0.000128749	0.000341086
SPNCRNA.1677	SPNCRNA.1677	SPNCRNA.1677	59.4443	1.85992	2.58935	0.668659	2.78157	0.00540972	0.0106489
SPNCRNA.1298	SPNCRNA.1298	SPNCRNA.1298	84.4199	1.83996	2.16293	0.562584	3.27055	0.0010734	0.00241356
SPNCRNA.718	SPNCRNA.718	SPNCRNA.718	558.15	1.83294	1.98299	0.38971	4.70334	2.5594e-06	8.69799e-06
SPNCRNA.562	SPNCRNA.562	SPNCRNA.562	94.6588	1.83246	2.42957	0.598735	3.06055	0.00220933	0.00468385
SPNCRNA.1331	SPNCRNA.1331	SPNCRNA.1331	265.821	1.82995	2.19375	0.534332	3.42474	0.00061539	0.00143612
SPNCRNA.43	SPNCRNA.43	SPNCRNA.43	29.2475	1.82697	2.76382	0.680804	2.68355	0.0072846	0.0140007
SPNCRNA.1497	SPNCRNA.1497	SPNCRNA.1497	126.346	1.82531	1.93423	0.352055	5.18473	2.16328e-07	8.57224e-07
SPNCRNA.1339	SPNCRNA.1339	SPNCRNA.1339	11.3585	1.82455	2.17878	0.61317	2.9756	0.00292415	0.00605433
SPNCRNA.1667	SPNCRNA.1667	SPNCRNA.1667	158.837	1.82234	1.96131	0.35742	5.0986	3.42174e-07	1.32146e-06
SPNCRNA.563	SPNCRNA.563	SPNCRNA.563	194.614	1.82229	1.90799	0.302803	6.01808	1.76494e-09	9.0565e-09
SPNCRNA.1441	SPNCRNA.1441	SPNCRNA.1441	12.7082	1.81676	2.15859	0.576542	3.15113	0.00162638	0.00354248
SPNCRNA.1354	SPNCRNA.1354	SPNCRNA.1354	412.87	1.80835	2.21618	0.551253	3.28044	0.00103645	0.0023346
SPNCRNA.483	SPNCRNA.483	SPNCRNA.483	3.24669	1.80798	3.13001	0.769238	2.35035	0.0187557	0.0330089
SPNCRNA.1258	SPNCRNA.1258	SPNCRNA.1258	2016.91	1.79854	1.9009	0.358215	5.02085	5.14441e-07	1.92509e-06
SPNCRNA.747	SPNCRNA.747	SPNCRNA.747	118.218	1.7945	1.9162	0.35784	5.01481	5.30865e-07	1.98125e-06
SPNCRNA.1051	SPNCRNA.1051	SPNCRNA.1051	1596.98	1.79269	1.95176	0.387525	4.62599	3.72807e-06	1.23809e-05
SPNCRNA.879	SPNCRNA.879	SPNCRNA.879	12.355	1.79205	2.07485	0.565467	3.16914	0.00152889	0.00334786
SPNCRNA.719	SPNCRNA.719	SPNCRNA.719	152.461	1.78755	1.93592	0.388107	4.60581	4.10858e-06	1.3548e-05
SPNCRNA.1005	SPNCRNA.1005	SPNCRNA.1005	250.022	1.76736	2.07128	0.525143	3.36548	0.000764096	0.00175908
SPNCRNA.554	SPNCRNA.554	SPNCRNA.554	43.3719	1.76183	2.12106	0.519748	3.38977	0.000699525	0.00161681
SPNCRNA.980	SPNCRNA.980	SPNCRNA.980	313.452	1.75947	1.87896	0.375173	4.68976	2.73523e-06	9.21854e-06
SPNCRNA.1472	SPNCRNA.1472	SPNCRNA.1472	39.0735	1.75822	1.89236	0.396289	4.4367	9.13501e-06	2.8599e-05
SPNCRNA.950	SPNCRNA.950	SPNCRNA.950	9.43751	1.75395	2.12023	0.613807	2.85749	0.00427003	0.00858178
SPNCRNA.990	SPNCRNA.990	SPNCRNA.990	284.759	1.7485	1.8577	0.346262	5.04963	4.42656e-07	1.67711e-06
SPNCRNA.684	SPNCRNA.684	SPNCRNA.684	124.918	1.74617	1.85419	0.350114	4.98742	6.11909e-07	2.26799e-06
SPNCRNA.791	SPNCRNA.791	SPNCRNA.791	205.623	1.74014	4.83291	0.762431	2.28235	0.0224685	0.0388587
SPNCRNA.731	SPNCRNA.731	SPNCRNA.731	197.384	1.73938	2.00831	0.520146	3.34402	0.000825737	0.00189103
SPNCRNA.1126	SPNCRNA.1126	SPNCRNA.1126	240.05	1.73931	1.88332	0.394591	4.40787	1.04393e-05	3.24933e-05
SPNCRNA.998	SPNCRNA.998	SPNCRNA.998	378.036	1.72567	1.81271	0.309014	5.58445	2.34447e-08	1.04109e-07
SPNCRNA.155	SPNCRNA.155	SPNCRNA.155	8.54397	1.7179	2.048	0.62679	2.74079	0.00612921	0.0119242
SPNCRNA.891	SPNCRNA.891	SPNCRNA.891	50.2265	1.71722	1.88783	0.396571	4.33017	1.48997e-05	4.54069e-05
SPNCRNA.1631	SPNCRNA.1631	SPNCRNA.1631	83.7207	1.71614	1.90404	0.443622	3.86847	0.00010952	0.000294383
SPSNRNA.03	SPSNRNA.03	SPSNRNA.03	57.5558	1.71506	1.97084	0.512151	3.34874	0.000811807	0.00186035
SPNCRNA.1397	SPNCRNA.1397	SPNCRNA.1397	186.626	1.70718	1.837	0.403153	4.23458	2.28982e-05	6.76309e-05
SPNCRNA.20	SPNCRNA.20	SPNCRNA.20	203.934	1.70354	1.79202	0.334828	5.0878	3.6224e-07	1.39051e-06
SPNCRNA.867	SPNCRNA.867	SPNCRNA.867	542.86	1.70141	1.75723	0.277751	6.12568	9.02953e-10	4.84298e-09
SPNCRNA.1214	SPNCRNA.1214	SPNCRNA.1214	584.629	1.69975	2.02341	0.498946	3.40668	0.000657588	0.00152764
SPNCRNA.1593	SPNCRNA.1593	SPNCRNA.1593	189.888	1.69063	1.77384	0.299128	5.65187	1.58714e-08	7.18477e-08
SPNCRNA.1396	SPNCRNA.1396	SPNCRNA.1396	58.6102	1.6796	2.9775	0.691045	2.43053	0.0150769	0.0271562
SPNCRNA.1539	SPNCRNA.1539	SPNCRNA.1539	66.4799	1.67571	2.19948	0.612778	2.73461	0.00624549	0.012137
SPNCRNA.243	SPNCRNA.243	SPNCRNA.243	73.2228	1.67098	1.74433	0.307256	5.43841	5.37591e-08	2.27598e-07
SPNCRNA.841	SPNCRNA.841	SPNCRNA.841	512.359	1.66494	1.76257	0.329276	5.05635	4.27349e-07	1.62528e-06
SPNCRNA.1018	SPNCRNA.1018	SPNCRNA.1018	358.6	1.66394	1.71769	0.273549	6.08277	1.18121e-09	6.19066e-09
SPNCRNA.371	SPNCRNA.371	SPNCRNA.371	11.3442	1.66137	2.52945	0.699124	2.37636	0.0174845	0.0310372
SPNCRNA.1691	SPNCRNA.1691	SPNCRNA.1691	34.7153	1.65831	1.83339	0.459086	3.61219	0.000303622	0.000754818
SPNCRNA.913	SPNCRNA.913	SPNCRNA.913	63.1817	1.65309	1.9085	0.491386	3.36414	0.000767826	0.0017665
SPNCRNA.673	SPNCRNA.673	SPNCRNA.673	33.5266	1.64654	2.16751	0.635895	2.58932	0.00961648	0.0180461
SPNCRNA.1189	SPNCRNA.1189	SPNCRNA.1189	233.232	1.64391	1.73967	0.335008	4.90709	9.24388e-07	3.34809e-06
SPNCRNA.1649	SPNCRNA.1649	SPNCRNA.1649	206.711	1.64375	1.73328	0.341856	4.80832	1.52201e-06	5.37623e-06
SPNCRNA.02	SPNCRNA.02	SPNCRNA.02	33.8336	1.63603	1.82199	0.432386	3.78373	0.000154494	0.000403182
SPNCRNA.1550	SPNCRNA.1550	SPNCRNA.1550	84.7898	1.6315	1.90549	0.527098	3.09526	0.00196643	0.00421491
SPNCRNA.397	SPNCRNA.397	SPNCRNA.397	1.62811	1.63061	5.41138	0.721632	2.25961	0.0238455	0.0409366
SPNCRNA.1685	SPNCRNA.1685	SPNCRNA.1685	351.702	1.61903	1.663	0.246005	6.58128	4.66418e-11	2.9415e-10
SPNCRNA.610	SPNCRNA.610	SPNCRNA.610	60.881	1.61734	1.80379	0.43662	3.70423	0.000212034	0.000540244
SPNCRNA.1661	SPNCRNA.1661	SPNCRNA.1661	158.126	1.61263	1.83999	0.499758	3.22681	0.00125177	0.00278464
SPNCRNA.246	SPNCRNA.246	SPNCRNA.246	140.939	1.60694	1.72184	0.386654	4.156	3.23866e-05	9.32914e-05
SPNCRNA.985	SPNCRNA.985	SPNCRNA.985	140.169	1.6009	1.71556	0.387057	4.13607	3.53298e-05	0.000101394
SPNCRNA.978	SPNCRNA.978	SPNCRNA.978	23.2592	1.60089	1.87034	0.551112	2.90485	0.00367434	0.00748567
SPNCRNA.1669	SPNCRNA.1669	SPNCRNA.1669	30.2804	1.57449	1.76674	0.527243	2.98626	0.00282409	0.00586451
SPNCRNA.887	SPNCRNA.887	SPNCRNA.887	374.526	1.57311	1.63953	0.293319	5.36313	8.17935e-08	3.389e-07
SPNCRNA.448	SPNCRNA.448	SPNCRNA.448	79.4954	1.57187	1.95689	0.622405	2.52548	0.011554	0.0213442
SPNCRNA.909	SPNCRNA.909	SPNCRNA.909	149.443	1.56891	1.68715	0.402074	3.90204	9.53852e-05	0.000258175
SPNCRNA.889	SPNCRNA.889	SPNCRNA.889	265.783	1.55974	1.80944	0.555848	2.80605	0.00501532	0.00997077
SPNCRNA.657	SPNCRNA.657	SPNCRNA.657	255.329	1.54974	1.63937	0.329376	4.70509	2.53759e-06	8.62804e-06
SPNCRNA.1147	SPNCRNA.1147	SPNCRNA.1147	33.4082	1.54916	1.73079	0.455172	3.40347	0.00066536	0.00154436
SPNCRNA.1197	SPNCRNA.1197	SPNCRNA.1197	63.0941	1.54662	1.65275	0.381466	4.0544	5.02623e-05	0.000141065
SPNCRNA.519	SPNCRNA.519	SPNCRNA.519	110.31	1.54661	1.65577	0.371471	4.16347	3.13441e-05	9.04748e-05
SPNCRNA.1695	SPNCRNA.1695	SPNCRNA.1695	19.0751	1.52532	1.8066	0.579196	2.63351	0.00845073	0.0160522
SPNCRNA.1616	SPNCRNA.1616	SPNCRNA.1616	430.926	1.51947	1.63034	0.36877	4.12035	3.78289e-05	0.00010799
SPNCRNA.1551	SPNCRNA.1551	SPNCRNA.1551	40.5931	1.51723	1.65797	0.435865	3.48095	0.000499642	0.00118417
SPNCRNA.725	SPNCRNA.725	SPNCRNA.725	293.866	1.51474	1.57157	0.269023	5.63055	1.79639e-08	8.08492e-08
SPNCRNA.1059	SPNCRNA.1059	SPNCRNA.1059	48.6135	1.50859	1.71066	0.512854	2.94156	0.00326564	0.00670266
SPNCRNA.372	SPNCRNA.372	SPNCRNA.372	32.1021	1.50581	1.59517	0.385983	3.90124	9.5701e-05	0.00025893
SPSNRNA.04	SPSNRNA.04	SPSNRNA.04	72.3929	1.50526	1.64309	0.400631	3.75723	0.000171805	0.000444216
SPNCRNA.1185	SPNCRNA.1185	SPNCRNA.1185	128.19	1.49994	1.56361	0.306415	4.89513	9.82387e-07	3.54714e-06
SPNCRNA.1031	SPNCRNA.1031	SPNCRNA.1031	234.435	1.49888	2.13544	0.686401	2.18368	0.0289858	0.0485466
SPNCRNA.975	SPNCRNA.975	SPNCRNA.975	430.529	1.49694	1.51571	0.172295	8.68822	3.68162e-18	4.831e-17
SPNCRNA.940	SPNCRNA.940	SPNCRNA.940	56.164	1.49551	1.9084	0.589961	2.53492	0.0112472	0.0208103
SPNCRNA.1082	SPNCRNA.1082	SPNCRNA.1082	451.091	1.49512	1.55411	0.277107	5.39546	6.83496e-08	2.8625e-07
SPNCRNA.1491	SPNCRNA.1491	SPNCRNA.1491	472.557	1.49059	1.67937	0.434124	3.43355	0.000595729	0.00139395
SPNCRNA.1675	SPNCRNA.1675	SPNCRNA.1675	122.777	1.4857	1.72163	0.481281	3.08698	0.00202203	0.00432083
SPNCRNA.1171	SPNCRNA.1171	SPNCRNA.1171	208.583	1.47814	1.69288	0.42222	3.50087	0.000463742	0.00110621
SPNCRNA.229	SPNCRNA.229	SPNCRNA.229	16.4149	1.47722	1.91705	0.601875	2.45436	0.0141137	0.0255794
SPNCRNA.1116	SPNCRNA.1116	SPNCRNA.1116	360.145	1.47007	1.54128	0.326023	4.50909	6.51055e-06	2.08684e-05
SPNCRNA.144	SPNCRNA.144	SPNCRNA.144	30.6357	1.46392	1.65348	0.486145	3.01128	0.00260146	0.00544096
SPNCRNA.1659	SPNCRNA.1659	SPNCRNA.1659	498.63	1.46018	1.67128	0.495329	2.94789	0.00319948	0.00658152
SPNCRNA.838	SPNCRNA.838	SPNCRNA.838	256.348	1.45907	1.71206	0.560711	2.60218	0.00926324	0.0174393
SPNCRNA.1249	SPNCRNA.1249	SPNCRNA.1249	9.26081	1.44925	1.75922	0.590891	2.45265	0.0141809	0.0256946
SPNCRNA.428	SPNCRNA.428	SPNCRNA.428	86.0955	1.44812	1.59414	0.425747	3.40136	0.000670511	0.00155489
SPNCRNA.1100	SPNCRNA.1100	SPNCRNA.1100	144.78	1.44729	1.64166	0.510886	2.8329	0.00461281	0.00921771
SPNCRNA.649	SPNCRNA.649	SPNCRNA.649	36.5496	1.44723	1.59338	0.464636	3.11477	0.00184089	0.00397504
SPNCRNA.708	SPNCRNA.708	SPNCRNA.708	657.906	1.44226	1.50023	0.286244	5.03856	4.69037e-07	1.76653e-06
SPNCRNA.1687	SPNCRNA.1687	SPNCRNA.1687	306.001	1.43985	1.64787	0.512397	2.81003	0.00495368	0.00985663
SPNCRNA.1213	SPNCRNA.1213	SPNCRNA.1213	203.908	1.43029	1.51654	0.356995	4.00646	6.16351e-05	0.000170612
SPNCRNA.1177	SPNCRNA.1177	SPNCRNA.1177	477.367	1.41906	1.44927	0.209118	6.78593	1.1534e-11	7.74172e-11
SPNCRNA.1237	SPNCRNA.1237	SPNCRNA.1237	63.2291	1.41092	1.55593	0.463489	3.04413	0.00233358	0.00492488
SPNCRNA.920	SPNCRNA.920	SPNCRNA.920	202.643	1.4042	1.4382	0.235072	5.97349	2.32235e-09	1.17274e-08
SPNCRNA.1665	SPNCRNA.1665	SPNCRNA.1665	547.664	1.40369	1.49452	0.348331	4.02975	5.58355e-05	0.000155583
SPNCRNA.210	SPNCRNA.210	SPNCRNA.210	90.937	1.3974	1.52846	0.423284	3.30132	0.000962298	0.00217951
SPNCRNA.1568	SPNCRNA.1568	SPNCRNA.1568	554.734	1.38281	1.39687	0.149329	9.26014	2.04159e-20	3.49972e-19
SPNCRNA.997	SPNCRNA.997	SPNCRNA.997	60.2376	1.37351	1.78095	0.621891	2.2086	0.0272027	0.0459556
SPNCRNA.52	SPNCRNA.52	SPNCRNA.52	9.9067	1.36859	1.62845	0.608007	2.25094	0.0243892	0.0417266
SPNCRNA.999	SPNCRNA.999	SPNCRNA.999	228.647	1.36541	1.64056	0.543929	2.51028	0.0120637	0.022186
SPNCRNA.1585	SPNCRNA.1585	SPNCRNA.1585	109.06	1.3648	1.47711	0.381349	3.57887	0.000345088	0.000846858
SPNCRNA.1041	SPNCRNA.1041	SPNCRNA.1041	224.181	1.36233	1.48387	0.379542	3.58942	0.00033142	0.000816756
SPNCRNA.755	SPNCRNA.755	SPNCRNA.755	162.683	1.36043	1.5342	0.452681	3.00527	0.00265343	0.00553973
SPNCRNA.960	SPNCRNA.960	SPNCRNA.960	123.906	1.3592	1.60204	0.535774	2.53689	0.0111842	0.0207266
SPNCRNA.824	SPNCRNA.824	SPNCRNA.824	137.096	1.34614	1.60289	0.541465	2.48611	0.0129147	0.023596
SPNCRNA.726	SPNCRNA.726	SPNCRNA.726	117.802	1.34347	1.59038	0.556571	2.41384	0.0157853	0.0282895
SPNCRNA.102	SPNCRNA.102	SPNCRNA.102	19.5289	1.33818	1.52056	0.505797	2.64568	0.00815272	0.0155411
SPNCRNA.1173	SPNCRNA.1173	SPNCRNA.1173	255.756	1.33606	1.4593	0.351869	3.79703	0.000146438	0.000383879
SPNCRNA.627	SPNCRNA.627	SPNCRNA.627	38.9776	1.33086	1.53034	0.508684	2.61627	0.00888961	0.0168206
SPNCRNA.969	SPNCRNA.969	SPNCRNA.969	313.081	1.33017	1.50977	0.469988	2.83022	0.00465163	0.00928998
SPNCRNA.715	SPNCRNA.715	SPNCRNA.715	494.123	1.32381	1.60214	0.496746	2.66496	0.00769983	0.0147461
SPNCRNA.1135	SPNCRNA.1135	SPNCRNA.1135	91.471	1.32229	1.60071	0.526536	2.51131	0.0120286	0.0221273
SPNCRNA.1629	SPNCRNA.1629	SPNCRNA.1629	201.244	1.32086	1.42337	0.374838	3.52381	0.000425395	0.00102279
SPNCRNA.933	SPNCRNA.933	SPNCRNA.933	7177.73	1.31465	1.43476	0.339874	3.86804	0.000109716	0.000294569
SPNCRNA.1508	SPNCRNA.1508	SPNCRNA.1508	265.4	1.30471	1.38357	0.334814	3.89684	9.74577e-05	0.000263275
SPNCRNA.1454	SPNCRNA.1454	SPNCRNA.1454	117.478	1.30436	1.47606	0.475965	2.74045	0.00613555	0.0119333
SPNCRNA.1183	SPNCRNA.1183	SPNCRNA.1183	104.118	1.30107	1.4818	0.482324	2.6975	0.00698629	0.0134792
SPNCRNA.82	SPNCRNA.82	SPNCRNA.82	209.829	1.29931	1.45167	0.484871	2.6797	0.00736883	0.0141548
SPNCRNA.1368	SPNCRNA.1368	SPNCRNA.1368	187.162	1.29636	1.3954	0.372629	3.47895	0.000503378	0.00119222
SPNCRNA.793	SPNCRNA.793	SPNCRNA.793	5261.79	1.2954	1.38732	0.360698	3.59136	0.000328955	0.000812398
SPSNORNA.17	SPSNORNA.17	SPSNORNA.17	20.0032	1.28897	1.40171	0.425592	3.02865	0.00245651	0.00516561
SPNCRNA.1000	SPNCRNA.1000	SPNCRNA.1000	30.0808	1.28647	1.38442	0.413856	3.1085	0.00188038	0.00404907
SPNCRNA.1201	SPNCRNA.1201	SPNCRNA.1201	106.251	1.28005	1.50831	0.533934	2.39739	0.0165124	0.0294311
SPNCRNA.1047	SPNCRNA.1047	SPNCRNA.1047	62.6508	1.27276	1.44134	0.456802	2.78624	0.00533242	0.0105115
SPNCRNA.133	SPNCRNA.133	SPNCRNA.133	5724.74	1.26966	1.46721	0.490905	2.58637	0.00969925	0.0181916
SPSNORNA.54	SPSNORNA.54	SPSNORNA.54	99.5557	1.26924	1.40491	0.45478	2.79088	0.00525642	0.010391
SPNCRNA.574	SPNCRNA.574	SPNCRNA.574	155.941	1.2642	1.81051	0.539609	2.34281	0.0191389	0.0336241
SPNCRNA.1281	SPNCRNA.1281	SPNCRNA.1281	174.197	1.26231	1.3179	0.305779	4.12818	3.65651e-05	0.000104681
SPNCRNA.239	SPNCRNA.239	SPNCRNA.239	87.8435	1.26152	1.36319	0.428894	2.94134	0.00326792	0.00670456
SPNCRNA.1522	SPNCRNA.1522	SPNCRNA.1522	87.8349	1.2605	1.51573	0.576962	2.18471	0.0289099	0.0484883
SPNCRNA.1335	SPNCRNA.1335	SPNCRNA.1335	144.511	1.25068	1.36897	0.394696	3.16873	0.00153109	0.00335162
SPNCRNA.328	SPNCRNA.328	SPNCRNA.328	69.9783	1.24924	1.3429	0.397954	3.13915	0.00169439	0.0036803
SPNCRNA.1355	SPNCRNA.1355	SPNCRNA.1355	29.841	1.24866	1.36009	0.423341	2.94955	0.00318238	0.00654827
SPNCRNA.536	SPNCRNA.536	SPNCRNA.536	67.3254	1.24366	1.53936	0.553561	2.24665	0.0246626	0.0421119
SPNCRNA.74	SPNCRNA.74	SPNCRNA.74	4921.88	1.2427	1.2649	0.205046	6.06057	1.35637e-09	7.06456e-09
SPNCRNA.1587	SPNCRNA.1587	SPNCRNA.1587	71.6324	1.24167	1.32872	0.360166	3.44749	0.000565829	0.00132977
SPNCRNA.1322	SPNCRNA.1322	SPNCRNA.1322	582.76	1.2344	1.51779	0.523879	2.35627	0.0184596	0.0325615
SPNCRNA.1513	SPNCRNA.1513	SPNCRNA.1513	71.8317	1.2343	1.31601	0.323185	3.81918	0.000133897	0.000353387
SPNCRNA.1548	SPNCRNA.1548	SPNCRNA.1548	356.392	1.22942	1.26021	0.243262	5.05391	4.32849e-07	1.6444e-06
SPNCRNA.1194	SPNCRNA.1194	SPNCRNA.1194	1373.22	1.21993	1.3217	0.348607	3.49946	0.000466205	0.00111171
SPNCRNA.1590	SPNCRNA.1590	SPNCRNA.1590	1027.01	1.21863	1.35522	0.40507	3.00843	0.002626	0.00548575
SPNCRNA.813	SPNCRNA.813	SPNCRNA.813	107.409	1.21675	1.2685	0.334723	3.6351	0.000277873	0.000694088
SPNCRNA.1628	SPNCRNA.1628	SPNCRNA.1628	302.05	1.21426	1.25576	0.247858	4.89901	9.6319e-07	3.48142e-06
SPNCRNA.1542	SPNCRNA.1542	SPNCRNA.1542	103.388	1.21409	1.33012	0.4101	2.96047	0.00307174	0.00633739
SPNCRNA.991	SPNCRNA.991	SPNCRNA.991	120.149	1.21233	1.32385	0.418801	2.89476	0.00379444	0.00770567
SPNCRNA.1657	SPNCRNA.1657	SPNCRNA.1657	110.921	1.21098	1.38919	0.544701	2.22321	0.0262018	0.0444471
SPNCRNA.872	SPNCRNA.872	SPNCRNA.872	5332.97	1.21036	1.23284	0.208289	5.81097	6.21107e-09	2.95914e-08
SPNCRNA.880	SPNCRNA.880	SPNCRNA.880	1021.54	1.19385	1.20915	0.170162	7.01598	2.2835e-12	1.6671e-11
SPNCRNA.1641	SPNCRNA.1641	SPNCRNA.1641	81.2388	1.17585	1.28589	0.428086	2.74675	0.00601891	0.0117129
SPNCRNA.1445	SPNCRNA.1445	SPNCRNA.1445	233.826	1.1741	1.29329	0.389852	3.01165	0.00259828	0.00543594
SPNCRNA.925	SPNCRNA.925	SPNCRNA.925	910.35	1.16091	1.21163	0.268014	4.33154	1.48072e-05	4.51642e-05
SPNCRNA.1079	SPNCRNA.1079	SPNCRNA.1079	75.8902	1.1591	1.26771	0.418624	2.76882	0.00562594	0.011028
SPNCRNA.1248	SPNCRNA.1248	SPNCRNA.1248	80.8247	1.15822	1.22422	0.354457	3.26758	0.0010847	0.00243465
SPNCRNA.986	SPNCRNA.986	SPNCRNA.986	1783.82	1.15085	1.18517	0.223892	5.14019	2.74463e-07	1.0724e-06
SPNCRNA.1555	SPNCRNA.1555	SPNCRNA.1555	201.979	1.14638	1.17654	0.240206	4.77247	1.81982e-06	6.33854e-06
SPNCRNA.979	SPNCRNA.979	SPNCRNA.979	828.505	1.13936	1.15955	0.191691	5.94373	2.78617e-09	1.39189e-08
SPSNORNA.34	SPSNORNA.34	SPSNORNA.34	78.4132	1.12798	1.23882	0.456433	2.47129	0.0134627	0.0244947
SPNCRNA.197	SPNCRNA.197	SPNCRNA.197	194.214	1.12611	1.22677	0.448386	2.51147	0.0120231	0.022123
SPNCRNA.1145	SPNCRNA.1145	SPNCRNA.1145	263.22	1.11885	1.25249	0.407072	2.74852	0.00598655	0.0116564
SPNCRNA.702	SPNCRNA.702	SPNCRNA.702	222.634	1.1165	1.25074	0.42718	2.61366	0.0089577	0.0169142
SPNCRNA.1236	SPNCRNA.1236	SPNCRNA.1236	422.448	1.11004	1.13142	0.212604	5.22118	1.77789e-07	7.09736e-07
SPNCRNA.870	SPNCRNA.870	SPNCRNA.870	5178.04	1.10704	1.30337	0.45732	2.42071	0.0154902	0.0278148
SPNCRNA.1199	SPNCRNA.1199	SPNCRNA.1199	84.2141	1.09551	1.24456	0.441955	2.47879	0.013183	0.0240173
SPNCRNA.898	SPNCRNA.898	SPNCRNA.898	146.517	1.09241	1.18872	0.440219	2.48152	0.0130825	0.0238588
SPNCRNA.1178	SPNCRNA.1178	SPNCRNA.1178	88.381	1.08843	1.1357	0.291733	3.7309	0.000190801	0.000489402
SPNCRNA.1136	SPNCRNA.1136	SPNCRNA.1136	66.0165	1.08775	1.23106	0.43959	2.47446	0.0133439	0.0242913
SPNCRNA.1128	SPNCRNA.1128	SPNCRNA.1128	77.3434	1.08318	1.1474	0.351631	3.08046	0.00206684	0.00440985
SPNCRNA.1169	SPNCRNA.1169	SPNCRNA.1169	102.896	1.08206	1.17087	0.378433	2.85932	0.00424545	0.00853976
SPNCRNA.1097	SPNCRNA.1097	SPNCRNA.1097	816.453	1.07581	1.10085	0.228332	4.71161	2.45769e-06	8.38492e-06
SPNCRNA.35	SPNCRNA.35	SPNCRNA.35	153.334	1.07488	1.11531	0.285822	3.76065	0.000169471	0.00043865
SPNCRNA.1579	SPNCRNA.1579	SPNCRNA.1579	125.609	1.05666	1.09532	0.280845	3.76243	0.000168274	0.000435891
SPNCRNA.866	SPNCRNA.866	SPNCRNA.866	133.029	1.04611	1.14432	0.405261	2.58132	0.00984227	0.0184203
SPNCRNA.949	SPNCRNA.949	SPNCRNA.949	634.831	1.04266	1.10567	0.3601	2.89547	0.00378595	0.00769067
SPNCRNA.1515	SPNCRNA.1515	SPNCRNA.1515	236.534	1.03931	1.14352	0.412439	2.51991	0.0117385	0.0216564
SPNCRNA.930	SPNCRNA.930	SPNCRNA.930	381.052	1.03591	1.09618	0.320509	3.23209	0.00122887	0.00273805
SPNCRNA.1289	SPNCRNA.1289	SPNCRNA.1289	79.1466	1.03403	1.13621	0.398658	2.59378	0.00949271	0.0178425
SPNCRNA.740	SPNCRNA.740	SPNCRNA.740	170.715	1.03261	1.06293	0.266464	3.87523	0.000106525	0.000286773
SPNCRNA.1153	SPNCRNA.1153	SPNCRNA.1153	350.126	1.02851	1.12735	0.426894	2.40929	0.0159837	0.0285761
SPNCRNA.678	SPNCRNA.678	SPNCRNA.678	256.9	1.02513	1.08946	0.333795	3.07115	0.00213239	0.00453587
SPNCRNA.99	SPNCRNA.99	SPNCRNA.99	59.8938	1.0241	1.1155	0.436798	2.34457	0.0190491	0.0334751
SPNCRNA.1578	SPNCRNA.1578	SPNCRNA.1578	1017.01	1.02261	1.22759	0.42365	2.4138	0.0157869	0.0282895
SPNCRNA.1340	SPNCRNA.1340	SPNCRNA.1340	76.8191	1.01631	1.05937	0.351255	2.89338	0.00381121	0.00773748
SPNCRNA.1547	SPNCRNA.1547	SPNCRNA.1547	63.3818	1.01616	1.07317	0.348412	2.91656	0.00353914	0.00722286
SPNCRNA.73	SPNCRNA.73	SPNCRNA.73	3099.13	1.00803	1.02611	0.206532	4.88075	1.05682e-06	3.79827e-06
SPNCRNA.1284	SPNCRNA.1284	SPNCRNA.1284	63.2671	1.0075	1.05624	0.350457	2.87483	0.00404243	0.00817841
SPNCRNA.445	SPNCRNA.445	SPNCRNA.445	917.369	1.00254	1.03951	0.274105	3.65751	0.00025468	0.000639351
SPNCRNA.1150	SPNCRNA.1150	SPNCRNA.1150	190.241	1.00144	1.07124	0.363066	2.75828	0.00581064	0.0113518
SPNCRNA.1501	SPNCRNA.1501	SPNCRNA.1501	110.78	-1.00229	-1.05709	0.344623	-2.90837	0.00363323	0.00740408
SPNCRNA.1688	SPNCRNA.1688	SPNCRNA.1688	97.4429	-1.00265	-1.04679	0.350734	-2.85873	0.00425345	0.00855092
SPNCRNA.618	SPNCRNA.618	SPNCRNA.618	95.5366	-1.00382	-1.08206	0.405881	-2.47319	0.0133914	0.0243714
SPNCRNA.1447	SPNCRNA.1447	SPNCRNA.1447	456.224	-1.00557	-1.03214	0.264584	-3.80059	0.000144355	0.000379462
SPNCRNA.1241	SPNCRNA.1241	SPNCRNA.1241	81.0705	-1.00828	-1.04218	0.284968	-3.53822	0.000402835	0.000974214
SPNCRNA.38	SPNCRNA.38	SPNCRNA.38	28.989	-1.01142	-1.08548	0.398943	-2.53525	0.0112368	0.0207965
SPNCRNA.1474	SPNCRNA.1474	SPNCRNA.1474	115.634	-1.01257	-1.09301	0.432705	-2.34008	0.0192794	0.0338284
SPNCRNA.1358	SPNCRNA.1358	SPNCRNA.1358	691.207	-1.01258	-1.08017	0.392222	-2.58164	0.00983315	0.0184131
SPNCRNA.1203	SPNCRNA.1203	SPNCRNA.1203	2195.29	-1.03042	-1.06987	0.306604	-3.36076	0.000777272	0.00178706
SPNCRNA.1407	SPNCRNA.1407	SPNCRNA.1407	319.505	-1.03126	-1.08238	0.367945	-2.80275	0.0050669	0.0100619
SPNCRNA.1321	SPNCRNA.1321	SPNCRNA.1321	124.782	-1.03864	-1.136	0.457131	-2.27207	0.0230821	0.0397724
SPNCRNA.1222	SPNCRNA.1222	SPNCRNA.1222	114.575	-1.0584	-1.10554	0.311593	-3.39673	0.000681951	0.0015788
SPNCRNA.1658	SPNCRNA.1658	SPNCRNA.1658	1387.8	-1.06141	-1.09634	0.285413	-3.71886	0.000200121	0.000511568
SPNCRNA.1343	SPNCRNA.1343	SPNCRNA.1343	305.708	-1.06551	-1.16039	0.443348	-2.40333	0.0162467	0.0290018
SPNCRNA.332	SPNCRNA.332	SPNCRNA.332	45.6631	-1.08677	-1.2175	0.458684	-2.36933	0.0178204	0.0315534
SPNCRNA.722	SPNCRNA.722	SPNCRNA.722	606.339	-1.08839	-1.17134	0.441035	-2.46781	0.0135941	0.0247017
SPNCRNA.1336	SPNCRNA.1336	SPNCRNA.1336	273.217	-1.09227	-1.12125	0.240743	-4.53709	5.70345e-06	1.84334e-05
SPNCRNA.442	SPNCRNA.442	SPNCRNA.442	210.779	-1.09409	-1.12567	0.256156	-4.27119	1.94431e-05	5.78168e-05
SPNCRNA.1498	SPNCRNA.1498	SPNCRNA.1498	287.624	-1.09894	-1.11911	0.220954	-4.9736	6.57202e-07	2.42943e-06
SPNCRNA.1102	SPNCRNA.1102	SPNCRNA.1102	63.6057	-1.1025	-1.17039	0.389783	-2.8285	0.0046767	0.00933738
SPNCRNA.655	SPNCRNA.655	SPNCRNA.655	374.566	-1.11035	-1.14878	0.291775	-3.80551	0.00014151	0.000372917
SPNCRNA.1143	SPNCRNA.1143	SPNCRNA.1143	352.892	-1.11805	-1.18667	0.375178	-2.98005	0.00288198	0.00597409
SPNCRNA.1575	SPNCRNA.1575	SPNCRNA.1575	226.53	-1.13709	-1.21747	0.389577	-2.91879	0.00351396	0.00717567
SPNCRNA.916	SPNCRNA.916	SPNCRNA.916	87.2661	-1.1498	-1.2702	0.478947	-2.40067	0.016365	0.0291908
SPNCRNA.939	SPNCRNA.939	SPNCRNA.939	166.954	-1.16429	-1.30866	0.513188	-2.26874	0.0232842	0.040091
SPNCRNA.666	SPNCRNA.666	SPNCRNA.666	172.44	-1.16705	-1.24138	0.362194	-3.22217	0.00127224	0.00282657
SPNCRNA.739	SPNCRNA.739	SPNCRNA.739	79.2027	-1.1913	-1.29353	0.383782	-3.10409	0.00190863	0.00410233
SPNCRNA.42	SPNCRNA.42	SPNCRNA.42	49.0882	-1.19378	-1.33953	0.524842	-2.27455	0.0229331	0.0395449
SPNCRNA.1693	SPNCRNA.1693	SPNCRNA.1693	132.501	-1.19495	-1.32892	0.491439	-2.43154	0.0150349	0.0271015
SPNCRNA.1361	SPNCRNA.1361	SPNCRNA.1361	57.2142	-1.20299	-1.27859	0.372523	-3.2293	0.00124092	0.00276137
SPNCRNA.1099	SPNCRNA.1099	SPNCRNA.1099	49.1985	-1.20316	-1.29531	0.395934	-3.0388	0.00237522	0.00500219
SPNCRNA.807	SPNCRNA.807	SPNCRNA.807	141.723	-1.23373	-1.43225	0.559817	-2.2038	0.0275383	0.0464663
SPNCRNA.1623	SPNCRNA.1623	SPNCRNA.1623	70.0584	-1.25249	-1.41939	0.482791	-2.59427	0.00947912	0.0178218
SPNCRNA.379	SPNCRNA.379	SPNCRNA.379	34.3331	-1.25963	-1.34946	0.383557	-3.28408	0.00102317	0.00230938
SPNCRNA.1105	SPNCRNA.1105	SPNCRNA.1105	149.379	-1.27403	-1.45888	0.532643	-2.39191	0.0167609	0.0298285
SPNCRNA.1271	SPNCRNA.1271	SPNCRNA.1271	100.39	-1.27558	-1.49402	0.528634	-2.41297	0.0158231	0.0283326
SPNCRNA.928	SPNCRNA.928	SPNCRNA.928	130.425	-1.27934	-1.36427	0.374328	-3.4177	0.000631524	0.00147082
SPNCRNA.766	SPNCRNA.766	SPNCRNA.766	92.2704	-1.287	-1.33277	0.305926	-4.2069	2.58893e-05	7.57613e-05
SPNCRNA.444	SPNCRNA.444	SPNCRNA.444	98.5423	-1.28769	-1.43379	0.482074	-2.67115	0.00755926	0.0144927
SPNCRNA.1690	SPNCRNA.1690	SPNCRNA.1690	388.469	-1.28798	-1.32614	0.255125	-5.04844	4.45428e-07	1.68669e-06
SPNCRNA.765	SPNCRNA.765	SPNCRNA.765	20.9476	-1.30075	-1.49918	0.548292	-2.37236	0.0176748	0.0313353
SPNCRNA.1494	SPNCRNA.1494	SPNCRNA.1494	171.619	-1.30281	-1.35986	0.297812	-4.37462	1.21642e-05	3.7462e-05
SPNCRNA.738	SPNCRNA.738	SPNCRNA.738	25.3071	-1.3101	-1.52504	0.493913	-2.65249	0.00798998	0.0152549
SPNCRNA.405	SPNCRNA.405	SPNCRNA.405	26.4875	-1.31079	-1.51988	0.492518	-2.66141	0.00778142	0.0148819
SPSNORNA.49	SPSNORNA.49	SPSNORNA.49	54.3426	-1.31455	-1.39545	0.388899	-3.38019	0.000724347	0.00167087
SPNCRNA.1285	SPNCRNA.1285	SPNCRNA.1285	215.932	-1.31594	-1.38061	0.339459	-3.87658	0.000105935	0.000285404
SPNCRNA.659	SPNCRNA.659	SPNCRNA.659	313.686	-1.31768	-1.54362	0.578439	-2.27798	0.0227276	0.0392209
SPNCRNA.861	SPNCRNA.861	SPNCRNA.861	120.166	-1.32177	-1.54407	0.588166	-2.24726	0.0246232	0.0420651
SPNCRNA.965	SPNCRNA.965	SPNCRNA.965	78.7846	-1.32462	-1.3678	0.286571	-4.62231	3.79485e-06	1.25907e-05
SPNCRNA.1327	SPNCRNA.1327	SPNCRNA.1327	57.8591	-1.3418	-1.49553	0.481207	-2.7884	0.00529684	0.0104482
SPNCRNA.628	SPNCRNA.628	SPNCRNA.628	56.5706	-1.34419	-1.46371	0.380966	-3.52838	0.000418114	0.00100768
SPNCRNA.1567	SPNCRNA.1567	SPNCRNA.1567	233.229	-1.34651	-1.46374	0.436081	-3.08774	0.00201686	0.0043111
SPNCRNA.1463	SPNCRNA.1463	SPNCRNA.1463	55.4025	-1.34972	-1.44722	0.387687	-3.48147	0.000498669	0.00118227
SPNCRNA.652	SPNCRNA.652	SPNCRNA.652	367.798	-1.36406	-1.41472	0.299577	-4.55329	5.28126e-06	1.71641e-05
SPNCRNA.145	SPNCRNA.145	SPNCRNA.145	49.455	-1.37093	-1.51192	0.401868	-3.41139	0.000646332	0.00150481
SPNCRNA.1374	SPNCRNA.1374	SPNCRNA.1374	123.098	-1.37165	-1.57818	0.522952	-2.62291	0.00871829	0.0165246
SPNCRNA.619	SPNCRNA.619	SPNCRNA.619	149.505	-1.38086	-1.45011	0.315571	-4.37575	1.21016e-05	3.73023e-05
SPNCRNA.667	SPNCRNA.667	SPNCRNA.667	36.6669	-1.38349	-1.48936	0.417598	-3.31298	0.000923079	0.00209815
SPNCRNA.1045	SPNCRNA.1045	SPNCRNA.1045	372.021	-1.38562	-1.43548	0.276802	-5.00582	5.56243e-07	2.06934e-06
SPSNORNA.27	SPSNORNA.27	SPSNORNA.27	40.6289	-1.40137	-1.76551	0.638038	-2.19637	0.0280653	0.0472189
SPNCRNA.1141	SPNCRNA.1141	SPNCRNA.1141	17.0068	-1.40448	-1.5577	0.502869	-2.79293	0.00522322	0.0103341
SPNCRNA.269	SPNCRNA.269	SPNCRNA.269	59.9913	-1.41076	-1.64424	0.572407	-2.46461	0.0137162	0.0249172
SPNCRNA.1384	SPNCRNA.1384	SPNCRNA.1384	75.811	-1.4143	-1.54149	0.387199	-3.65263	0.000259563	0.000649977
SPNCRNA.131	SPNCRNA.131	SPNCRNA.131	495.175	-1.41735	-1.49505	0.339767	-4.17154	3.02545e-05	8.74741e-05
SPNCRNA.1605	SPNCRNA.1605	SPNCRNA.1605	36.442	-1.43001	-1.62888	0.489307	-2.92252	0.00347211	0.00709435
SPNCRNA.1596	SPNCRNA.1596	SPNCRNA.1596	26.7388	-1.4307	-1.65487	0.541822	-2.64054	0.00827747	0.015766
SPSNORNA.01	SPSNORNA.01	SPSNORNA.01	7.31393	-1.43408	-1.71541	0.61888	-2.31722	0.0204916	0.0357758
SPNCRNA.676	SPNCRNA.676	SPNCRNA.676	18.1238	-1.44129	-1.91212	0.642833	-2.24209	0.0249553	0.0425493
SPNCRNA.1433	SPNCRNA.1433	SPNCRNA.1433	85.0121	-1.4452	-1.59274	0.456741	-3.16417	0.00155527	0.00339818
SPNCRNA.954	SPNCRNA.954	SPNCRNA.954	235.015	-1.4507	-1.49387	0.255193	-5.68471	1.31034e-08	5.99774e-08
SPNCRNA.709	SPNCRNA.709	SPNCRNA.709	85.6634	-1.45129	-1.55464	0.379078	-3.82848	0.000128938	0.00034146
SPNCRNA.776	SPNCRNA.776	SPNCRNA.776	141.452	-1.45643	-1.55373	0.376211	-3.87132	0.00010825	0.00029108
SPNCRNA.661	SPNCRNA.661	SPNCRNA.661	97.321	-1.46351	-1.67728	0.535306	-2.73397	0.00625752	0.012157
SPNCRNA.963	SPNCRNA.963	SPNCRNA.963	58.464	-1.47226	-1.62624	0.466782	-3.15407	0.0016101	0.00351249
SPNCRNA.1198	SPNCRNA.1198	SPNCRNA.1198	123.245	-1.47695	-1.53924	0.271701	-5.43595	5.45066e-08	2.30622e-07
SPSNORNA.25	SPSNORNA.25	SPSNORNA.25	76.051	-1.48741	-1.57653	0.352146	-4.22385	2.40168e-05	7.06661e-05
SPNCRNA.696	SPNCRNA.696	SPNCRNA.696	96.9043	-1.49071	-1.57313	0.328627	-4.53617	5.72841e-06	1.8497e-05
SPNCRNA.69	SPNCRNA.69	SPNCRNA.69	1243.9	-1.49791	-1.59234	0.367468	-4.07629	4.57606e-05	0.000129209
SPNCRNA.22	SPNCRNA.22	SPNCRNA.22	26.1962	-1.50998	-2.25645	0.63962	-2.36075	0.0182381	0.0322115
SPNCRNA.380	SPNCRNA.380	SPNCRNA.380	10.2623	-1.51289	-2.09287	0.684009	-2.2118	0.0269807	0.0456057
SPATRNAARG.01	SPATRNAARG.01	SPATRNAARG.01	1.01873	-1.51588	-4.75256	0.663629	-2.28423	0.0223579	0.0386996
SPNCRNA.1151	SPNCRNA.1151	SPNCRNA.1151	71.9315	-1.51693	-1.6437	0.396286	-3.82787	0.000129256	0.000342171
SPNCRNA.56	SPNCRNA.56	SPNCRNA.56	58.1265	-1.52121	-1.68048	0.439916	-3.45796	0.000544281	0.00128345
SPNCRNA.642	SPNCRNA.642	SPNCRNA.642	33.1069	-1.52382	-1.70144	0.459886	-3.31347	0.000921465	0.00209517
SPSNORNA.06	SPSNORNA.06	SPSNORNA.06	36.2377	-1.53766	-2.0821	0.704459	-2.18275	0.0290539	0.0486248
SPNCRNA.1315	SPNCRNA.1315	SPNCRNA.1315	14.7889	-1.54432	-1.92822	0.607423	-2.54241	0.0110091	0.0204292
SPNCRNA.1676	SPNCRNA.1676	SPNCRNA.1676	24.2334	-1.56128	-1.78265	0.486311	-3.21046	0.00132522	0.00293681
SPNCRNA.699	SPNCRNA.699	SPNCRNA.699	122.337	-1.57883	-1.64612	0.301482	-5.23692	1.63282e-07	6.54812e-07
SPNCRNA.941	SPNCRNA.941	SPNCRNA.941	70.5363	-1.58012	-1.7074	0.403063	-3.92028	8.84448e-05	0.000240378
SPNCRNA.1655	SPNCRNA.1655	SPNCRNA.1655	392.506	-1.5969	-1.66111	0.308874	-5.17008	2.33994e-07	9.24084e-07
SPNCRNA.301	SPNCRNA.301	SPNCRNA.301	46.0292	-1.6122	-1.80607	0.512853	-3.14358	0.00166893	0.00362839
SPNCRNA.885	SPNCRNA.885	SPNCRNA.885	186.776	-1.61384	-1.75615	0.421687	-3.8271	0.000129664	0.00034299
SPNCRNA.685	SPNCRNA.685	SPNCRNA.685	126.766	-1.61432	-1.7266	0.379705	-4.2515	2.12341e-05	6.29285e-05
SPNCRNA.897	SPNCRNA.897	SPNCRNA.897	270.303	-1.61785	-1.7785	0.393878	-4.10749	3.99987e-05	0.000113998
SPNCRNA.564	SPNCRNA.564	SPNCRNA.564	254.98	-1.64772	-1.82134	0.450661	-3.65622	0.000255963	0.000642111
SPNCRNA.1119	SPNCRNA.1119	SPNCRNA.1119	90.7003	-1.65024	-1.73399	0.327505	-5.03882	4.68414e-07	1.76513e-06
SPNCRNA.236	SPNCRNA.236	SPNCRNA.236	69.7006	-1.65458	-1.80061	0.418051	-3.95784	7.5629e-05	0.000207269
SPNCRNA.1599	SPNCRNA.1599	SPNCRNA.1599	777.095	-1.66143	-1.73114	0.298418	-5.56745	2.58491e-08	1.14279e-07
SPNCRNA.1466	SPNCRNA.1466	SPNCRNA.1466	83.2825	-1.67482	-1.78542	0.381222	-4.3933	1.11643e-05	3.46421e-05
SPNCRNA.1309	SPNCRNA.1309	SPNCRNA.1309	137.43	-1.684	-2.12744	0.655045	-2.57082	0.0101457	0.0189326
SPNCRNA.929	SPNCRNA.929	SPNCRNA.929	30.5993	-1.69296	-2.00723	0.544278	-3.11046	0.00186794	0.004026
SPNCRNA.1483	SPNCRNA.1483	SPNCRNA.1483	192.797	-1.7008	-1.7882	0.330572	-5.14502	2.67496e-07	1.04752e-06
SPNCRNA.504	SPNCRNA.504	SPNCRNA.504	40.8971	-1.70099	-1.84331	0.395766	-4.29797	1.7237e-05	5.17407e-05
SPNCRNA.192	SPNCRNA.192	SPNCRNA.192	18.1724	-1.70701	-2.0404	0.565833	-3.0168	0.00255457	0.00535091
SPNCRNA.1609	SPNCRNA.1609	SPNCRNA.1609	152.759	-1.70817	-1.7782	0.283613	-6.02289	1.71327e-09	8.81075e-09
SPNCRNA.1089	SPNCRNA.1089	SPNCRNA.1089	87.1583	-1.71401	-1.82489	0.376486	-4.55266	5.29728e-06	1.72073e-05
SPNCRNA.944	SPNCRNA.944	SPNCRNA.944	12.4591	-1.71972	-2.04059	0.597662	-2.87742	0.00400943	0.00811398
SPNCRNA.1278	SPNCRNA.1278	SPNCRNA.1278	279.643	-1.72454	-1.81062	0.308589	-5.58845	2.291e-08	1.018e-07
SPNCRNA.1615	SPNCRNA.1615	SPNCRNA.1615	172.001	-1.74131	-1.82643	0.328361	-5.30302	1.13903e-07	4.65326e-07
SPNCRNA.1268	SPNCRNA.1268	SPNCRNA.1268	73.5793	-1.74259	-1.848	0.350569	-4.97075	6.66928e-07	2.45758e-06
SPNCRNA.1644	SPNCRNA.1644	SPNCRNA.1644	853.507	-1.74933	-1.79673	0.24557	-7.12354	1.05189e-12	7.99666e-12
SPNCRNA.449	SPNCRNA.449	SPNCRNA.449	3.65386	-1.75018	-2.6388	0.760763	-2.30056	0.0214164	0.0372603
SPSNORNA.19	SPSNORNA.19	SPSNORNA.19	13.1961	-1.75161	-2.25364	0.683927	-2.5611	0.0104341	0.0194395
SPNCRNA.1208	SPNCRNA.1208	SPNCRNA.1208	159.344	-1.76188	-2.07074	0.532421	-3.30919	0.000935675	0.00212402
SPNCRNA.499	SPNCRNA.499	SPNCRNA.499	14.9863	-1.77101	-2.65418	0.678297	-2.61096	0.00902893	0.0170349
SPSNORNA.05	SPSNORNA.05	SPSNORNA.05	75.5971	-1.7804	-2.23377	0.645567	-2.75789	0.00581757	0.0113622
SPNCRNA.692	SPNCRNA.692	SPNCRNA.692	153.108	-1.78313	-2.02269	0.487234	-3.65969	0.000252518	0.000634607
SPNCRNA.786	SPNCRNA.786	SPNCRNA.786	85.6456	-1.79932	-1.90907	0.364871	-4.93139	8.16467e-07	2.98036e-06
SPNCRNA.392	SPNCRNA.392	SPNCRNA.392	5.65524	-1.80828	-3.19157	0.744452	-2.42901	0.01514	0.0272279
SPNCRNA.1337	SPNCRNA.1337	SPNCRNA.1337	104.378	-1.81528	-2.14221	0.550655	-3.29658	0.000978705	0.00221595
SPNCRNA.921	SPNCRNA.921	SPNCRNA.921	95.9424	-1.81763	-2.06555	0.525689	-3.45762	0.000544962	0.00128419
SPNCRNA.348	SPNCRNA.348	SPNCRNA.348	7.05417	-1.8202	-2.87893	0.708466	-2.56921	0.0101932	0.0190161
SPNCRNA.1353	SPNCRNA.1353	SPNCRNA.1353	178.206	-1.82944	-1.95083	0.368201	-4.96859	6.74401e-07	2.48381e-06
SPNCRNA.1037	SPNCRNA.1037	SPNCRNA.1037	260.423	-1.83403	-2.05301	0.473184	-3.87593	0.000106216	0.000286051
SPNCRNA.1662	SPNCRNA.1662	SPNCRNA.1662	204.381	-1.83714	-1.89127	0.238082	-7.71641	1.19651e-14	1.13856e-13
SPNCRNA.168	SPNCRNA.168	SPNCRNA.168	15.4644	-1.83742	-2.20878	0.594372	-3.09137	0.00199232	0.00426517
SPNCRNA.227	SPNCRNA.227	SPNCRNA.227	91.4244	-1.86832	-2.13356	0.531894	-3.51257	0.000443794	0.00106407
SPNCRNA.117	SPNCRNA.117	SPNCRNA.117	7.67305	-1.86857	-2.39178	0.650576	-2.87219	0.00407644	0.00824007
SPNCRNA.1626	SPNCRNA.1626	SPNCRNA.1626	1150.51	-1.87081	-2.0696	0.437511	-4.27604	1.90246e-05	5.66669e-05
SPSNORNA.07	SPSNORNA.07	SPSNORNA.07	5.39796	-1.87134	-3.86979	0.745854	-2.50899	0.0121077	0.0222494
SPNCRNA.338	SPNCRNA.338	SPNCRNA.338	5.28365	-1.88087	-3.49786	0.774149	-2.4296	0.0151155	0.0272007
SPNCRNA.1308	SPNCRNA.1308	SPNCRNA.1308	108.538	-1.88704	-2.13148	0.514123	-3.6704	0.000242168	0.00061035
SPNCRNA.856	SPNCRNA.856	SPNCRNA.856	22.5715	-1.88741	-2.24481	0.527228	-3.57987	0.000343763	0.000844495
SPNCRNA.467	SPNCRNA.467	SPNCRNA.467	4.35117	-1.89966	-4.12385	0.748091	-2.53935	0.0111059	0.0205869
SPNCRNA.723	SPNCRNA.723	SPNCRNA.723	102.039	-1.90009	-2.05283	0.409081	-4.64479	3.40415e-06	1.13375e-05
SPSNORNA.46	SPSNORNA.46	SPSNORNA.46	43.8695	-1.91276	-2.27183	0.564331	-3.38943	0.000700371	0.00161823
SPNCRNA.733	SPNCRNA.733	SPNCRNA.733	81.0371	-1.91728	-2.1811	0.50806	-3.77373	0.000160824	0.000418144
SPNCRNA.675	SPNCRNA.675	SPNCRNA.675	224.303	-1.92595	-2.09135	0.404947	-4.75606	1.97405e-06	6.82814e-06
SPSNORNA.29	SPSNORNA.29	SPSNORNA.29	215.499	-1.93509	-2.13175	0.441287	-4.3851	1.15932e-05	3.5909e-05
SPNCRNA.915	SPNCRNA.915	SPNCRNA.915	25.2353	-1.93878	-2.26341	0.558072	-3.47406	0.000512649	0.00121254
SPSNORNA.09	SPSNORNA.09	SPSNORNA.09	82.2308	-1.94668	-2.09789	0.40097	-4.85493	1.20427e-06	4.30168e-06
SPNCRNA.1409	SPNCRNA.1409	SPNCRNA.1409	67.3658	-1.95502	-2.23061	0.48364	-4.04231	5.29263e-05	0.000147771
SPNCRNA.1269	SPNCRNA.1269	SPNCRNA.1269	233.619	-1.95903	-2.01946	0.264345	-7.41089	1.25453e-13	1.07264e-12
SPNCRNA.680	SPNCRNA.680	SPNCRNA.680	231.611	-1.97385	-2.15646	0.420392	-4.69527	2.66258e-06	9.00923e-06
SPNCRNA.123	SPNCRNA.123	SPNCRNA.123	207.023	-1.98638	-2.06489	0.293675	-6.76388	1.3434e-11	8.93983e-11
SPNCRNA.1316	SPNCRNA.1316	SPNCRNA.1316	284.127	-2.00303	-2.10857	0.341265	-5.86942	4.37324e-09	2.11524e-08
SPCTRNAPHE.04	SPCTRNAPHE.04	SPCTRNAPHE.04	5.24011	-2.01854	-3.2805	0.726595	-2.77808	0.00546817	0.0107519
SPNCRNA.720	SPNCRNA.720	SPNCRNA.720	21.7168	-2.03372	-2.34721	0.55256	-3.68053	0.000232746	0.000588726
SPNCRNA.1130	SPNCRNA.1130	SPNCRNA.1130	39.4586	-2.06083	-2.27766	0.429089	-4.8028	1.56466e-06	5.51018e-06
SPNCRNA.1088	SPNCRNA.1088	SPNCRNA.1088	53.9823	-2.06779	-2.20777	0.377962	-5.47089	4.47791e-08	1.91083e-07
SPNCRNA.849	SPNCRNA.849	SPNCRNA.849	136.122	-2.07242	-2.1679	0.291733	-7.1038	1.21373e-12	9.13757e-12
SPNCRNA.645	SPNCRNA.645	SPNCRNA.645	188.056	-2.07503	-2.44952	0.574462	-3.61213	0.000303697	0.000754818
SPNCRNA.1639	SPNCRNA.1639	SPNCRNA.1639	111.829	-2.09284	-2.57491	0.612002	-3.41967	0.00062698	0.00146121
SPBTRNAASN.04	SPBTRNAASN.04	SPBTRNAASN.04	5.19746	-2.09876	-4.42404	0.761631	-2.75562	0.00585815	0.0114287
SPNCRNA.1419	SPNCRNA.1419	SPNCRNA.1419	45.0439	-2.10506	-2.504	0.572417	-3.6775	0.000235529	0.00059512
SPNCRNA.1182	SPNCRNA.1182	SPNCRNA.1182	54.9749	-2.10676	-2.41211	0.520176	-4.05009	5.1198e-05	0.000143404
SPNCRNA.1495	SPNCRNA.1495	SPNCRNA.1495	48.3774	-2.11125	-2.39886	0.466339	-4.5273	5.97429e-06	1.92554e-05
SPNCRNA.261	SPNCRNA.261	SPNCRNA.261	52.3874	-2.12037	-2.25773	0.369158	-5.74381	9.25715e-09	4.33654e-08
SPATRNATYR.01	SPATRNATYR.01	SPATRNATYR.01	3.93431	-2.12162	-3.4378	0.731942	-2.89861	0.00374821	0.00762063
SPNCRNA.437	SPNCRNA.437	SPNCRNA.437	22.2201	-2.13969	-2.5417	0.562707	-3.80249	0.000143247	0.000377068
SPNCRNA.520	SPNCRNA.520	SPNCRNA.520	35.0514	-2.15842	-2.43817	0.486995	-4.43212	9.33105e-06	2.91606e-05
SPSNORNA.14	SPSNORNA.14	SPSNORNA.14	47.5629	-2.1689	-2.94202	0.68824	-3.15138	0.00162502	0.00354173
SPNCRNA.846	SPNCRNA.846	SPNCRNA.846	269.531	-2.17692	-2.42155	0.44907	-4.84762	1.24953e-06	4.45425e-06
SPNCRNA.973	SPNCRNA.973	SPNCRNA.973	39.9499	-2.18352	-2.45996	0.435289	-5.01626	5.26864e-07	1.96842e-06
SPNCRNA.877	SPNCRNA.877	SPNCRNA.877	6.94848	-2.24764	-3.53853	0.718415	-3.12861	0.00175634	0.00380659
SPNCRNA.1683	SPNCRNA.1683	SPNCRNA.1683	90.9625	-2.24979	-3.06176	0.593618	-3.78995	0.000150676	0.000393955
SPNCRNA.139	SPNCRNA.139	SPNCRNA.139	354.229	-2.25346	-3.53007	0.721688	-3.12249	0.00179328	0.00387942
SPNCRNA.1424	SPNCRNA.1424	SPNCRNA.1424	27.9814	-2.25416	-2.54319	0.500077	-4.50763	6.55571e-06	2.10035e-05
SPRRNA.54	SPRRNA.54	SPRRNA.54	16.2799	-2.26111	-2.71762	0.548094	-4.12539	3.70101e-05	0.000105782
SPNCRNA.17	SPNCRNA.17	SPNCRNA.17	14.0622	-2.2721	-2.83199	0.578964	-3.92442	8.69376e-05	0.0002365
SPNCRNA.804	SPNCRNA.804	SPNCRNA.804	73.9759	-2.28274	-2.59292	0.472058	-4.83573	1.32661e-06	4.70979e-06
SPNCRNA.1425	SPNCRNA.1425	SPNCRNA.1425	10.589	-2.28384	-3.08771	0.635306	-3.59487	0.00032456	0.000801826
SPNCRNA.1390	SPNCRNA.1390	SPNCRNA.1390	86.8725	-2.29516	-2.47918	0.373442	-6.14595	7.94875e-10	4.30291e-09
SPNCRNA.03	SPNCRNA.03	SPNCRNA.03	4372.43	-2.3121	-2.4259	0.312208	-7.40563	1.30528e-13	1.11466e-12
SPSNORNA.04	SPSNORNA.04	SPSNORNA.04	11.2661	-2.31561	-2.9406	0.616345	-3.757	0.000171964	0.000444463
SPNCRNA.789	SPNCRNA.789	SPNCRNA.789	165.005	-2.36693	-2.57113	0.401282	-5.89843	3.66976e-09	1.80241e-08
SPNCRNA.780	SPNCRNA.780	SPNCRNA.780	48.6241	-2.37955	-2.59045	0.4419	-5.38482	7.25168e-08	3.02435e-07
SPNCRNA.121	SPNCRNA.121	SPNCRNA.121	9.55025	-2.40485	-3.57559	0.748622	-3.21237	0.00131644	0.00292013
SPNCRNA.284	SPNCRNA.284	SPNCRNA.284	6.85791	-2.41503	-3.1975	0.699735	-3.45135	0.000557788	0.0013122
SPSNORNA.23	SPSNORNA.23	SPSNORNA.23	8.75532	-2.42269	-5.69152	0.741089	-3.2691	0.00107892	0.00242246
SPNCRNA.668	SPNCRNA.668	SPNCRNA.668	158.622	-2.50949	-2.68122	0.339829	-7.38456	1.52956e-13	1.28734e-12
SPNCRNA.24	SPNCRNA.24	SPNCRNA.24	20.3127	-2.51071	-2.89854	0.53312	-4.70946	2.48373e-06	8.46138e-06
SPNCRNA.419	SPNCRNA.419	SPNCRNA.419	143.668	-2.51072	-2.63647	0.299804	-8.37452	5.54473e-17	6.62903e-16
SPNCRNA.903	SPNCRNA.903	SPNCRNA.903	27.3555	-2.53301	-2.88033	0.490039	-5.16899	2.35358e-07	9.28948e-07
SPNCRNA.1230	SPNCRNA.1230	SPNCRNA.1230	176.533	-2.55034	-3.04218	0.551783	-4.62199	3.80071e-06	1.26042e-05
SPSNORNA.13	SPSNORNA.13	SPSNORNA.13	13.1242	-2.58251	-3.05707	0.570493	-4.5268	5.98838e-06	1.92919e-05
SPNCRNA.488	SPNCRNA.488	SPNCRNA.488	20.9381	-2.62648	-3.59693	0.649236	-4.0455	5.22116e-05	0.00014595
SPNCRNA.706	SPNCRNA.706	SPNCRNA.706	174.728	-2.63533	-2.82574	0.378185	-6.96835	3.20675e-12	2.30031e-11
SPNCRNA.1455	SPNCRNA.1455	SPNCRNA.1455	33.3372	-2.64423	-2.92025	0.444026	-5.95513	2.59871e-09	1.30289e-08
SPNCRNA.1069	SPNCRNA.1069	SPNCRNA.1069	355.512	-2.75023	-2.89799	0.321945	-8.54256	1.31286e-17	1.65444e-16
SPNCRNA.1096	SPNCRNA.1096	SPNCRNA.1096	622.588	-2.7528	-2.90775	0.354494	-7.76543	8.13663e-15	7.9591e-14
SPNCRNA.264	SPNCRNA.264	SPNCRNA.264	16.5198	-2.75539	-4.17521	0.619755	-4.44593	8.75131e-06	2.74695e-05
SPNCRNA.188	SPNCRNA.188	SPNCRNA.188	12.5206	-2.7623	-3.60547	0.61488	-4.49242	7.04188e-06	2.24787e-05
SPNCRNA.543	SPNCRNA.543	SPNCRNA.543	7.2245	-2.79658	-5.0585	0.72061	-3.88084	0.000104094	0.000280662
SPNCRNA.767	SPNCRNA.767	SPNCRNA.767	96.7305	-2.81014	-3.07254	0.416833	-6.74165	1.56597e-11	1.03422e-10
SPNCRNA.1643	SPNCRNA.1643	SPNCRNA.1643	826.279	-2.82538	-3.0472	0.39887	-7.08345	1.40605e-12	1.05063e-11
SPNCRNA.721	SPNCRNA.721	SPNCRNA.721	59.0087	-2.83831	-3.08275	0.39474	-7.19032	6.46374e-13	5.05111e-12
SPNCRNA.321	SPNCRNA.321	SPNCRNA.321	53.9149	-2.86143	-3.27423	0.481366	-5.9444	2.77469e-09	1.38715e-08
SPNCRNA.1602	SPNCRNA.1602	SPNCRNA.1602	384.396	-2.865	-3.06876	0.383544	-7.4698	8.03144e-14	7.05677e-13
SPNCRNA.855	SPNCRNA.855	SPNCRNA.855	14.4003	-2.86557	-3.50475	0.592522	-4.83622	1.32329e-06	4.70042e-06
SPNCRNA.837	SPNCRNA.837	SPNCRNA.837	567.693	-2.87624	-3.06069	0.355242	-8.09657	5.65308e-16	6.12986e-15
SPNCRNA.1487	SPNCRNA.1487	SPNCRNA.1487	276.224	-2.87878	-3.58511	0.60396	-4.76651	1.87447e-06	6.50945e-06
SPNCRNA.1307	SPNCRNA.1307	SPNCRNA.1307	161.99	-2.90906	-3.46143	0.546877	-5.31941	1.04106e-07	4.27298e-07
SPNCRNA.292	SPNCRNA.292	SPNCRNA.292	12.7067	-2.97025	-5.50417	0.711512	-4.17456	2.98567e-05	8.64671e-05
SPNCRNA.1073	SPNCRNA.1073	SPNCRNA.1073	102.396	-3.00815	-3.22403	0.35456	-8.48417	2.1727e-17	2.68953e-16
SPNCRNA.1444	SPNCRNA.1444	SPNCRNA.1444	17.2235	-3.01108	-4.18809	0.63263	-4.75963	1.9395e-06	6.72193e-06
SPNCRNA.1379	SPNCRNA.1379	SPNCRNA.1379	78.7894	-3.01413	-3.39833	0.459674	-6.5571	5.48644e-11	3.42609e-10
SPNCRNA.1192	SPNCRNA.1192	SPNCRNA.1192	85.668	-3.1025	-4.18729	0.670644	-4.62614	3.72537e-06	1.23778e-05
SPNCRNA.249	SPNCRNA.249	SPNCRNA.249	39.2991	-3.11151	-3.79573	0.548274	-5.6751	1.38608e-08	6.32372e-08
SPNCRNA.1101	SPNCRNA.1101	SPNCRNA.1101	268.024	-3.11964	-3.30215	0.334274	-9.33258	1.03321e-20	1.82944e-19
SPNCRNA.605	SPNCRNA.605	SPNCRNA.605	947.229	-3.12273	-3.605	0.508505	-6.14099	8.20082e-10	4.42566e-09
SPNCRNA.130	SPNCRNA.130	SPNCRNA.130	1099.26	-3.12283	-4.37878	0.527836	-5.91629	3.2929e-09	1.6253e-08
SPNCRNA.88	SPNCRNA.88	SPNCRNA.88	74.1086	-3.37249	-4.04312	0.56077	-6.01403	1.80962e-09	9.25181e-09
SPNCRNA.756	SPNCRNA.756	SPNCRNA.756	143.359	-3.4277	-3.6487	0.343341	-9.98338	1.80229e-23	4.02722e-22
SPNCRNA.293	SPNCRNA.293	SPNCRNA.293	714.147	-3.53626	-3.82115	0.307792	-11.4891	1.49605e-30	5.74912e-29
SPNCRNA.1311	SPNCRNA.1311	SPNCRNA.1311	720.197	-3.55541	-3.8423	0.308596	-11.5212	1.03127e-30	4.00708e-29
SPNCRNA.1598	SPNCRNA.1598	SPNCRNA.1598	65.0754	-3.61481	-4.09189	0.42838	-8.43833	3.21905e-17	3.93603e-16
SPNCRNA.1139	SPNCRNA.1139	SPNCRNA.1139	160.56	-3.6377	-4.08053	0.415093	-8.76357	1.8916e-18	2.54911e-17
SPNCRNA.1310	SPNCRNA.1310	SPNCRNA.1310	43.4496	-3.8913	-4.76484	0.52195	-7.45531	8.96573e-14	7.83829e-13
SPNCRNA.277	SPNCRNA.277	SPNCRNA.277	53.5422	-3.93846	-4.67974	0.503612	-7.82042	5.26465e-15	5.26014e-14
SPNCRNA.1461	SPNCRNA.1461	SPNCRNA.1461	364.884	-4.35562	-4.92839	0.46954	-9.27637	1.75358e-20	3.03578e-19
SPNCRNA.1696	SPNCRNA.1696	SPNCRNA.1696	620.69	-4.39371	-5.08659	0.501634	-8.75879	1.97352e-18	2.65439e-17
SPNCRNA.532	SPNCRNA.532	SPNCRNA.532	471.042	-4.43242	-5.2151	0.515344	-8.60089	7.90987e-18	1.01508e-16
SPNCRNA.604	SPNCRNA.604	SPNCRNA.604	232.746	-4.75667	-5.88809	0.520608	-9.13677	6.43434e-20	1.04171e-18

## Sheet: Deficient vs Starved
Glucose starved vs Glucose deficient expressed ncRNAs
Geneid	Gene	Description	baseMean	log2FoldChange	lfcMLE	lfcSE	stat	pvalue	padj
SPNCRNA.1326	SPNCRNA.1326	SPNCRNA.1326	74.9935	8.3238	10.0988	0.590632	14.093	4.19095e-45	7.71356e-43
SPNCRNA.30	SPNCRNA.30	SPNCRNA.30	177.487	7.18446	8.7315	0.636028	11.2958	1.37595e-29	9.92101e-28
SPNCRNA.319	SPNCRNA.319	SPNCRNA.319	35.5267	6.32794	8.53242	0.680931	9.29307	1.49897e-20	4.12747e-19
SPNCRNA.1541	SPNCRNA.1541	SPNCRNA.1541	116.752	6.03467	7.3886	0.651612	9.26115	2.02241e-20	5.41943e-19
SPNCRNA.126	SPNCRNA.126	SPNCRNA.126	697.148	5.96837	6.51237	0.44112	13.53	1.03959e-41	1.73117e-39
SPNCRNA.1122	SPNCRNA.1122	SPNCRNA.1122	40.2823	5.95349	6.97938	0.574564	10.3618	3.70106e-25	1.64874e-23
SPNCRNA.540	SPNCRNA.540	SPNCRNA.540	114.681	5.94762	7.30399	0.661106	8.99647	2.33083e-19	5.41589e-18
SPNCRNA.1223	SPNCRNA.1223	SPNCRNA.1223	407.329	5.86325	6.87544	0.524858	11.1711	5.64691e-29	3.83442e-27
SPNCRNA.1502	SPNCRNA.1502	SPNCRNA.1502	25.4569	5.66375	7.82209	0.625951	9.04824	1.45297e-19	3.50416e-18
SPNCRNA.1024	SPNCRNA.1024	SPNCRNA.1024	65.6099	5.2352	6.29833	0.577419	9.06656	1.2283e-19	2.99328e-18
SPNCRNA.1325	SPNCRNA.1325	SPNCRNA.1325	227.142	5.18731	5.91803	0.523019	9.91802	3.47588e-23	1.27949e-21
SPNCRNA.103	SPNCRNA.103	SPNCRNA.103	429.791	5.09581	5.52069	0.427467	11.9209	9.20762e-33	8.58641e-31
SPNCRNA.1165	SPNCRNA.1165	SPNCRNA.1165	39.2435	5.04947	5.85883	0.575341	8.77648	1.68667e-18	3.56392e-17
SPNCRNA.1123	SPNCRNA.1123	SPNCRNA.1123	23.5688	5.02594	6.19352	0.55458	9.06261	1.27366e-19	3.09306e-18
SPNCRNA.1348	SPNCRNA.1348	SPNCRNA.1348	33.5647	5.02428	6.28439	0.598499	8.39479	4.6672e-17	8.61278e-16
SPNCRNA.276	SPNCRNA.276	SPNCRNA.276	76.5399	4.95232	6.84819	0.709183	6.98313	2.8867e-12	2.85566e-11
SPNCRNA.1323	SPNCRNA.1323	SPNCRNA.1323	122.384	4.93709	6.11993	0.531418	9.29041	1.53689e-20	4.19884e-19
SPNCRNA.603	SPNCRNA.603	SPNCRNA.603	329.654	4.89335	5.08083	0.290409	16.8499	1.05179e-63	4.59763e-61
SPNCRNA.1155	SPNCRNA.1155	SPNCRNA.1155	178.542	4.85792	5.29384	0.401554	12.0978	1.08452e-33	1.0993e-31
SPNCRNA.828	SPNCRNA.828	SPNCRNA.828	312.62	4.85722	5.26528	0.433057	11.2161	3.39832e-29	2.4008e-27
SPNCRNA.1046	SPNCRNA.1046	SPNCRNA.1046	134.439	4.72081	6.04207	0.632539	7.46327	8.44015e-14	1.0284e-12
SPNCRNA.931	SPNCRNA.931	SPNCRNA.931	223.471	4.67915	6.87154	0.700524	6.6795	2.39759e-11	2.09347e-10
SPNCRNA.1583	SPNCRNA.1583	SPNCRNA.1583	172.707	4.67445	5.20066	0.471563	9.91267	3.6672e-23	1.33585e-21
SPNCRNA.335	SPNCRNA.335	SPNCRNA.335	19.6246	4.59904	6.32804	0.668288	6.88182	5.90927e-12	5.60779e-11
SPSNRNA.02	SPSNRNA.02	SPSNRNA.02	29.1495	4.59628	6.12561	0.68892	6.67171	2.52838e-11	2.19944e-10
SPNCRNA.821	SPNCRNA.821	SPNCRNA.821	51.835	4.55394	4.89645	0.442396	10.2938	7.51431e-25	3.28469e-23
SPNCRNA.390	SPNCRNA.390	SPNCRNA.390	32.5094	4.48754	6.39484	0.735461	6.10167	1.04964e-09	7.13431e-09
SPNCRNA.570	SPNCRNA.570	SPNCRNA.570	3705.46	4.44979	5.01102	0.495401	8.9822	2.65401e-19	6.08594e-18
SPNCRNA.1558	SPNCRNA.1558	SPNCRNA.1558	816.289	4.39458	5.10132	0.496462	8.85181	8.61145e-19	1.88214e-17
SPNCRNA.1427	SPNCRNA.1427	SPNCRNA.1427	86.6551	4.37123	5.03073	0.499537	8.75057	2.12286e-18	4.45864e-17
SPNCRNA.728	SPNCRNA.728	SPNCRNA.728	1416.91	4.32555	4.53913	0.334357	12.9369	2.78537e-38	3.60757e-36
SPNCRNA.869	SPNCRNA.869	SPNCRNA.869	12.3653	4.27278	5.38228	0.670963	6.36813	1.91351e-10	1.46264e-09
SPNCRNA.515	SPNCRNA.515	SPNCRNA.515	82.7545	4.27212	5.00766	0.569676	7.49922	6.42009e-14	8.03258e-13
SPSNORNA.20	SPSNORNA.20	SPSNORNA.20	2488.22	4.24246	4.33012	0.219157	19.3581	1.74215e-83	1.52307e-80
SPSNORNA.50	SPSNORNA.50	SPSNORNA.50	72.4195	4.24111	4.66368	0.472358	8.97861	2.74206e-19	6.2673e-18
SPNCRNA.906	SPNCRNA.906	SPNCRNA.906	2492.02	4.238	4.32612	0.219822	19.2793	8.02044e-83	6.23278e-80
SPNCRNA.1594	SPNCRNA.1594	SPNCRNA.1594	7906	4.23127	4.76164	0.455086	9.29774	1.43466e-20	3.96602e-19
SPNCRNA.583	SPNCRNA.583	SPNCRNA.583	1095.39	4.2282	4.46304	0.348035	12.1488	5.82408e-34	6.07965e-32
SPNCRNA.1511	SPNCRNA.1511	SPNCRNA.1511	106.864	4.20114	4.75456	0.509406	8.24714	1.62233e-16	2.82957e-15
SPNCRNA.1108	SPNCRNA.1108	SPNCRNA.1108	43.4052	4.17227	4.86348	0.539949	7.72715	1.09977e-14	1.55705e-13
SPNCRNA.1162	SPNCRNA.1162	SPNCRNA.1162	255.816	4.12856	4.46833	0.403903	10.2217	1.58574e-24	6.72163e-23
SPNCRNA.651	SPNCRNA.651	SPNCRNA.651	230.875	4.10122	4.29624	0.332886	12.3202	7.05173e-35	7.82855e-33
SPNCRNA.1217	SPNCRNA.1217	SPNCRNA.1217	1158.93	4.08769	4.30421	0.333757	12.2475	1.73251e-34	1.89331e-32
SPNCRNA.1622	SPNCRNA.1622	SPNCRNA.1622	189.592	4.06746	4.3213	0.367574	11.0657	1.84044e-28	1.17019e-26
SPNCRNA.1651	SPNCRNA.1651	SPNCRNA.1651	113.7	4.05502	4.79851	0.571301	7.09786	1.26703e-12	1.3366e-11
SPNCRNA.734	SPNCRNA.734	SPNCRNA.734	208.969	4.04261	5.06151	0.594136	6.80419	1.01618e-11	9.33928e-11
SPNCRNA.1087	SPNCRNA.1087	SPNCRNA.1087	276.903	4.02289	5.20594	0.674847	5.96119	2.50401e-09	1.60523e-08
SPSNORNA.32	SPSNORNA.32	SPSNORNA.32	101.198	4.01252	4.33229	0.419798	9.55821	1.19807e-21	3.70765e-20
SPNCRNA.1072	SPNCRNA.1072	SPNCRNA.1072	2180.65	4.00775	4.57443	0.452079	8.86516	7.63929e-19	1.68016e-17
SPNCRNA.1473	SPNCRNA.1473	SPNCRNA.1473	398.2	3.99122	4.33333	0.402246	9.92234	3.3287e-23	1.23179e-21
SPNCRNA.1255	SPNCRNA.1255	SPNCRNA.1255	129.743	3.86913	4.94571	0.664787	5.8201	5.88115e-09	3.583e-08
SPNCRNA.1670	SPNCRNA.1670	SPNCRNA.1670	5.63432	3.85999	5.75341	0.761214	5.07084	3.96072e-07	1.80347e-06
SPNCRNA.988	SPNCRNA.988	SPNCRNA.988	15.1165	3.8364	4.99609	0.659897	5.81364	6.11287e-09	3.71446e-08
SPNCRNA.787	SPNCRNA.787	SPNCRNA.787	208.799	3.82907	4.74969	0.591113	6.47773	9.31134e-11	7.40882e-10
SPNCRNA.1435	SPNCRNA.1435	SPNCRNA.1435	248.316	3.77187	3.98624	0.356589	10.5776	3.78466e-26	1.90431e-24
SPNCRNA.1030	SPNCRNA.1030	SPNCRNA.1030	2407.88	3.75315	4.02239	0.365119	10.2792	8.74099e-25	3.79717e-23
SPNCRNA.883	SPNCRNA.883	SPNCRNA.883	118.686	3.72262	4.30824	0.439683	8.4666	2.52649e-17	4.80171e-16
SPNCRNA.1480	SPNCRNA.1480	SPNCRNA.1480	10.3789	3.71141	6.49366	0.770504	4.81686	1.45833e-06	6.02809e-06
SPNCRNA.1462	SPNCRNA.1462	SPNCRNA.1462	1709.79	3.71034	4.32376	0.524399	7.07541	1.49002e-12	1.55541e-11
SPNCRNA.744	SPNCRNA.744	SPNCRNA.744	165.384	3.70212	4.20357	0.492754	7.51312	5.77336e-14	7.29388e-13
SPNCRNA.514	SPNCRNA.514	SPNCRNA.514	80.0241	3.66356	3.87528	0.364118	10.0615	8.17764e-24	3.15991e-22
SPNCRNA.1559	SPNCRNA.1559	SPNCRNA.1559	13.8118	3.63844	4.72346	0.649201	5.60449	2.08864e-08	1.16398e-07
SPNCRNA.1490	SPNCRNA.1490	SPNCRNA.1490	84.623	3.60969	3.80142	0.350421	10.301	6.9726e-25	3.06707e-23
SPNCRNA.1397	SPNCRNA.1397	SPNCRNA.1397	186.626	3.60463	3.91718	0.419508	8.59251	8.50924e-18	1.67644e-16
SPNCRNA.1364	SPNCRNA.1364	SPNCRNA.1364	194.664	3.60167	3.8549	0.379704	9.48547	2.413e-21	7.15107e-20
SPNCRNA.1607	SPNCRNA.1607	SPNCRNA.1607	106.249	3.58606	4.03548	0.504755	7.10455	1.20717e-12	1.28117e-11
SPNCRNA.996	SPNCRNA.996	SPNCRNA.996	210.024	3.58293	3.76153	0.326504	10.9736	5.11674e-28	3.19522e-26
SPNCRNA.622	SPNCRNA.622	SPNCRNA.622	1680.79	3.53576	3.85504	0.420251	8.41345	3.98128e-17	7.48523e-16
SPNCRNA.1240	SPNCRNA.1240	SPNCRNA.1240	56.3425	3.53527	5.02593	0.731715	4.83148	1.35519e-06	5.63843e-06
SPNCRNA.1533	SPNCRNA.1533	SPNCRNA.1533	382.432	3.52739	3.64103	0.275958	12.7823	2.05788e-37	2.48151e-35
SPNCRNA.602	SPNCRNA.602	SPNCRNA.602	230.499	3.48481	4.03174	0.553676	6.29395	3.09495e-10	2.27375e-09
SPNCRNA.1071	SPNCRNA.1071	SPNCRNA.1071	5354.38	3.46253	3.67994	0.362977	9.53926	1.43849e-21	4.39336e-20
SPSNORNA.40	SPSNORNA.40	SPSNORNA.40	99.3707	3.40247	3.7302	0.453616	7.50079	6.34367e-14	7.96547e-13
SPNCRNA.539	SPNCRNA.539	SPNCRNA.539	111.619	3.39331	3.51531	0.296628	11.4396	2.65099e-30	2.06012e-28
SPNCRNA.1565	SPNCRNA.1565	SPNCRNA.1565	277.425	3.35852	3.51564	0.312791	10.7373	6.80223e-27	3.68797e-25
SPNCRNA.584	SPNCRNA.584	SPNCRNA.584	82.7591	3.35651	3.6573	0.400688	8.37686	5.43584e-17	1.00048e-15
SPSNORNA.47	SPSNORNA.47	SPSNORNA.47	184.035	3.34082	3.50237	0.333413	10.0201	1.24418e-23	4.75506e-22
SPNCRNA.911	SPNCRNA.911	SPNCRNA.911	57.7984	3.33713	3.82121	0.539376	6.18702	6.13117e-10	4.32272e-09
SPNCRNA.1170	SPNCRNA.1170	SPNCRNA.1170	86.551	3.33128	4.28275	0.626006	5.32148	1.02926e-07	5.22019e-07
SPNCRNA.639	SPNCRNA.639	SPNCRNA.639	2810.93	3.32857	3.78166	0.451995	7.36418	1.78232e-13	2.05026e-12
SPNCRNA.1523	SPNCRNA.1523	SPNCRNA.1523	405.384	3.32761	3.73747	0.47648	6.98374	2.87416e-12	2.84729e-11
SPNCRNA.1075	SPNCRNA.1075	SPNCRNA.1075	28.2277	3.31933	5.12187	0.713914	4.64947	3.32781e-06	1.29736e-05
SPNCRNA.1436	SPNCRNA.1436	SPNCRNA.1436	296.142	3.3183	3.436	0.289181	11.4748	1.76497e-30	1.40275e-28
SPNCRNA.410	SPNCRNA.410	SPNCRNA.410	9.3479	3.30998	4.41775	0.673957	4.91127	9.049e-07	3.88513e-06
SPNCRNA.646	SPNCRNA.646	SPNCRNA.646	581.016	3.30516	3.36105	0.200279	16.5028	3.50505e-61	1.36191e-58
SPNCRNA.974	SPNCRNA.974	SPNCRNA.974	173.518	3.25859	3.45991	0.360213	9.04628	1.47924e-19	3.55525e-18
SPNCRNA.491	SPNCRNA.491	SPNCRNA.491	42.5529	3.25595	3.6004	0.471093	6.91149	4.79582e-12	4.6201e-11
SPNCRNA.478	SPNCRNA.478	SPNCRNA.478	94.9158	3.23926	3.39847	0.339774	9.53357	1.51971e-21	4.62124e-20
SPNCRNA.57	SPNCRNA.57	SPNCRNA.57	15.5571	3.22505	3.7638	0.594558	5.42428	5.81895e-08	3.05768e-07
SPNCRNA.1163	SPNCRNA.1163	SPNCRNA.1163	121.385	3.1951	3.32018	0.303573	10.525	6.62742e-26	3.1967e-24
SPNCRNA.576	SPNCRNA.576	SPNCRNA.576	197.852	3.19048	3.81763	0.516745	6.17418	6.65061e-10	4.66543e-09
SPNCRNA.942	SPNCRNA.942	SPNCRNA.942	80.9217	3.19026	3.73985	0.559932	5.69759	1.2151e-08	7.04091e-08
SPNCRNA.1571	SPNCRNA.1571	SPNCRNA.1571	116.109	3.18386	3.29609	0.301387	10.564	4.3749e-26	2.18558e-24
SPNCRNA.679	SPNCRNA.679	SPNCRNA.679	39.4354	3.17995	3.4185	0.419149	7.58669	3.28189e-14	4.33905e-13
SPNCRNA.389	SPNCRNA.389	SPNCRNA.389	35.2932	3.15999	4.42032	0.725822	4.35367	1.33874e-05	4.76013e-05
SPNCRNA.814	SPNCRNA.814	SPNCRNA.814	116.748	3.14624	4.10526	0.661341	4.75737	1.9613e-06	7.97521e-06
SPNCRNA.287	SPNCRNA.287	SPNCRNA.287	49.247	3.14412	5.05139	0.705647	4.45566	8.36354e-06	3.05614e-05
SPNCRNA.136	SPNCRNA.136	SPNCRNA.136	53.2501	3.13439	4.86347	0.692281	4.52763	5.96483e-06	2.22615e-05
SPNCRNA.1328	SPNCRNA.1328	SPNCRNA.1328	501.366	3.12558	4.00154	0.659692	4.73794	2.15899e-06	8.72832e-06
SPNCRNA.254	SPNCRNA.254	SPNCRNA.254	493.909	3.104	3.36922	0.404686	7.67015	1.71798e-14	2.36527e-13
SPNCRNA.840	SPNCRNA.840	SPNCRNA.840	740.803	3.10033	3.21238	0.265563	11.6745	1.71992e-31	1.50364e-29
SPNCRNA.1669	SPNCRNA.1669	SPNCRNA.1669	30.2804	3.09139	3.53752	0.549571	5.62509	1.85406e-08	1.04155e-07
SPNCRNA.1540	SPNCRNA.1540	SPNCRNA.1540	9.89496	3.08397	4.48738	0.758946	4.06349	4.83453e-05	0.000155675
SPNCRNA.1362	SPNCRNA.1362	SPNCRNA.1362	110.283	3.06253	3.22116	0.319076	9.59812	8.14121e-22	2.57645e-20
SPSNORNA.43	SPSNORNA.43	SPSNORNA.43	20.1266	3.06029	3.72636	0.591137	5.17696	2.25536e-07	1.08115e-06
SPNCRNA.510	SPNCRNA.510	SPNCRNA.510	57.2413	3.05997	3.70642	0.597245	5.12347	2.99964e-07	1.39657e-06
SPNCRNA.213	SPNCRNA.213	SPNCRNA.213	6.86256	3.05384	3.75426	0.635377	4.80635	1.5371e-06	6.33497e-06
SPNCRNA.1638	SPNCRNA.1638	SPNCRNA.1638	41.2082	3.04847	4.04305	0.654653	4.65662	3.21437e-06	1.25769e-05
SPNCRNA.1552	SPNCRNA.1552	SPNCRNA.1552	194.485	3.02793	3.18701	0.314419	9.63025	5.95833e-22	1.91159e-20
SPNCRNA.529	SPNCRNA.529	SPNCRNA.529	31.0218	3.02028	3.53492	0.581725	5.19193	2.08126e-07	1.0025e-06
SPNCRNA.923	SPNCRNA.923	SPNCRNA.923	461.756	3.01154	3.67568	0.564833	5.33174	9.7278e-08	4.94449e-07
SPNCRNA.917	SPNCRNA.917	SPNCRNA.917	3.27761	3.00127	5.10494	0.77426	3.87631	0.000106052	0.000321234
SPNCRNA.1457	SPNCRNA.1457	SPNCRNA.1457	329.193	2.99899	3.05147	0.208692	14.3704	7.93701e-47	1.58604e-44
SPNCRNA.334	SPNCRNA.334	SPNCRNA.334	62.131	2.9865	3.16521	0.379479	7.87	3.54648e-15	5.36885e-14
SPNCRNA.1405	SPNCRNA.1405	SPNCRNA.1405	124.3	2.98017	3.59353	0.581092	5.12857	2.91947e-07	1.3658e-06
SPNCRNA.1399	SPNCRNA.1399	SPNCRNA.1399	62.8431	2.9762	3.15144	0.376184	7.91156	2.54174e-15	3.87297e-14
SPNCRNA.834	SPNCRNA.834	SPNCRNA.834	241.551	2.97553	3.09085	0.296515	10.035	1.06953e-23	4.11005e-22
SPNCRNA.458	SPNCRNA.458	SPNCRNA.458	175.76	2.97495	3.21772	0.416281	7.14649	8.90224e-13	9.56854e-12
SPNCRNA.184	SPNCRNA.184	SPNCRNA.184	21.4833	2.97259	3.3028	0.498466	5.96347	2.4693e-09	1.58443e-08
SPNCRNA.248	SPNCRNA.248	SPNCRNA.248	64.8725	2.96759	3.23662	0.4152	7.14736	8.84624e-13	9.53322e-12
SPNCRNA.1549	SPNCRNA.1549	SPNCRNA.1549	36.8796	2.95314	3.17902	0.44128	6.69221	2.19832e-11	1.93397e-10
SPNCRNA.432	SPNCRNA.432	SPNCRNA.432	202.204	2.94754	3.1281	0.357619	8.24212	1.69193e-16	2.94362e-15
SPNCRNA.1058	SPNCRNA.1058	SPNCRNA.1058	63.5929	2.93847	3.10977	0.367632	7.99296	1.31732e-15	2.07508e-14
SPNCRNA.770	SPNCRNA.770	SPNCRNA.770	2053.64	2.93623	3.91583	0.689171	4.26053	2.03941e-05	7.02296e-05
SPNCRNA.1043	SPNCRNA.1043	SPNCRNA.1043	134.521	2.92915	3.78363	0.591094	4.95547	7.2157e-07	3.15022e-06
SPNCRNA.901	SPNCRNA.901	SPNCRNA.901	21.4025	2.92278	3.69569	0.624273	4.6819	2.84233e-06	1.1263e-05
SPNCRNA.1346	SPNCRNA.1346	SPNCRNA.1346	14.3457	2.92022	6.07728	0.775754	3.76436	0.000166978	0.000485995
SPNCRNA.1298	SPNCRNA.1298	SPNCRNA.1298	84.4199	2.91831	3.43928	0.569363	5.12557	2.96635e-07	1.38496e-06
SPNCRNA.822	SPNCRNA.822	SPNCRNA.822	63.5515	2.90275	3.76697	0.531732	5.45905	4.78698e-08	2.54158e-07
SPNCRNA.246	SPNCRNA.246	SPNCRNA.246	140.939	2.88753	3.10039	0.395266	7.30527	2.76701e-13	3.11633e-12
SPNCRNA.985	SPNCRNA.985	SPNCRNA.985	140.169	2.88193	3.09474	0.395678	7.28353	3.252e-13	3.64495e-12
SPNCRNA.799	SPNCRNA.799	SPNCRNA.799	457.796	2.87545	3.45326	0.561157	5.12414	2.989e-07	1.39419e-06
SPNCRNA.324	SPNCRNA.324	SPNCRNA.324	5.44864	2.87539	4.16695	0.724388	3.9694	7.20532e-05	0.000225376
SPNCRNA.1610	SPNCRNA.1610	SPNCRNA.1610	350.578	2.82507	2.93355	0.290411	9.7278	2.29492e-22	7.82959e-21
SPNCRNA.1367	SPNCRNA.1367	SPNCRNA.1367	306.627	2.8182	3.40194	0.591782	4.76223	1.91466e-06	7.81281e-06
SPNCRNA.365	SPNCRNA.365	SPNCRNA.365	8.09487	2.81457	4.25719	0.734625	3.83131	0.000127465	0.00037968
SPNCRNA.995	SPNCRNA.995	SPNCRNA.995	527.158	2.81285	3.00376	0.380143	7.39945	1.36751e-13	1.61288e-12
SPNCRNA.1017	SPNCRNA.1017	SPNCRNA.1017	1234.85	2.81186	3.14045	0.430818	6.5268	6.71905e-11	5.47067e-10
SPNCRNA.1478	SPNCRNA.1478	SPNCRNA.1478	277.726	2.80085	2.94379	0.313969	8.92078	4.63017e-19	1.04127e-17
SPNCRNA.729	SPNCRNA.729	SPNCRNA.729	191.588	2.79244	2.96725	0.359576	7.76591	8.10622e-15	1.16178e-13
SPNCRNA.1572	SPNCRNA.1572	SPNCRNA.1572	157.592	2.75691	2.84507	0.281972	9.77724	1.41003e-22	4.90636e-21
SPNCRNA.318	SPNCRNA.318	SPNCRNA.318	2.7785	2.74553	7.29798	0.700138	3.92141	8.80339e-05	0.000272077
SPNCRNA.1527	SPNCRNA.1527	SPNCRNA.1527	58.4379	2.73356	3.0108	0.482114	5.66995	1.42843e-08	8.18218e-08
SPNCRNA.686	SPNCRNA.686	SPNCRNA.686	589.604	2.7173	3.14842	0.468665	5.79797	6.71213e-09	4.05045e-08
SPNCRNA.571	SPNCRNA.571	SPNCRNA.571	378.607	2.71198	2.87917	0.359414	7.54555	4.50369e-14	5.85479e-13
SPNCRNA.274	SPNCRNA.274	SPNCRNA.274	24.2318	2.71145	3.18046	0.541338	5.0088	5.47703e-07	2.43679e-06
SPNCRNA.913	SPNCRNA.913	SPNCRNA.913	63.1817	2.71096	3.14711	0.512031	5.29452	1.19327e-07	6.01276e-07
SPNCRNA.1339	SPNCRNA.1339	SPNCRNA.1339	11.3585	2.69949	3.35397	0.637623	4.23369	2.29892e-05	7.84323e-05
SPNCRNA.847	SPNCRNA.847	SPNCRNA.847	545.48	2.69696	4.02808	0.702466	3.83927	0.000123402	0.000369149
SPNCRNA.59	SPNCRNA.59	SPNCRNA.59	769.36	2.69129	2.75089	0.223495	12.0418	2.14219e-33	2.11021e-31
SPNCRNA.1499	SPNCRNA.1499	SPNCRNA.1499	28.101	2.6737	3.01388	0.510242	5.24006	1.60527e-07	7.92328e-07
SPSNORNA.35	SPSNORNA.35	SPSNORNA.35	46.9821	2.6708	3.10891	0.527782	5.06043	4.18308e-07	1.89362e-06
SPNCRNA.843	SPNCRNA.843	SPNCRNA.843	932.838	2.66857	3.02866	0.439192	6.0761	1.23143e-09	8.32139e-09
SPNCRNA.523	SPNCRNA.523	SPNCRNA.523	64.6523	2.66406	2.85975	0.379053	7.02819	2.09229e-12	2.09949e-11
SPNCRNA.534	SPNCRNA.534	SPNCRNA.534	40.425	2.66181	3.16348	0.519542	5.12337	3.00121e-07	1.39657e-06
SPSNRNA.05	SPSNRNA.05	SPSNRNA.05	8.25703	2.65305	4.21312	0.744742	3.56238	0.000367515	0.00101157
SPNCRNA.1187	SPNCRNA.1187	SPNCRNA.1187	54.4935	2.6488	2.9348	0.433576	6.1092	1.00129e-09	6.82556e-09
SPNCRNA.1161	SPNCRNA.1161	SPNCRNA.1161	79.8257	2.64629	2.84482	0.397581	6.65597	2.81432e-11	2.43605e-10
SPCTRNALEU.12	SPCTRNALEU.12	SPCTRNALEU.12	4.50713	2.64514	3.61495	0.747245	3.53986	0.00040034	0.0010946
SPCTRNALEU.13	SPCTRNALEU.13	SPCTRNALEU.13	4.50713	2.64514	3.61495	0.747245	3.53986	0.00040034	0.0010946
SPNCRNA.794	SPNCRNA.794	SPNCRNA.794	118.934	2.64499	2.80706	0.366363	7.21958	5.21496e-13	5.77111e-12
SPNCRNA.919	SPNCRNA.919	SPNCRNA.919	55.4116	2.64493	3.10433	0.541212	4.88705	1.0236e-06	4.34673e-06
SPNCRNA.718	SPNCRNA.718	SPNCRNA.718	558.15	2.64424	2.87862	0.397826	6.64674	2.99664e-11	2.57792e-10
SPNCRNA.19	SPNCRNA.19	SPNCRNA.19	180.898	2.64021	2.71571	0.2614	10.1003	5.50955e-24	2.17705e-22
SPNCRNA.1057	SPNCRNA.1057	SPNCRNA.1057	3.81878	2.62739	3.77647	0.730413	3.59713	0.000321742	0.000895093
SPNCRNA.252	SPNCRNA.252	SPNCRNA.252	18.0137	2.60941	2.95007	0.506216	5.15474	2.53989e-07	1.20679e-06
SPNCRNA.451	SPNCRNA.451	SPNCRNA.451	38.7086	2.60851	2.79267	0.418365	6.235	4.51789e-10	3.25754e-09
SPNCRNA.1691	SPNCRNA.1691	SPNCRNA.1691	34.7153	2.59982	2.90524	0.480285	5.41308	6.19502e-08	3.24797e-07
SPNCRNA.805	SPNCRNA.805	SPNCRNA.805	611.38	2.59514	2.97979	0.454823	5.70584	1.15774e-08	6.73087e-08
SPNCRNA.1604	SPNCRNA.1604	SPNCRNA.1604	59.5104	2.58601	2.71636	0.341358	7.57567	3.57283e-14	4.71479e-13
SPNCRNA.20	SPNCRNA.20	SPNCRNA.20	203.934	2.5712	2.71003	0.341604	7.52685	5.19801e-14	6.67062e-13
SPNCRNA.850	SPNCRNA.850	SPNCRNA.850	192.374	2.56713	3.34137	0.640118	4.01039	6.06173e-05	0.000191923
SPNCRNA.633	SPNCRNA.633	SPNCRNA.633	258.859	2.5618	2.90031	0.459671	5.57311	2.50232e-08	1.38131e-07
SPNCRNA.1649	SPNCRNA.1649	SPNCRNA.1649	206.711	2.55207	2.69655	0.348501	7.32299	2.42498e-13	2.73995e-12
SPNCRNA.1280	SPNCRNA.1280	SPNCRNA.1280	643.096	2.54971	2.89754	0.489858	5.20501	1.93989e-07	9.40235e-07
SPNCRNA.425	SPNCRNA.425	SPNCRNA.425	28.3366	2.54668	3.37972	0.66964	3.80306	0.000142919	0.000422297
SPNCRNA.1393	SPNCRNA.1393	SPNCRNA.1393	296.288	2.5465	2.86536	0.447372	5.69213	1.25462e-08	7.234e-08
SPNCRNA.932	SPNCRNA.932	SPNCRNA.932	148.701	2.54288	3.96454	0.744325	3.41635	0.000634655	0.00166746
SPSNORNA.34	SPSNORNA.34	SPSNORNA.34	78.4132	2.53487	2.81467	0.471273	5.37876	7.50016e-08	3.89719e-07
SPNCRNA.1616	SPNCRNA.1616	SPNCRNA.1616	430.926	2.53202	2.71174	0.373614	6.77712	1.22595e-11	1.11645e-10
SPNCRNA.1637	SPNCRNA.1637	SPNCRNA.1637	121.12	2.52681	2.93473	0.540184	4.67768	2.90144e-06	1.14713e-05
SPNCRNA.693	SPNCRNA.693	SPNCRNA.693	27.356	2.52083	3.44537	0.676789	3.72469	0.000195555	0.000563773
SPNCRNA.472	SPNCRNA.472	SPNCRNA.472	24.2535	2.51949	3.04812	0.634944	3.96805	7.24646e-05	0.000226561
SPNCRNA.665	SPNCRNA.665	SPNCRNA.665	188.353	2.51726	4.05945	0.733636	3.43121	0.000600902	0.00158832
SPNCRNA.14	SPNCRNA.14	SPNCRNA.14	26.1709	2.51515	3.38742	0.665953	3.77677	0.000158877	0.000464544
SPATRNACYS.02	SPATRNACYS.02	SPATRNACYS.02	1.94763	2.50525	4.56298	0.772017	3.24507	0.00117422	0.00293093
SPNCRNA.648	SPNCRNA.648	SPNCRNA.648	144.407	2.48685	2.7776	0.505345	4.92109	8.60619e-07	3.71096e-06
SPNCRNA.1314	SPNCRNA.1314	SPNCRNA.1314	54.1247	2.48155	2.8884	0.548962	4.52044	6.1711e-06	2.29822e-05
SPNCRNA.76	SPNCRNA.76	SPNCRNA.76	2.44703	2.48098	5.20643	0.688933	3.60119	0.000316758	0.000882633
SPNCRNA.1677	SPNCRNA.1677	SPNCRNA.1677	59.4443	2.47902	3.4795	0.680205	3.64452	0.000267894	0.000754591
SPNCRNA.482	SPNCRNA.482	SPNCRNA.482	4.21655	2.47299	4.46503	0.772252	3.20231	0.00136332	0.00335426
SPNCRNA.1467	SPNCRNA.1467	SPNCRNA.1467	312.513	2.46327	2.59656	0.328094	7.50782	6.01197e-14	7.57617e-13
SPNCRNA.1482	SPNCRNA.1482	SPNCRNA.1482	121.705	2.45129	2.9352	0.550375	4.45386	8.43408e-06	3.08031e-05
SPNCRNA.1284	SPNCRNA.1284	SPNCRNA.1284	63.2671	2.4422	2.57878	0.370787	6.58653	4.50233e-11	3.76666e-10
SPNCRNA.1394	SPNCRNA.1394	SPNCRNA.1394	74.1264	2.43972	2.85217	0.531593	4.58944	4.44427e-06	1.69854e-05
SPNCRNA.358	SPNCRNA.358	SPNCRNA.358	29.2599	2.43352	2.8981	0.590419	4.12168	3.76124e-05	0.000123098
SPNCRNA.826	SPNCRNA.826	SPNCRNA.826	7196.52	2.42992	3.19761	0.606149	4.00878	6.10322e-05	0.000193149
SPNCRNA.1260	SPNCRNA.1260	SPNCRNA.1260	18.8174	2.42407	2.77609	0.522621	4.63829	3.51298e-06	1.36347e-05
SPNCRNA.541	SPNCRNA.541	SPNCRNA.541	201.732	2.4222	2.54153	0.302628	8.00388	1.20558e-15	1.90765e-14
SPNCRNA.1293	SPNCRNA.1293	SPNCRNA.1293	71.682	2.4199	2.58924	0.374012	6.4701	9.79364e-11	7.7485e-10
SPNCRNA.838	SPNCRNA.838	SPNCRNA.838	256.348	2.41323	2.86743	0.562965	4.28665	1.81386e-05	6.30524e-05
SPNCRNA.1560	SPNCRNA.1560	SPNCRNA.1560	216.8	2.4121	4.3191	0.765807	3.14976	0.00163407	0.00394908
SPNCRNA.1299	SPNCRNA.1299	SPNCRNA.1299	33.6321	2.37423	2.79857	0.538064	4.41254	1.02167e-05	3.68898e-05
SPNCRNA.82	SPNCRNA.82	SPNCRNA.82	209.829	2.36456	2.66544	0.488588	4.83958	1.30117e-06	5.43955e-06
SPNCRNA.1582	SPNCRNA.1582	SPNCRNA.1582	202.914	2.36018	2.47112	0.296254	7.96675	1.62904e-15	2.53189e-14
SPNCRNA.1262	SPNCRNA.1262	SPNCRNA.1262	50.4304	2.35536	2.61861	0.469533	5.01638	5.26541e-07	2.34562e-06
SPNCRNA.562	SPNCRNA.562	SPNCRNA.562	94.6588	2.35396	3.08146	0.609993	3.85899	0.000113857	0.000342798
SPNCRNA.1109	SPNCRNA.1109	SPNCRNA.1109	84.9159	2.34297	2.48847	0.357334	6.55682	5.49676e-11	4.51755e-10
SPNCRNA.1305	SPNCRNA.1305	SPNCRNA.1305	345.882	2.3421	2.53707	0.401991	5.82625	5.66866e-09	3.45655e-08
SPNCRNA.32	SPNCRNA.32	SPNCRNA.32	11862.7	2.34092	2.46739	0.338434	6.91693	4.61534e-12	4.45852e-11
SPNCRNA.566	SPNCRNA.566	SPNCRNA.566	6.60095	2.33598	3.51466	0.716254	3.26139	0.00110869	0.00278108
SPNCRNA.1159	SPNCRNA.1159	SPNCRNA.1159	79.2944	2.33122	2.52889	0.42959	5.42661	5.74345e-08	3.02255e-07
SPNCRNA.1611	SPNCRNA.1611	SPNCRNA.1611	1546.28	2.32713	3.48212	0.678683	3.4289	0.000606041	0.00159949
SPNCRNA.1503	SPNCRNA.1503	SPNCRNA.1503	1044.99	2.32568	2.3586	0.173448	13.4085	5.38957e-41	8.19448e-39
SPNCRNA.155	SPNCRNA.155	SPNCRNA.155	8.54397	2.31758	2.80906	0.642943	3.60465	0.000312574	0.000872016
SPNCRNA.1481	SPNCRNA.1481	SPNCRNA.1481	457.826	2.30806	2.40421	0.298006	7.745	9.55838e-15	1.35877e-13
SPSNORNA.45	SPSNORNA.45	SPSNORNA.45	67.4687	2.30116	2.57885	0.48319	4.76243	1.91277e-06	7.80966e-06
SPNCRNA.638	SPNCRNA.638	SPNCRNA.638	54.9846	2.29802	2.77366	0.547588	4.19662	2.70923e-05	9.10979e-05
SPNCRNA.1051	SPNCRNA.1051	SPNCRNA.1051	1596.98	2.29586	2.50635	0.395919	5.79881	6.67855e-09	4.03366e-08
SPNCRNA.1201	SPNCRNA.1201	SPNCRNA.1201	106.251	2.28781	2.74053	0.547273	4.18038	2.91024e-05	9.72492e-05
SPNCRNA.1685	SPNCRNA.1685	SPNCRNA.1685	351.702	2.28534	2.34738	0.25014	9.13622	6.46722e-20	1.62704e-18
SPNCRNA.239	SPNCRNA.239	SPNCRNA.239	87.8435	2.27344	2.46823	0.437133	5.20079	1.98442e-07	9.59822e-07
SPNCRNA.1059	SPNCRNA.1059	SPNCRNA.1059	48.6135	2.27226	2.59323	0.520799	4.36302	1.28278e-05	4.56812e-05
SPNCRNA.829	SPNCRNA.829	SPNCRNA.829	458.651	2.26462	2.3361	0.245723	9.21615	3.07952e-20	8.1584e-19
SPNCRNA.1288	SPNCRNA.1288	SPNCRNA.1288	46.3185	2.26087	3.94873	0.706656	3.19939	0.0013772	0.00338444
SPNCRNA.1340	SPNCRNA.1340	SPNCRNA.1340	76.8191	2.25775	2.36106	0.361461	6.24619	4.20578e-10	3.0419e-09
SPNCRNA.1385	SPNCRNA.1385	SPNCRNA.1385	140.289	2.257	2.38283	0.327762	6.88609	5.73484e-12	5.45707e-11
SPNCRNA.743	SPNCRNA.743	SPNCRNA.743	396.748	2.24554	2.49519	0.433602	5.1788	2.23312e-07	1.07122e-06
SPSNORNA.54	SPSNORNA.54	SPSNORNA.54	99.5557	2.23839	2.48788	0.462204	4.84285	1.27988e-06	5.36337e-06
SPNCRNA.1128	SPNCRNA.1128	SPNCRNA.1128	77.3434	2.2313	2.38213	0.371698	6.00299	1.93715e-09	1.26267e-08
SPNCRNA.1283	SPNCRNA.1283	SPNCRNA.1283	72.1601	2.23046	2.47124	0.426418	5.23069	1.68883e-07	8.30638e-07
SPNCRNA.727	SPNCRNA.727	SPNCRNA.727	336.871	2.22295	2.53726	0.507517	4.38004	1.18655e-05	4.24487e-05
SPNCRNA.1382	SPNCRNA.1382	SPNCRNA.1382	1827.55	2.21964	2.59455	0.502644	4.41593	1.00576e-05	3.63719e-05
SPNCRNA.1197	SPNCRNA.1197	SPNCRNA.1197	63.0941	2.2092	2.3612	0.390364	5.65932	1.51971e-08	8.68373e-08
SPNCRNA.519	SPNCRNA.519	SPNCRNA.519	110.31	2.20652	2.36386	0.380284	5.80228	6.54175e-09	3.9613e-08
SPNCRNA.1512	SPNCRNA.1512	SPNCRNA.1512	146.095	2.19232	3.03771	0.622197	3.52352	0.000425856	0.00115938
SPNCRNA.120	SPNCRNA.120	SPNCRNA.120	51.8909	2.19173	3.64682	0.699627	3.13271	0.00173198	0.00415985
SPNCRNA.815	SPNCRNA.815	SPNCRNA.815	1165.66	2.18688	2.23714	0.225829	9.68378	3.53397e-22	1.1604e-20
SPNCRNA.891	SPNCRNA.891	SPNCRNA.891	50.2265	2.1836	2.39703	0.408179	5.34962	8.81394e-08	4.5116e-07
SPNCRNA.909	SPNCRNA.909	SPNCRNA.909	149.443	2.18192	2.35176	0.406524	5.36725	7.99449e-08	4.13255e-07
SPNCRNA.1218	SPNCRNA.1218	SPNCRNA.1218	454.711	2.17915	2.29459	0.332302	6.55774	5.46309e-11	4.50045e-10
SPNCRNA.243	SPNCRNA.243	SPNCRNA.243	73.2228	2.17811	2.27907	0.320565	6.7946	1.08615e-11	9.93009e-11
SPNCRNA.989	SPNCRNA.989	SPNCRNA.989	326.696	2.16949	2.21363	0.214552	10.1117	4.90146e-24	1.98155e-22
SPNCRNA.1608	SPNCRNA.1608	SPNCRNA.1608	143.602	2.16508	3.08161	0.64203	3.37225	0.00074558	0.00193419
SPNCRNA.879	SPNCRNA.879	SPNCRNA.879	12.355	2.16444	2.55361	0.582731	3.7143	0.000203764	0.000585028
SPNCRNA.1507	SPNCRNA.1507	SPNCRNA.1507	56.4639	2.1581	3.21331	0.680175	3.17287	0.00150942	0.00367068
SPNCRNA.1095	SPNCRNA.1095	SPNCRNA.1095	1232.2	2.15632	2.33709	0.416266	5.18014	2.21714e-07	1.06429e-06
SPNCRNA.1355	SPNCRNA.1355	SPNCRNA.1355	29.841	2.15455	2.3656	0.444839	4.84343	1.27614e-06	5.3509e-06
SPNCRNA.1526	SPNCRNA.1526	SPNCRNA.1526	126.117	2.15427	2.28057	0.339128	6.35239	2.12002e-10	1.61343e-09
SPNCRNA.574	SPNCRNA.574	SPNCRNA.574	155.941	2.15168	2.82865	0.55237	3.89535	9.80558e-05	0.000300001
SPNCRNA.824	SPNCRNA.824	SPNCRNA.824	137.096	2.15037	2.59202	0.553937	3.88198	0.000103609	0.000314789
SPNCRNA.1553	SPNCRNA.1553	SPNCRNA.1553	104.005	2.14134	2.27271	0.361494	5.9236	3.14972e-09	1.99359e-08
SPNCRNA.1659	SPNCRNA.1659	SPNCRNA.1659	498.63	2.13958	2.45034	0.501156	4.2693	1.96091e-05	6.77934e-05
SPNCRNA.717	SPNCRNA.717	SPNCRNA.717	20.7908	2.13509	2.58729	0.585128	3.64893	0.000263335	0.000742347
SPNCRNA.632	SPNCRNA.632	SPNCRNA.632	19.6371	2.13016	3.29426	0.736372	2.89278	0.00381849	0.00853515
SPNCRNA.852	SPNCRNA.852	SPNCRNA.852	194.121	2.12655	2.96105	0.689323	3.08499	0.00203562	0.00481961
SPNCRNA.279	SPNCRNA.279	SPNCRNA.279	27.7702	2.11864	2.67019	0.612531	3.45882	0.000542548	0.00144887
SPNCRNA.978	SPNCRNA.978	SPNCRNA.978	23.2592	2.11863	2.50532	0.562076	3.7693	0.000163709	0.000477673
SPNCRNA.816	SPNCRNA.816	SPNCRNA.816	143.496	2.11653	2.36083	0.398813	5.30707	1.11404e-07	5.62977e-07
SPNCRNA.445	SPNCRNA.445	SPNCRNA.445	917.369	2.11122	2.18384	0.276433	7.63737	2.21696e-14	3.0225e-13
SPNCRNA.1408	SPNCRNA.1408	SPNCRNA.1408	342.796	2.10484	2.15705	0.222533	9.45855	3.12254e-21	9.21479e-20
SPNCRNA.1202	SPNCRNA.1202	SPNCRNA.1202	750.008	2.10477	2.32026	0.423451	4.97051	6.67761e-07	2.92443e-06
SPNCRNA.813	SPNCRNA.813	SPNCRNA.813	107.409	2.09831	2.19142	0.341368	6.14678	7.90716e-10	5.48094e-09
SPNCRNA.1133	SPNCRNA.1133	SPNCRNA.1133	336.916	2.09285	2.23168	0.364884	5.73565	9.71408e-09	5.7382e-08
SPNCRNA.480	SPNCRNA.480	SPNCRNA.480	6.26095	2.09086	2.95625	0.712914	2.93284	0.00335881	0.00759505
SPNCRNA.1005	SPNCRNA.1005	SPNCRNA.1005	250.022	2.08661	2.43964	0.530783	3.9312	8.45227e-05	0.000261687
SPNCRNA.997	SPNCRNA.997	SPNCRNA.997	60.2376	2.08618	2.73647	0.635706	3.28167	0.00103194	0.00260649
SPNCRNA.1091	SPNCRNA.1091	SPNCRNA.1091	188.301	2.08465	2.30853	0.437767	4.762	1.9168e-06	7.81696e-06
SPNCRNA.1318	SPNCRNA.1318	SPNCRNA.1318	682.934	2.07932	2.2127	0.344487	6.036	1.57984e-09	1.04436e-08
SPSNRNA.07	SPSNRNA.07	SPSNRNA.07	51.5222	2.07305	2.39908	0.5261	3.94041	8.13418e-05	0.00025251
SPNCRNA.774	SPNCRNA.774	SPNCRNA.774	41.1864	2.07248	2.38645	0.546666	3.79113	0.000149964	0.000440876
SPNCRNA.137	SPNCRNA.137	SPNCRNA.137	2.02786	2.07109	4.63465	0.76932	2.6921	0.00710031	0.0149173
SPNCRNA.684	SPNCRNA.684	SPNCRNA.684	124.918	2.07062	2.2032	0.354579	5.83964	5.2314e-09	3.21515e-08
SPNCRNA.752	SPNCRNA.752	SPNCRNA.752	352.466	2.06982	2.16901	0.309583	6.68583	2.29627e-11	2.01507e-10
SPNCRNA.1400	SPNCRNA.1400	SPNCRNA.1400	12.1141	2.06781	2.54697	0.621786	3.32559	0.000882315	0.0022538
SPSNRNA.03	SPSNRNA.03	SPSNRNA.03	57.5558	2.06175	2.37802	0.517504	3.98403	6.77563e-05	0.000212983
SPNCRNA.1420	SPNCRNA.1420	SPNCRNA.1420	119.223	2.06107	2.2443	0.397469	5.18548	2.15455e-07	1.03709e-06
SPNCRNA.845	SPNCRNA.845	SPNCRNA.845	14.1852	2.05312	2.52549	0.593649	3.45848	0.000543234	0.00144959
SPNCRNA.1497	SPNCRNA.1497	SPNCRNA.1497	126.346	2.05177	2.17717	0.357321	5.74209	9.35157e-09	5.54749e-08
SPNCRNA.04	SPNCRNA.04	SPNCRNA.04	18.1752	2.04916	2.47525	0.606856	3.37669	0.00073364	0.00190534
SPNCRNA.453	SPNCRNA.453	SPNCRNA.453	109.623	2.04863	2.79869	0.636804	3.21705	0.00129515	0.00319853
SPSNRNA.04	SPSNRNA.04	SPSNRNA.04	72.3929	2.04296	2.23387	0.410851	4.97251	6.60904e-07	2.89985e-06
SPNCRNA.1331	SPNCRNA.1331	SPNCRNA.1331	265.821	2.04259	2.45992	0.540028	3.78238	0.000155337	0.000455143
SPNCRNA.935	SPNCRNA.935	SPNCRNA.935	243.132	2.03918	2.37053	0.541106	3.76855	0.000164197	0.000478896
SPNCRNA.881	SPNCRNA.881	SPNCRNA.881	69.5208	2.03626	2.25036	0.448302	4.54215	5.56823e-06	2.09265e-05
SPNCRNA.304	SPNCRNA.304	SPNCRNA.304	625.203	2.02869	2.09818	0.273603	7.41473	1.21877e-13	1.44968e-12
SPNCRNA.1137	SPNCRNA.1137	SPNCRNA.1137	165.819	2.0264	2.16037	0.329417	6.15148	7.67647e-10	5.3316e-09
SPNCRNA.160	SPNCRNA.160	SPNCRNA.160	3.99443	2.02583	4.21074	0.773583	2.61877	0.00882483	0.0180999
SPNCRNA.216	SPNCRNA.216	SPNCRNA.216	109.026	2.01766	2.13767	0.342042	5.89886	3.66016e-09	2.30623e-08
SPSNORNA.44	SPSNORNA.44	SPSNORNA.44	18.0963	2.01403	2.50148	0.621232	3.242	0.00118694	0.00295742
SPNCRNA.1313	SPNCRNA.1313	SPNCRNA.1313	119.924	2.01351	2.12272	0.357114	5.63827	1.71767e-08	9.70384e-08
SPNCRNA.836	SPNCRNA.836	SPNCRNA.836	401.2	2.00599	2.24813	0.492236	4.07526	4.59623e-05	0.000148755
SPNCRNA.841	SPNCRNA.841	SPNCRNA.841	512.359	2.00065	2.12234	0.332593	6.0153	1.79552e-09	1.17693e-08
SPNCRNA.1094	SPNCRNA.1094	SPNCRNA.1094	1075.53	1.99727	2.15504	0.408741	4.8864	1.02698e-06	4.35841e-06
SPSNORNA.33	SPSNORNA.33	SPSNORNA.33	125.534	1.99662	2.07513	0.307651	6.48991	8.58872e-11	6.87294e-10
SPNCRNA.507	SPNCRNA.507	SPNCRNA.507	149.956	1.99144	2.13783	0.390393	5.10111	3.37665e-07	1.55268e-06
SPNCRNA.554	SPNCRNA.554	SPNCRNA.554	43.3719	1.99128	2.39432	0.526906	3.7792	0.000157333	0.000460539
SPNCRNA.1238	SPNCRNA.1238	SPNCRNA.1238	126.309	1.99109	2.28113	0.507931	3.92	8.85489e-05	0.000273427
SPNCRNA.719	SPNCRNA.719	SPNCRNA.719	152.461	1.98696	2.15106	0.392509	5.06219	4.14464e-07	1.87744e-06
SPNCRNA.707	SPNCRNA.707	SPNCRNA.707	37.3392	1.97824	2.44317	0.609884	3.24364	0.00118014	0.00294362
SPNCRNA.1121	SPNCRNA.1121	SPNCRNA.1121	167.642	1.97143	2.69112	0.619704	3.18124	0.00146648	0.0035787
SPNCRNA.782	SPNCRNA.782	SPNCRNA.782	29.6869	1.96967	2.38935	0.643469	3.06102	0.00220582	0.00518747
SPNCRNA.747	SPNCRNA.747	SPNCRNA.747	118.218	1.96584	2.09919	0.361044	5.44487	5.18429e-08	2.74066e-07
SPSNORNA.10	SPSNORNA.10	SPSNORNA.10	123.134	1.96568	2.34927	0.569338	3.45256	0.000555287	0.00147781
SPNCRNA.808	SPNCRNA.808	SPNCRNA.808	150.985	1.96381	2.1081	0.390399	5.03027	4.89797e-07	2.19452e-06
SPNCRNA.226	SPNCRNA.226	SPNCRNA.226	2.68679	1.9562	3.62773	0.773037	2.53054	0.0113886	0.0228033
SPNCRNA.669	SPNCRNA.669	SPNCRNA.669	183.306	1.95367	2.03169	0.293926	6.64679	2.99555e-11	2.57792e-10
SPNCRNA.1134	SPNCRNA.1134	SPNCRNA.1134	50.4946	1.95028	2.21629	0.479427	4.06794	4.74316e-05	0.000153015
SPNCRNA.1537	SPNCRNA.1537	SPNCRNA.1537	532.002	1.94689	2.00414	0.2607	7.46794	8.14573e-14	9.97745e-13
SPNCRNA.1522	SPNCRNA.1522	SPNCRNA.1522	87.8349	1.94582	2.39563	0.580374	3.3527	0.000800263	0.00206399
SPNCRNA.811	SPNCRNA.811	SPNCRNA.811	35.8192	1.94558	2.19085	0.482725	4.03041	5.56803e-05	0.000177017
SPNCRNA.1593	SPNCRNA.1593	SPNCRNA.1593	189.888	1.94556	2.04179	0.303267	6.41535	1.40496e-10	1.08339e-09
SPNCRNA.1100	SPNCRNA.1100	SPNCRNA.1100	144.78	1.93595	2.21017	0.513334	3.77133	0.000162382	0.000474195
SPNCRNA.1556	SPNCRNA.1556	SPNCRNA.1556	61.3324	1.93062	2.1433	0.452989	4.26197	2.02636e-05	6.98146e-05
SPNCRNA.975	SPNCRNA.975	SPNCRNA.975	430.529	1.92791	1.95282	0.17591	10.9597	5.97289e-28	3.69685e-26
SPNCRNA.26	SPNCRNA.26	SPNCRNA.26	9.51046	1.9278	2.59129	0.644571	2.99082	0.00278227	0.00639474
SPNCRNA.801	SPNCRNA.801	SPNCRNA.801	208.074	1.92222	2.04639	0.384889	4.99422	5.90728e-07	2.62154e-06
SPNCRNA.1297	SPNCRNA.1297	SPNCRNA.1297	212.928	1.91573	2.03117	0.356501	5.37371	7.71328e-08	3.99901e-07
SPNCRNA.1224	SPNCRNA.1224	SPNCRNA.1224	130.827	1.91065	4.20108	0.740431	2.58045	0.00986713	0.0200205
SPNCRNA.1441	SPNCRNA.1441	SPNCRNA.1441	12.7082	1.90516	2.27336	0.583023	3.26772	0.00108416	0.00272658
SPNCRNA.1521	SPNCRNA.1521	SPNCRNA.1521	52.1042	1.90296	2.07888	0.400298	4.75386	1.99573e-06	8.10107e-06
SPNCRNA.1248	SPNCRNA.1248	SPNCRNA.1248	80.8247	1.89903	2.01757	0.366241	5.18519	2.15799e-07	1.03732e-06
SPNCRNA.1213	SPNCRNA.1213	SPNCRNA.1213	203.908	1.89881	2.01577	0.360391	5.26875	1.37353e-07	6.85685e-07
SPNCRNA.210	SPNCRNA.210	SPNCRNA.210	90.937	1.88426	2.05028	0.429638	4.3857	1.15616e-05	4.14674e-05
SPNCRNA.61	SPNCRNA.61	SPNCRNA.61	12.6414	1.86969	2.30005	0.653612	2.86056	0.00422899	0.00937184
SPNCRNA.1116	SPNCRNA.1116	SPNCRNA.1116	360.145	1.86787	1.96006	0.327742	5.69922	1.20354e-08	6.97976e-08
SPNCRNA.68	SPNCRNA.68	SPNCRNA.68	3.14452	1.86735	4.55388	0.774071	2.41238	0.0158488	0.0304523
SPNCRNA.726	SPNCRNA.726	SPNCRNA.726	117.802	1.86291	2.22764	0.56186	3.31561	0.000914421	0.00232843
SPNCRNA.1304	SPNCRNA.1304	SPNCRNA.1304	136.615	1.85719	2.32886	0.603128	3.07926	0.00207513	0.00490486
SPNCRNA.656	SPNCRNA.656	SPNCRNA.656	80.8522	1.85533	2.02835	0.4278	4.3369	1.44504e-05	5.10691e-05
SPNCRNA.754	SPNCRNA.754	SPNCRNA.754	34.3827	1.85362	3.42415	0.714511	2.59425	0.00947963	0.0192902
SPNCRNA.1080	SPNCRNA.1080	SPNCRNA.1080	208.273	1.85304	1.8887	0.213254	8.68936	3.64484e-18	7.38898e-17
SPNCRNA.1018	SPNCRNA.1018	SPNCRNA.1018	358.6	1.85194	1.9112	0.274906	6.73665	1.62078e-11	1.4533e-10
SPNCRNA.982	SPNCRNA.982	SPNCRNA.982	46.1148	1.84936	2.04897	0.47111	3.92554	8.65361e-05	0.000267684
SPNCRNA.1023	SPNCRNA.1023	SPNCRNA.1023	358.54	1.84824	2.0992	0.487011	3.79507	0.000147604	0.000434873
SPNCRNA.1548	SPNCRNA.1548	SPNCRNA.1548	356.392	1.83848	1.88476	0.245873	7.47735	7.58374e-14	9.35462e-13
SPNCRNA.1335	SPNCRNA.1335	SPNCRNA.1335	144.511	1.83767	2.0152	0.403773	4.55124	5.3331e-06	2.01294e-05
SPNCRNA.54	SPNCRNA.54	SPNCRNA.54	64.3851	1.83643	1.91153	0.302902	6.06279	1.33781e-09	8.97089e-09
SPNCRNA.34	SPNCRNA.34	SPNCRNA.34	50.2285	1.82855	2.00941	0.429785	4.25456	2.09456e-05	7.18457e-05
SPNCRNA.1031	SPNCRNA.1031	SPNCRNA.1031	234.435	1.81791	2.65074	0.688448	2.6406	0.00827596	0.0170794
SPNCRNA.401	SPNCRNA.401	SPNCRNA.401	4.25194	1.81513	2.62727	0.745735	2.43401	0.0149325	0.0289463
SPNCRNA.1047	SPNCRNA.1047	SPNCRNA.1047	62.6508	1.8116	2.04298	0.467307	3.87668	0.000105893	0.00032089
SPNCRNA.1169	SPNCRNA.1169	SPNCRNA.1169	102.896	1.80914	1.95199	0.387046	4.67421	2.95085e-06	1.16468e-05
SPNCRNA.745	SPNCRNA.745	SPNCRNA.745	21.13	1.80648	2.25523	0.623676	2.8965	0.00377348	0.00843994
SPNCRNA.1114	SPNCRNA.1114	SPNCRNA.1114	58.9115	1.79865	2.14268	0.574283	3.13198	0.00173629	0.0041659
SPNCRNA.1186	SPNCRNA.1186	SPNCRNA.1186	57.6704	1.79678	2.03911	0.495243	3.62807	0.000285545	0.000800763
SPNCRNA.1368	SPNCRNA.1368	SPNCRNA.1368	187.162	1.79618	1.93249	0.376758	4.76746	1.86559e-06	7.63035e-06
SPNCRNA.1194	SPNCRNA.1194	SPNCRNA.1194	1373.22	1.79345	1.93762	0.356102	5.03635	4.74502e-07	2.13145e-06
SPNCRNA.1629	SPNCRNA.1629	SPNCRNA.1629	201.244	1.78686	1.92678	0.379816	4.70453	2.54452e-06	1.01868e-05
SPNCRNA.753	SPNCRNA.753	SPNCRNA.753	9.42795	1.78452	2.03251	0.583168	3.06004	0.00221306	0.0051963
SPNCRNA.517	SPNCRNA.517	SPNCRNA.517	49.2026	1.78415	1.99264	0.467244	3.81845	0.000134293	0.000398153
SPNCRNA.683	SPNCRNA.683	SPNCRNA.683	298.052	1.77803	1.86979	0.313852	5.66518	1.46872e-08	8.40606e-08
SPNCRNA.178	SPNCRNA.178	SPNCRNA.178	38.3983	1.7699	1.99456	0.478999	3.695	0.000219884	0.000627958
SPNCRNA.329	SPNCRNA.329	SPNCRNA.329	87.6677	1.76511	1.86215	0.341917	5.16238	2.43828e-07	1.16088e-06
SPNCRNA.607	SPNCRNA.607	SPNCRNA.607	355.171	1.75708	1.93889	0.443427	3.96249	7.41721e-05	0.000231796
SPNCRNA.291	SPNCRNA.291	SPNCRNA.291	36.0382	1.75615	3.0422	0.725084	2.422	0.0154355	0.0297891
SPNCRNA.630	SPNCRNA.630	SPNCRNA.630	204.526	1.75321	1.92845	0.455409	3.84974	0.000118242	0.00035493
SPNCRNA.731	SPNCRNA.731	SPNCRNA.731	197.384	1.75122	2.04268	0.521272	3.35952	0.00078079	0.00202104
SPNCRNA.1303	SPNCRNA.1303	SPNCRNA.1303	102.889	1.75088	1.84538	0.355033	4.93159	8.15623e-07	3.52999e-06
SPNCRNA.1675	SPNCRNA.1675	SPNCRNA.1675	122.777	1.74899	2.01111	0.486601	3.59431	0.000325259	0.000903439
SPNCRNA.755	SPNCRNA.755	SPNCRNA.755	162.683	1.74167	1.9764	0.458943	3.79495	0.000147673	0.000434873
SPNCRNA.417	SPNCRNA.417	SPNCRNA.417	19.5933	1.73802	2.12094	0.553614	3.1394	0.00169291	0.00407441
SPNCRNA.1513	SPNCRNA.1513	SPNCRNA.1513	71.8317	1.73676	1.84414	0.333835	5.20244	1.96687e-07	9.5265e-07
SPNCRNA.922	SPNCRNA.922	SPNCRNA.922	274.884	1.73668	1.86069	0.357778	4.85408	1.20949e-06	5.09282e-06
SPNCRNA.1189	SPNCRNA.1189	SPNCRNA.1189	233.232	1.73312	1.83433	0.336328	5.15305	2.56284e-07	1.21687e-06
SPNCRNA.1062	SPNCRNA.1062	SPNCRNA.1062	52.5041	1.73141	2.00691	0.484219	3.57567	0.000349328	0.000966073
SPNCRNA.1585	SPNCRNA.1585	SPNCRNA.1585	109.06	1.72904	1.86881	0.387049	4.46724	7.92367e-06	2.91179e-05
SPNCRNA.1470	SPNCRNA.1470	SPNCRNA.1470	333.822	1.72841	2.09371	0.564754	3.06046	0.00220994	0.00519192
SPNCRNA.289	SPNCRNA.289	SPNCRNA.289	78.8295	1.72427	1.8498	0.408331	4.22272	2.41368e-05	8.20673e-05
SPNCRNA.43	SPNCRNA.43	SPNCRNA.43	29.2475	1.72412	2.53185	0.681394	2.53029	0.0113969	0.0228134
SPNCRNA.1402	SPNCRNA.1402	SPNCRNA.1402	121.959	1.72368	1.80081	0.311449	5.5344	3.12301e-08	1.70377e-07
SPNCRNA.1289	SPNCRNA.1289	SPNCRNA.1289	79.1466	1.72156	1.87455	0.410446	4.19436	2.73638e-05	9.18783e-05
SPNCRNA.1387	SPNCRNA.1387	SPNCRNA.1387	134.057	1.72039	1.81235	0.330505	5.20533	1.93648e-07	9.39231e-07
SPNCRNA.751	SPNCRNA.751	SPNCRNA.751	33.4782	1.7174	1.989	0.511565	3.35716	0.000787486	0.00203611
SPSNORNA.17	SPSNORNA.17	SPSNORNA.17	20.0032	1.7173	1.88697	0.447656	3.8362	0.000124954	0.000372995
SPNCRNA.02	SPNCRNA.02	SPNCRNA.02	33.8336	1.71207	1.90885	0.438307	3.9061	9.37989e-05	0.000287985
SPNCRNA.563	SPNCRNA.563	SPNCRNA.563	194.614	1.7059	1.78673	0.303392	5.62276	1.87932e-08	1.05405e-07
SPNCRNA.650	SPNCRNA.650	SPNCRNA.650	26.4795	1.70278	1.93806	0.54515	3.1235	0.00178715	0.00427473
SPNCRNA.980	SPNCRNA.980	SPNCRNA.980	313.452	1.70209	1.82358	0.37553	4.53251	5.82863e-06	2.18114e-05
SPNCRNA.998	SPNCRNA.998	SPNCRNA.998	378.036	1.70084	1.78522	0.310324	5.48086	4.23268e-08	2.26672e-07
SPNCRNA.1287	SPNCRNA.1287	SPNCRNA.1287	65.0796	1.69955	1.81806	0.399165	4.25777	2.06478e-05	7.09985e-05
SPNCRNA.1396	SPNCRNA.1396	SPNCRNA.1396	58.6102	1.69857	2.69504	0.693222	2.45025	0.0142758	0.0278353
SPNCRNA.621	SPNCRNA.621	SPNCRNA.621	147.05	1.69857	1.73696	0.225829	7.52148	5.41601e-14	6.89975e-13
SPNCRNA.1041	SPNCRNA.1041	SPNCRNA.1041	224.181	1.69825	1.85014	0.386251	4.39675	1.09882e-05	3.94919e-05
SPRRNA.50	SPRRNA.50	SPRRNA.50	1823.81	1.69659	2.36287	0.673458	2.51922	0.0117616	0.023436
SPRRNA.51	SPRRNA.51	SPRRNA.51	1823.81	1.69659	2.36287	0.673458	2.51922	0.0117616	0.023436
SPRRNA.52	SPRRNA.52	SPRRNA.52	1809.45	1.68931	2.35118	0.672621	2.51154	0.0120207	0.0238843
SPNCRNA.1296	SPNCRNA.1296	SPNCRNA.1296	224.261	1.68782	1.78206	0.359081	4.70039	2.5966e-06	1.03656e-05
SPNCRNA.376	SPNCRNA.376	SPNCRNA.376	6.70324	1.68758	4.28106	0.75931	2.22252	0.026248	0.0475346
SPNCRNA.1147	SPNCRNA.1147	SPNCRNA.1147	33.4082	1.68525	1.88313	0.460592	3.65887	0.000253331	0.000717411
SPNCRNA.1113	SPNCRNA.1113	SPNCRNA.1113	457.951	1.68304	2.24357	0.551522	3.05162	0.0022761	0.00533301
SPNCRNA.398	SPNCRNA.398	SPNCRNA.398	5.81859	1.67393	2.28962	0.69308	2.41521	0.0157263	0.0302502
SPNCRNA.360	SPNCRNA.360	SPNCRNA.360	24.52	1.6726	1.94408	0.576331	2.90215	0.0037061	0.00830519
SPNCRNA.1084	SPNCRNA.1084	SPNCRNA.1084	72.1359	1.66902	1.76883	0.360551	4.62909	3.67275e-06	1.4184e-05
SPNCRNA.229	SPNCRNA.229	SPNCRNA.229	16.4149	1.66829	2.15616	0.609091	2.73899	0.00616282	0.0131571
SPNCRNA.1667	SPNCRNA.1667	SPNCRNA.1667	158.837	1.65847	1.78459	0.357509	4.63896	3.50168e-06	1.35984e-05
SPNCRNA.1243	SPNCRNA.1243	SPNCRNA.1243	77.0295	1.65186	1.73526	0.339866	4.86034	1.17185e-06	4.94327e-06
SPNCRNA.740	SPNCRNA.740	SPNCRNA.740	170.715	1.65089	1.70242	0.273545	6.03519	1.58776e-09	1.04861e-08
SPNCRNA.1547	SPNCRNA.1547	SPNCRNA.1547	63.3818	1.64756	1.74009	0.357034	4.61459	3.93866e-06	1.51524e-05
SPNCRNA.1131	SPNCRNA.1131	SPNCRNA.1131	183.241	1.64507	2.09967	0.480215	3.4257	0.000613218	0.00161599
SPNCRNA.79	SPNCRNA.79	SPNCRNA.79	33.6079	1.64065	2.06772	0.566949	2.89382	0.00380586	0.00850965
SPNCRNA.385	SPNCRNA.385	SPNCRNA.385	9.448	1.63109	2.04162	0.70098	2.32687	0.019972	0.0374689
SPNCRNA.714	SPNCRNA.714	SPNCRNA.714	73.8256	1.62082	2.09087	0.606353	2.67306	0.00751626	0.0156734
SPNCRNA.1600	SPNCRNA.1600	SPNCRNA.1600	569.094	1.61243	1.65389	0.245381	6.57114	4.99327e-11	4.13779e-10
SPRRNA.05	SPRRNA.05	SPRRNA.05	39.8846	1.61129	2.10165	0.618748	2.60411	0.00921135	0.018799
SPNCRNA.999	SPNCRNA.999	SPNCRNA.999	228.647	1.61085	1.96346	0.549792	2.92994	0.00339033	0.00765395
SPNCRNA.197	SPNCRNA.197	SPNCRNA.197	194.214	1.60683	1.75312	0.449966	3.57101	0.000355611	0.000981509
SPNCRNA.920	SPNCRNA.920	SPNCRNA.920	202.643	1.60644	1.64617	0.238163	6.74515	1.52865e-11	1.37421e-10
SPNCRNA.1290	SPNCRNA.1290	SPNCRNA.1290	192.741	1.60557	1.7447	0.381304	4.21075	2.54527e-05	8.61229e-05
SPNCRNA.1054	SPNCRNA.1054	SPNCRNA.1054	62.0449	1.58777	1.68892	0.382914	4.14655	3.37521e-05	0.000111197
SPNCRNA.1239	SPNCRNA.1239	SPNCRNA.1239	74.4135	1.57828	2.05071	0.63931	2.46872	0.0135599	0.0265875
SPNCRNA.610	SPNCRNA.610	SPNCRNA.610	60.881	1.57674	1.75087	0.438371	3.59682	0.000322131	0.000895819
SPNCRNA.1126	SPNCRNA.1126	SPNCRNA.1126	240.05	1.57582	1.7034	0.394655	3.9929	6.52698e-05	0.000205629
SPNCRNA.1650	SPNCRNA.1650	SPNCRNA.1650	106.949	1.57255	1.69852	0.410151	3.83408	0.000126036	0.000375904
SPNCRNA.1438	SPNCRNA.1438	SPNCRNA.1438	118.71	1.57141	2.09005	0.628691	2.4995	0.012437	0.0245996
SPNCRNA.1322	SPNCRNA.1322	SPNCRNA.1322	582.76	1.56542	1.90626	0.53161	2.94467	0.00323296	0.00733419
SPNCRNA.372	SPNCRNA.372	SPNCRNA.372	32.1021	1.56177	1.65626	0.391	3.9943	6.48851e-05	0.000204601
SPNCRNA.530	SPNCRNA.530	SPNCRNA.530	18.6254	1.56166	1.83105	0.566866	2.75491	0.00587091	0.0125685
SPNCRNA.1214	SPNCRNA.1214	SPNCRNA.1214	584.629	1.56103	1.83902	0.499046	3.12802	0.0017599	0.00421531
SPNCRNA.908	SPNCRNA.908	SPNCRNA.908	488.909	1.55968	1.67426	0.340234	4.58415	4.55831e-06	1.73927e-05
SPNCRNA.1300	SPNCRNA.1300	SPNCRNA.1300	109.555	1.55736	1.79204	0.545265	2.85615	0.00428808	0.00949678
SPNCRNA.1590	SPNCRNA.1590	SPNCRNA.1590	1027.01	1.54521	1.71636	0.411563	3.75449	0.000173692	0.000504695
SPNCRNA.601	SPNCRNA.601	SPNCRNA.601	122.91	1.53946	1.76796	0.542741	2.83646	0.0045617	0.0100108
SPNCRNA.950	SPNCRNA.950	SPNCRNA.950	9.43751	1.53512	1.84766	0.612816	2.50502	0.0122445	0.0242738
SPNCRNA.1135	SPNCRNA.1135	SPNCRNA.1135	91.471	1.53191	1.85062	0.532464	2.87702	0.00401451	0.00892766
SPNCRNA.1506	SPNCRNA.1506	SPNCRNA.1506	22.0394	1.52911	1.66736	0.447378	3.41795	0.000630948	0.00165976
SPNCRNA.1092	SPNCRNA.1092	SPNCRNA.1092	50.9775	1.52656	1.6355	0.384171	3.97366	7.07769e-05	0.000222178
SPNCRNA.1454	SPNCRNA.1454	SPNCRNA.1454	117.478	1.52504	1.72878	0.479203	3.18246	0.0014603	0.00356611
SPRRNA.39	SPRRNA.39	SPRRNA.39	32.1795	1.52396	2.01404	0.622816	2.44688	0.0144097	0.0280729
SPNCRNA.806	SPNCRNA.806	SPNCRNA.806	46.6315	1.52179	1.81332	0.537224	2.83269	0.00461575	0.0101168
SPNCRNA.1249	SPNCRNA.1249	SPNCRNA.1249	9.26081	1.51922	1.85835	0.600264	2.53092	0.0113764	0.0227855
SPNCRNA.703	SPNCRNA.703	SPNCRNA.703	193.882	1.51648	1.5751	0.294775	5.14453	2.68193e-07	1.26997e-06
SPNCRNA.561	SPNCRNA.561	SPNCRNA.561	61.3184	1.51417	1.59637	0.359028	4.21741	2.47124e-05	8.3699e-05
SPNCRNA.673	SPNCRNA.673	SPNCRNA.673	33.5266	1.51161	1.97146	0.636478	2.37497	0.0175506	0.0334001
SPNCRNA.785	SPNCRNA.785	SPNCRNA.785	255.595	1.51122	1.5687	0.287177	5.26235	1.42229e-07	7.08005e-07
SPNCRNA.862	SPNCRNA.862	SPNCRNA.862	943.53	1.50688	1.57381	0.31423	4.79547	1.62294e-06	6.66522e-06
SPNCRNA.853	SPNCRNA.853	SPNCRNA.853	326.384	1.49926	1.80721	0.511661	2.93017	0.00338772	0.00765053
SPNCRNA.654	SPNCRNA.654	SPNCRNA.654	54.6871	1.49532	1.78159	0.573081	2.60926	0.00907378	0.0185507
SPNCRNA.830	SPNCRNA.830	SPNCRNA.830	58.7149	1.49404	1.58349	0.361543	4.13239	3.59011e-05	0.000117829
SPNCRNA.1350	SPNCRNA.1350	SPNCRNA.1350	129.135	1.49352	1.60189	0.373258	4.0013	6.29955e-05	0.000199092
SPNCRNA.1281	SPNCRNA.1281	SPNCRNA.1281	174.197	1.49323	1.55934	0.309369	4.82671	1.38804e-06	5.75799e-06
SPNCRNA.218	SPNCRNA.218	SPNCRNA.218	83.5565	1.49261	1.55094	0.290948	5.13015	2.89514e-07	1.35624e-06
SPNCRNA.1177	SPNCRNA.1177	SPNCRNA.1177	477.367	1.49085	1.52301	0.210269	7.09023	1.33888e-12	1.40602e-11
SPNCRNA.1555	SPNCRNA.1555	SPNCRNA.1555	201.979	1.48851	1.52796	0.244301	6.09293	1.10864e-09	7.52066e-09
SPNCRNA.328	SPNCRNA.328	SPNCRNA.328	69.9783	1.48819	1.60244	0.402566	3.69677	0.000218363	0.000624122
SPNCRNA.1164	SPNCRNA.1164	SPNCRNA.1164	42.079	1.48464	1.68023	0.524981	2.82798	0.00468427	0.0102477
SPNCRNA.1515	SPNCRNA.1515	SPNCRNA.1515	236.534	1.48331	1.63279	0.417337	3.55422	0.000379109	0.00104143
SPNCRNA.968	SPNCRNA.968	SPNCRNA.968	36.9089	1.48139	1.62543	0.436552	3.39339	0.000690338	0.00180292
SPNCRNA.1237	SPNCRNA.1237	SPNCRNA.1237	63.2291	1.47932	1.6329	0.46549	3.17799	0.00148302	0.00361527
SPNCRNA.983	SPNCRNA.983	SPNCRNA.983	67.8319	1.47777	1.95839	0.645049	2.29095	0.0219663	0.040665
SPNCRNA.1535	SPNCRNA.1535	SPNCRNA.1535	50.8085	1.4765	1.7168	0.519278	2.84337	0.00446385	0.00982385
SPNCRNA.102	SPNCRNA.102	SPNCRNA.102	19.5289	1.4751	1.68647	0.511806	2.88215	0.00394971	0.00879753
SPNCRNA.889	SPNCRNA.889	SPNCRNA.889	265.783	1.47508	1.70743	0.556028	2.65288	0.00798088	0.0165339
SPNCRNA.1282	SPNCRNA.1282	SPNCRNA.1282	50.0418	1.4725	1.62066	0.440272	3.34451	0.000824282	0.00212028
SPNCRNA.1028	SPNCRNA.1028	SPNCRNA.1028	98.9041	1.47247	1.62541	0.429374	3.42934	0.000605061	0.00159751
SPNCRNA.1542	SPNCRNA.1542	SPNCRNA.1542	103.388	1.4688	1.61278	0.414443	3.54404	0.000394051	0.00108036
SPNCRNA.657	SPNCRNA.657	SPNCRNA.657	255.329	1.46761	1.55909	0.329884	4.44887	8.63227e-06	3.14681e-05
SPNCRNA.1150	SPNCRNA.1150	SPNCRNA.1150	190.241	1.46553	1.56303	0.366558	3.99809	6.38563e-05	0.000201539
SPNCRNA.1183	SPNCRNA.1183	SPNCRNA.1183	104.118	1.46422	1.666	0.485926	3.01325	0.00258468	0.00598387
SPNCRNA.260	SPNCRNA.260	SPNCRNA.260	11.1025	1.45368	1.9149	0.632445	2.2985	0.0215332	0.0399477
SPNCRNA.949	SPNCRNA.949	SPNCRNA.949	634.831	1.45234	1.54354	0.360872	4.02452	5.70906e-05	0.000181167
SPNCRNA.1562	SPNCRNA.1562	SPNCRNA.1562	81.9868	1.45041	1.72538	0.576722	2.51492	0.0119059	0.0236898
SPNCRNA.1097	SPNCRNA.1097	SPNCRNA.1097	816.453	1.44712	1.47994	0.229676	6.30069	2.96321e-10	2.18481e-09
SPNCRNA.831	SPNCRNA.831	SPNCRNA.831	208.975	1.4465	1.56532	0.433608	3.33596	0.000850046	0.00217732
SPNCRNA.1449	SPNCRNA.1449	SPNCRNA.1449	182.9	1.4455	1.48901	0.242839	5.95248	2.64106e-09	1.6869e-08
SPNCRNA.907	SPNCRNA.907	SPNCRNA.907	190.143	1.43886	1.49372	0.296402	4.8544	1.20752e-06	5.09067e-06
SPNCRNA.448	SPNCRNA.448	SPNCRNA.448	79.4954	1.4364	1.78645	0.622518	2.3074	0.0210325	0.0391828
SPNCRNA.1302	SPNCRNA.1302	SPNCRNA.1302	421.536	1.4344	1.67933	0.561781	2.55331	0.0106704	0.0214636
SPNCRNA.867	SPNCRNA.867	SPNCRNA.867	542.86	1.43178	1.47926	0.277515	5.15929	2.4789e-07	1.17942e-06
SPNCRNA.268	SPNCRNA.268	SPNCRNA.268	12.7345	1.42899	1.72312	0.576834	2.4773	0.0132382	0.0260444
SPNCRNA.1687	SPNCRNA.1687	SPNCRNA.1687	306.001	1.42342	1.64315	0.513503	2.77197	0.00557179	0.0119979
SPNCRNA.1225	SPNCRNA.1225	SPNCRNA.1225	153.252	1.42295	2.24825	0.634367	2.24311	0.02489	0.0453335
SPNCRNA.1448	SPNCRNA.1448	SPNCRNA.1448	1445.06	1.41421	1.52058	0.361786	3.90897	9.26915e-05	0.00028496
SPNCRNA.1554	SPNCRNA.1554	SPNCRNA.1554	38.3948	1.40921	1.72422	0.618494	2.27846	0.0226995	0.0418782
SPNCRNA.1354	SPNCRNA.1354	SPNCRNA.1354	412.87	1.40838	1.71685	0.549437	2.56332	0.0103678	0.020921
SPNCRNA.1525	SPNCRNA.1525	SPNCRNA.1525	186.742	1.40795	1.65467	0.535539	2.62903	0.00856292	0.0176144
SPNCRNA.991	SPNCRNA.991	SPNCRNA.991	120.149	1.40721	1.54092	0.421244	3.3406	0.000835966	0.0021456
SPNCRNA.52	SPNCRNA.52	SPNCRNA.52	9.9067	1.40137	1.67001	0.612198	2.28909	0.0220744	0.0408543
SPNCRNA.1029	SPNCRNA.1029	SPNCRNA.1029	104.25	1.40053	1.47456	0.340501	4.11314	3.90314e-05	0.000127504
SPNCRNA.133	SPNCRNA.133	SPNCRNA.133	5724.74	1.4005	1.5906	0.490962	2.85256	0.00433689	0.00958363
SPNCRNA.976	SPNCRNA.976	SPNCRNA.976	65.4929	1.39716	1.48123	0.360447	3.87619	0.000106106	0.000321257
SPNCRNA.1117	SPNCRNA.1117	SPNCRNA.1117	44.9865	1.39544	1.4821	0.3664	3.80851	0.000139805	0.000413619
SPNCRNA.1086	SPNCRNA.1086	SPNCRNA.1086	434.972	1.39443	1.45902	0.294183	4.74001	2.13712e-06	8.64489e-06
SPNCRNA.708	SPNCRNA.708	SPNCRNA.708	657.906	1.3907	1.45128	0.286524	4.85367	1.21196e-06	5.10013e-06
SPNCRNA.1004	SPNCRNA.1004	SPNCRNA.1004	132.681	1.38764	1.47615	0.356196	3.89573	9.79049e-05	0.00029967
SPNCRNA.1082	SPNCRNA.1082	SPNCRNA.1082	451.091	1.38617	1.44568	0.277351	4.99788	5.79648e-07	2.57401e-06
SPNCRNA.1597	SPNCRNA.1597	SPNCRNA.1597	4150.98	1.38457	1.45002	0.290628	4.76405	1.89748e-06	7.75175e-06
SPNCRNA.1401	SPNCRNA.1401	SPNCRNA.1401	17.255	1.38204	1.7072	0.588607	2.34798	0.0188755	0.0356605
SPNCRNA.1491	SPNCRNA.1491	SPNCRNA.1491	472.557	1.38056	1.55053	0.434811	3.17508	0.00149794	0.00364529
SPNCRNA.1568	SPNCRNA.1568	SPNCRNA.1568	554.734	1.37476	1.38911	0.150045	9.16233	5.07866e-20	1.31071e-18
SPNCRNA.190	SPNCRNA.190	SPNCRNA.190	19.9479	1.37412	1.58901	0.557368	2.46537	0.013687	0.0268218
SPNCRNA.649	SPNCRNA.649	SPNCRNA.649	36.5496	1.37404	1.51205	0.466393	2.94611	0.00321801	0.00730738
SPNCRNA.1595	SPNCRNA.1595	SPNCRNA.1595	47.5745	1.36925	1.53613	0.490108	2.79378	0.00520967	0.0112771
SPNCRNA.31	SPNCRNA.31	SPNCRNA.31	325.65	1.36891	1.45245	0.367809	3.72181	0.000197803	0.000569079
SPNCRNA.1320	SPNCRNA.1320	SPNCRNA.1320	146.707	1.36279	1.43222	0.327962	4.15534	3.24798e-05	0.00010761
SPNCRNA.1236	SPNCRNA.1236	SPNCRNA.1236	422.448	1.35635	1.38278	0.214093	6.33533	2.3684e-10	1.78114e-09
SPNCRNA.1136	SPNCRNA.1136	SPNCRNA.1136	66.0165	1.35504	1.52335	0.445763	3.03983	0.00236709	0.00552271
SPNCRNA.1477	SPNCRNA.1477	SPNCRNA.1477	63.5062	1.35209	1.40634	0.315746	4.28222	1.85039e-05	6.42584e-05
SPNCRNA.1508	SPNCRNA.1508	SPNCRNA.1508	265.4	1.34575	1.42631	0.336344	4.00112	6.30435e-05	0.000199154
SPRRNA.31	SPRRNA.31	SPRRNA.31	45.5993	1.34414	1.58124	0.516857	2.6006	0.00930605	0.0189757
SPNCRNA.644	SPNCRNA.644	SPNCRNA.644	51.7591	1.34161	1.48726	0.44554	3.01121	0.00260213	0.00601629
SPNCRNA.1129	SPNCRNA.1129	SPNCRNA.1129	268.491	1.3369	1.37161	0.244241	5.47371	4.40716e-08	2.35295e-07
SPNCRNA.1178	SPNCRNA.1178	SPNCRNA.1178	88.381	1.33449	1.39019	0.296738	4.4972	6.88553e-06	2.54666e-05
SPNCRNA.781	SPNCRNA.781	SPNCRNA.781	105.179	1.33272	1.46853	0.471222	2.82822	0.00468076	0.0102432
SPNCRNA.933	SPNCRNA.933	SPNCRNA.933	7177.73	1.33228	1.45764	0.342101	3.8944	9.84441e-05	0.000300788
SPNCRNA.1551	SPNCRNA.1551	SPNCRNA.1551	40.5931	1.3321	1.45477	0.435633	3.05786	0.00222923	0.00523021
SPNCRNA.1212	SPNCRNA.1212	SPNCRNA.1212	235.704	1.33045	1.3779	0.269404	4.93848	7.87348e-07	3.4182e-06
SPNCRNA.1036	SPNCRNA.1036	SPNCRNA.1036	749.866	1.32962	1.60635	0.536633	2.4777	0.0132231	0.026022
SPNCRNA.702	SPNCRNA.702	SPNCRNA.702	222.634	1.32163	1.486	0.431821	3.0606	0.00220895	0.00519133
SPNCRNA.934	SPNCRNA.934	SPNCRNA.934	500.98	1.31592	1.34639	0.224497	5.86164	4.58308e-09	2.84419e-08
SPNCRNA.1206	SPNCRNA.1206	SPNCRNA.1206	116.907	1.31128	1.50301	0.519745	2.52293	0.0116381	0.0232297
SPNCRNA.1429	SPNCRNA.1429	SPNCRNA.1429	73.6438	1.30997	1.40574	0.380366	3.44396	0.000573253	0.00152157
SPNCRNA.1406	SPNCRNA.1406	SPNCRNA.1406	39.0158	1.30463	1.42306	0.413925	3.15184	0.00162244	0.00392234
SPNCRNA.760	SPNCRNA.760	SPNCRNA.760	57.9256	1.29527	1.40586	0.393051	3.29542	0.000982746	0.00248763
SPNCRNA.144	SPNCRNA.144	SPNCRNA.144	30.6357	1.29003	1.47017	0.486049	2.65411	0.0079518	0.0164944
SPNCRNA.1472	SPNCRNA.1472	SPNCRNA.1472	39.0735	1.28691	1.37849	0.38561	3.33734	0.000845838	0.00216854
SPNCRNA.1628	SPNCRNA.1628	SPNCRNA.1628	302.05	1.28516	1.33107	0.249692	5.14697	2.64733e-07	1.25528e-06
SPNCRNA.635	SPNCRNA.635	SPNCRNA.635	61.5687	1.28145	1.49048	0.526971	2.43173	0.0150267	0.0290885
SPRRNA.14	SPRRNA.14	SPRRNA.14	31.7169	1.28005	1.52887	0.549619	2.32897	0.0198605	0.0373199
SPNCRNA.725	SPNCRNA.725	SPNCRNA.725	293.866	1.2775	1.32403	0.268691	4.75454	1.98901e-06	8.07847e-06
SPNCRNA.1517	SPNCRNA.1517	SPNCRNA.1517	2941.58	1.27373	1.33664	0.286531	4.44534	8.7751e-06	3.19485e-05
SPNCRNA.1579	SPNCRNA.1579	SPNCRNA.1579	125.609	1.27273	1.31903	0.28454	4.47294	7.71507e-06	2.83996e-05
SPNCRNA.1646	SPNCRNA.1646	SPNCRNA.1646	87.562	1.27259	1.34471	0.325345	3.91151	9.17227e-05	0.000282106
SPNCRNA.1587	SPNCRNA.1587	SPNCRNA.1587	71.6324	1.26403	1.35569	0.362561	3.4864	0.000489571	0.00131796
SPNCRNA.664	SPNCRNA.664	SPNCRNA.664	23.3472	1.26135	1.42167	0.469781	2.68497	0.00725358	0.0151936
SPNCRNA.870	SPNCRNA.870	SPNCRNA.870	5178.04	1.25913	1.48257	0.461888	2.72605	0.00640982	0.0136428
SPNCRNA.1456	SPNCRNA.1456	SPNCRNA.1456	127.07	1.25507	1.3351	0.355097	3.53445	0.000408624	0.00111422
SPNCRNA.984	SPNCRNA.984	SPNCRNA.984	122.311	1.25424	1.29762	0.276849	4.53042	5.88678e-06	2.20172e-05
SPNCRNA.863	SPNCRNA.863	SPNCRNA.863	1047.43	1.25287	1.33419	0.377179	3.32167	0.000894791	0.002284
SPNCRNA.1445	SPNCRNA.1445	SPNCRNA.1445	233.826	1.25137	1.36965	0.391917	3.19295	0.00140827	0.00345109
SPNCRNA.887	SPNCRNA.887	SPNCRNA.887	374.526	1.24993	1.30116	0.292734	4.26983	1.95618e-05	6.76632e-05
SPNCRNA.298	SPNCRNA.298	SPNCRNA.298	658.352	1.24601	1.3479	0.375604	3.31734	0.000908782	0.00231718
SPNCRNA.1625	SPNCRNA.1625	SPNCRNA.1625	463.803	1.24045	1.28105	0.278826	4.44882	8.63416e-06	3.14681e-05
SPNCRNA.1519	SPNCRNA.1519	SPNCRNA.1519	187.137	1.23366	1.26334	0.247907	4.97629	6.48129e-07	2.85814e-06
SPNCRNA.819	SPNCRNA.819	SPNCRNA.819	46.9861	1.22802	1.303	0.35818	3.42849	0.000606949	0.00160128
SPNCRNA.1000	SPNCRNA.1000	SPNCRNA.1000	30.0808	1.22691	1.32219	0.415879	2.95016	0.00317605	0.00722385
SPNCRNA.09	SPNCRNA.09	SPNCRNA.09	177.452	1.21931	1.25069	0.25611	4.76088	1.92747e-06	7.85589e-06
SPNCRNA.715	SPNCRNA.715	SPNCRNA.715	494.123	1.21403	1.43547	0.497515	2.44018	0.0146798	0.0285274
SPNCRNA.1120	SPNCRNA.1120	SPNCRNA.1120	50.8894	1.21287	1.34373	0.426332	2.8449	0.00444256	0.00978623
SPNCRNA.1589	SPNCRNA.1589	SPNCRNA.1589	155.847	1.21029	1.30164	0.349111	3.46677	0.000526757	0.00140939
SPNCRNA.825	SPNCRNA.825	SPNCRNA.825	83.2106	1.20983	1.26	0.334056	3.62162	0.000292758	0.000819677
SPNCRNA.771	SPNCRNA.771	SPNCRNA.771	205.074	1.20331	1.28693	0.37474	3.21104	0.00132254	0.00326158
SPNCRNA.1008	SPNCRNA.1008	SPNCRNA.1008	286.064	1.20044	1.4356	0.53183	2.25719	0.0239964	0.0439003
SPNCRNA.898	SPNCRNA.898	SPNCRNA.898	146.517	1.19645	1.30187	0.441166	2.71201	0.00668762	0.0141523
SPNCRNA.990	SPNCRNA.990	SPNCRNA.990	284.759	1.19463	1.26691	0.344798	3.46472	0.000530781	0.00141961
SPNCRNA.1199	SPNCRNA.1199	SPNCRNA.1199	84.2141	1.19062	1.35431	0.445977	2.66969	0.0075921	0.0158222
SPSNORNA.39	SPSNORNA.39	SPSNORNA.39	23.2838	1.18929	1.36526	0.517067	2.30008	0.0214437	0.0397923
SPNCRNA.741	SPNCRNA.741	SPNCRNA.741	4172.67	1.18928	1.37707	0.423017	2.81142	0.0049323	0.0107332
SPNCRNA.1550	SPNCRNA.1550	SPNCRNA.1550	84.7898	1.18837	1.39958	0.525624	2.26088	0.0237667	0.0435256
SPNCRNA.1450	SPNCRNA.1450	SPNCRNA.1450	117.229	1.18744	1.29102	0.393787	3.01542	0.0025662	0.00594698
SPNCRNA.1273	SPNCRNA.1273	SPNCRNA.1273	34.6589	1.18676	1.31339	0.473878	2.50436	0.0122674	0.0243122
SPNCRNA.209	SPNCRNA.209	SPNCRNA.209	28.6456	1.18299	1.32997	0.481544	2.45667	0.0140232	0.0273961
SPNCRNA.620	SPNCRNA.620	SPNCRNA.620	154.639	1.18167	1.50508	0.520276	2.27124	0.0231324	0.0425423
SPNCRNA.1500	SPNCRNA.1500	SPNCRNA.1500	329.739	1.1816	1.34733	0.463424	2.54971	0.0107813	0.0216679
SPNCRNA.08	SPNCRNA.08	SPNCRNA.08	156.32	1.17616	1.2062	0.257055	4.57551	4.75068e-06	1.80774e-05
SPNCRNA.627	SPNCRNA.627	SPNCRNA.627	38.9776	1.17611	1.37533	0.508854	2.31128	0.0208172	0.0388462
SPNCRNA.1173	SPNCRNA.1173	SPNCRNA.1173	255.756	1.17509	1.29372	0.352017	3.33815	0.00084337	0.00216301
SPNCRNA.953	SPNCRNA.953	SPNCRNA.953	284.458	1.17099	1.31777	0.482733	2.42576	0.0152765	0.0295149
SPNCRNA.865	SPNCRNA.865	SPNCRNA.865	1058.82	1.16925	1.31097	0.430425	2.71649	0.00659787	0.0139835
SPNCRNA.1621	SPNCRNA.1621	SPNCRNA.1621	102.001	1.16589	1.23482	0.352455	3.30791	0.000939943	0.00239017
SPNCRNA.1692	SPNCRNA.1692	SPNCRNA.1692	125.782	1.1623	1.26796	0.419566	2.77025	0.0056014	0.0120505
SPNCRNA.1528	SPNCRNA.1528	SPNCRNA.1528	72.66	1.14708	1.25987	0.425062	2.69863	0.00696264	0.0146721
SPNCRNA.848	SPNCRNA.848	SPNCRNA.848	342.093	1.14691	1.16361	0.175882	6.5209	6.98845e-11	5.65709e-10
SPNCRNA.01	SPNCRNA.01	SPNCRNA.01	408.795	1.14315	1.2161	0.340679	3.35552	0.000792167	0.0020467
SPNCRNA.1145	SPNCRNA.1145	SPNCRNA.1145	263.22	1.14263	1.29087	0.409565	2.78987	0.00527291	0.0114034
SPNCRNA.746	SPNCRNA.746	SPNCRNA.746	60.2403	1.14005	1.25073	0.440341	2.58902	0.00962503	0.0195633
SPNCRNA.87	SPNCRNA.87	SPNCRNA.87	21.6132	1.13905	1.30083	0.494674	2.30263	0.0212997	0.0395565
SPNCRNA.1634	SPNCRNA.1634	SPNCRNA.1634	137.032	1.13292	1.284	0.486779	2.32737	0.0199455	0.0374393
SPNCRNA.359	SPNCRNA.359	SPNCRNA.359	32.4199	1.12516	1.22688	0.44109	2.55087	0.0107453	0.0216018
SPNCRNA.1578	SPNCRNA.1578	SPNCRNA.1578	1017.01	1.11903	1.32663	0.42721	2.61939	0.00880879	0.0180777
SPNCRNA.797	SPNCRNA.797	SPNCRNA.797	177.803	1.11777	1.18416	0.360788	3.09812	0.00194753	0.00462828
SPNCRNA.615	SPNCRNA.615	SPNCRNA.615	159.872	1.11694	1.2737	0.47158	2.36851	0.0178601	0.033907
SPNCRNA.979	SPNCRNA.979	SPNCRNA.979	828.505	1.11623	1.13545	0.192073	5.81148	6.19237e-09	3.75624e-08
SPNCRNA.1641	SPNCRNA.1641	SPNCRNA.1641	81.2388	1.11265	1.21705	0.428922	2.59406	0.00948501	0.0192956
SPNCRNA.205	SPNCRNA.205	SPNCRNA.205	335.617	1.10948	1.12448	0.170708	6.49929	8.07005e-11	6.48013e-10
SPNCRNA.700	SPNCRNA.700	SPNCRNA.700	172.8	1.09688	1.18712	0.413288	2.65403	0.00795368	0.0164944
SPNCRNA.1220	SPNCRNA.1220	SPNCRNA.1220	45.6402	1.09653	1.20223	0.445179	2.46311	0.0137737	0.0269695
SPNCRNA.1115	SPNCRNA.1115	SPNCRNA.1115	3334.42	1.08746	1.11426	0.215741	5.04059	4.64091e-07	2.08736e-06
SPNCRNA.1079	SPNCRNA.1079	SPNCRNA.1079	75.8902	1.07728	1.173	0.419391	2.56868	0.0102088	0.0206274
SPNCRNA.1601	SPNCRNA.1601	SPNCRNA.1601	85.5989	1.06839	1.13645	0.399289	2.67574	0.00745635	0.0155671
SPNCRNA.792	SPNCRNA.792	SPNCRNA.792	42.8864	1.06669	1.16294	0.439854	2.4251	0.0153041	0.02956
SPNCRNA.1694	SPNCRNA.1694	SPNCRNA.1694	58.4131	1.06535	1.14356	0.404861	2.63139	0.00850361	0.017513
SPNCRNA.713	SPNCRNA.713	SPNCRNA.713	147.925	1.06132	1.15438	0.39259	2.70339	0.0068637	0.0144811
SPNCRNA.674	SPNCRNA.674	SPNCRNA.674	406.582	1.05482	1.18287	0.432709	2.43772	0.0147801	0.0286906
SPNCRNA.1351	SPNCRNA.1351	SPNCRNA.1351	537.858	1.05426	1.12104	0.401165	2.62799	0.00858899	0.0176629
SPNCRNA.844	SPNCRNA.844	SPNCRNA.844	200.306	1.05109	1.08293	0.254865	4.1241	3.72187e-05	0.000121867
SPNCRNA.678	SPNCRNA.678	SPNCRNA.678	256.9	1.04738	1.10907	0.334993	3.12656	0.00176865	0.00423484
SPNCRNA.893	SPNCRNA.893	SPNCRNA.893	78.7432	1.04555	1.12673	0.407049	2.56862	0.0102105	0.0206274
SPNCRNA.1258	SPNCRNA.1258	SPNCRNA.1258	2016.91	1.04119	1.10049	0.357866	2.90943	0.00362093	0.00812735
SPNCRNA.1185	SPNCRNA.1185	SPNCRNA.1185	128.19	1.03743	1.08359	0.304526	3.40671	0.000657514	0.00172234
SPNCRNA.1372	SPNCRNA.1372	SPNCRNA.1372	257.741	1.03715	1.05869	0.219451	4.72612	2.28847e-06	9.21979e-06
SPNCRNA.1171	SPNCRNA.1171	SPNCRNA.1171	208.583	1.02728	1.20921	0.41841	2.4552	0.0140804	0.027485
SPNCRNA.306	SPNCRNA.306	SPNCRNA.306	72.4735	1.01718	1.10177	0.433872	2.34443	0.0190561	0.0359725
SPNCRNA.962	SPNCRNA.962	SPNCRNA.962	72.3157	1.01268	1.0962	0.432976	2.33888	0.0193414	0.0364423
SPNCRNA.1142	SPNCRNA.1142	SPNCRNA.1142	117.972	1.00834	1.03328	0.236959	4.25533	2.08743e-05	7.16362e-05
SPNCRNA.970	SPNCRNA.970	SPNCRNA.970	108.671	1.00363	1.11671	0.429722	2.33553	0.019516	0.0367403
SPNCRNA.564	SPNCRNA.564	SPNCRNA.564	254.98	-1.00583	-1.13141	0.452135	-2.22463	0.0261059	0.0473017
SPNCRNA.1204	SPNCRNA.1204	SPNCRNA.1204	113.902	-1.00587	-1.05349	0.306847	-3.27808	0.00104516	0.00263608
SPNCRNA.94	SPNCRNA.94	SPNCRNA.94	184.878	-1.04279	-1.14611	0.458999	-2.27188	0.0230939	0.0424937
SPNCRNA.739	SPNCRNA.739	SPNCRNA.739	79.2027	-1.04468	-1.14132	0.387019	-2.6993	0.00694863	0.0146514
SPNCRNA.1505	SPNCRNA.1505	SPNCRNA.1505	250.397	-1.05635	-1.14314	0.403446	-2.61832	0.00883633	0.0181115
SPNCRNA.699	SPNCRNA.699	SPNCRNA.699	122.337	-1.09187	-1.1452	0.30494	-3.58062	0.000342778	0.000949836
SPSNORNA.29	SPSNORNA.29	SPSNORNA.29	215.499	-1.09381	-1.22194	0.443895	-2.46413	0.0137347	0.0269077
SPNCRNA.600	SPNCRNA.600	SPNCRNA.600	1243.26	-1.10382	-1.15062	0.313865	-3.51686	0.000436676	0.00118652
SPNCRNA.692	SPNCRNA.692	SPNCRNA.692	153.108	-1.11287	-1.30174	0.493199	-2.25642	0.0240443	0.0439649
SPNCRNA.1623	SPNCRNA.1623	SPNCRNA.1623	70.0584	-1.12588	-1.28051	0.484917	-2.32181	0.0202434	0.0379069
SPNCRNA.1494	SPNCRNA.1494	SPNCRNA.1494	171.619	-1.12754	-1.1788	0.29958	-3.76375	0.000167381	0.000486965
SPNCRNA.914	SPNCRNA.914	SPNCRNA.914	175.569	-1.1304	-1.15616	0.220606	-5.12407	2.99011e-07	1.39419e-06
SPNCRNA.1424	SPNCRNA.1424	SPNCRNA.1424	27.9814	-1.1324	-1.3301	0.511502	-2.21388	0.0268373	0.0484762
SPNCRNA.1268	SPNCRNA.1268	SPNCRNA.1268	73.5793	-1.13262	-1.21511	0.357252	-3.17038	0.0015224	0.0036984
SPNCRNA.56	SPNCRNA.56	SPNCRNA.56	58.1265	-1.13479	-1.27409	0.445578	-2.54679	0.0108718	0.0218373
SPNCRNA.132	SPNCRNA.132	SPNCRNA.132	864.782	-1.1435	-1.18845	0.336215	-3.40111	0.000671126	0.00175471
SPNCRNA.1037	SPNCRNA.1037	SPNCRNA.1037	260.423	-1.16002	-1.32355	0.474545	-2.44449	0.0145055	0.0282281
SPNCRNA.411	SPNCRNA.411	SPNCRNA.411	218.571	-1.17408	-1.20432	0.235972	-4.97551	6.50759e-07	2.86793e-06
SPNCRNA.1561	SPNCRNA.1561	SPNCRNA.1561	219.367	-1.17955	-1.21002	0.236227	-4.99329	5.93581e-07	2.63253e-06
SPNCRNA.710	SPNCRNA.710	SPNCRNA.710	172.316	-1.18429	-1.24553	0.341956	-3.46328	0.000533628	0.00142668
SPNCRNA.1409	SPNCRNA.1409	SPNCRNA.1409	67.3658	-1.19	-1.40819	0.491981	-2.4188	0.0155717	0.0299722
SPNCRNA.1605	SPNCRNA.1605	SPNCRNA.1605	36.442	-1.21348	-1.40197	0.492857	-2.46214	0.013811	0.0270345
SPNCRNA.405	SPNCRNA.405	SPNCRNA.405	26.4875	-1.21857	-1.42359	0.496965	-2.45203	0.0142051	0.0277129
SPNCRNA.204	SPNCRNA.204	SPNCRNA.204	44.5051	-1.2284	-1.33004	0.403179	-3.04679	0.00231299	0.00540857
SPNCRNA.619	SPNCRNA.619	SPNCRNA.619	149.505	-1.22937	-1.29377	0.317475	-3.87235	0.000107792	0.000325798
SPNCRNA.1443	SPNCRNA.1443	SPNCRNA.1443	675.094	-1.24172	-1.25048	0.124966	-9.9365	2.88798e-23	1.08014e-21
SPNCRNA.857	SPNCRNA.857	SPNCRNA.857	476.795	-1.26038	-1.39083	0.469599	-2.68395	0.00727581	0.0152311
SPNCRNA.696	SPNCRNA.696	SPNCRNA.696	96.9043	-1.27492	-1.3507	0.331613	-3.84462	0.000120738	0.0003618
SPNCRNA.954	SPNCRNA.954	SPNCRNA.954	235.015	-1.28055	-1.32037	0.256528	-4.99186	5.98004e-07	2.65047e-06
SPNCRNA.723	SPNCRNA.723	SPNCRNA.723	102.039	-1.31603	-1.43599	0.411865	-3.19528	0.00139694	0.00342693
SPSNORNA.09	SPSNORNA.09	SPSNORNA.09	82.2308	-1.37896	-1.50378	0.404609	-3.40812	0.000654115	0.00171408
SPNCRNA.855	SPNCRNA.855	SPNCRNA.855	14.4003	-1.38046	-1.88503	0.617617	-2.23515	0.0254078	0.0461684
SPNCRNA.1276	SPNCRNA.1276	SPNCRNA.1276	563.163	-1.38696	-1.53992	0.508992	-2.72492	0.00643167	0.0136685
SPNCRNA.685	SPNCRNA.685	SPNCRNA.685	126.766	-1.40234	-1.50383	0.381635	-3.67456	0.000238256	0.000676558
SPNCRNA.1198	SPNCRNA.1198	SPNCRNA.1198	123.245	-1.41848	-1.4796	0.274075	-5.17553	2.27261e-07	1.08867e-06
SPNCRNA.1463	SPNCRNA.1463	SPNCRNA.1463	55.4025	-1.42989	-1.53156	0.388338	-3.68208	0.000231343	0.000658485
SPNCRNA.188	SPNCRNA.188	SPNCRNA.188	12.5206	-1.4351	-2.12291	0.637688	-2.25047	0.024419	0.0445918
SPNCRNA.1307	SPNCRNA.1307	SPNCRNA.1307	161.99	-1.45562	-1.79992	0.55168	-2.63852	0.008327	0.0171746
SPNCRNA.1045	SPNCRNA.1045	SPNCRNA.1045	372.021	-1.45689	-1.50902	0.277095	-5.25774	1.45833e-07	7.23887e-07
SPNCRNA.1353	SPNCRNA.1353	SPNCRNA.1353	178.206	-1.47032	-1.57485	0.370244	-3.97122	7.15056e-05	0.000223863
SPNCRNA.1662	SPNCRNA.1662	SPNCRNA.1662	204.381	-1.4932	-1.54236	0.241	-6.19584	5.79734e-10	4.10391e-09
SPNCRNA.738	SPNCRNA.738	SPNCRNA.738	25.3071	-1.5008	-1.73312	0.493548	-3.04084	0.00235921	0.00550746
SPNCRNA.804	SPNCRNA.804	SPNCRNA.804	73.9759	-1.50322	-1.75893	0.47875	-3.13989	0.00169012	0.0040705
SPNCRNA.1203	SPNCRNA.1203	SPNCRNA.1203	2195.29	-1.50462	-1.5622	0.306389	-4.91081	9.07009e-07	3.8894e-06
SPNCRNA.1130	SPNCRNA.1130	SPNCRNA.1130	39.4586	-1.52577	-1.71645	0.436765	-3.49334	0.000477027	0.00128816
SPNCRNA.789	SPNCRNA.789	SPNCRNA.789	165.005	-1.5356	-1.70413	0.407647	-3.767	0.000165223	0.000481688
SPNCRNA.1495	SPNCRNA.1495	SPNCRNA.1495	48.3774	-1.54544	-1.79921	0.473262	-3.2655	0.0010927	0.0027451
SPNCRNA.706	SPNCRNA.706	SPNCRNA.706	174.728	-1.54719	-1.69056	0.383344	-4.03602	5.43652e-05	0.000173463
SPNCRNA.1683	SPNCRNA.1683	SPNCRNA.1683	90.9625	-1.54881	-2.2768	0.601806	-2.57361	0.0100644	0.0203735
SPNCRNA.499	SPNCRNA.499	SPNCRNA.499	14.9863	-1.55017	-2.39072	0.682027	-2.27288	0.0230333	0.042438
SPNCRNA.849	SPNCRNA.849	SPNCRNA.849	136.122	-1.55887	-1.64285	0.296369	-5.25987	1.44155e-07	7.17082e-07
SPNCRNA.1626	SPNCRNA.1626	SPNCRNA.1626	1150.51	-1.56385	-1.73762	0.437787	-3.57218	0.000354026	0.000977646
SPNCRNA.628	SPNCRNA.628	SPNCRNA.628	56.5706	-1.61379	-1.74819	0.379777	-4.24931	2.14428e-05	7.34432e-05
SPNCRNA.1384	SPNCRNA.1384	SPNCRNA.1384	75.811	-1.62589	-1.76283	0.386778	-4.20369	2.62594e-05	8.85953e-05
SPNCRNA.1455	SPNCRNA.1455	SPNCRNA.1455	33.3372	-1.65269	-1.87748	0.455791	-3.62599	0.00028786	0.00080693
SPNCRNA.903	SPNCRNA.903	SPNCRNA.903	27.3555	-1.66935	-1.96454	0.50048	-3.33551	0.000851443	0.00217972
SPNCRNA.145	SPNCRNA.145	SPNCRNA.145	49.455	-1.71434	-1.87653	0.399658	-4.28953	1.79055e-05	6.23041e-05
SPNCRNA.846	SPNCRNA.846	SPNCRNA.846	269.531	-1.72956	-1.94642	0.452308	-3.82386	0.000131376	0.000390002
SPNCRNA.1609	SPNCRNA.1609	SPNCRNA.1609	152.759	-1.74126	-1.81658	0.284326	-6.12419	9.11473e-10	6.27445e-09
SPNCRNA.767	SPNCRNA.767	SPNCRNA.767	96.7305	-1.75997	-1.95858	0.422643	-4.16421	3.12427e-05	0.000103806
SPNCRNA.1599	SPNCRNA.1599	SPNCRNA.1599	777.095	-1.80022	-1.87527	0.298455	-6.0318	1.62145e-09	1.06683e-08
SPNCRNA.1192	SPNCRNA.1192	SPNCRNA.1192	85.668	-1.80214	-2.63731	0.672941	-2.67801	0.00740617	0.0154762
SPNCRNA.1207	SPNCRNA.1207	SPNCRNA.1207	27.196	-1.8541	-2.43115	0.649882	-2.85298	0.00433109	0.00957687
SPNCRNA.973	SPNCRNA.973	SPNCRNA.973	39.9499	-1.86207	-2.1249	0.441351	-4.21901	2.45377e-05	8.31879e-05
SPNCRNA.131	SPNCRNA.131	SPNCRNA.131	495.175	-1.86658	-1.96504	0.339152	-5.50367	3.71968e-08	2.00427e-07
SPNCRNA.1310	SPNCRNA.1310	SPNCRNA.1310	43.4496	-1.87764	-2.59316	0.546004	-3.43888	0.000584124	0.00154866
SPNCRNA.69	SPNCRNA.69	SPNCRNA.69	1243.9	-1.87842	-1.9949	0.367307	-5.11404	3.15338e-07	1.46155e-06
SPSNORNA.23	SPSNORNA.23	SPSNORNA.23	8.75532	-1.87919	-4.98761	0.746727	-2.51657	0.0118504	0.0235929
SPNCRNA.200	SPNCRNA.200	SPNCRNA.200	15.1877	-1.89425	-3.64576	0.713918	-2.65331	0.00797056	0.0165174
SPNCRNA.856	SPNCRNA.856	SPNCRNA.856	22.5715	-1.90851	-2.27277	0.52891	-3.60838	0.000308118	0.000860613
SPNCRNA.1487	SPNCRNA.1487	SPNCRNA.1487	276.224	-1.92409	-2.4793	0.604698	-3.18191	0.00146308	0.00357165
SPNCRNA.1230	SPNCRNA.1230	SPNCRNA.1230	176.533	-1.93619	-2.35338	0.554484	-3.49188	0.000479628	0.00129418
SPNCRNA.1101	SPNCRNA.1101	SPNCRNA.1101	268.024	-1.9377	-2.07994	0.338904	-5.71755	1.0807e-08	6.31975e-08
SPNCRNA.277	SPNCRNA.277	SPNCRNA.277	53.5422	-2.00638	-2.63465	0.520132	-3.85745	0.000114576	0.000344813
SPNCRNA.721	SPNCRNA.721	SPNCRNA.721	59.0087	-2.00865	-2.22523	0.402399	-4.99169	5.98531e-07	2.65112e-06
SPNCRNA.249	SPNCRNA.249	SPNCRNA.249	39.2991	-2.05457	-2.63712	0.557418	-3.68586	0.000227928	0.000649075
SPNCRNA.1278	SPNCRNA.1278	SPNCRNA.1278	279.643	-2.12857	-2.23215	0.30778	-6.91586	4.65019e-12	4.48599e-11
SPNCRNA.756	SPNCRNA.756	SPNCRNA.756	143.359	-2.16553	-2.34818	0.350804	-6.17304	6.699e-10	4.68582e-09
SPNCRNA.675	SPNCRNA.675	SPNCRNA.675	224.303	-2.16916	-2.35653	0.404778	-5.35888	8.37382e-08	4.3032e-07
SPNCRNA.680	SPNCRNA.680	SPNCRNA.680	231.611	-2.17233	-2.3716	0.420333	-5.16812	2.36457e-07	1.12963e-06
SPNCRNA.897	SPNCRNA.897	SPNCRNA.897	270.303	-2.17343	-2.35902	0.391513	-5.55136	2.83453e-08	1.5561e-07
SPNCRNA.419	SPNCRNA.419	SPNCRNA.419	143.668	-2.2902	-2.41208	0.301851	-7.58718	3.26949e-14	4.33083e-13
SPNCRNA.605	SPNCRNA.605	SPNCRNA.605	947.229	-2.31812	-2.70251	0.508959	-4.55464	5.24761e-06	1.98174e-05
SPNCRNA.1073	SPNCRNA.1073	SPNCRNA.1073	102.396	-2.32242	-2.5179	0.359721	-6.45617	1.07386e-10	8.46737e-10
SPNCRNA.17	SPNCRNA.17	SPNCRNA.17	14.0622	-2.3392	-2.90603	0.580095	-4.03245	5.51978e-05	0.000175879
SPNCRNA.837	SPNCRNA.837	SPNCRNA.837	567.693	-2.38733	-2.55246	0.356591	-6.69485	2.15886e-11	1.90164e-10
SPNCRNA.1643	SPNCRNA.1643	SPNCRNA.1643	826.279	-2.42198	-2.62284	0.399335	-6.06504	1.3192e-09	8.85459e-09
SPNCRNA.292	SPNCRNA.292	SPNCRNA.292	12.7067	-2.4283	-4.89246	0.716163	-3.39071	0.000697117	0.00181995
SPNCRNA.1208	SPNCRNA.1208	SPNCRNA.1208	159.344	-2.44675	-2.83368	0.531529	-4.60323	4.15984e-06	1.59681e-05
SPNCRNA.1390	SPNCRNA.1390	SPNCRNA.1390	86.8725	-2.63461	-2.83684	0.372457	-7.0736	1.50962e-12	1.56884e-11
SPNCRNA.07	SPNCRNA.07	SPNCRNA.07	1121.09	-2.70248	-3.00838	0.490351	-5.51132	3.5615e-08	1.92795e-07
SPNCRNA.1696	SPNCRNA.1696	SPNCRNA.1696	620.69	-2.95737	-3.51092	0.502958	-5.87995	4.10394e-09	2.56965e-08
SPNCRNA.532	SPNCRNA.532	SPNCRNA.532	471.042	-2.96739	-3.60089	0.517072	-5.73883	9.53308e-09	5.64395e-08
SPNCRNA.1461	SPNCRNA.1461	SPNCRNA.1461	364.884	-2.99329	-3.47533	0.471687	-6.34592	2.21107e-10	1.67543e-09
SPNCRNA.1069	SPNCRNA.1069	SPNCRNA.1069	355.512	-3.0989	-3.2604	0.321607	-9.63567	5.65212e-22	1.8217e-20
SPNCRNA.1598	SPNCRNA.1598	SPNCRNA.1598	65.0754	-3.16697	-3.63065	0.432326	-7.32542	2.38154e-13	2.69959e-12
SPNCRNA.668	SPNCRNA.668	SPNCRNA.668	158.622	-3.17328	-3.36352	0.337964	-9.38938	6.03524e-21	1.7499e-19
SPNCRNA.604	SPNCRNA.604	SPNCRNA.604	232.746	-3.21069	-4.23847	0.525405	-6.11088	9.90827e-10	6.76082e-09
SPNCRNA.03	SPNCRNA.03	SPNCRNA.03	4372.43	-3.23004	-3.38135	0.311984	-10.3532	4.04617e-25	1.79107e-23
SPNCRNA.1139	SPNCRNA.1139	SPNCRNA.1139	160.56	-3.36567	-3.80297	0.416881	-8.07346	6.83316e-16	1.09362e-14
SPNCRNA.29	SPNCRNA.29	SPNCRNA.29	1250.09	-3.74369	-4.10972	0.449612	-8.32647	8.32876e-17	1.5052e-15
SPNCRNA.293	SPNCRNA.293	SPNCRNA.293	714.147	-4.86775	-5.17726	0.304724	-15.9743	1.93076e-57	5.87119e-55
SPNCRNA.1311	SPNCRNA.1311	SPNCRNA.1311	720.197	-4.88042	-5.19216	0.305614	-15.9692	2.09387e-57	6.10189e-55
SPNCRNA.130	SPNCRNA.130	SPNCRNA.130	1099.26	-5.28329	-6.76834	0.523042	-10.1011	5.46369e-24	2.1712e-22
