# Supplementary material for: A genome-wide analysis of carbon catabolite repression in Schizosaccharomyces pombe
Source: BMC Genomics. 2019 Mar 29;20:251. doi: 10.1186/s12864-019-5602-8 (PMC6440086; doi:10.1186/s12864-019-5602-8)
Supplement: Supplementary file 4 — Table S3. Results of RNA-seq analysis for scr1 mutant cells vs wild type cells cultured in glucose or sucrose conditions. (XLSX 1801 kb) [file 12864_2019_5602_MOESM4_ESM.xlsx]

## Sheet: Glucose
DGE analysis: scr1- glucose VS WT glucose
Geneid	Gene	Description	baseMean	log2FoldChange	lfcMLE	lfcSE	stat	pvalue	padj
SPNCRNA.138	SPNCRNA.138	SPNCRNA.138	0	NA	NA	NA	NA	NA	NA
SPATRNAVAL.02	SPATRNAVAL.02	SPATRNAVAL.02	0	NA	NA	NA	NA	NA	NA
SPATRNAGLU.02	SPATRNAGLU.02	SPATRNAGLU.02	0	NA	NA	NA	NA	NA	NA
SPATRNATHR.01	SPATRNATHR.01	SPATRNATHR.01	0	NA	NA	NA	NA	NA	NA
SPATRNAGLY.02	SPATRNAGLY.02	SPATRNAGLY.02	0	NA	NA	NA	NA	NA	NA
SPATRNAGLU.03	SPATRNAGLU.03	SPATRNAGLU.03	0	NA	NA	NA	NA	NA	NA
SPNCRNA.333	SPNCRNA.333	SPNCRNA.333	0	NA	NA	NA	NA	NA	NA
SPATRNAGLU.04	SPATRNAGLU.04	SPATRNAGLU.04	0	NA	NA	NA	NA	NA	NA
SPBTRNAARG.06	SPBTRNAARG.06	SPBTRNAARG.06	0	NA	NA	NA	NA	NA	NA
SPNCRNA.367	SPNCRNA.367	SPNCRNA.367	0	NA	NA	NA	NA	NA	NA
SPNCRNA.368	SPNCRNA.368	SPNCRNA.368	0	NA	NA	NA	NA	NA	NA
SPNCRNA.370	SPNCRNA.370	SPNCRNA.370	0	NA	NA	NA	NA	NA	NA
SPNCRNA.391	SPNCRNA.391	SPNCRNA.391	0	NA	NA	NA	NA	NA	NA
SPCTRNAGLY.10	SPCTRNAGLY.10	SPCTRNAGLY.10	0	NA	NA	NA	NA	NA	NA
SPCTRNAARG.11	SPCTRNAARG.11	SPCTRNAARG.11	0	NA	NA	NA	NA	NA	NA
SPCTRNAVAL.09	SPCTRNAVAL.09	SPCTRNAVAL.09	0	NA	NA	NA	NA	NA	NA
SPCTRNAGLU.10	SPCTRNAGLU.10	SPCTRNAGLU.10	0	NA	NA	NA	NA	NA	NA
SPCTRNAVAL.10	SPCTRNAVAL.10	SPCTRNAVAL.10	0	NA	NA	NA	NA	NA	NA
SPMITTRNALYS.01	SPMITTRNALYS.01	SPMITTRNALYS.01	0	NA	NA	NA	NA	NA	NA
SPMITTRNAARG.01	SPMITTRNAARG.01	SPMITTRNAARG.01	0	NA	NA	NA	NA	NA	NA
SPMITTRNATHR.01	SPMITTRNATHR.01	SPMITTRNATHR.01	0	NA	NA	NA	NA	NA	NA
SPMITTRNAILE.01	SPMITTRNAILE.01	SPMITTRNAILE.01	0	NA	NA	NA	NA	NA	NA
SPNCRNA.1223	SPNCRNA.1223	SPNCRNA.1223	407.329	5.8492	7.45071	0.506709	11.5435	7.96223e-31	2.97345e-28
SPNCRNA.130	SPNCRNA.130	SPNCRNA.130	1099.26	5.66378	6.07649	0.399387	14.1812	1.19834e-45	1.61105e-42
SPCC191.11	inv1	beta-fructofuranosidase	57917.1	5.23185	7.23614	0.561896	9.31106	1.26558e-20	3.54469e-18
SPAC13F5.03c	gld1	mitochondrial glycerol dehydrogenase Gld1	5712.49	4.78087	5.27095	0.355788	13.4374	3.65072e-41	3.92965e-38
SPCC794.04c	SPCC794.04c	membrane transporter (predicted)	3653.61	4.75174	5.19621	0.368836	12.883	5.60802e-38	4.18857e-35
SPCC1235.14	ght5	hexose transporter Ght5	66476.8	4.63284	4.77352	0.236892	19.5568	3.613e-85	8.09554e-82
SPCC191.10	SPCC191.10	sequence orphan	60.1485	4.39905	6.56018	0.672783	6.53858	6.21052e-11	7.87681e-09
SPBP4H10.09	rsv1	transcription factor Rsv1	246.103	4.2401	4.6273	0.339449	12.4911	8.34458e-36	4.67435e-33
SPAC1F8.01	ght3	hexose transporter Ght3	13965.2	4.21351	4.32992	0.18332	22.9845	6.66565e-117	4.48065e-113
SPBC1683.08	ght4	hexose transporter Ght4	7015.41	3.8241	3.90588	0.193569	19.7557	7.16367e-87	2.40771e-83
SPAC29A4.12c	mug108	sequence orphan	11775.5	3.71029	4.02588	0.300181	12.3602	4.29279e-35	2.08456e-32
SPNCRNA.603	SPNCRNA.603	SPNCRNA.603	329.654	3.37536	4.07488	0.397953	8.48182	2.21697e-17	4.96748e-15
SPNCRNA.1121	SPNCRNA.1121	SPNCRNA.1121	167.642	3.35636	5.92966	0.59023	5.68653	1.29645e-08	1.15659e-06
SPCC548.07c	ght1	hexose transporter Ght1	4728.35	3.34485	3.47908	0.274962	12.1648	4.78793e-34	2.14563e-31
SPCC794.01c	SPCC794.01c	glucose-6-phosphate 1-dehydrogenase (predicted)	1072.93	3.32056	3.68219	0.404844	8.20207	2.36286e-16	4.96349e-14
SPBPB2B2.12c	gal10	UDP-glucose 4-epimerase/aldose 1-epimerase Gal10	1079.59	3.26844	3.78517	0.460616	7.09579	1.2861e-12	1.96482e-10
SPBC359.06	mug14	adducin	13858.1	3.21787	4.32408	0.524427	6.13597	8.46393e-10	9.32698e-08
SPAC27D7.03c	mei2	RNA-binding protein involved in meiosis Mei2	1643.84	3.15538	3.30017	0.316109	9.98196	1.82812e-23	5.58573e-21
SPAC29A4.22	SPAC29A4.22	dubious	1066.66	3.12881	3.95057	0.409724	7.63637	2.23428e-14	4.1719e-12
SPNCRNA.1120	SPNCRNA.1120	SPNCRNA.1120	50.8894	3.12845	3.85644	0.468132	6.68283	2.34376e-11	3.21526e-09
SPCC1235.18	SPCC1235.18	dubious	125.472	3.0559	3.84716	0.527673	5.79128	6.98519e-09	6.70777e-07
SPAC1A6.04c	plb1	phospholipase B homolog Plb1	108207	3.01794	3.10086	0.239965	12.5766	2.84041e-36	1.90933e-33
SPAC4F8.08	mug114	sequence orphan	339.549	2.98838	3.84875	0.5867	5.09353	3.51448e-07	2.84631e-05
SPCC1235.17	SPCC1235.17	dubious	494.223	2.94243	3.14073	0.326518	9.01154	2.03185e-19	5.25312e-17
SPBP4H10.10	SPBP4H10.10	rhomboid family protease	1588.94	2.71484	2.79227	0.202164	13.4289	4.09217e-41	3.92965e-38
SPBC660.05	SPBC660.05	WW domain containing conserved fungal protein	2872.23	2.66668	2.98471	0.358103	7.4467	9.57034e-14	1.56907e-11
SPAC27D7.11c	SPAC27D7.11c	But2 family protein	123818	2.60076	2.73167	0.242783	10.7123	8.91438e-27	3.15381e-24
SPCC1235.01	SPCC1235.01	sequence orphan	12528	2.58531	2.61398	0.150069	17.2276	1.64958e-66	2.77213e-63
SPNCRNA.1559	SPNCRNA.1559	SPNCRNA.1559	13.8118	2.56268	3.91342	0.619019	4.13991	3.47446e-05	0.00179656
SPNCRNA.1219	SPNCRNA.1219	SPNCRNA.1219	58.3261	2.55063	3.13427	0.556144	4.58627	4.51226e-06	0.000291648
SPNCRNA.200	SPNCRNA.200	SPNCRNA.200	15.1877	2.51359	3.40829	0.641146	3.92047	8.83773e-05	0.00398706
SPNCRNA.1224	SPNCRNA.1224	SPNCRNA.1224	130.827	2.43248	4.268	0.684922	3.55146	0.000383095	0.0131386
SPNCRNA.1115	SPNCRNA.1115	SPNCRNA.1115	3334.42	2.4311	2.47482	0.18489	13.1489	1.72656e-39	1.45074e-36
SPCC1235.12c	mug146	meiotically upregulated gene Mug46	330.775	2.40465	2.60866	0.344965	6.97072	3.15328e-12	4.6079e-10
SPNCRNA.293	SPNCRNA.293	SPNCRNA.293	714.147	2.3621	2.39766	0.188297	12.5446	4.25649e-36	2.6011e-33
SPNCRNA.1311	SPNCRNA.1311	SPNCRNA.1311	720.197	2.33797	2.37332	0.189168	12.3593	4.34154e-35	2.08456e-32
SPNCRNA.29	SPNCRNA.29	SPNCRNA.29	1250.09	2.28794	2.50332	0.390554	5.8582	4.67904e-09	4.62537e-07
SPBPB7E8.02	SPBPB7E8.02	PSP1 family protein	1786.85	2.27794	2.37456	0.302358	7.53391	4.92433e-14	8.27533e-12
SPBPB2B2.13	gal1	galactokinase Gal1	1333.66	2.26212	2.46695	0.395465	5.72016	1.06427e-08	9.66758e-07
SPNCRNA.07	SPNCRNA.07	SPNCRNA.07	1121.09	2.18151	2.48326	0.430837	5.06341	4.11823e-07	3.29557e-05
SPCC417.16	SPCC417.16	NADH-ubiquinone reductase complex subunit (predicted)	32154.1	2.16303	2.22327	0.216908	9.97209	2.01933e-23	5.90171e-21
SPNCRNA.410	SPNCRNA.410	SPNCRNA.410	9.3479	2.12899	3.56898	0.649876	3.276	0.00105289	0.0290063
SPNCRNA.298	SPNCRNA.298	SPNCRNA.298	658.352	2.08227	2.31036	0.34763	5.9899	2.0997e-09	2.17141e-07
SPBC32H8.15	SPBC32H8.15	dubious	18.2368	2.05701	3.62862	0.606639	3.39082	0.000696832	0.0209934
SPBC32H8.02c	nep2	NEDD8 protease Nep2	1043.4	2.05292	2.13464	0.234698	8.74706	2.18983e-18	5.25716e-16
SPBC1D7.02c	scr1	transcription factor Scr1	1409.21	2.00361	2.10736	0.302743	6.6182	3.63611e-11	4.70037e-09
SPBPB21E7.07	aes1	enhancer of RNA-mediated gene silencing	569.495	2.00306	2.43462	0.565707	3.54081	0.000398894	0.013611
SPAPB24D3.10c	agl1	alpha-glucosidase Agl1	25735.9	1.99138	2.84402	0.51618	3.85791	0.00011436	0.00495954
SPCC1235.13	ght6	hexose transporter Ght6	1287.74	1.96411	3.79966	0.650308	3.02028	0.00252541	0.0552958
SPNCRNA.32	SPNCRNA.32	SPNCRNA.32	11862.7	1.96387	2.0672	0.290666	6.75646	1.41406e-11	2.02241e-09
SPNCRNA.1048	SPNCRNA.1048	SPNCRNA.1048	80.8402	1.96262	2.14703	0.341804	5.74195	9.35947e-09	8.61841e-07
SPNCRNA.253	SPNCRNA.253	SPNCRNA.253	18.1524	1.9534	2.16309	0.505062	3.86765	0.000109889	0.00482792
SPCC622.12c	gdh1	NADP-specific glutamate dehydrogenase Gdh1 (predicted)	19221.6	1.94964	2.05677	0.328459	5.93571	2.92583e-09	2.93544e-07
SPAC29A4.11	rga3	Rho-type GTPase activating protein Rga3	791.494	1.93813	2.08181	0.308161	6.28934	3.18825e-10	3.69507e-08
SPNCRNA.1318	SPNCRNA.1318	SPNCRNA.1318	682.934	1.92726	2.07071	0.301992	6.38183	1.7498e-10	2.10039e-08
SPBPB2B2.10c	gal7	galactose-1-phosphate uridylyltransferase Gal7	588.919	1.92258	2.03732	0.313944	6.12396	9.12775e-10	9.89624e-08
SPCC417.15	SPCC417.15	dubious	8002.13	1.92257	2.03393	0.303556	6.3335	2.39657e-10	2.82627e-08
SPAC20G4.03c	hri1	eIF2 alpha kinase Hri1	3952.35	1.86094	1.95164	0.246276	7.55631	4.14675e-14	7.1473e-12
SPAC1F8.02c	shu1	sequence orphan	243.15	1.84903	3.5633	0.722654	2.55867	NA	NA
SPBC660.16	SPBC660.16	phosphogluconate dehydrogenase, decarboxylating	54354.7	1.8482	1.92644	0.27677	6.67774	2.42656e-11	3.26226e-09
SPNCRNA.1558	SPNCRNA.1558	SPNCRNA.1558	816.289	1.84472	2.32312	0.440017	4.19237	2.7605e-05	0.0014727
SPCC306.08c	SPCC306.08c	malate dehydrogenase (predicted)	13058.1	1.7943	1.86041	0.227262	7.89528	2.89667e-15	5.90044e-13
SPAC1039.09	isp5	amino acid permease Isp5	1535.11	1.74454	1.95689	0.405199	4.3054	1.66687e-05	0.000929986
SPBC1683.09c	frp1	ferric-chelate reductase Frp1	2719.73	1.68966	2.06445	0.62184	2.71719	0.00658392	0.112675
SPCC1223.03c	gut2	glycerol-3-phosphate dehydrogenase Gut2 (predicted)	2321.29	1.6863	2.18895	0.579323	2.91081	0.00360494	0.071482
SPCC191.01	SPCC191.01	sequence orphan	4717.74	1.67986	1.76308	0.252723	6.64703	2.99064e-11	3.94178e-09
SPAC4G9.12	SPAC4G9.12	gluconokinase	9519.04	1.6532	1.70643	0.224672	7.3583	1.8627e-13	2.91188e-11
SPNCRNA.371	SPNCRNA.371	SPNCRNA.371	11.3442	1.64193	2.13373	0.611891	2.68336	0.00728858	0.120609
SPNCRNA.26	SPNCRNA.26	SPNCRNA.26	9.51046	1.62313	2.96439	0.648465	2.50303	0.0123135	0.168922
SPAC22F3.12c	rgs1	regulator of G-protein signaling Rgs1	1089.62	1.62292	1.67734	0.282239	5.75017	8.91548e-09	8.44082e-07
SPBC32C12.02	ste11	transcription factor Ste11	1560.85	1.59293	1.63067	0.210029	7.58432	3.34235e-14	6.07224e-12
SPAC11H11.04	mam2	pheromone p-factor receptor	978.193	1.577	2.18414	0.65345	2.41334	0.0158072	0.198609
SPNCRNA.1460	SPNCRNA.1460	SPNCRNA.1460	23.9072	1.55912	1.79409	0.438705	3.55392	0.000379536	0.0130833
SPNCRNA.275	SPNCRNA.275	SPNCRNA.275	50.6368	1.55301	1.93729	0.527244	2.94552	0.00322412	0.0666848
SPACUNK4.10	SPACUNK4.10	glyoxylate reductase (predicted)	37693.5	1.53574	1.64625	0.312608	4.91267	8.98425e-07	6.78563e-05
SPCC794.16	SPCC794.16	dubious	1697.35	1.49992	2.02464	0.435852	3.44136	0.000578794	0.0180961
SPAC4F8.07c	hxk2	hexokinase 2	23071.5	1.48922	1.5441	0.30757	4.8419	1.28606e-06	9.39666e-05
SPAC13G7.02c	ssa1	heat shock protein Ssa1 (predicted)	5423.75	1.44928	1.63832	0.390537	3.71098	0.000206456	0.00802194
SPNCRNA.1278	SPNCRNA.1278	SPNCRNA.1278	279.643	1.44212	1.46704	0.251022	5.74501	9.19169e-09	8.58146e-07
SPCC1529.01	SPCC1529.01	membrane transporter (predicted)	945.923	1.43675	1.53605	0.383327	3.7481	0.000178177	0.00721511
SPNCRNA.1195	SPNCRNA.1195	SPNCRNA.1195	180.211	1.42999	1.55512	0.40872	3.4987	0.000467527	0.0152897
SPNCRNA.801	SPNCRNA.801	SPNCRNA.801	208.074	1.42256	1.54076	0.346644	4.10382	4.06375e-05	0.00202345
SPAC23E2.03c	ste7	meiotic suppressor protein Ste7	1193.07	1.41903	1.5561	0.349717	4.05765	4.95687e-05	0.00239713
SPAPB8E5.05	mfm1	M-factor precursor Mfm1	721.507	1.41147	3.15696	0.73625	1.9171	0.0552249	0.382584
SPBC19F8.07	mcs6	cyclin-dependent protein kinase/CDK-activating kinase Mcs6	3566.59	1.39561	1.45948	0.280824	4.9697	6.70574e-07	5.18115e-05
SPNCRNA.811	SPNCRNA.811	SPNCRNA.811	35.8192	1.39398	1.58036	0.434754	3.20636	0.00134428	0.0352978
SPAP8A3.04c	hsp9	heat shock protein Hsp9	166696	1.36364	1.52081	0.312949	4.35738	1.31627e-05	0.000756238
SPCC191.09c	gst1	glutathione S-transferase Gst1	76.154	1.36314	1.38109	0.226697	6.01306	1.82049e-09	1.91208e-07
SPAC23D3.12	SPAC23D3.12	inorganic phosphate transporter (predicted)	10009	1.35199	1.39807	0.217127	6.22673	4.76274e-10	5.33586e-08
SPAPB1A10.14	pof15	F-box protein (predicted)	1906.25	1.34833	1.53695	0.542868	2.48371	0.0130023	0.175859
SPNCRNA.70	SPNCRNA.70	SPNCRNA.70	2.38113	1.34677	3.53424	0.764629	1.76134	0.0781814	NA
SPNCRNA.1255	SPNCRNA.1255	SPNCRNA.1255	129.743	1.34608	3.02306	0.630967	2.13337	0.0328948	0.301408
SPBPB2B2.11	SPBPB2B2.11	nucleotide-sugar 4,6-dehydratase (predicted)	376.155	1.31776	1.58992	0.483356	2.72628	0.00640535	0.110971
SPNCRNA.650	SPNCRNA.650	SPNCRNA.650	26.4795	1.29288	1.53264	0.505616	2.55703	0.0105569	0.153601
SPNCRNA.47	SPNCRNA.47	SPNCRNA.47	42.2835	1.29123	1.70642	0.566602	2.2789	0.022673	0.246845
SPAC13F5.04c	SPAC13F5.04c	Vps20 associated protein Vts1 (predicted)	37.5208	1.27568	1.54986	0.477719	2.67035	0.00757717	0.123926
SPBC428.11	met17	homocysteine synthase Met17	1753.75	1.23505	1.27869	0.366811	3.367	0.000759916	0.0222572
SPBC25B2.02c	mam1	M-factor transporter Mam1	1854.2	1.23174	1.34928	0.40733	3.02393	0.00249516	0.0549918
SPAC6C3.04	cit1	citrate synthase Cit1	12275	1.22674	1.26562	0.210656	5.82346	5.76404e-09	5.61535e-07
SPAC31G5.09c	spk1	MAP kinase Spk1	2034.38	1.19735	1.29541	0.332923	3.59646	0.000322574	0.0113526
SPNCRNA.279	SPNCRNA.279	SPNCRNA.279	27.7702	1.19648	1.63498	0.567615	2.10791	0.035039	0.307107
SPAC513.03	mfm2	M-factor precursor Mfm2	3165.2	1.19364	2.22761	0.740319	1.61233	0.106891	0.522431
SPBC947.05c	frp2	ferric-chelate reductase Frp2 (predicted)	296.33	1.18999	1.55864	0.621419	1.91496	0.0554974	0.382633
SPAC186.06	SPAC186.06	ER unfolded protein response protein (predicted)	21.9308	1.17251	1.52594	0.608909	1.92559	0.0541557	0.379995
SPBC19C2.04c	ubp11	ubiquitin C-terminal hydrolase Ubp11	529.564	1.16984	1.19342	0.19543	5.98598	2.15091e-09	2.19067e-07
SPCC1442.01	ste6	guanyl-nucleotide exchange factor Ste6	515.699	1.16693	1.23836	0.440184	2.651	0.00802532	0.12875
SPAC1751.01c	gti1	gluconate transporter inducer Gti1	872.022	1.16512	1.28918	0.346101	3.3664	0.000761551	0.0222572
SPBPB21E7.04c	SPBPB21E7.04c	human COMT ortholog 2	1513.33	1.16009	1.57518	0.5112	2.26935	0.0232468	0.248701
SPAC11E3.06	map1	MADS-box transcription factor Map1	124.401	1.15842	1.18756	0.242274	4.78145	1.74037e-06	0.000124455
SPAC869.05c	SPAC869.05c	sulfate transporter (predicted)	2641.35	1.1497	1.19966	0.246458	4.6649	3.08764e-06	0.000209648
SPCC794.03	SPCC794.03	amino acid permease (predicted)	225.915	1.14936	1.24074	0.405902	2.83162	0.00463126	0.0862364
SPCC1739.08c	SPCC1739.08c	short chain dehydrogenase (predicted)	566.183	1.14787	1.9278	0.595414	1.92786	0.0538731	0.379199
SPCC285.09c	cgs2	cAMP-specific phosphodiesterase Cgs2	825.112	1.13885	1.15053	0.145844	7.80869	5.77847e-15	1.1098e-12
SPNCRNA.993	SPNCRNA.993	SPNCRNA.993	35.2665	1.13474	1.25043	0.449637	2.52369	0.0116132	0.162972
SPBC1271.09	SPBC1271.09	glycerophosphodiester transporter (predicted)	170.416	1.1299	1.18324	0.316682	3.56792	0.000359821	0.0124676
SPNCRNA.769	SPNCRNA.769	SPNCRNA.769	217.65	1.10939	1.23724	0.447856	2.47711	0.0132451	0.178068
SPAC23G3.03	sib2	ornithine N5 monooxygenase (predicted)	2011.89	1.10756	1.19632	0.347217	3.18982	0.00142362	0.0366719
SPNCRNA.763	SPNCRNA.763	SPNCRNA.763	272.914	1.10637	1.21355	0.464431	2.38221	0.0172091	0.209565
SPNCRNA.879	SPNCRNA.879	SPNCRNA.879	12.355	1.10129	1.29331	0.522885	2.10618	0.0351891	0.307596
SPBC16E9.16c	lsd90	Lsd90 protein	54833.8	1.09099	2.09171	0.574938	1.89758	0.0577515	0.38918
SPNCRNA.1086	SPNCRNA.1086	SPNCRNA.1086	434.972	1.07375	1.12941	0.257559	4.16894	3.06023e-05	0.00159464
SPBC359.04c	pfl7	cell surface glycoprotein (predicted), DIPSY family	566.288	1.04902	1.07609	0.299029	3.50808	0.00045136	0.0150259
SPAC5D6.10c	mug116	sequence orphan	3.74765	1.04874	2.06177	0.72666	1.44324	0.148954	0.594929
SPCC1322.10	SPCC1322.10	cell wall protein Pwp1	27356.6	1.04066	1.08207	0.234127	4.44486	8.79478e-06	0.000537441
SPBC1271.07c	SPBC1271.07c	N-acetyltransferase (predicted)	186.873	1.03754	1.13885	0.461581	2.24779	0.0245895	0.256663
SPBC530.10c	anc1	mitochondrial adenine nucleotide carrier Anc1	23454.8	1.0182	1.05491	0.215604	4.72253	2.3293e-06	0.0001631
SPBC19C7.04c	SPBC19C7.04c	conserved fungal protein	476.203	1.01406	1.09987	0.293901	3.45034	0.000559879	0.017669
SPAC23C11.10	mpn1	RNA processing protein (predicted)	86.5483	1.00682	1.04564	0.26816	3.75457	0.000173642	0.00711722
SPAC19E9.03	pas1	cyclin Pas1	3229.53	1.00429	1.02491	0.184061	5.4563	4.86153e-08	4.13661e-06
SPAC27D7.09c	SPAC27D7.09c	But2 family protein	4727.1	1.00031	1.0679	0.327715	3.05237	0.00227039	0.0515594
SPAC1F8.05	isp3	sequence orphan	1169.86	0.999501	1.068	0.320922	3.11447	0.00184279	0.0436169
SPCC70.08c	SPCC70.08c	methyltransferase (predicted)	191.97	0.99528	1.07919	0.464716	2.14169	0.032218	0.298305
SPNCRNA.1218	SPNCRNA.1218	SPNCRNA.1218	454.711	0.988037	1.05932	0.293144	3.37048	0.000750362	0.0221225
SPBC25B2.08	SPBC25B2.08	sequence orphan	335.67	0.987583	1.01363	0.274383	3.59929	0.000319088	0.011289
SPCC548.06c	ght8	hexose transporter Ght8 (predicted)	25149.6	0.977774	1.00326	0.227154	4.30445	1.67403e-05	0.000929986
SPNCRNA.111	SPNCRNA.111	SPNCRNA.111	1620.61	0.973752	0.998409	0.221357	4.399	1.08749e-05	0.000646913
SPBC215.10	SPBC215.10	haloacid dehalogenase-like hydrolase	1367.29	0.96974	0.993594	0.211223	4.59107	4.40982e-06	0.000287794
SPBC354.12	gpd3	glyceraldehyde 3-phosphate dehydrogenase Gpd3	19180.3	0.968216	1.05019	0.31438	3.07976	0.00207169	0.0478553
SPBC725.10	SPBC725.10	tspO homolog/ peripheral benzodiazepine receptor homolog, involved in the transport cytoplas/mitochondrial of haem (predicted)	17966.1	0.962553	1.07392	0.275162	3.49813	0.000468527	0.0152897
SPAC11D3.09	SPAC11D3.09	agmatinase (predicted)	257.251	0.949773	1.06013	0.352684	2.69299	0.00708154	0.118413
SPBC4F6.09	str1	siderophore-iron transporter Str1	10544.3	0.948142	1.02061	0.456209	2.07831	0.0376812	0.31741
SPAC227.13c	isu1	mitochondrial iron-sulfur cluster assembly scaffold protein Isu1	6785.74	0.943219	0.96967	0.190719	4.94561	7.59074e-07	5.79829e-05
SPBC56F2.15	tam13	sequence orphan	4599.64	0.939848	1.06751	0.34059	2.75947	0.00578955	0.102956
SPAC24C9.15c	spn5	septin Spn5	120.423	0.938997	1.01504	0.321735	2.91854	0.00351676	0.0702315
SPBPB21E7.08	SPBPB21E7.08	SPBPB21E7.08	654.813	0.928455	1.25609	0.581201	1.59748	0.110159	0.530338
SPCC306.10	wtf8	wtf element Wtf8	102.838	0.924057	0.958442	0.228074	4.05157	5.08745e-05	0.0024427
SPAC637.03	SPAC637.03	conserved fungal protein	26496.5	0.921715	1.21809	0.421185	2.18838	0.0286416	0.279838
SPAC13G7.13c	msa1	RNA-binding protein Msa1	720.677	0.905882	0.914515	0.219416	4.1286	3.64982e-05	0.00185864
SPCC1020.06c	tal1	transaldolase (predicted)	35354.8	0.903651	0.9417	0.215738	4.18865	2.80621e-05	0.0014853
SPNCRNA.1118	SPNCRNA.1118	SPNCRNA.1118	352.915	0.898081	0.965104	0.476568	1.88448	0.0595008	0.395221
SPCC1223.13	cbf12	CBF1/Su(H)/LAG-1 family transcription factor Cbf12	820.677	0.897883	0.925963	0.26242	3.42155	0.000622647	0.0191116
SPAC26H5.09c	SPAC26H5.09c	gfo/idh/mocA family oxidoreductase (predicted)	4367.22	0.895086	0.938671	0.301261	2.97114	0.002967	0.0623958
SPNCRNA.1071	SPNCRNA.1071	SPNCRNA.1071	5354.38	0.893388	1.00909	0.314599	2.83977	0.00451462	0.0842979
SPNCRNA.108	SPNCRNA.108	SPNCRNA.108	11.9004	0.885033	1.02578	0.498761	1.77446	0.0759867	0.448055
SPCC364.07	SPCC364.07	D-3 phosphoglycerate dehydrogenase (predicted)	6333.35	0.883123	0.896903	0.195868	4.50876	6.5209e-06	0.000405865
SPNCRNA.1607	SPNCRNA.1607	SPNCRNA.1607	106.249	0.882936	1.0078	0.446016	1.97961	0.0477477	0.359026
SPNCRNA.571	SPNCRNA.571	SPNCRNA.571	378.607	0.876349	0.986466	0.324799	2.69813	0.00697305	0.117261
SPAPB1A10.13	SPAPB1A10.13	sequence orphan	732.888	0.872284	0.907295	0.252921	3.44883	0.000563014	0.017685
SPAC1F8.03c	str3	siderophore-iron transporter Str3	2362.85	0.869851	1.2037	0.675302	1.28809	0.197714	0.659061
SPATRNACYS.02	SPATRNACYS.02	SPATRNACYS.02	1.94763	0.863471	2.54054	0.766997	1.12578	0.260258	NA
SPAC57A7.05	SPAC57A7.05	conserved protein	2073.45	0.859999	0.921609	0.264612	3.25004	0.00115388	0.0310464
SPAC750.05c	SPAC750.05c	S. pombe specific 5Tm protein family	831.62	0.856255	0.918612	0.353278	2.42375	0.0153613	0.195566
SPBC19C2.05	ran1	serine/threonine protein kinase Ran1	570.286	0.849692	0.860913	0.159077	5.34139	9.22376e-08	7.65458e-06
SPBC8D2.01	gsk31	serine/threonine protein kinase Gsk31 (predicted)	3196.91	0.846469	0.869022	0.181763	4.657	3.20858e-06	0.000215681
SPCC1020.03	SPCC1020.03	mitochondrial iron ion transporter (predicted)	701.517	0.841855	0.869911	0.278899	3.0185	0.00254032	0.0554416
SPCC737.04	SPCC737.04	S. pombe specific UPF0300 family protein 6	465.666	0.84001	1.05782	0.461787	1.81904	0.0689049	0.425325
SPAC186.04c	SPAC186.04c	N-terminal of transmembrane channel, truncated	395.261	0.829792	1.16984	0.474271	1.74962	0.0801846	0.458724
SPAC6F12.02	rst2	transcription factor Rst2	3343.13	0.821764	0.838233	0.167701	4.90018	9.5748e-07	7.15131e-05
SPBC660.06	SPBC660.06	WW domain containing conserved fungal protein	5495.47	0.821705	0.898443	0.302854	2.71321	0.00666354	0.113398
SPCC320.03	SPCC320.03	transcription factor (predicted)	2450.91	0.816621	0.838908	0.219948	3.7128	0.000204983	0.00801101
SPCC4F11.04c	imt2	mannosyltransferase Imt2	1241	0.81601	0.865522	0.291789	2.79658	0.00516467	0.0940838
SPNCRNA.570	SPNCRNA.570	SPNCRNA.570	3705.46	0.814828	1.09583	0.433402	1.88008	0.0600976	0.398006
SPAC1565.04c	ste4	adaptor protein Ste4	410.62	0.811661	0.825384	0.199424	4.07003	4.70074e-05	0.00228974
SPBC30B4.09	SPBC30B4.09	dubious	3710.28	0.80861	1.08159	0.431021	1.87603	0.0606508	0.399309
SPCC338.18	SPCC338.18	sequence orphan	5841.59	0.80848	0.988422	0.345748	2.33835	0.0193692	0.226434
SPBP35G2.16c	ecl2	extender of the chronological lifespan protein Ecl2	3488.78	0.802957	0.833136	0.206143	3.89515	9.81397e-05	0.00436884
SPAC27D7.12c	but1	neddylation pathway protein But1	376.39	0.793261	0.893501	0.418517	1.89541	0.0580382	0.389743
SPAC3C7.14c	obr1	ubiquitinated histone-like protein Uhp1	21324.9	0.792368	0.813717	0.329246	2.40661	0.0161012	0.200722
SPAC22A12.11	dak1	dihydroxyacetone kinase Dak1	11630.7	0.788865	0.842453	0.266779	2.95699	0.00310654	0.0646507
SPAC1687.23c	SPAC1687.23c	sequence orphan	1.52278	0.786044	2.43553	0.765516	1.02682	0.304507	NA
SPBC2G2.04c	mmf1	YjgF family protein Mmf1	12297.2	0.785473	0.84403	0.34618	2.26898	0.0232698	0.248701
SPNCRNA.1641	SPNCRNA.1641	SPNCRNA.1641	81.2388	0.784598	0.83742	0.369905	2.12108	0.0339153	0.301408
SPAC8E11.10	SPAC8E11.10	sorbose reductase (predicted)	4790.97	0.780963	0.778049	0.189093	4.13004	3.627e-05	0.00185864
SPCC1442.11c	SPCC1442.11c	sequence orphan	22.5345	0.778979	1.60277	0.71529	1.08904	0.276137	0.739513
SPAC10F6.06	vip1	RNA-binding protein Vip1	16636.1	0.778809	0.810208	0.195141	3.99101	6.57924e-05	0.0030927
SPCC550.07	SPCC550.07	acetamidase (predicted)	774.69	0.77724	0.795138	0.178122	4.36352	1.27984e-05	0.000741646
SPBC1348.02	SPBC1348.02	S. pombe specific 5Tm protein family	1187.41	0.770705	0.822898	0.336067	2.2933	0.0218305	0.243762
SPBC36.10	SPBC36.10	mitochondrial intermembrane space protein sorting protein (predicted)	2364.24	0.770251	0.778033	0.126041	6.11111	9.89406e-10	1.05568e-07
SPBPB2B2.19c	SPBPB2B2.19c	S. pombe specific 5Tm protein family	1160.48	0.769908	0.822257	0.335704	2.29342	0.0218241	0.243762
SPBC16A3.08c	oga1	Stm1 homolog Oga1	25062.9	0.766868	0.811625	0.306577	2.50139	0.0123707	0.16936
SPCC132.04c	gdh2	NAD-dependent glutamate dehydrogenase Gdh2 (predicted)	809.697	0.766182	0.819096	0.297169	2.57827	0.00992964	0.146299
SPBC359.02	alr2	alanine racemase Alr2 (predicted)	224.361	0.765063	0.976292	0.667549	1.14608	0.251763	0.716793
SPAC212.11	tlh1	RecQ type DNA helicase	30.9888	0.764231	0.937695	0.695464	1.09888	0.271821	0.737658
SPBC887.15c	sur2	sphingosine hydroxylase Sur2	8587.2	0.762511	0.787776	0.222569	3.42595	0.000612646	0.0188909
SPBC713.05	SPBC713.05	WD repeat protein, human MAPK organizer 1 (MORG1) family (predicted)	169.691	0.760608	0.775122	0.256108	2.96987	0.00297922	0.0623958
SPAC212.07c	SPAC212.07c	SPAC212.07c	5.43829	0.759785	1.31312	0.695648	1.0922	0.274746	0.739513
SPAC5H10.07	SPAC5H10.07	sequence orphan	27.787	0.75821	0.839065	0.617903	1.22707	0.219797	0.683066
SPCC1223.12c	meu10	GPI anchored cell surface protein involved in ascospore wall assembly Meu10	405.293	0.75819	0.859596	0.357293	2.12204	0.0338344	0.301408
SPAC56F8.15	SPAC56F8.15	sequence orphan	259.572	0.756329	0.897137	0.454769	1.6631	0.0962914	0.497518
SPNCRNA.585	SPNCRNA.585	SPNCRNA.585	67.9783	0.755271	0.796803	0.32781	2.30399	0.0212232	0.240577
SPBC56F2.12	ilv5	acetohydroxyacid reductoisomerase (predicted)	36368.6	0.748133	0.76295	0.203767	3.67151	0.000241119	0.00910563
SPNCRNA.1471	SPNCRNA.1471	SPNCRNA.1471	285.323	0.747224	1.01724	0.668898	1.1171	0.263953	0.731364
SPBC1E8.05	SPBC1E8.05	conserved fungal protein	21111.8	0.746045	0.798127	0.285297	2.61497	0.00892341	0.13885
SPCC1020.09	gnr1	heterotrimeric G protein beta subunit Gnr1	147.348	0.746038	0.749711	0.518415	1.43908	0.150129	0.596788
SPNCRNA.658	SPNCRNA.658	SPNCRNA.658	13.4749	0.745805	0.938274	0.513143	1.45341	0.146111	0.590595
SPBCPT2R1.08c	tlh2	RecQ type DNA helicase Tlh1	35.6285	0.7421	0.907718	0.692747	1.07124	0.28406	0.745379
SPBC19F5.04	SPBC19F5.04	aspartate kinase (predicted)	4895.83	0.74182	0.756748	0.199731	3.71409	0.000203939	0.00801101
SPBP8B7.26	SPBP8B7.26	sequence orphan	1002.76	0.741196	0.772891	0.253994	2.91817	0.00352098	0.0702315
SPBC725.11c	php2	CCAAT-binding factor complex subunit Php2	931.613	0.738605	0.810252	0.403793	1.82917	0.0673742	0.420357
SPBC2G5.05	SPBC2G5.05	transketolase (predicted)	26548.5	0.738273	0.748527	0.15648	4.718	2.38178e-06	0.000165055
SPNCRNA.505	SPNCRNA.505	SPNCRNA.505	14.7883	0.736792	0.790789	0.457507	1.61045	0.1073	0.523106
SPAC9.09	met26	homocysteine methyltransferase Met26	46852.2	0.736126	0.747525	0.180281	4.08322	4.44164e-05	0.00217932
SPAC10F6.12c	mam4	protein-S isoprenylcysteine O-methyltransferase Mam4	2611.54	0.734834	0.751951	0.230422	3.18908	0.00142726	0.0366719
SPNCRNA.549	SPNCRNA.549	SPNCRNA.549	55.46	0.734417	1.14347	0.53436	1.37439	0.169322	0.63162
SPNCRNA.540	SPNCRNA.540	SPNCRNA.540	114.681	0.734181	1.40836	0.632915	1.16	0.246049	0.707107
SPBC13A2.04c	ptr2	PTR family peptide transporter Ptr2	2671.41	0.730259	0.744108	0.227334	3.21227	0.0013169	0.0347146
SPAC11G7.03	idh1	isocitrate dehydrogenase (NAD+) subunit 1 Idh1	3135.12	0.728336	0.75685	0.210418	3.46138	0.000537411	0.0171208
SPAC56F8.04c	ppt1	para-hydroxybenzoate--polyprenyltransferase Ppt1	1179.44	0.727007	0.734769	0.180202	4.03441	5.47399e-05	0.00260966
SPBC106.02c	srx1	sulfiredoxin	815.334	0.717729	0.773007	0.343083	2.092	0.0364386	0.312424
SPNCRNA.231	SPNCRNA.231	SPNCRNA.231	21.2744	0.714612	1.12025	0.738431	0.967744	0.333172	0.78477
SPBC947.15c	SPBC947.15c	mitochondrial NADH dehydrogenase (predicted)	4761.05	0.713463	0.739849	0.216026	3.30267	0.000957704	0.0268237
SPNCRNA.511	SPNCRNA.511	SPNCRNA.511	951.114	0.709987	0.724615	0.208329	3.408	0.000654397	0.0199043
SPNCRNA.1256	SPNCRNA.1256	SPNCRNA.1256	54.6654	0.708817	1.11112	0.534896	1.32515	0.185122	0.648491
SPCC16C4.21	SPCC16C4.21	dubious	3.55378	0.705911	1.72648	0.770431	0.916254	0.359534	0.802821
SPNCRNA.234	SPNCRNA.234	SPNCRNA.234	31.1938	0.705509	0.946646	0.590751	1.19426	0.232378	0.695805
SPBC29A10.08	gas2	1,3-beta-glucanosyltransferase Gas2 (predicted)	30546.4	0.703674	0.717441	0.16692	4.21563	2.49083e-05	0.00133947
SPBC428.02c	eca39	branched chain amino acid aminotransferase Eca39	21335.7	0.701227	0.713082	0.258956	2.7079	0.00677099	0.114646
SPAC25B8.03	psd2	phosphatidylserine decarboxylase Psd2	2016.56	0.700956	0.71952	0.236025	2.96983	0.00297963	0.0623958
SPBC17G9.13c	SPBC17G9.13c	conserved fungal mitochondrial protein	236.125	0.699903	0.714617	0.197791	3.5386	0.00040225	0.0136562
SPAC977.01	SPAC977.01	S. pombe specific 5Tm protein family	804.389	0.696208	0.742295	0.328612	2.11863	0.0341216	0.302194
SPNCRNA.12	SPNCRNA.12	SPNCRNA.12	1.76319	0.695893	1.4719	0.76906	0.904861	0.365539	NA
SPNCRNA.1222	SPNCRNA.1222	SPNCRNA.1222	114.575	0.694051	0.705432	0.244004	2.84443	0.00444911	0.0833063
SPBC1A4.02c	leu1	3-isopropylmalate dehydrogenase Leu1	8064.63	0.692836	0.699988	0.17509	3.95703	7.58865e-05	0.0034939
SPAC26H5.08c	bgl2	glucan beta-glucosidase Bgl2 (predicted)	5048.53	0.691463	0.707633	0.167885	4.11867	3.81069e-05	0.00191697
SPAC56F8.16	esc1	transcription factor Esc1 (predicted)	1898.55	0.684016	0.709133	0.232511	2.94187	0.00326239	0.0669612
SPNCRNA.996	SPNCRNA.996	SPNCRNA.996	210.024	0.682718	0.759758	0.299411	2.2802	0.0225957	0.246845
SPNCRNA.1621	SPNCRNA.1621	SPNCRNA.1621	102.001	0.682602	0.748168	0.324072	2.10633	0.0351761	0.307596
SPCC1906.01	mpg1	mannose-1-phosphate guanyltransferase Mpg1	20168.4	0.681449	0.696995	0.209258	3.25651	0.00112792	0.0306959
SPBC359.05	abc3	ABC transporter Abc3, unknown specificity	1693.85	0.680945	0.693167	0.231656	2.93947	0.00328775	0.0671741
SPCC1682.09c	SPCC1682.09c	mitochondrial guanine nucleotide transporter (predicted)	213.74	0.678992	0.679623	0.287345	2.36298	0.0181286	0.2172
SPNCRNA.384	SPNCRNA.384	SPNCRNA.384	43.4124	0.678791	0.88109	0.60117	1.12912	0.258848	0.725217
SPCC965.14c	SPCC965.14c	cytosine deaminase (predicted)	475.618	0.677903	0.690288	0.302232	2.24299	0.0248974	0.258882
SPAC3G9.11c	SPAC3G9.11c	pyruvate decarboxylase (predicted)	43387.4	0.67366	1.07683	0.398842	1.68904	0.0912118	0.486394
SPCC330.03c	SPCC330.03c	NADPH-hemoprotein reductase (predicted)	126.077	0.67259	0.703844	0.324975	2.06967	0.0384836	0.319927
SPBC839.16	SPBC839.16	C1-5,6,7,8-tetrahydrofolate (THF) synthase, trifunctional enzyme	3183.26	0.667647	0.674959	0.162128	4.11802	3.82139e-05	0.00191697
SPCC1020.07	SPCC1020.07	haloacid dehalogenase-like hydrolase	1324.15	0.667644	0.678815	0.174859	3.81819	0.000134434	0.0057297
SPNCRNA.1420	SPNCRNA.1420	SPNCRNA.1420	119.223	0.666656	0.747614	0.348214	1.9145	0.0555564	0.382633
SPNCRNA.1156	SPNCRNA.1156	SPNCRNA.1156	49.8995	0.666306	0.776376	0.551255	1.20871	0.226775	0.689766
SPBP4H10.12	SPBP4H10.12	conserved protein	2667.83	0.6628	0.705446	0.260096	2.54829	0.0108252	0.155484
SPAC15E1.02c	SPAC15E1.02c	DUF1761 family protein	15699.9	0.662692	1.08766	0.422368	1.56899	0.11665	0.540915
SPAC23A1.11	rpl1602	60S ribosomal protein L13/L16 (predicted)	24002.7	0.662623	0.694608	0.323279	2.0497	0.0403941	0.329149
SPAC17G6.02c	tco1	RTA1-like protein	1208.64	0.661616	0.685598	0.271439	2.43744	0.0147916	0.191279
SPAC664.13	SPAC664.13	sequence orphan	113.334	0.659806	0.693066	0.318861	2.06926	0.0385217	0.319927
SPAC17A5.11	rec12	endonuclease Rec12	40.7028	0.658509	0.678447	0.291769	2.25695	0.0240109	0.25219
SPNCRNA.710	SPNCRNA.710	SPNCRNA.710	172.316	0.654443	0.67915	0.285736	2.29038	0.0219996	0.244432
SPNCRNA.487	SPNCRNA.487	SPNCRNA.487	37.3546	0.653413	0.680196	0.296239	2.20569	0.0274055	0.273844
SPNCRNA.600	SPNCRNA.600	SPNCRNA.600	1243.26	0.65251	0.675296	0.267717	2.43731	0.0147969	0.191279
SPAC24C9.13c	mrp10	mitochondrial ribosomal protein subunit Mrp10 (predicted)	443.276	0.651997	0.664645	0.175022	3.72524	0.00019513	0.00776134
SPAC750.08c	SPAC750.08c	NAD-dependent malic enzyme (predicted), partial	11.9549	0.651828	0.835001	0.682569	0.954963	0.339596	0.788123
SPNCRNA.630	SPNCRNA.630	SPNCRNA.630	204.526	0.651636	0.684143	0.390989	1.66664	0.0955867	0.495208
SPNCRNA.1198	SPNCRNA.1198	SPNCRNA.1198	123.245	0.650876	0.65257	0.193825	3.35806	0.000784916	0.0225479
SPCC576.19c	SPCC576.19c	dubious	78.7931	0.649058	0.673674	0.339772	1.91028	0.0560975	0.383609
SPBC21B10.04c	nrf1	GTPase regulator Nrf1	5079.22	0.648056	0.661808	0.254271	2.54868	0.0108132	0.155484
SPCC794.09c	tef101	translation elongation factor EF-1 alpha Ef1a-a	174654	0.646392	0.667535	0.21664	2.98371	0.00284775	0.0605778
SPCC1281.06c	SPCC1281.06c	acyl-coA desaturase (predicted)	40253.2	0.644337	0.662482	0.176245	3.65592	0.000256258	0.00956983
SPBC428.05c	arg12	argininosuccinate synthase (predicted)	5773.14	0.642393	0.66397	0.285539	2.24975	0.0244646	0.255756
SPBC24C6.06	gpa1	G-protein alpha subunit	1863.5	0.64096	0.648298	0.148075	4.32862	1.50047e-05	0.000847577
SPAC1B3.16c	vht1	vitamin H transporter Vth1	5376.05	0.639093	0.672316	0.306032	2.08832	0.0367688	0.313655
SPAC32A11.01	mug8	conserved fungal protein	176.827	0.638836	0.704394	0.380094	1.68073	0.0928151	0.488952
SPSNORNA.23	SPSNORNA.23	SPSNORNA.23	8.75532	0.638752	0.683755	0.638948	0.999694	0.317459	0.771702
SPAC24C9.08	SPAC24C9.08	vacuolar carboxypeptidase (predicted)	6518.59	0.637419	0.664753	0.249811	2.55161	0.0107227	0.155006
SPAC139.02c	oac1	mitochondrial anion transporter (predicted)	2777.04	0.635902	0.651302	0.237149	2.68144	0.00733052	0.120774
SPAC19G12.09	SPAC19G12.09	NADH/NADPH dependent indole-3-acetaldehyde reductase	40857	0.635608	0.704576	0.266743	2.38284	0.0171795	0.209565
SPAC212.08c	SPAC212.08c	GPI anchored protein (predicted)	27.1515	0.632618	0.691432	0.427938	1.4783	0.139329	0.578988
SPAC24C9.12c	SPAC24C9.12c	glycine hydroxymethyltransferase (predicted)	27048.9	0.63147	0.638349	0.163657	3.8585	0.000114086	0.00495954
SPBC32F12.11	tdh1	glyceraldehyde-3-phosphate dehydrogenase Tdh1	87388.4	0.630205	0.674307	0.34584	1.82225	0.0684177	0.423874
SPBC17G9.11c	pyr1	pyruvate carboxylase Pyr1	9143.34	0.629436	0.646842	0.202889	3.10237	0.0019198	0.0452803
SPAC11D3.19	SPAC11D3.19	sequence orphan	290.442	0.629066	0.666402	0.292576	2.1501	0.0315476	0.296024
SPBC25B2.03	SPBC25B2.03	zf-C3HC4 type zinc finger	4534.44	0.628675	0.668343	0.273743	2.29658	0.0216425	0.243279
SPCC330.10	pcm1	P-TEFb-cap methyltransferase Pcm1	214.384	0.628561	0.64109	0.196794	3.19401	0.0014031	0.0364157
SPAC11D3.02c	SPAC11D3.02c	ELLA family acetyltransferase (predicted)	753.936	0.626548	0.630539	0.393728	1.59132	0.111537	0.532874
SPNCRNA.1252	SPNCRNA.1252	SPNCRNA.1252	227.996	0.624899	0.695895	0.380049	1.64426	0.100122	0.505678
SPAC9E9.09c	atd1	aldehyde dehydrogenase (predicted)	33699.4	0.622005	0.648466	0.202152	3.07692	0.0020915	0.0481475
SPCC1322.04	fyu1	UTP-glucose-1-phosphate uridylyltransferase Fyu1	16833	0.616793	0.644295	0.250007	2.4671	0.0136213	0.181312
SPNCRNA.1416	SPNCRNA.1416	SPNCRNA.1416	62.3451	0.616554	0.66347	0.403052	1.52971	0.126088	0.561854
SPAC4G9.22	SPAC4G9.23	conserved fungal protein	2220.12	0.615786	0.632068	0.163718	3.76127	0.000169053	0.00697163
SPBC32H8.06	mug93	TPR repeat protein, meiotically spliced	25.3493	0.614476	0.877797	0.58946	1.04244	0.297209	0.754174
SPCC191.07	cyc1	cytochrome c (predicted)	15895.5	0.610005	0.637427	0.276916	2.20285	0.0276052	0.274094
SPNCRNA.1221	SPNCRNA.1221	SPNCRNA.1221	3.68576	0.610002	1.19732	0.751018	0.812233	0.416658	0.836302
SPBC36.02c	SPBC36.02c	spermidine family transporter (predicted)	498.221	0.609513	0.665168	0.3622	1.68281	0.0924121	0.487593
SPAC4H3.03c	SPAC4H3.03c	glucan 1,4-alpha-glucosidase (predicted)	4642.4	0.607779	0.85892	0.386563	1.57226	0.115889	0.540915
SPNCRNA.341	SPNCRNA.341	SPNCRNA.341	2.14947	0.607145	1.08258	0.764725	0.793939	0.427231	NA
SPNCRNA.550	SPNCRNA.550	SPNCRNA.550	4.34254	0.606319	0.66264	0.653086	0.928391	0.353205	0.798137
SPNCRNA.178	SPNCRNA.178	SPNCRNA.178	38.3983	0.60506	0.648475	0.392802	1.54037	0.123471	0.558135
SPCC1739.06c	SPCC1739.06c	uroporphyrin methyltransferase (predicted)	2164.41	0.604923	0.621162	0.243186	2.48749	0.0128647	0.1747
SPCC1450.01c	SPCC1450.01c	SPCC1450.01c	160.196	0.603177	0.661461	0.399754	1.50887	0.131332	0.566632
SPAC31G5.17c	rps1001	40S ribosomal protein S10 (predicted)	16941.7	0.601662	0.617138	0.273921	2.19648	0.0280575	0.276543
SPNCRNA.606	SPNCRNA.606	SPNCRNA.606	159.955	0.6009	0.7956	0.64358	0.933684	0.350467	0.796968
SPNCRNA.57	SPNCRNA.57	SPNCRNA.57	15.5571	0.60089	0.825167	0.565494	1.06259	0.287966	0.747154
SPBC336.05c	SPBC336.05c	small RNA 2'-O-methyltransferase activity (predicted)	340.49	0.600345	0.636682	0.282468	2.12535	0.033557	0.301408
SPAC22F8.05	SPAC22F8.05	alpha,alpha-trehalose-phosphate synthase (predicted)	6035.53	0.598892	0.761942	0.418581	1.43077	0.152497	0.600119
SPAC24H6.04	hxk1	hexokinase 1	8112.1	0.59667	0.605102	0.180052	3.31388	0.000920102	0.0259871
SPBC660.15	SPBC660.15	mRNA cleavage factor complex subunit (predicted)	835.545	0.594876	0.600236	0.139449	4.26592	1.99079e-05	0.0010792
SPNCRNA.1190	SPNCRNA.1190	SPNCRNA.1190	45.1786	0.592559	0.71842	0.65697	0.901958	0.367079	0.807916
SPAC22F8.02c	pvg5	PvGal biosynthesis protein Pvg5	315.305	0.592338	0.614819	0.275224	2.1522	0.0313816	0.295444
SPNCRNA.258	SPNCRNA.258	SPNCRNA.258	0.685493	0.591602	1.89	0.681531	0.868048	0.385368	NA
SPAC24C9.06c	SPAC24C9.06c	aconitate hydratase (predicted)	15549	0.591534	0.639782	0.309328	1.91232	0.0558352	0.382751
SPAC1F8.06	fta5	cell surface glycoprotein	718.826	0.591103	0.580234	0.395195	1.49573	0.134725	0.572452
SPCC4B3.10c	ipk1	inositol 1,3,4,5,6-pentakisphosphate (IP5) kinase	1199.02	0.58938	0.596398	0.168012	3.50797	0.000451536	0.0150259
SPBC215.15	sec13	COPII-coated vesicle component Sec13	3628.61	0.583922	0.59253	0.166056	3.51641	0.000437432	0.0147021
SPBC1683.06c	SPBC1683.06c	uridine ribohydrolase (predicted)	417.288	0.583411	0.596207	0.195475	2.98457	0.00283973	0.0605778
SPCC285.10c	SPCC285.10c	SPRY domain protein	1142.16	0.581427	0.600503	0.192394	3.02207	0.00251054	0.0551498
SPBC1105.13c	SPBC1105.13c	sequence orphan	562.215	0.577725	0.624284	0.250909	2.30253	0.0213052	0.240695
SPCC794.02	wtf5	wtf element Wtf5	317.629	0.577631	0.606045	0.248438	2.32505	0.0200695	0.232198
SPBP8B7.32	SPBP8B7.32	dubious	1337.7	0.577359	0.603186	0.299461	1.92799	0.0538561	0.379199
SPNCRNA.362	SPNCRNA.362	SPNCRNA.362	29.6422	0.577107	0.643272	0.540158	1.0684	0.285339	0.746322
SPCC191.06	SPCC191.06	sequence orphan	175.179	0.576619	0.602052	0.349788	1.64848	0.0992545	0.503521
SPAC1A6.06c	meu31	sequence orphan Meu31	102.708	0.576448	0.639752	0.391957	1.47069	0.141375	0.583018
SPAC29B12.03	spd1	ribonucleotide reductase (RNR) inhibitor	5294.94	0.573747	0.594775	0.200947	2.85521	0.0043008	0.0815049
SPAC22F3.03c	rdh54	ATP-dependent DNA helicase Rdh54	220.223	0.573112	0.585995	0.28323	2.02349	0.0430231	0.340324
SPAC25B8.17	SPAC25B8.17	ER signal peptide peptidase (predited)	1266.47	0.573071	0.582553	0.217673	2.63271	0.00847057	0.133148
SPAC2H10.01	SPAC2H10.01	transcription factor, zf-fungal binuclear cluster type (predicted)	2031.56	0.570352	0.46023	0.643892	0.885789	0.375731	0.813943
SPCC1020.10	oca2	serine/threonine protein kinase Oca2	905.199	0.569225	0.590147	0.321865	1.76852	0.0769743	0.4511
SPBC3E7.16c	leu3	2-isopropylmalate synthase Leu3	6546.65	0.567969	0.584828	0.195916	2.89904	0.0037431	0.0731815
SPNCRNA.1459	SPNCRNA.1459	SPNCRNA.1459	403.025	0.567849	0.572533	0.136044	4.174	2.99299e-05	0.00157179
SPAC6B12.15	cpc2	RACK1 ortholog Cpc2	74476.9	0.56574	0.583265	0.24951	2.26741	0.0233654	0.249305
SPAC1F3.09	mug161	CwfJ family protein, splicing factor (predicted)	4959.13	0.565295	0.580914	0.192897	2.93055	0.00338358	0.0685073
SPNCRNA.1626	SPNCRNA.1626	SPNCRNA.1626	1150.51	0.564835	0.554716	0.375144	1.50565	0.132158	0.567398
SPAC23A1.10	tef102	translation elongation factor EF-1 alpha Ef1a-b	165473	0.564105	0.582229	0.20931	2.69507	0.00703742	0.117969
SPAC8F11.10c	pvg1	pyruvyltransferase Pvg1	8140.18	0.562265	0.575555	0.216373	2.59859	0.00936073	0.142359
SPAC23H4.06	gln1	glutamate-ammonia ligase Gln1	2190.6	0.561813	0.5578	0.231429	2.42758	0.0151998	0.194616
SPAC1D4.13	byr1	MAP kinase kinase Byr1	1451.12	0.560789	0.563783	0.101454	5.52749	3.24837e-08	2.79943e-06
SPCC70.05c	SPCC70.05c	serine/threonine protein kinase (predicted)	4050.43	0.559387	0.581887	0.215167	2.59979	0.0093282	0.142186
SPBC3H7.02	SPBC3H7.02	sulfate transporter (predicted)	1759.48	0.55921	0.575769	0.229946	2.43191	0.0150193	0.19341
SPCC569.04	SPCC569.04	sequence orphan	30.7068	0.558492	0.732895	0.629356	0.887402	0.374862	0.812585
SPSNRNA.02	SPSNRNA.02	SPSNRNA.02	29.1495	0.557592	1.32286	0.662841	0.841215	0.400228	0.825255
SPBC12C2.03c	SPBC12C2.03c	methionine synthase reductase (predicted)	1778.29	0.556968	0.584275	0.244785	2.27533	0.022886	0.247729
SPBC16G5.05c	SPBC16G5.05c	VAP family protein (predicted)	12132.1	0.556762	0.563483	0.151165	3.68313	0.000230387	0.00879921
SPBC21C3.09c	SPBC21C3.09c	fumarylacetoacetate hydrolase family protein (predicted)	1524.85	0.556416	0.56637	0.16661	3.33963	0.000838915	0.0238949
SPAC9E9.11	plr1	pyridoxal reductase Plr1	11698.5	0.554435	0.594657	0.348984	1.58871	0.112125	0.5341
SPNCRNA.604	SPNCRNA.604	SPNCRNA.604	232.746	0.552975	0.548521	0.361758	1.52858	0.126369	0.561854
SPBC902.05c	idh2	isocitrate dehydrogenase (NAD+) subunit 2	10033.3	0.552256	0.58746	0.231139	2.38928	0.0168813	0.208213
SPBC947.01	alf1	ATP-dependent microtubule severing protein (predicted)	1620.45	0.552139	0.562059	0.147735	3.73736	0.000185962	0.00747008
SPAC25B8.10	SPAC25B8.10	trans-aconitate 3-methyltransferase (predicted)	1712.72	0.54959	0.563974	0.205786	2.67068	0.00756968	0.123926
SPAC3A11.10c	SPAC3A11.10c	dipeptidyl peptidase (predicted)	14623.6	0.547598	0.609455	0.276247	1.98228	0.0474478	0.359026
SPBC14F5.05c	sam1	S-adenosylmethionine synthetase	19288.7	0.546188	0.549017	0.217528	2.51089	0.0120429	0.166617
SPAC750.07c	SPAC750.07c	S. pombe specific GPI anchored protein family 1	14.9494	0.54615	0.6118	0.487535	1.12023	0.262617	0.729167
SPBC4.06	SPBC4.06	acid phosphatase (predicted)	1670.44	0.544369	0.54875	0.123889	4.39401	1.11278e-05	0.000656151
SPBC16E9.01c	php4	CCAAT-binding factor complex subunit Php4	1190.34	0.543844	0.553009	0.172816	3.14695	0.00164985	0.0404756
SPAC23D3.14c	aah2	alpha-amylase homolog Aah2 (predicted)	423.74	0.543453	0.558175	0.194237	2.79789	0.00514375	0.0939573
SPNCRNA.1172	SPNCRNA.1172	SPNCRNA.1172	29.9897	0.543112	0.691396	0.477433	1.13757	0.255301	0.721367
SPNCRNA.1292	SPNCRNA.1292	SPNCRNA.1292	318.863	0.543077	0.563132	0.276259	1.96583	0.0493186	0.36311
SPBC776.15c	kgd2	dihydrolipoamide S-succinyltransferase, e2 component of oxoglutarate dehydrogenase complex Kdg2 (predicted)	6726.88	0.54271	0.565931	0.217615	2.4939	0.012635	0.171928
SPNCRNA.248	SPNCRNA.248	SPNCRNA.248	64.8725	0.540261	0.651278	0.384799	1.40401	0.160317	0.6158
SPNCRNA.1180	SPNCRNA.1180	SPNCRNA.1180	46.9052	0.538067	0.583712	0.4376	1.22959	0.218852	0.680897
SPAC1399.01c	SPAC1399.01c	membrane transporter (predicted)	595.273	0.537786	0.55517	0.240106	2.23978	0.0251052	0.258894
SPAC8C9.03	cgs1	cAMP-dependent protein kinase regulatory subunit Cgs1	187.744	0.537271	0.588819	0.30356	1.7699	0.0767433	0.450657
SPBC30D10.16	pha2	phrenate dehydratase	940.459	0.537202	0.553689	0.259254	2.07211	0.0382556	0.319843
SPAPB21F2.02	SPAPB21F2.02	Dopey family protein (predicted)	1866.35	0.536165	0.539723	0.125462	4.27352	1.92411e-05	0.00105154
SPNCRNA.1344	SPNCRNA.1344	SPNCRNA.1344	53.9593	0.535767	0.855862	0.685934	0.781076	0.434758	0.845801
SPATRNAMET.03	SPATRNAMET.03	SPATRNAMET.03	0.637821	0.535711	2.19631	0.668478	0.80139	0.422906	NA
SPBCPT2R1.06c	SPBCPT2R1.06c	SPBCPT2R1.06c	19.8769	0.533803	0.58824	0.444734	1.20027	0.230033	0.693047
SPAC630.14c	tup12	transcriptional corepressor Tup12	2992.23	0.533199	0.539344	0.140008	3.80834	0.000139905	0.00589556
SPCC576.08c	rps2	40S ribosomal protein S2 (predicted)	47715.6	0.530916	0.549493	0.233086	2.27776	0.0227406	0.246845
SPNCRNA.1305	SPNCRNA.1305	SPNCRNA.1305	345.882	0.530789	0.607209	0.352556	1.50554	0.132185	0.567398
SPBC365.16	SPBC365.16	conserved protein	753.743	0.530326	0.532523	0.147131	3.60443	0.000312835	0.0111855
SPNCRNA.351	SPNCRNA.351	SPNCRNA.351	24.7266	0.530323	0.544779	0.339938	1.56006	0.118746	0.545225
SPAC18G6.09c	SPAC18G6.09c	sequence orphan	551.324	0.528791	0.573632	0.28275	1.87017	0.0614596	0.401424
SPCC576.03c	tpx1	thioredoxin peroxidase Tpx1	20679.7	0.528287	0.550079	0.243388	2.17056	0.0299646	0.288158
SPAC1F7.07c	fip1	iron permease Fip1	5081.69	0.528158	0.613896	0.635505	0.831085	0.405926	0.829876
SPAC750.06c	SPAC750.06c	S. pombe specific DUF999 protein family 4	539.281	0.528023	0.552605	0.247112	2.13677	0.0326164	0.300104
SPBC19C2.09	sre1	sterol regulatory element binding protein, transcription factor Sre1	3233.56	0.526961	0.54073	0.215506	2.44523	0.0144761	0.188217
SPBCPT2R1.04c	SPBCPT2R1.04c	S. pombe specific DUF999 protein family 10	939.812	0.525289	0.54503	0.221458	2.37195	0.0176943	0.213156
SPBC337.16	cho1	phosphatidyl-N-methylethanolamine N-methyltransferase (predicted)	4369.23	0.52506	0.540366	0.199989	2.62545	0.00865346	0.135276
SPNCRNA.995	SPNCRNA.995	SPNCRNA.995	527.158	0.522667	0.597786	0.333493	1.56725	0.117056	0.541161
SPCC306.11	SPCC306.11	sequence orphan	4359.94	0.522169	0.544337	0.245717	2.12508	0.0335799	0.301408
SPAC186.05c	SPAC186.05c	human TMEM165 homolog	1554.51	0.521828	0.584523	0.379621	1.3746	0.169254	0.63162
SPBC2G2.01c	liz1	pantothenate transporter Liz1	670.307	0.521603	0.527085	0.20788	2.50916	0.0121019	0.166699
SPNCRNA.1385	SPNCRNA.1385	SPNCRNA.1385	140.289	0.521277	0.569188	0.293699	1.77487	0.0759199	0.448055
SPBC36.03c	mfs3	MFS family transmembrane transporter Mfs3	2423.27	0.521055	0.564648	0.438876	1.18725	0.235129	0.697305
SPAC31G5.04	lys12	homoisocitrate dehydrogenase Lys12	5330.71	0.520321	0.526539	0.174595	2.98015	0.00288105	0.0610927
SPNCRNA.798	SPNCRNA.798	SPNCRNA.798	345.472	0.518739	0.558552	0.507537	1.02207	0.306748	0.76115
SPAC343.16	lys2	homoaconitate hydratase Lys2	4307.96	0.518489	0.528339	0.203627	2.54627	0.0108882	0.156057
SPBC839.15c	tef103	translation elongation factor EF-1 alpha Ef1a-c	202775	0.516029	0.53467	0.216098	2.38795	0.0169428	0.208352
SPBC1711.06	rpl401	60S ribosomal protein L4 (predicted)	12371.3	0.515376	0.521362	0.194234	2.65338	0.00796894	0.12875
SPAC18B11.04	ncs1	neuronal calcium sensor related protein Ncs1	2205.89	0.514118	0.556621	0.284376	1.80788	0.0706254	0.433461
SPAC22A12.08c	SPAC22A12.08c	cardiolipin synthase/ hydrolase fusion protein (predicted)	1265.2	0.513723	0.525556	0.183952	2.7927	0.00522696	0.0949612
SPBC8E4.03	SPBC8E4.03	agmatinase 2 (predicted)	955.069	0.51366	0.519428	0.189119	2.71606	0.00660633	0.11271
SPBC4.04c	mcm2	MCM complex subunit Mcm2	1202.73	0.511417	0.517959	0.137689	3.71429	0.000203776	0.00801101
SPBP22H7.08	rps1002	40S ribosomal protein S10 (predicted)	13766.8	0.511383	0.540833	0.300501	1.70177	0.0887986	0.479114
SPAC328.08c	tbc1	tubulin specific chaperone cofactor C Tbc1 (predicted)	153.348	0.511293	0.533038	0.294861	1.73401	0.0829159	0.466685
SPBC1271.14	SPBC1271.14	glutamate N-acetyltransferase (predicted)	1051.42	0.511288	0.527957	0.204501	2.50017	0.0124132	0.169371
SPAC26F1.07	SPAC26F1.07	glucose 1-dehydrogenase (NADP+) (predicted)	12375.4	0.510278	0.543634	0.23631	2.15935	0.0308228	0.291499
SPNCRNA.139	SPNCRNA.139	SPNCRNA.139	354.229	0.510011	0.69064	0.659893	0.772869	0.4396	0.846735
SPNCRNA.1235	SPNCRNA.1235	SPNCRNA.1235	372.967	0.509268	0.53278	0.428277	1.18911	0.234397	0.697305
SPCC1919.13c	SPCC1919.13c	ribosome biogenesis protein (predicted)	359.163	0.508112	0.511092	0.263245	1.93018	0.053584	0.378352
SPAC17A2.10c	SPAC17A2.10c	sequence orphan	5.59558	0.507696	1.28063	0.710458	0.714604	0.474854	0.867555
SPBC19F8.06c	meu22	amino acid permease, predicted Meu22	366.582	0.507359	0.596857	0.32771	1.54819	0.121576	0.552367
SPBC106.17c	cys2	homoserine O-acetyltransferase (predicted)	1693.13	0.505505	0.511885	0.194625	2.59733	0.00939506	0.142559
SPBC359.03c	aat1	amino acid transporter Aat1	1547.65	0.50432	0.503639	0.252982	1.99351	0.046206	0.354446
SPAC13A11.05	SPAC13A11.05	peptidase family M17	4188.45	0.504029	0.511223	0.155524	3.24085	0.00119173	0.0316634
SPAC19G12.08	scs7	sphingosine hydroxylase Scs7	10339	0.502569	0.515254	0.194059	2.58978	0.00960366	0.143264
SPBP4H10.11c	lcf2	long-chain-fatty-acid-CoA ligase	2792.41	0.501301	0.51062	0.181011	2.76945	0.00561505	0.100921
SPAC1002.09c	dld1	dihydrolipoamide dehydrogenase Dld1	5545.73	0.50113	0.524468	0.251655	1.99134	0.0464437	0.355574
SPATRNASER.03	SPATRNASER.03	SPATRNASER.03	0.728881	0.500451	1.22475	0.719448	0.695604	0.486677	NA
SPNCRNA.135	SPNCRNA.135	SPNCRNA.135	216.28	0.499962	0.503053	0.223493	2.23704	0.0252839	0.259517
SPCC613.10	qcr2	ubiquinol-cytochrome-c reductase complex core protein Qcr2 (predicted)	5717.04	0.499585	0.517148	0.21894	2.28183	0.0224995	0.246845
SPAC1687.15	gsk3	serine/threonine protein kinase Gsk3	3209.42	0.498773	0.507236	0.158612	3.14461	0.00166308	0.0406516
SPCC4F11.03c	SPCC4F11.03c	sequence orphan	2479.17	0.496173	0.507123	0.171611	2.89126	0.00383703	0.0746695
SPBC1289.04c	pob1	Boi family protein	1733.33	0.495765	0.503548	0.166897	2.97048	0.00297336	0.0623958
SPBCPT2R1.01c	SPBCPT2R1.01c	S. pombe specific DUF999 protein family 9	745.397	0.495412	0.514786	0.221197	2.23968	0.0251114	0.258894
SPBC1105.02c	lys4	homocitrate synthase	12498.7	0.495061	0.498734	0.200425	2.47005	0.0135093	0.180535
SPBC19C7.05	SPBC19C7.05	cell wall organization protein (predicted)	891.642	0.494662	0.50969	0.222918	2.21903	0.0264845	0.26691
SPBC16E9.17c	rem1	meiosis-specific cyclin Rem1	26.7975	0.493492	0.741182	0.649356	0.759972	0.447271	0.853193
SPAC25G10.03	zip1	transcription factor Zip1	10113.4	0.493295	0.501283	0.175967	2.80333	0.00505778	0.0928919
SPAC19G12.16c	adg2	conserved fungal protein Adg2	8344.14	0.492793	0.506191	0.283978	1.73532	0.0826842	0.466685
SPAC15A10.05c	mug182	NADHX epimerase (predicted)	4418.27	0.492679	0.659322	0.390156	1.26278	0.20667	0.667794
SPAC212.12	SPAC212.12	S. pombe specific GPI anchored protein family	16.6234	0.492288	0.552362	0.480644	1.02423	0.305729	0.760588
SPBC1711.13	his2	histidinol dehydrogenase His2 (predicted)	4053.44	0.4914	0.495738	0.208222	2.35999	0.0182756	0.217817
SPMIT.02	SPMIT.02	mitochondrial DNA binding endonuclease (predicted)	1.98251	0.490635	1.87506	0.768748	0.638226	0.523327	NA
SPMIT.03	SPMIT.03	mitochondrial DNA binding endonuclease (predicted)	0.750532	0.4901	2.63013	0.674454	0.726661	0.467434	NA
SPNCRNA.1061	SPNCRNA.1061	SPNCRNA.1061	215.447	0.488367	0.549645	0.703227	0.694466	0.48739	0.873278
SPCC736.13	SPCC736.13	short chain dehydrogenase (predicted)	4555.39	0.485965	0.508282	0.214795	2.26246	0.023669	0.251348
SPAPYUG7.04c	rpb9	DNA-directed RNA polymerase II complex subunit Rpb9	420.786	0.485555	0.495739	0.221367	2.19344	0.028276	0.277476
SPAP8A3.07c	SPAP8A3.07c	phospho-2-dehydro-3-deoxyheptonate aldolase (predicted)	10900.8	0.484936	0.493284	0.238915	2.02974	0.042383	0.338247
SPAC806.04c	SPAC806.04c	DUF89 family protein	2940.13	0.483822	0.499052	0.205636	2.35281	0.0186321	0.219728
SPBTRNAVAL.06	SPBTRNAVAL.06	SPBTRNAVAL.06	1.04223	0.483732	1.08295	0.744137	0.650058	0.515655	NA
SPBTRNAVAL.07	SPBTRNAVAL.07	SPBTRNAVAL.07	1.04223	0.483732	1.08295	0.744137	0.650058	0.515655	NA
SPNCRNA.448	SPNCRNA.448	SPNCRNA.448	79.4954	0.483719	0.613149	0.555598	0.870629	0.383957	0.816895
SPAC22H12.01c	mug35	sequence orphan	1192.39	0.483324	0.507242	0.19888	2.43023	0.0150891	0.193937
SPNCRNA.1326	SPNCRNA.1326	SPNCRNA.1326	74.9935	0.48244	1.12593	0.599989	0.804082	0.42135	0.83826
SPAC16E8.17c	SPAC16E8.17c	succinate-CoA ligase alpha subunit (predicted)	1354.03	0.482022	0.488273	0.146041	3.30059	0.00096482	0.026873
SPAP7G5.03	prm1	conjugation protein Prm1 (predicted)	1357.49	0.481931	0.497286	0.240459	2.00421	0.0450477	0.34886
SPBC17G9.12c	SPBC17G9.12c	hydrolase (predicted)	79.0639	0.480728	0.493404	0.290824	1.65298	0.098334	0.502374
SPAC1805.16c	SPAC1805.16c	purine nucleoside phosphorylase (predicted)	1138.13	0.480593	0.485409	0.15795	3.04269	0.00234474	0.0530684
SPNCRNA.793	SPNCRNA.793	SPNCRNA.793	5261.79	0.480478	0.500574	0.306689	1.56666	0.117194	0.541426
SPCC1672.02c	sap1	switch-activating protein Sap1	4318.74	0.479693	0.504105	0.255521	1.87731	0.0604751	0.398543
SPAC4G9.13c	vps26	retromer complex subunit Vps26	1916.68	0.479509	0.544074	0.390554	1.22777	0.219534	0.682566
SPBC14C8.04	SPBC14C8.04	acetolactate synthase regulatory unit (predicted)	9510.49	0.478393	0.481914	0.135686	3.52572	0.000422331	0.0142659
SPCC191.04c	SPCC191.04c	sequence orphan	9.1896	0.47788	0.46071	0.526527	0.907607	0.364086	0.805856
SPCC417.06c	mug27	meiosis specific protein kinase Mug27/Slk1	64.7347	0.476907	0.851023	0.611068	0.780448	0.435127	0.845801
SPNCRNA.919	SPNCRNA.919	SPNCRNA.919	55.4116	0.47367	0.581045	0.476479	0.994104	0.320172	0.774451
SPAC29B12.08	clr5	Clr5 protein	2395.98	0.472955	0.488252	0.212145	2.22939	0.0257879	0.261852
SPAC4G9.10	arg3	ornithine carbamoyltransferase Arg3	793.611	0.472363	0.473917	0.182344	2.59051	0.00958334	0.143264
SPAC8C9.12c	SPAC8C9.12c	mitochondrial iron ion transporter (predicted)	716.772	0.471604	0.481569	0.26972	1.7485	0.0803783	0.459051
SPAC26H5.02c	SPAC26H5.02c	DNA replication ATPase (predicted)	156.837	0.4716	0.47989	0.287894	1.6381	0.1014	0.508286
SPAP7G5.04c	lys1	aminoadipate-semialdehyde dehydrogenase	3603.83	0.471451	0.474266	0.15211	3.0994	0.00193911	0.0455758
SPCC737.03c	ima1	integral inner nuclear membrane protein Ima1	1538.08	0.470513	0.478248	0.156123	3.01374	0.00258052	0.0561367
SPNCRNA.1246	SPNCRNA.1246	SPNCRNA.1246	58.1959	0.469877	0.495881	0.376344	1.24853	0.211838	0.676209
SPNCRNA.1426	SPNCRNA.1426	SPNCRNA.1426	81.9251	0.469308	0.481941	0.298516	1.57214	0.115919	0.540915
SPNCRNA.1154	SPNCRNA.1154	SPNCRNA.1154	1.40224	0.469282	1.38899	0.748851	0.62667	0.530876	NA
SPAC521.05	rps802	40S ribosomal protein S8 (predicted)	31473.5	0.469186	0.473752	0.274531	1.70905	0.0874421	0.4771
SPAC8C9.19	SPAC8C9.19	conserved fungal protein	113.804	0.467845	0.479802	0.240489	1.94539	0.0517281	0.372686
SPAC5D6.08c	mes1	meiosis II protein Mes1	1209.12	0.467615	0.474678	0.154408	3.02843	0.00245825	0.0547164
SPAC1F7.13c	rpl801	60S ribosomal protein L8 (predicted)	38818.9	0.467558	0.471939	0.214696	2.17777	0.0294234	0.284172
SPAC227.14	SPAC227.14	uridine kinase (predicted)	741.806	0.467235	0.475769	0.151114	3.09194	0.00198854	0.046413
SPNCRNA.910	SPNCRNA.910	SPNCRNA.910	177.771	0.464531	0.488361	0.270157	1.71948	0.0855262	0.473283
SPAC1071.04c	spc2	signal peptidase subunit Spc2 (predicted)	171.975	0.463589	0.469355	0.192674	2.40608	0.0161247	0.200722
SPCC1235.11	mpc1	mitochondrial pyruvate transmembrane transporter subunit Mpc1	3559.06	0.463549	0.470247	0.174825	2.65151	0.00801324	0.12875
SPAC1639.01c	SPAC806.09c	GNS1/SUR4 family protein (predicted)	6903.47	0.462897	0.471218	0.186661	2.47988	0.0131427	0.177401
SPAC1952.09c	SPAC1952.09c	acetyl-CoA hydrolase (predicted)	5044.13	0.462608	0.474683	0.154596	2.99236	0.0027683	0.0592627
SPAC13G7.04c	mac1	membrane anchored protein Mac1	2786.57	0.46245	0.471015	0.182671	2.53161	0.0113541	0.160679
SPBCPT2R1.07c	SPBCPT2R1.07c	SPBCPT2R1.07c	20.665	0.462006	0.567209	0.635783	0.726672	0.467427	0.866103
SPACUNK4.17	SPACUNK4.17	NAD binding dehydrogenase family protein	4061.83	0.461186	0.739357	0.504042	0.914975	0.360205	0.802821
SPNCRNA.914	SPNCRNA.914	SPNCRNA.914	175.569	0.460501	0.467231	0.1762	2.61351	0.00896163	0.139123
SPBC3E7.17	SPBC3E7.17	dubious	63.4456	0.460304	1.71847	0.748021	0.615362	0.538316	0.896348
SPAC3F10.10c	map3	pheromone M-factor receptor Map3	378.805	0.459796	0.53908	0.620322	0.741222	0.458559	0.861598
SPAC24H6.07	rps901	40S ribosomal protein S9	33281.2	0.459581	0.467015	0.224739	2.04495	0.0408599	0.330916
SPBC1348.01	SPBC1348.01	S. pombe specific DUF999 protein family 5	904.38	0.459137	0.476856	0.215691	2.12868	0.033281	0.301408
SPBC18A7.01	SPBC18A7.01	X-Pro dipeptidase (predicted)	983.394	0.458668	0.481352	0.233109	1.96761	0.0491124	0.361989
SPCC794.07	lat1	dihydrolipoamide S-acetyltransferase E2, Lat1 (predicted)	8962.78	0.458265	0.462823	0.143021	3.20417	0.0013545	0.0354279
SPBC3F6.01c	SPBC3F6.01c	serine/threonine protein phosphatase (predicted)	782.155	0.4565	0.458495	0.139495	3.27251	0.00106596	0.0292466
SPAC1834.02	aro1	pentafunctional aromatic polypeptide Aro1 (predicted)	3940.27	0.456393	0.461963	0.144395	3.16073	0.00157376	0.0389984
SPAC343.06c	SPAC343.06c	phospholipid scramblase (predicted)	2742.79	0.456354	0.477602	0.188822	2.41684	0.0156557	0.197355
SPAPB8E5.06c	rpl302	60S ribosomal protein L3	62024.2	0.455186	0.467538	0.263005	1.73071	0.0835032	0.468147
SPNCRNA.229	SPNCRNA.229	SPNCRNA.229	16.4149	0.454772	0.602187	0.53162	0.855447	0.392304	0.820219
SPNCRNA.1693	SPNCRNA.1693	SPNCRNA.1693	132.501	0.454198	0.440416	0.417496	1.08791	0.276634	0.739513
SPNCRNA.1643	SPNCRNA.1643	SPNCRNA.1643	826.279	0.453722	0.456288	0.333796	1.35928	0.174058	0.637265
SPCC1739.10	mug33	conserved fungal protein	2821.33	0.45266	0.469752	0.198465	2.2808	0.0225602	0.246845
SPBC30D10.13c	pdb1	pyruvate dehydrogenase e1 component beta subunit Pdb1	6297.31	0.452246	0.457385	0.143043	3.1616	0.00156902	0.0389984
SPNCRNA.1534	SPNCRNA.1534	SPNCRNA.1534	70.8002	0.451294	0.455475	0.30108	1.49892	0.133895	0.570985
SPAC22F8.04	SPAC22F8.04	triose phosphate transporter (predicted)	4562.49	0.451011	0.460013	0.179682	2.51006	0.0120712	0.166617
SPAC19G12.07c	rsd1	RNA-binding protein Rsd1 (predicted)	718.314	0.450979	0.46207	0.190007	2.37349	0.0176209	0.213036
SPBC8D2.18c	SPBC8D2.18c	adenosylhomocysteinase (predicted)	18077.1	0.450845	0.452745	0.165878	2.71793	0.00656915	0.112675
SPCC1442.16c	zta1	NADPH quinone oxidoreductase/ARE-binding protein (predicted)	2526.35	0.449962	0.463099	0.248933	1.80756	0.0706744	0.433461
SPAC688.04c	gst3	glutathione S-transferase Gst3	9096.61	0.449624	0.520902	0.289328	1.55403	0.120178	0.548801
SPBC3H7.05c	SPBC3H7.05c	mitochondrial Membrane Bound O-Acyl Transferase (MBOAT) family	1653.26	0.447115	0.478238	0.378824	1.18027	0.237893	0.698608
SPCC1223.09	SPCC1223.09	uricase (predicted)	564.558	0.446536	0.462252	0.238857	1.86947	0.0615577	0.401424
SPAC343.20	SPAC343.20	dubious	1122.05	0.44577	0.511784	0.35856	1.24322	0.213786	0.677064
SPAC17A5.03	rpl301	60S ribosomal protein L3	69192.9	0.445707	0.458748	0.261917	1.70171	0.0888092	0.479114
SPNCRNA.15	SPNCRNA.15	SPNCRNA.15	33.7171	0.445685	0.705676	0.623775	0.714496	0.47492	0.867555
SPBTRNAVAL.05	SPBTRNAVAL.05	SPBTRNAVAL.05	1.41136	0.444462	1.04741	0.768325	0.578482	0.562939	NA
SPBTRNAVAL.08	SPBTRNAVAL.08	SPBTRNAVAL.08	1.41136	0.444462	1.04741	0.768325	0.578482	0.562939	NA
SPBC14C8.06	arc1	ARP2/3 actin-organizing complex subunit Sop2	5713.12	0.444262	0.452402	0.173901	2.55468	0.0106286	0.153977
SPAC24B11.05	SPAC24B11.05	pyrimidine 5'-nucleotidase (predicted)	695.725	0.444222	0.457523	0.195364	2.27381	0.0229774	0.24792
SPBC28F2.12	rpb1	RNA polymerase II large subunit Rpb1	6040.62	0.443544	0.459327	0.191303	2.31854	0.0204197	0.234635
SPAC14C4.14	atp1	F1-ATPase alpha subunit	15803.3	0.443399	0.467488	0.233605	1.89807	0.0576872	0.38918
SPAP11E10.02c	mam3	cell agglutination protein Mam3	2166.57	0.443284	0.460553	0.217754	2.03571	0.0417792	0.336335
SPNCRNA.863	SPNCRNA.863	SPNCRNA.863	1047.43	0.442813	0.455188	0.323243	1.36991	0.170715	0.633601
SPCC188.09c	pfl4	cell surface glycoprotein, adhesion molecule (predicted)	925.783	0.442652	0.453541	0.246227	1.79774	0.0722181	0.437027
SPAC8C9.04	SPAC8C9.04	sequence orphan	5642	0.442642	0.457048	0.180022	2.45883	0.0139392	0.183724
SPAC23C4.13	bet1	SNARE Bet1 (predicted)	1187.5	0.442036	0.452931	0.174051	2.5397	0.0110949	0.158008
SPACUNK4.16c	SPACUNK4.16c	alpha,alpha-trehalose-phosphate synthase (predicted)	3601.1	0.441775	0.482152	0.289889	1.52394	0.127522	0.56321
SPCC1183.08c	rpl101	60S ribosomal protein L10a	45692	0.440877	0.453563	0.279431	1.57777	0.114619	0.54024
SPCC576.11	rpl15	60S ribosomal protein L15 (predicted)	32608.1	0.440696	0.449536	0.197807	2.22791	0.0258865	0.262457
SPAC8E11.02c	rad24	14-3-3 protein Rad24	25065.2	0.440479	0.444704	0.133293	3.30459	0.000951152	0.0267516
SPAC17A2.13c	rad25	14-3-3 protein Rad25	10277	0.43978	0.451261	0.167063	2.63243	0.00847772	0.133148
SPBC23E6.09	ssn6	transcriptional corepressor Ssn6	1054.66	0.439306	0.461271	0.323793	1.35675	0.174862	0.638468
SPBC2G2.05	rpl1603	60S ribosomal protein L13/L16 (predicted)	1319.17	0.43921	0.431473	0.243892	1.80084	0.0717286	0.435949
SPAC212.01c	SPAC212.01c	S. pombe specific DUF999 family protein 2	626.204	0.439051	0.458961	0.233704	1.87866	0.0602906	0.398499
SPAC869.10c	put4	proline specific plasma membrane permease Put4 (predicted)	745.831	0.439028	0.459199	0.305375	1.43767	0.150528	0.597313
SPAC13G6.07c	rps601	40S ribosomal protein S6	38673.3	0.437802	0.444012	0.225619	1.94044	0.0523258	0.373125
SPBP16F5.08c	SPBP16F5.08c	flavin dependent monooxygenase (predicted)	1939.96	0.437422	0.442603	0.254481	1.71888	0.085637	0.473283
SPAC19A8.15	trp2	tryptophan synthase (predicted)	5903.17	0.437319	0.441219	0.1522	2.87331	0.00406192	0.0782356
SPBC1709.16c	SPBC1709.16c	aromatic ring-opening dioxygenase (predicted)	395.351	0.437308	0.451103	0.232909	1.87759	0.0604374	0.398543
SPAC1093.02	SPAC1093.02	pyridoxamine 5'-phosphate oxidase (predicted)	2646.51	0.437143	0.444852	0.17811	2.45434	0.0141142	0.185327
SPAC29B12.04	snz1	pyridoxine biosynthesis protein	11869.6	0.436459	0.445588	0.179272	2.43462	0.0149075	0.192339
SPCPB16A4.03c	ade10	bifunctional IMP cyclohydrolase/phosphoribosylaminoimidazolecarboxamideformyltransferase	9247.95	0.435734	0.439904	0.157432	2.76776	0.00564437	0.101177
SPCC1235.04c	SPCC1235.04c	FAD synthetase (predicted)	694.934	0.435477	0.443611	0.163234	2.66781	0.00763468	0.124564
SPNCRNA.587	SPNCRNA.587	SPNCRNA.587	98.6388	0.435385	0.464793	0.381212	1.14211	0.253409	0.719044
SPNCRNA.1317	SPNCRNA.1317	SPNCRNA.1317	32.0823	0.435356	0.498115	0.481659	0.903867	0.366066	0.807809
SPCC622.09	htb1	histone H2B Htb1	18344.8	0.435195	0.459301	0.276726	1.57266	0.115798	0.540915
SPBC119.03	SPBC119.03	human COMT catechol O-methyltransferase homolog 1	1889.44	0.434427	0.46327	0.222117	1.95585	0.0504832	0.368343
SPBC1271.05c	SPBC1271.05c	zf-AN1 type zinc finger protein	1669.09	0.433903	0.446336	0.182923	2.37205	0.0176897	0.213156
SPBC2F12.04	rpl1701	60S ribosomal protein L17	32675.5	0.433824	0.441753	0.210061	2.06523	0.0389013	0.320852
SPAC212.09c	SPAC212.09c	SPAC212.09c	20.056	0.433562	0.524803	0.633579	0.684307	0.493782	0.875644
SPBC30D10.03c	SPBC30D10.03c	IMP 5'-nucleotidase (predicted)	2560.43	0.433456	0.439266	0.14271	3.03732	0.00238696	0.0536626
SPBC32F12.09	rum1	CDK inhibitor Rum1	2086.59	0.433299	0.438617	0.126343	3.42953	0.00060462	0.0187293
SPAC23C11.09	ala1	mitochondrial and cytoplasmic alanine-tRNA ligase Ala1 (predicted)	5908.52	0.433296	0.436396	0.13644	3.17573	0.00149459	0.0377693
SPAC8E11.03c	dmc1	RecA family ATPase Dmc1	86.5046	0.432875	0.558289	0.55561	0.779098	0.435922	0.845801
SPNCRNA.904	SPNCRNA.904	SPNCRNA.904	596.236	0.432146	0.451153	0.261772	1.65085	0.0987687	0.502374
SPNCRNA.846	SPNCRNA.846	SPNCRNA.846	269.531	0.43183	0.432049	0.338415	1.27604	0.201943	0.661099
SPAC26A3.11	SPAC26A3.11	amidohydrolase	2201.22	0.431626	0.442839	0.252715	1.70796	0.0876441	0.477457
SPBC119.04	mei3	meiosis inducing protein Mei3	14.9253	0.431468	0.595534	0.550559	0.783691	0.433221	0.845801
SPAC23A1.17	SPAC23A1.17	WIP family cytoskeletal protein (predicted)	2698.81	0.429787	0.447341	0.213771	2.0105	0.044378	0.345479
SPNCRNA.1057	SPNCRNA.1057	SPNCRNA.1057	3.81878	0.428971	0.765563	0.693612	0.61846	0.536272	0.895895
SPAC3H1.07	aru1	arginase Aru1	8632.83	0.428704	0.435465	0.239495	1.79004	0.073448	0.439642
SPAC4F8.10c	stg1	SM22/transgelin-like actin modulating protein Stg1	1230.59	0.428442	0.441175	0.186738	2.29435	0.0217703	0.243762
SPAC630.04c	SPAC630.04c	sequence orphan	1296.41	0.42844	0.448274	0.201035	2.13117	0.0330748	0.301408
SPBC31F10.06c	sar1	ADP-ribosylation factor Sar1	6088.28	0.427237	0.438501	0.196005	2.17972	0.0292779	0.283582
SPAC17C9.06	sam50	mitochondrial sorting and assembly machinery complex subunit Sam50 (predicted)	1304.86	0.426831	0.435597	0.160419	2.66072	0.00779735	0.12691
SPNCRNA.1531	SPNCRNA.1531	SPNCRNA.1531	489.208	0.426409	0.430806	0.141849	3.00609	0.00264634	0.0571983
SPBC582.05c	brc1	BRCT domain protein Brc1	519.315	0.425563	0.433685	0.197223	2.15778	0.0309451	0.292153
SPBC582.08	SPBC582.08	alanine aminotransferase (predicted)	2484.44	0.425433	0.434336	0.202233	2.10368	0.0354065	0.308693
SPBC3H7.03c	SPBC3H7.03c	2-oxoglutarate dehydrogenase (lipoamide) (e1 component of oxoglutarate dehydrogenase complex) (predicted)	6477.81	0.425395	0.4613	0.277383	1.5336	0.125128	0.561798
SPBC685.06	rps001	40S ribosomal protein S0A (p40)	21036.4	0.424758	0.439059	0.249282	1.70393	0.0883951	0.478415
SPAC869.03c	SPAC869.03c	urea transporter (predicted)	4.87874	0.424195	1.45659	0.748439	0.566773	0.570868	0.910409
SPCC162.07	ent1	epsin	2747.22	0.424011	0.434631	0.210231	2.01688	0.0437082	0.342033
SPBC428.13c	mob1	Sid2-Mob1 kinase complex regulatory subunit Mob1	224.05	0.423754	0.433966	0.204832	2.06879	0.0385662	0.319927
SPCC306.09c	cap1	adenylyl cyclase-associated protein Cap1	3106.22	0.422052	0.430637	0.155859	2.7079	0.00677098	0.114646
SPBC4B4.08	ght2	hexose transporter Ght2	5530.49	0.421904	0.432578	0.18489	2.28192	0.022494	0.246845
SPNCRNA.1258	SPNCRNA.1258	SPNCRNA.1258	2016.91	0.421673	0.450532	0.307937	1.36935	0.170889	0.633601
SPCC31H12.07	sec231	COPII cargo receptor subunit Sec23a (predicted)	6019.96	0.421255	0.427519	0.15597	2.70087	0.00691577	0.116804
SPBC21D10.12	hob1	BAR adaptor protein Hob1	2900.72	0.420625	0.426648	0.142973	2.94198	0.00326118	0.0669612
SPNCRNA.1068	SPNCRNA.1068	SPNCRNA.1068	164.246	0.420528	0.45273	0.245925	1.70999	0.0872686	0.4771
SPBC651.03c	gyp10	GTPase activating protein Gyp10	764.58	0.4196	0.426289	0.181259	2.31492	0.0206171	0.235694
SPBP4H10.15	SPBP4H10.15	aconitate hydratase/mitochondrial ribosomal protein subunit L49, fusion protein (predicted)	5821.27	0.418612	0.426303	0.21212	1.97347	0.0484421	0.360207
SPBC21C3.08c	car2	ornithine transaminase Car2	21456.9	0.418454	0.422742	0.208161	2.01024	0.0444055	0.345479
SPAC11E3.13c	gas5	cell wall protein Gas5, 1,3-beta-glucanosyltransferase (predicted)	3592.36	0.417566	0.421828	0.185828	2.24706	0.0246363	0.256752
SPAPB17E12.13	rpl1802	60S ribosomal protein L18 (predicted)	36088.6	0.416779	0.423717	0.2155	1.93401	0.0531124	0.375812
SPNCRNA.1431	SPNCRNA.1431	SPNCRNA.1431	212.749	0.416504	0.435433	0.279568	1.48981	0.136274	0.575794
SPAC17A2.09c	csx1	RNA-binding protein Csx1	2353.96	0.416429	0.432555	0.207148	2.0103	0.0443996	0.345479
SPCTRNAPHE.05	SPCTRNAPHE.05	SPCTRNAPHE.05	0.63405	0.416189	2.29335	0.638292	0.652034	0.514379	NA
SPBC14F5.13c	pho8	vacuolar membrane alkaline phosphatase (predicted)	2553.28	0.41578	0.422422	0.15761	2.63803	0.00833892	0.132516
SPBC29A3.18	cyt1	cytochrome c1 Cyt1 (predicted)	5183	0.414949	0.429692	0.247709	1.67515	0.0939046	0.489702
SPBC17D11.08	SPBC17D11.08	WD repeat protein, DDB1 and CUL4-associated factor 7 (predicted)	1322.14	0.414816	0.425035	0.157492	2.63388	0.00844162	0.133148
SPAC227.15	SPAC227.15	protein phosphatase regulatory subunit Reg1 (predicted)	1773.32	0.414042	0.431625	0.202358	2.04609	0.0407478	0.330806
SPAPYUG7.03c	mid2	medial ring protein Mid2	7095.08	0.41351	0.425514	0.245715	1.68289	0.0923969	0.487593
SPAC20G8.03	itr2	MFS myo-inositol transporter	9387.74	0.413455	0.420303	0.140877	2.93486	0.00333694	0.0679724
SPCC757.11c	SPCC757.11c	membrane transporter (predicted)	426.838	0.413077	0.415959	0.173209	2.38485	0.0170862	0.209356
SPAC2F3.06c	kap104	karyopherin Kap104	2693.4	0.412104	0.418753	0.17119	2.40729	0.0160715	0.200722
SPAC29A4.13	SPAC29A4.13	urease accessory protein UreF (predicted)	992.351	0.412066	0.413557	0.144334	2.85495	0.00430441	0.0815049
SPAC13G6.13	SPAC24B11.02	sequence orphan	2.68556	0.411608	1.05566	0.774542	0.531422	0.595127	0.916924
SPCC1183.09c	pmp31	plasma membrane proteolipid Pmp31	4189.76	0.410733	0.42267	0.163812	2.50734	0.0121644	0.167217
SPAC13G6.06c	gcv2	glycine cleavage complex subunit P (predicted)	2429.28	0.410564	0.413037	0.143945	2.85222	0.00434151	0.0819764
SPAC1687.04	mcb1	MCM binding protein homolog Mcb1 (predicted)	253.218	0.410514	0.424413	0.230398	1.78176	0.074789	0.444895
SPRRNA.53	SPRRNA.53	SPRRNA.53	8.38301	0.409658	0.609214	0.665674	0.615404	0.538288	0.896348
SPBC2F12.07c	rpl802	60S ribosomal protein L8 (predicted)	12851.2	0.409454	0.414933	0.259726	1.57648	0.114914	0.540915
SPCC132.05c	SPCC132.05c	SPCC132.05c	914.898	0.408716	0.411485	0.118029	3.46285	0.000534482	0.0171085
SPAC664.05	rpl13	60S ribosomal protein L13 (predicted)	47667.6	0.408596	0.419696	0.203533	2.00752	0.0446946	0.346925
SPAP7G5.06	per1	plasma membrane amino acid permease Per1	1521.47	0.407356	0.429708	0.236653	1.72132	0.0851925	0.473283
SPBC12C2.09c	SPBC12C2.09c	Haemolysin-III family protein (predicted)	912.185	0.406638	0.423402	0.352955	1.1521	0.249281	0.712142
SPAC1556.08c	cbs2	protein kinase activator (predicted)	2872.45	0.406626	0.411542	0.125318	3.24475	0.00117555	0.0314355
SPNCRNA.685	SPNCRNA.685	SPNCRNA.685	126.766	0.406548	0.425141	0.304593	1.33473	0.181966	0.644114
SPNCRNA.857	SPNCRNA.857	SPNCRNA.857	476.795	0.406312	0.453277	0.407015	0.998273	0.318147	0.771702
SPAC57A7.04c	pabp	mRNA export shuttling protein	15691.4	0.406197	0.417187	0.200207	2.02889	0.0424695	0.338247
SPNCRNA.1510	SPNCRNA.1510	SPNCRNA.1510	67.8765	0.406116	0.42197	0.362735	1.11959	0.262887	0.729616
SPNCRNA.1390	SPNCRNA.1390	SPNCRNA.1390	86.8725	0.406019	0.402202	0.277407	1.46362	0.143297	0.586576
SPAC1002.10c	sgt1	SGT1 family transcriptional regulator Sgt1	205.604	0.405382	0.412285	0.278656	1.45477	0.145732	0.589666
SPCC1223.07c	drs1	cytoplasmic aspartate-tRNA ligase Drs1 (predicted)	3579.42	0.404768	0.406291	0.134543	3.00846	0.00262576	0.0569367
SPAC22H12.04c	rps102	40S ribosomal protein S3a (predicted)	34580.1	0.404496	0.41049	0.200782	2.01461	0.0439457	0.343492
SPCC736.15	pil1	eisosome BAR domain protein Pil1	35064.6	0.403971	0.431373	0.252922	1.59722	0.110218	0.530338
SPBC32H8.11	mei4	meiotic forkhead transcription factor Mei4	48.9522	0.402839	0.476599	0.457531	0.880463	0.378608	0.815383
SPAC222.17	SPAC222.18	conserved fungal protein	326.818	0.402367	0.411164	0.198278	2.02931	0.0424271	0.338247
SPAC9E9.03	leu2	3-isopropylmalate dehydratase Leu2 (predicted)	7402.99	0.401963	0.409061	0.261403	1.53772	0.124118	0.559147
SPBC8D2.20c	sec31	COPII-coated vesicle component Sec31 (predicted)	4333.28	0.401682	0.411608	0.168449	2.38458	0.0170986	0.209356
SPNCRNA.112	SPNCRNA.112	SPNCRNA.112	1372.48	0.401672	0.410023	0.26925	1.49182	0.135747	0.574817
SPAC25B8.19c	loz1	transcription factor zf-C2H2 type (predicted)	784.43	0.401367	0.411603	0.190005	2.1124	0.0346522	0.305685
SPBC9B6.04c	tuf1	mitochondrial translation elongation factor EF-Tu Tuf1	5805.87	0.401104	0.408573	0.152152	2.6362	0.00838395	0.132917
SPBC839.13c	rpl1601	60S ribosomal protein L13/L16 (predicted)	18560.9	0.401035	0.405713	0.18655	2.14975	0.0315753	0.296024
SPAC1D4.03c	aut12	autophagy associated protein Aut12 (predicted)	652.669	0.400883	0.411872	0.174087	2.30278	0.0212914	0.240695
SPAC56E4.03	SPAC56E4.03	aromatic aminotransferase (predicted)	5373.26	0.400536	0.40382	0.20121	1.99063	0.0465212	0.355695
SPNCRNA.1609	SPNCRNA.1609	SPNCRNA.1609	152.759	0.400444	0.397288	0.23026	1.73909	0.0820181	0.464862
SPBP8B7.03c	rpl402	60S ribosomal protein L4 (predicted)	53329.4	0.399787	0.405096	0.213892	1.86911	0.0616081	0.401424
SPAC631.01c	acp2	F-actin capping protein beta subunit (predicted)	3767.39	0.399517	0.403425	0.146339	2.73008	0.00633187	0.110266
SPCC663.08c	SPCC663.08c	short chain dehydrogenase	191.145	0.399162	0.409535	0.521275	0.76574	0.443831	0.849991
SPBC16E9.08	mcp4	prospore membrane protein Mcp4/Mug101	66.638	0.398999	0.40697	0.277985	1.43532	0.151195	0.598899
SPBC31F10.02	SPBC31F10.02	acyl-CoA hydrolase (predicted)	946.741	0.39863	0.408936	0.181121	2.2009	0.0277429	0.275056
SPCC1450.08c	wtf16	wtf element Wtf16	45.2646	0.398566	0.455221	0.360508	1.10557	0.268914	0.735881
SPCC338.15	wbp1	dolichyl-di-phosphooligosaccharide-protein glycotransferase subunit Wbp1 (predicted)	5492.17	0.398376	0.411639	0.189857	2.09829	0.0358792	0.310026
SPCPJ732.02c	SPCPJ732.02c	xylulose kinase (predicted)	1014.33	0.397726	0.407966	0.176388	2.25484	0.0241434	0.253185
SPCC285.11	dsc5	UBX domain containing protein required for Sre1 cleavage	2518.34	0.397485	0.412999	0.182209	2.18148	0.029148	0.28314
SPCC70.12c	ecl1	extender of the chronological lifespan protein Ecl1	603.759	0.397112	0.417004	0.24727	1.60599	0.108277	0.525512
SPAC23A1.18c	mrp51	mitochondrial ribosomal protein subunit L51-b (predicted)	2819.71	0.397033	0.404243	0.130673	3.03837	0.00237859	0.0536539
SPBC646.13	sds23	PP2A-type phosphatase inhibitor Sds23/Moc1	8569.43	0.396821	0.412977	0.188467	2.10551	0.0352467	0.307699
SPAC57A7.08	pzh1	serine/threonine protein phosphatase Pzh1	2488.6	0.396413	0.411691	0.188489	2.10312	0.0354557	0.308722
SPBC1D7.03	mug80	cyclin Clg1 (predicted)	2481.67	0.396263	0.410947	0.26136	1.51616	0.12948	0.564223
SPCC70.03c	SPCC70.03c	proline dehydrogenase (predicted)	4518.36	0.39623	0.41442	0.237323	1.66958	0.0950026	0.492752
SPAC19A8.03	ymr1	phosphatidylinositol-3-phosphatase, myotubularin family (predicted)	1069.39	0.396114	0.406031	0.196072	2.02025	0.0433578	0.340546
SPBC409.19c	SPBC409.19c	metaxin (predicted)	919.385	0.395939	0.400294	0.136337	2.90413	0.00368281	0.0723855
SPAC22E12.09c	krp1	kexin	2286.75	0.394266	0.401342	0.152937	2.57796	0.00993861	0.146299
SPNCRNA.1356	SPNCRNA.1356	SPNCRNA.1356	107.847	0.394117	0.406303	0.325202	1.21192	0.225544	0.689141
SPNCRNA.1281	SPNCRNA.1281	SPNCRNA.1281	174.197	0.394002	0.409093	0.259945	1.51571	0.129593	0.564223
SPNCRNA.1059	SPNCRNA.1059	SPNCRNA.1059	48.6135	0.393998	0.452449	0.454873	0.866171	0.386396	0.818192
SPAC227.06	SPAC227.06	Rab GTPase binding (predicted)	1972.53	0.393361	0.39854	0.152606	2.57762	0.00994831	0.146299
SPBC17D1.05	SPBC17D1.05	sequence orphan	5246.04	0.392823	0.399925	0.268988	1.46037	0.144188	0.587768
SPCC18.02	SPCC18.02	membrane transporter (predicted)	1328.6	0.392716	0.398108	0.193703	2.02741	0.0426203	0.339045
SPBC354.08c	SPBC354.08c	DUF221 family protein	276.779	0.392439	0.39804	0.287256	1.36616	0.171888	0.635108
SPAC14C4.09	agn1	glucan endo-1,3-alpha-glucosidase Agn1	2484.35	0.392154	0.39124	0.292346	1.3414	0.17979	0.641819
SPNCRNA.53	SPNCRNA.53	SPNCRNA.53	77459.3	0.392101	0.400709	0.182895	2.14386	0.0320443	0.298037
SPAC27E2.11c	SPAC27E2.11c	sequence orphan	77463.6	0.392068	0.400676	0.182892	2.14371	0.032056	0.298037
SPBC215.08c	arg4	arginine specific carbamoyl-phosphate synthase Arg4 (predicted)	3892.08	0.391882	0.392568	0.17722	2.21128	0.0270167	0.271148
SPAC328.07c	SPAC328.07c	heavy metal ion homeostasis protein (predicted)	1417.31	0.391462	0.397135	0.133546	2.9313	0.0033755	0.0685073
SPBC119.05c	lsb1	Wiskott-Aldrich syndrome homolog binding protein Lsb1 (predicted)	1502.41	0.391122	0.400687	0.154954	2.52412	0.0115987	0.162972
SPCC162.10	ppk33	serine/threonine protein kinase Ppk33 (predicted)	250.673	0.390716	0.411208	0.351584	1.1113	0.266439	0.733113
SPCC794.08	SPCC794.08	HEAT repeat protein, involved in localization to plasma membrane (predicted)	3393.23	0.390509	0.401553	0.175392	2.22649	0.0259816	0.263025
SPNCRNA.1481	SPNCRNA.1481	SPNCRNA.1481	457.826	0.390265	0.430411	0.262645	1.4859	0.137306	0.577061
SPAC1296.02	cox4	cytochrome c oxidase subunit IV (predicted)	3835.69	0.39005	0.403703	0.202883	1.92254	0.0545376	0.380365
SPAC56E4.04c	cut6	acetyl-CoA/biotin carboxylase	10914.1	0.389857	0.39732	0.19663	1.9827	0.0474014	0.359026
SPAC18B11.05	gpi18	pig-V, dolichyl-phosphate-mannose-glycolipid alpha-mannosyltransferase (predicted)	1528.52	0.388889	0.394934	0.165003	2.35687	0.0184298	0.218865
SPNCRNA.01	SPNCRNA.01	SPNCRNA.01	408.795	0.388622	0.437301	0.297684	1.30549	0.191727	0.65716
SPNCRNA.1435	SPNCRNA.1435	SPNCRNA.1435	248.316	0.387943	0.417192	0.30654	1.26556	0.205672	0.665389
SPNCRNA.832	SPNCRNA.832	SPNCRNA.832	133.981	0.386929	0.412956	0.427182	0.90577	0.365058	0.807099
SPBC1539.03c	SPBC1539.03c	argininosuccinate lyase (predicted)	1941.83	0.38649	0.393893	0.206572	1.87097	0.0613492	0.401424
SPAC4A8.04	isp6	vacuolar serine protease Isp6	12657.9	0.385825	0.446641	0.270992	1.42375	0.154519	0.604586
SPBC25B2.07c	mmb1	mitochondria microtubule binder Mmb1	1191.33	0.385767	0.389158	0.118703	3.24985	0.00115466	0.0310464
SPNCRNA.1541	SPNCRNA.1541	SPNCRNA.1541	116.752	0.384444	0.845368	0.614525	0.625595	0.53158	0.894172
SPBC15D4.02	gsf1	transcription factor, zf-fungal binuclear cluster type Gsf1	1022.33	0.384219	0.398627	0.218714	1.75672	0.0789655	0.455976
SPCC962.06c	bpb1	zinc finger splicing factor Bpb1	969.604	0.384081	0.396605	0.180608	2.1266	0.0334535	0.301408
SPAC2F3.09	hem1	5-aminolevulinate synthase (predicted)	4714.19	0.384071	0.390168	0.16753	2.29255	0.021874	0.243842
SPCC576.01c	SPCC576.01c	sulfonate dioxygenase (predicted)	833.214	0.383753	0.394433	0.186816	2.05417	0.0399593	0.327279
SPBC839.04	rpl803	60S ribosomal protein L8 (predicted)	25285.3	0.383157	0.38657	0.226548	1.69129	0.090782	0.485098
SPAC5H10.06c	adh4	alcohol dehydrogenase Adh4	1267.3	0.382817	0.380678	0.220822	1.7336	0.0829895	0.466685
SPNCRNA.1261	SPNCRNA.1261	SPNCRNA.1261	7996.42	0.382685	0.403699	0.253938	1.507	0.131811	0.567242
SPAC20G4.08	pdc1	mRNA decapping scaffolding protein	1191.89	0.382187	0.387126	0.137272	2.78415	0.00536678	0.0970338
SPNCRNA.551	SPNCRNA.551	SPNCRNA.551	49.3194	0.381639	0.392294	0.4944	0.771922	0.44016	0.847179
SPAC23D3.05c	SPAC23D3.05c	SPAC23D3.05c	282.809	0.381159	0.392953	0.2926	1.30266	0.19269	0.65716
SPAC6B12.16	meu26	conserved fungal protein	10.8593	0.381057	0.63091	0.600354	0.634721	0.525611	0.892658
SPNCRNA.1116	SPNCRNA.1116	SPNCRNA.1116	360.145	0.380539	0.401776	0.280957	1.35444	0.175596	0.638756
SPAC8C9.16c	mug63	TLDc domain protein 1	1069.07	0.380537	0.399047	0.201773	1.88596	0.0592999	0.394667
SPAC3G6.10c	vps51	GARP complex subunit Vps51 (predicted)	103.657	0.380225	0.391049	0.22688	1.67588	0.0937609	0.489702
SPAC1F7.09c	SPAC1F7.09c	allantoicase (predicted)	790.406	0.379928	0.390553	0.206293	1.84169	0.0655198	0.416674
SPAC29A4.02c	tef3	translation elongation factor EF-1 gamma subunit	24128.7	0.379713	0.379135	0.207459	1.8303	0.0672048	0.420357
SPBC21B10.11	dpm2	dolichol-phosphate mannosyltransferase subunit 2 (predicted)	196.115	0.379232	0.38778	0.173773	2.18235	0.029084	0.282927
SPCC1183.02	SPCC1183.02	glutathione S-transferase (predicted)	4012	0.379171	0.385297	0.161582	2.34662	0.0189446	0.22283
SPAC1B1.01	deb1	transcription factor Deb1/Rdp1	1982.7	0.378897	0.392887	0.19703	1.92304	0.0544749	0.380365
SPBC32F12.03c	gpx1	glutathione peroxidase Gpx1	23117.6	0.378856	0.437732	0.263133	1.43979	0.149927	0.596376
SPBC32F12.01c	css1	inositol phosphosphingolipid phospholipase C, Css1	2457.27	0.378826	0.393985	0.197551	1.91761	0.0551608	0.382584
SPBC1778.08c	arc3	ARP2/3 actin-organizing complex subunit Arc21	3802.88	0.378771	0.382539	0.147426	2.56922	0.0101928	0.148948
SPAPJ698.02c	rps002	40S ribosomal protein S0B	36577.8	0.378322	0.384958	0.228913	1.65269	0.0983943	0.502374
SPCC16C4.10	SPCC16C4.10	6-phosphogluconolactonase (predicted)	4252.58	0.378047	0.384777	0.162403	2.32783	0.0199212	0.231279
SPAC23G3.02c	sib1	ferrichrome synthetase Sib1	818.815	0.377982	0.384403	0.191146	1.97745	0.0479909	0.359637
SPCC191.03c	SPCC191.03c	sequence orphan	457.748	0.376944	0.385507	0.276144	1.36503	0.172244	0.635108
SPMTR.01	matPc	P-specific polypeptide Pc	13.3512	0.37619	21.2364	0.493133	0.762857	NA	NA
SPAC3A12.18	zwf1	glucose-6-phosphate 1-dehydrogenase (predicted)	8236.45	0.3759	0.39523	0.255497	1.47125	0.141223	0.583018
SPBC800.14c	SPBC800.14c	DUF1772 family protein	3159.23	0.375721	0.412004	0.216755	1.73339	0.0830255	0.466685
SPNCRNA.1473	SPNCRNA.1473	SPNCRNA.1473	398.2	0.375596	0.468563	0.353824	1.06154	0.288446	0.747182
SPCC285.13c	nup60	nucleoporin Nup60	1294.5	0.374437	0.37698	0.154636	2.42141	0.0154603	0.196169
SPAC21E11.04	aca1	L-azetidine-2-carboxylic acid acetyltransferase Aca1	665.191	0.374105	0.387395	0.239777	1.56022	0.118709	0.545225
SPNCRNA.417	SPNCRNA.417	SPNCRNA.417	19.5933	0.372701	0.534903	0.516846	0.721106	0.470844	0.867417
SPAC4G8.03c	SPAC4G8.03c	RNA-binding protein (predicted)	205.898	0.372284	0.376307	0.261095	1.42586	0.153909	0.602549
SPAPB1E7.12	rps602	40S ribosomal protein S6 (predicted)	44251.9	0.372282	0.380618	0.25485	1.46079	0.144074	0.587662
SPAC1002.12c	SPAC1002.12c	succinate-semialdehyde dehydrogenase	1355.84	0.372177	0.396699	0.216203	1.72143	0.0851733	0.473283
SPNCRNA.790	SPNCRNA.790	SPNCRNA.790	56.1485	0.372165	0.55027	0.547893	0.679266	0.496969	0.875885
SPBC16H5.06	rip1	ubiquinol-cytochrome-c reductase complex subunit 5	8713.56	0.371882	0.382988	0.168613	2.20553	0.027417	0.273844
SPCPB1C11.03	SPCPB1C11.03	cysteine transporter (predicted)	611.692	0.371863	0.37595	0.344846	1.07835	0.28088	0.743554
SPCC1393.08	SPCC1393.08	transcription factor, zf-GATA type (predicted)	3397.54	0.371367	0.374261	0.147491	2.51789	0.011806	0.16499
SPNCRNA.876	SPNCRNA.876	SPNCRNA.876	80.1318	0.370965	0.381041	0.364291	1.01832	0.308526	0.763477
SPBC23E6.01c	cxr1	mRNA processing factor	742.969	0.370449	0.379389	0.180352	2.05403	0.0399726	0.327279
SPAPB1A10.15	arv1	Arv1-like family protein Arv1 (predicted)	258.056	0.36922	0.373616	0.200657	1.84006	0.06576	0.416875
SPNCRNA.444	SPNCRNA.444	SPNCRNA.444	98.5423	0.369051	0.343182	0.408765	0.902844	0.366608	0.807916
SPBC21C3.13	rps1901	40S ribosomal protein S19 (predicted)	29093.9	0.368769	0.374596	0.193246	1.90829	0.0563537	0.384188
SPAC19G12.14	its3	1-phosphatidylinositol-4-phosphate 5-kinase Its3	1419.87	0.368765	0.374481	0.161295	2.28627	0.0222383	0.246676
SPBC336.10c	tif512	translation elongation factor eIF5A (predicted)	20362.1	0.368535	0.37289	0.189587	1.94388	0.0519095	0.373125
SPCC417.09c	SPCC417.09c	transcription factor (predicted)	453.397	0.368413	0.373696	0.177175	2.07937	0.0375833	0.317006
SPBC19G7.10c	SPBC19G7.10c	topoisomerase II-associated deadenylation-dependent mRNA-decapping factor (predicted)	2708.99	0.366801	0.369451	0.119692	3.06453	0.0021801	0.0496766
SPAC664.11	ssc1	mitochondrial heat shock protein Hsp70	11295.2	0.366256	0.37173	0.180972	2.02383	0.0429876	0.340324
SPAC3C7.13c	SPAC3C7.13c	glucose-6-phosphate 1-dehydrogenase (predicted)	3893.36	0.366204	0.475378	0.346565	1.05667	0.290664	0.749749
SPNCRNA.1125	SPNCRNA.1125	SPNCRNA.1125	63.4881	0.365784	0.376943	0.312611	1.17009	0.241963	0.702221
SPAC1002.02	pom34	nucleoporin Pom34	1439.58	0.365479	0.3687	0.116702	3.13172	0.00173787	0.0418708
SPBC146.12	coq6	monooxygenase Coq6 (predicted)	2442.37	0.365428	0.370163	0.142729	2.5603	0.010458	0.152492
SPBC1703.13c	SPBC1703.13c	mitochondrial inorganic phosphate transporter (predicted)	10305.5	0.365421	0.370991	0.175318	2.08433	0.0371306	0.31534
SPCC576.04	bxi1	BAX inhibitor family protein Bxi1	1592	0.364448	0.379417	0.191145	1.90666	0.0565647	0.385236
SPCC965.06	osr2	potassium channel subunit/aldo-keto reductase (predicted)	1305.35	0.364043	0.411453	0.326786	1.11401	0.265276	0.732313
SPCC4B3.13	SPCC4B3.13	MatE family transporter (predicted)	1854.92	0.363998	0.375108	0.186106	1.95586	0.0504817	0.368343
SPBC460.02c	SPBC460.02c	glutathione S-transferase (predicted)	4786.7	0.363908	0.375653	0.217209	1.67538	0.0938593	0.489702
SPAC11G7.01	SPAC11G7.01	sequence orphan	4207.02	0.363881	0.368141	0.139581	2.60695	0.00913517	0.139878
SPBC2G5.06c	hmt2	sulfide-quinone oxidoreductase	13161.6	0.362914	0.383783	0.244483	1.48442	0.137698	0.577061
SPAC29B12.11c	SPAC29B12.11c	human WW domain binding protein-2 ortholog	1411.81	0.362674	0.379155	0.19678	1.84304	0.0653235	0.416608
SPBC11B10.08	SPBC11B10.09	WW domain containing conserved fungal protein	664.702	0.362628	0.369012	0.150827	2.40426	0.0162052	0.201352
SPAC1F8.07c	SPAC1F8.07c	pyruvate decarboxylase (predicted)	37775	0.36258	0.335923	0.381572	0.950226	0.341997	0.78992
SPSNORNA.48	SPSNORNA.48	SPSNORNA.48	120.805	0.362188	0.451787	0.437803	0.827286	0.408075	0.831176
SPAC23C11.08	php3	CCAAT-binding factor complex subunit Php3	1569.15	0.360866	0.376449	0.213004	1.69417	0.0902323	0.484071
SPBC36B7.05c	SPBC36B7.05c	ubiquitin-protein ligase E/phosphatidylinositol(3)-phosphate binding protein (predicted)	1300.8	0.36073	0.373591	0.182016	1.98186	0.0474945	0.359026
SPBC27.08c	sua1	sulfate adenylyltransferase	14277.1	0.359848	0.363528	0.199312	1.80545	0.0710047	0.43509
SPAC1F3.05	SPAC1F3.05	Golgi localized Arf binding gamma-adaptin ortholog (predicted)	1486.06	0.359823	0.362381	0.148312	2.42612	0.0152613	0.195032
SPAC12G12.04	mcp60	mitochondrial heat shock protein Hsp60/Mcp60	18179.9	0.359379	0.358885	0.177656	2.02289	0.0430848	0.340324
SPAC17G6.03	SPAC17G6.03	phosphoprotein phosphatase (predicted)	821.592	0.358942	0.391012	0.30369	1.18193	0.237232	0.698193
SPNCRNA.102	SPNCRNA.102	SPNCRNA.102	19.5289	0.357705	0.427529	0.455432	0.78542	0.432208	0.845539
SPAC1399.05c	toe1	transcription factor, zf-fungal binuclear cluster type	330.35	0.357297	0.361344	0.175855	2.03177	0.0421769	0.337751
SPBC3H7.06c	pof9	F-box protein Pof9	616.999	0.357204	0.385939	0.257228	1.38867	0.164934	0.625669
SPBC409.18	SPBC409.18	phosphatidic acid phosphatase (predicted)	1999.3	0.356815	0.362906	0.157813	2.261	0.0237592	0.251908
SPAC25G10.09c	pan1	actin cortical patch component, with EF hand and WH2 motif Panl (predicted)	3089.06	0.356801	0.373551	0.219343	1.62668	0.103805	0.514983
SPBP4G3.02	pho1	acid phosphatase Pho1	1414.75	0.356561	0.355661	0.342541	1.04093	0.297908	0.754852
SPAPYUK71.03c	syn1	synaptotagmin family C2 domain protein, Syn1	3432.11	0.356415	0.363194	0.158981	2.24187	0.0249695	0.258894
SPBC4F6.12	pxl1	paxillin-like protein Pxl1	430.838	0.355984	0.355485	0.179042	1.98828	0.0467811	0.356533
SPCC757.13	SPCC757.13	dipeptide transmembrane transporter (predicted)	404.158	0.355945	0.35754	0.147008	2.42125	0.0154671	0.196169
SPAC57A10.05c	pof1	F-box/WD repeat protein protein Pof1	1272.36	0.355881	0.375831	0.244575	1.4551	0.145641	0.589666
SPBPB7E8.01	SPBPB7E8.01	sequence orphan	2897.51	0.355511	0.353591	0.399177	0.890611	0.373138	0.810865
SPBC1685.07c	avt5	vacuolar amino acid import transporter Avt5	413.953	0.355225	0.36126	0.185516	1.91479	0.0555189	0.382633
SPAC1A6.07	sle1	eisosome assembly protein Seg1	1364.99	0.354937	0.36307	0.16143	2.19871	0.0278986	0.276192
SPAC1420.01c	SPAC56E4.08c	DUF1752 family protein, involved in regulation of transcription (predicted)	2807.73	0.354249	0.358972	0.145342	2.43735	0.0147954	0.191279
SPCC18.18c	fum1	fumarate hydratase (predicted)	6045.57	0.354005	0.371367	0.225296	1.57129	0.116115	0.540915
SPAC1556.02c	sdh1	succinate dehydrogenase Sdh1 (predicted)	10693.9	0.353865	0.390373	0.333649	1.06059	0.288876	0.747494
SPAC3H5.12c	rpl501	60S ribosomal protein L5 (predicted)	49471.8	0.353724	0.35786	0.197777	1.7885	0.0736951	0.439945
SPAC23A1.14c	SPAC23A1.14c	uncharacterised trans-sulfuration enzyme (predicted)	2870.76	0.353317	0.375113	0.23151	1.52614	0.126974	0.561854
SPAC13F5.05	SPAC13F5.05	thioredoxin family protein (predicted)	1081.19	0.353195	0.35821	0.146151	2.41664	0.0156645	0.197355
SPBC11B10.09	cdc2	cyclin-dependent protein kinase Cdk1/Cdc2	1920.28	0.353117	0.357735	0.148208	2.38257	0.0171924	0.209565
SPNCRNA.1345	SPNCRNA.1345	SPNCRNA.1345	61.9255	0.352752	0.358181	0.508283	0.694007	0.487678	0.873278
SPBC19C2.07	fba1	fructose-bisphosphate aldolase Fba1	106411	0.352328	0.357254	0.215565	1.63444	0.102167	0.510766
SPBC13G1.02	mpg2	mannose-1-phosphate guanyltransferase (predicted)	8821.58	0.35215	0.357806	0.144951	2.42944	0.0151223	0.193992
SPAC959.07	rps403	40S ribosomal protein S4 (predicted)	39094.7	0.351948	0.351723	0.180478	1.95009	0.0511651	0.371417
SPAC227.17c	SPAC227.17c	conserved protein	677.045	0.351036	0.34986	0.293353	1.19663	0.23145	0.694247
SPAC1F12.07	SPAC1F12.07	phosphoserine aminotransferase (predicted)	5106.32	0.350772	0.352878	0.188625	1.85962	0.0629391	0.406299
SPNCRNA.99	SPNCRNA.99	SPNCRNA.99	59.8938	0.350456	0.386804	0.382672	0.915812	0.359766	0.802821
SPBC1604.05	pgi1	glucose-6-phosphate isomerase (predicted)	28662.7	0.350294	0.358883	0.183357	1.91045	0.0560758	0.383609
SPAC644.05c	dut1	deoxyuridine 5'-triphosphate nucleotidohydrolase (predicted)	627.029	0.349641	0.342743	0.217175	1.60995	0.107409	0.523106
SPRRNA.40	SPRRNA.40	SPRRNA.40	23.0922	0.348992	0.405504	0.583055	0.598557	0.549468	0.900421
SPCC622.18	rpl6	60S ribosomal protein L6 (predicted)	45782.4	0.348808	0.359043	0.226677	1.53879	0.123855	0.558421
SPAC3G9.02	oar2	3-oxoacyl-[acyl-carrier-protein] reductase Oar2 (predicted)	238.19	0.347572	0.35028	0.164049	2.11871	0.0341151	0.302194
SPAC1039.08	SPAC1039.08	serine acetyltransferase (predicted)	131.752	0.347461	0.362992	0.374012	0.929009	0.352884	0.797977
SPNCRNA.924	SPNCRNA.924	SPNCRNA.924	70.7011	0.347416	0.408529	0.397299	0.874446	0.381876	0.81583
SPAC56E4.05	mug69	ENV10 family protein (predicted)	1146.52	0.347352	0.351926	0.175926	1.97442	0.0483338	0.359852
SPAC1039.07c	SPAC1039.07c	aminotransferase class-III, unknown specificity	631.662	0.347318	0.366713	0.271168	1.28082	0.200255	0.659501
SPAC26A3.01	sxa1	aspartic protease Sxa1	9281.34	0.347252	0.356549	0.207236	1.67563	0.0938101	0.489702
SPNCRNA.705	SPNCRNA.705	SPNCRNA.705	34.467	0.34693	0.479393	0.618362	0.561047	0.574765	0.911125
SPBC31F10.03	SPBC31F10.03	ChaC-like protein, predicted cation transport regulator	2443.81	0.346081	0.348951	0.141216	2.45073	0.0142568	0.186811
SPBC1198.12	mfr1	fizzy-related protein Mfr1	46.4038	0.345818	0.438928	0.516563	0.669461	0.503201	0.880635
SPBC106.12c	SPBC106.12c	THO complex subunit (predicted)	347.738	0.345621	0.347841	0.128458	2.69054	0.00713362	0.118988
SPNCRNA.1403	SPNCRNA.1403	SPNCRNA.1403	168.314	0.345587	0.365619	0.398869	0.866417	0.386262	0.818192
SPNCRNA.232	SPNCRNA.232	SPNCRNA.232	13.9545	0.344615	0.377947	0.527669	0.65309	0.513698	0.887224
SPCC1795.11	sum3	translation initiation RNA helicase Sum3	18919.9	0.344593	0.346736	0.151874	2.26894	0.0232718	0.248701
SPAC7D4.05	SPAC7D4.05	hydrolase (predicted)	384.265	0.344501	0.347278	0.166805	2.06529	0.0388952	0.320852
SPNCRNA.758	SPNCRNA.758	SPNCRNA.758	317.356	0.344233	0.415686	0.477775	0.720492	0.471222	0.867417
SPCC23B6.05c	ssb3	DNA replication factor A subunit Ssb3	74.493	0.344082	0.356366	0.301923	1.13964	0.254438	0.721052
SPNCRNA.325	SPNCRNA.325	SPNCRNA.325	2.23039	0.343983	1.60434	0.769159	0.44722	0.654716	NA
SPCC417.08	tef3	translation elongation factor eEF3	56682.7	0.343884	0.351366	0.186915	1.83979	0.0657996	0.416875
SPBC29A3.10c	atp14	F1-ATPase subunit H (predicted)	4568.89	0.343016	0.353156	0.195809	1.75179	0.0798097	0.457358
SPAC631.02	nrc1	bromodomain protein (predicted)	2702.73	0.342837	0.354414	0.212356	1.61444	0.106431	0.521373
SPBC106.10	pka1	cAMP-dependent protein kinase catalytic subunit Pka1	3335.02	0.342642	0.380753	0.274133	1.24991	0.211332	0.675499
SPAC22E12.17c	glo3	ARF GTPase activating protein (predicted)	3805.14	0.342415	0.345818	0.127351	2.68875	0.00717196	0.119331
SPBC32H8.09	SPBC32H8.09	WD repeat protein, human WDR8 family	434.178	0.342328	0.345679	0.161347	2.12169	0.0338642	0.301408
SPBC418.01c	his4	imidazoleglycerol-phosphate synthase (predicted)	1639.03	0.341984	0.345036	0.193953	1.76323	0.077862	0.452788
SPAC26F1.03	pda1	pyruvate dehydrogenase e1 component alpha subunit Pda1 (predicted)	12301.8	0.341355	0.34492	0.152324	2.24099	0.0250268	0.258894
SPBC29A3.04	rpl8	60S ribosomal protein L7a/L8 (predicted)	87304.1	0.34091	0.346916	0.198483	1.71758	0.0858736	0.473283
SPNCRNA.1047	SPNCRNA.1047	SPNCRNA.1047	62.6508	0.340626	0.396807	0.396224	0.859681	0.389965	0.820018
SPBC31E1.01c	atg2	autophagy associated protein Atg2	399.639	0.340594	0.351069	0.203319	1.67516	0.0939019	0.489702
SPAC1687.07	SPAC1687.07	conserved fungal protein	613.369	0.34049	0.352499	0.171751	1.98246	0.0474281	0.359026
SPCC737.09c	hmt1	ATP-binding cassette-type vacuolar membrane transporter Hmt1	2941.22	0.339923	0.347729	0.149463	2.2743	0.0229477	0.24792
SPAC1F7.12	yak3	aldose reductase ARK13 family YakC	5829.94	0.339865	0.364988	0.224114	1.51648	0.129397	0.564223
SPBC11C11.09c	rpl502	60S ribosomal protein L5	39070.8	0.33984	0.341036	0.250009	1.35931	0.174048	0.637265
SPCC330.14c	rpl2402	60S ribosomal protein L24 (predicted)	10458.7	0.339459	0.341893	0.238062	1.42592	0.153891	0.602549
SPAC25A8.02	atg14	sequence orphan	1496.59	0.339374	0.35615	0.202285	1.67771	0.0934046	0.489702
SPAC1851.02	slc1	1-acylglycerol-3-phosphate O-acyltransferase Slc1 (predicted)	2971.8	0.33922	0.341583	0.157102	2.15923	0.0308324	0.291499
SPBC18H10.12c	rpl701	60S ribosomal protein L7	36715	0.339007	0.342378	0.235877	1.43722	0.150655	0.597466
SPBC36B7.02	SPBC36B7.02	Svf1 family protein Svf2	1173.57	0.338948	0.342643	0.188417	1.79892	0.0720312	0.436604
SPAC17C9.16c	mfs1	MFS family transmembrane transporter Mfs1	1203.81	0.338809	0.367124	0.322395	1.05092	0.293298	0.752337
SPAC1A6.05c	ptl3	triacylglycerol lipase ptl3	956.958	0.338764	0.340385	0.130782	2.5903	0.00958924	0.143264
SPAC32A11.03c	phx1	homeobox transcription factor Phx1	1038.01	0.337505	0.342216	0.148203	2.27731	0.0227676	0.246845
SPBC1685.04	SPBC1685.04	sequence orphan	256.448	0.337252	0.341062	0.153063	2.20336	0.0275695	0.274094
SPAC6G10.08	idp1	isocitrate dehydrogenase Idp1 (predicted)	2795.75	0.33723	0.346215	0.213389	1.58036	0.114026	0.539395
SPNCRNA.03	SPNCRNA.03	SPNCRNA.03	4372.43	0.337055	0.327841	0.264733	1.27319	0.202952	0.662575
SPBC409.10	ade7	phosphoribosylamidoimidazolesuccinocarboxamide synthase, SAICAR synthetase, Ade7	2110.45	0.336871	0.34459	0.190224	1.77092	0.0765739	0.450657
SPNCRNA.759	SPNCRNA.759	SPNCRNA.759	52.3551	0.336726	0.358684	0.297598	1.13148	0.257853	0.725217
SPBC26H8.11c	SPBC26H8.11c	conserved fungal protein	539.733	0.336685	0.324103	0.605129	0.556385	0.577948	0.912789
SPNCRNA.938	SPNCRNA.938	SPNCRNA.938	15.7514	0.336678	0.468907	0.581539	0.578943	0.562628	0.906516
SPCC1393.07c	mug4	sequence orphan, possibly DNAJ	62.2688	0.336604	0.335569	0.318984	1.05524	0.291317	0.750639
SPAC806.11	SPAC806.11	dubious	4387.44	0.335823	0.326965	0.263629	1.27385	0.202717	0.662131
SPNCRNA.653	SPNCRNA.653	SPNCRNA.653	87.3146	0.335673	0.33871	0.472314	0.710698	0.477272	0.867555
SPCC1739.13	ssa2	heat shock protein Ssa2 (predicted)	47936.4	0.335513	0.324891	0.26421	1.26987	0.20413	0.664164
SPBC2F12.10	SPBC2F12.10	mitochondrial ribosomal protein subunit L35 (predicted)	1336.86	0.335503	0.340302	0.135346	2.47885	0.0131807	0.177556
SPCC4B3.12	set9	histone lysine methyltransferase Set9	718.033	0.335422	0.336265	0.12503	2.68272	0.00730256	0.120609
SPNCRNA.829	SPNCRNA.829	SPNCRNA.829	458.651	0.335099	0.357655	0.215551	1.55461	0.120038	0.548801
SPCC1739.12	ppe1	serine/threonine protein phosphatase Ppe1	3289.66	0.334633	0.340985	0.152309	2.19706	0.028016	0.276543
SPNCRNA.216	SPNCRNA.216	SPNCRNA.216	109.026	0.3346	0.3642	0.292324	1.14462	0.252367	0.71821
SPAC607.09c	btn1	battenin CLN3 family protein	378.961	0.334005	0.359257	0.263718	1.26653	0.205325	0.665389
SPNCRNA.711	SPNCRNA.711	SPNCRNA.711	59.8174	0.333972	0.390925	0.419128	0.796824	0.425553	0.841591
SPCPJ732.01	vps5	retromer complex subunit Vps5	2008.33	0.333908	0.339994	0.136525	2.44577	0.0144542	0.188217
SPNCRNA.440	SPNCRNA.440	SPNCRNA.440	93.3179	0.333626	0.336787	0.24509	1.36124	0.173439	0.636386
SPBC23G7.08c	rga7	Rho-type GTPase activating protein Rga7	640.191	0.3334	0.339337	0.179554	1.85682	0.0633362	0.407802
SPNCRNA.1288	SPNCRNA.1288	SPNCRNA.1288	46.3185	0.332749	0.585606	0.624296	0.532999	0.594034	0.91663
SPAC1399.02	SPAC1399.02	membrane transporter (predicted)	423.49	0.332609	0.332657	0.156071	2.13113	0.0330782	0.301408
SPCC757.06	SPCC757.06	sequence orphan, similar to a region of alpha-galactosidase, melibiase, possible pseudogene	23.4478	0.332349	0.321347	0.425015	0.781972	0.434231	0.845801
SPBC337.08c	ubi4	ubiquitin	34973.4	0.3322	0.339053	0.132015	2.51638	0.0118566	0.165212
SPAC8C9.08	rps5	40S ribosomal protein S5 (predicted)	63264.4	0.332128	0.337221	0.197335	1.68306	0.0923627	0.487593
SPAC16E8.03	gna1	glucosamine-phosphate N-acetyltransferase (predicted)	733.284	0.332044	0.350495	0.186253	1.78276	0.0746246	0.444378
SPBC31F10.05	mug37	sequence orphan	614.985	0.332044	0.35749	0.386721	0.858614	0.390554	0.820044
SPCC777.10c	ubc12	NEDD8-conjugating enzyme Ubc12	117.463	0.331584	0.346214	0.239936	1.38197	0.166982	0.628474
SPAC1687.08	SPAC1687.08	sequence orphan	295.506	0.330879	0.345152	0.220553	1.50022	0.133556	0.57001
SPNCRNA.458	SPNCRNA.458	SPNCRNA.458	175.76	0.330723	0.37793	0.363188	0.910612	0.3625	0.803997
SPCC1450.13c	SPCC1450.13c	riboflavin synthase	3911.04	0.329787	0.354337	0.223588	1.47498	0.140219	0.580863
SPCC1259.09c	pdx1	pyruvate dehydrogenase protein x component, Pdx1 (predicted)	972.61	0.329723	0.338455	0.202699	1.62666	0.103809	0.514983
SPAC1805.11c	rps2602	40S ribosomal protein S26 (predicted)	27863.6	0.329633	0.34334	0.254529	1.29507	0.195296	0.658876
SPNCRNA.201	SPNCRNA.201	SPNCRNA.201	2.42547	0.329578	0.339854	0.770532	0.427727	0.66885	NA
SPCC1235.06	sif1	Sad1 interacting factor 1	1868.04	0.329344	0.333254	0.124013	2.65572	0.00791404	0.128498
SPNCRNA.1227	SPNCRNA.1227	SPNCRNA.1227	334.737	0.328902	0.359751	0.305344	1.07715	0.281412	0.743628
SPNCRNA.883	SPNCRNA.883	SPNCRNA.883	118.686	0.328856	0.468989	0.406481	0.809033	0.418496	0.836394
SPAC17G6.04c	cpp1	protein farnesyltransferase beta subunit Cpp1	1427.57	0.328818	0.333797	0.1442	2.28029	0.0225902	0.246845
SPNCRNA.1069	SPNCRNA.1069	SPNCRNA.1069	355.512	0.328228	0.323472	0.2609	1.25806	0.208371	0.671582
SPBC32F12.10	SPBC32F12.10	phosphoglucomutase (predicted)	7761.04	0.328202	0.347306	0.215546	1.52265	0.127846	0.56365
SPAC26A3.15c	nsp1	nucleoporin Nsp1	2459.61	0.327845	0.329086	0.0891273	3.67839	0.000234714	0.00891382
SPBC1683.01	SPBC1683.01	inorganic phosphate transporter (predicted)	3654.06	0.32755	0.334416	0.225826	1.45046	0.146932	0.591669
SPAC57A7.10c	sec21	coatomer gamma subunit Sec21 (predicted)	3790.23	0.326823	0.329672	0.120288	2.71701	0.0065875	0.112675
SPCC18.17c	SPCC18.17c	26S proteasome non-ATPase regulatory subunit (predicted)	784.753	0.326746	0.334205	0.177859	1.83711	0.066194	0.418645
SPCC61.05	SPCC61.05	S. pombe specific multicopy membrane protein family 1	1011.82	0.325936	0.333942	0.18229	1.78801	0.0737748	0.44003
SPNCRNA.899	SPNCRNA.899	SPNCRNA.899	34.5963	0.32553	0.408318	0.417066	0.780525	0.435082	0.845801
SPAC1250.05	rpl3002	60S ribosomal protein L30 (predicted)	1503.8	0.325505	0.32315	0.393341	0.827538	0.407932	0.831176
SPAC1F7.08	fio1	iron transport multicopper oxidase Fio1	1654.57	0.325252	0.337069	0.393543	0.826472	0.408536	0.831401
SPCC338.14	ado1	adenosine kinase (predicted)	9282.06	0.325152	0.326098	0.145492	2.23484	0.0254278	0.260021
SPBPB21E7.09	SPBPB21E7.09	L-asparaginase (predicted)	564.254	0.324902	0.338535	0.265867	1.22205	0.22169	0.685995
SPBC9B6.08	clc1	clathrin light chain	3262.72	0.324852	0.327785	0.1225	2.65185	0.00800521	0.12875
SPAC17G6.09	sec62	ER protein translocation subcomplex subunit Sec62 (predicted)	3317.63	0.324676	0.327172	0.111788	2.90439	0.00367968	0.0723855
SPCC622.01c	SPCC622.01c	dubious	1316.94	0.324449	0.332085	0.160381	2.02299	0.0430746	0.340324
SPBPJ4664.02	SPBPJ4664.02	cell surface glycoprotein (predicted)	905.688	0.3238	0.318691	0.25566	1.26653	0.205325	0.665389
SPAPB1E7.04c	SPAPB1E7.04c	chitinase (predicted)	3098.8	0.323607	0.313847	0.252199	1.28314	0.199443	0.659061
SPNCRNA.247	SPNCRNA.247	SPNCRNA.247	3.96668	0.323458	0.633389	0.772639	0.418641	0.675478	0.940739
SPBPB2B2.08	SPBPB2B2.08	conserved fungal protein	11.4537	0.323428	0.564522	0.612411	0.528122	0.597415	0.918112
SPAC23D3.04c	gpd2	glycerol-3-phosphate dehydrogenase Gpd2	4931.09	0.323333	0.326936	0.165131	1.95804	0.0502248	0.367817
SPCC622.05	SPCC622.05	dubious	256.962	0.323144	0.350305	0.291254	1.10949	0.267218	0.733975
SPBC13E7.11	rbd1	mitochondrial rhomboid protease (predicted)	944.447	0.32303	0.333485	0.179238	1.80224	0.0715074	0.435414
SPBC365.14c	uge1	UDP-glucose 4-epimerase Uge1	6036.38	0.323014	0.326249	0.121722	2.65371	0.00796134	0.12875
SPBC1921.01c	rpl35b	60S ribosomal protein L35a (predicted)	11563.7	0.322943	0.327419	0.197605	1.63429	0.102199	0.510766
SPAC4G9.07	mug133	S. pombe specific UPF0300 family protein 2	43.3041	0.322882	0.356679	0.343021	0.94129	0.346556	0.795061
SPBC1604.01	egt1	Ergothioneine biosynthesis protein Egt1	1231.79	0.322765	0.352498	0.25596	1.261	0.20731	0.669006
SPAC22H12.03	SPAC22H12.03	mitochondrial hydrolase (predicted)	241.158	0.322733	0.32517	0.179033	1.80265	0.0714435	0.435414
SPAC10F6.08c	nht1	HMG box protein	142.786	0.322265	0.326326	0.190974	1.68748	0.0915106	0.487042
SPCC4F11.05	SPCC4F11.05	dubious	170.806	0.32129	0.364743	0.309826	1.037	0.299735	0.755463
SPBC839.05c	rps1701	40S ribosomal protein S17 (predicted)	13793.9	0.321078	0.323281	0.257808	1.24541	0.21298	0.676995
SPCC663.18	SPCC663.18	GTPAse interacting protein involved in vesicle tethering at the Golgi	7944.09	0.320669	0.336086	0.182241	1.75958	0.078479	0.453989
SPCC16C4.11	pef1	Pho85/PhoA-like cyclin-dependent kinase Pef1	416.371	0.320351	0.325167	0.169328	1.89189	0.0585053	0.391706
SPAC22E12.01	SPAC22E12.01	triose phosphate transporter (predicted)	842.681	0.320345	0.321878	0.152541	2.10006	0.0357239	0.309636
SPACUNK12.02c	cmk1	calcium/calmodulin-dependent protein kinase Cmk1	1299.94	0.32033	0.331209	0.162721	1.96858	0.0490011	0.361989
SPBP23A10.15c	qcr1	mitochondrial processing peptidase (MPP) complex beta subunit Qcr1 (predicted)	12330	0.320288	0.332833	0.229859	1.39341	0.163496	0.622322
SPAPB1A10.08	SPAPB1A10.08	sequence orphan	802.71	0.320221	0.33171	0.26282	1.21841	0.223069	0.686258
SPNCRNA.840	SPNCRNA.840	SPNCRNA.840	740.803	0.320198	0.344343	0.227052	1.41024	0.158469	0.612905
SPAC7D4.10	vma13	V-type ATPase V1 subunit H (predicted)	2150.52	0.319996	0.320921	0.105586	3.03067	0.00244011	0.0546747
SPAC9E9.04	SPAC9E9.04	bcap family homolog (predicted)	10413.1	0.31959	0.343475	0.223917	1.42727	0.153502	0.601656
SPAC22A12.07c	ogm1	protein O-mannosyltransferase Ogm1	3882.15	0.319392	0.323203	0.147681	2.16272	0.0305629	0.29141
SPBC56F2.09c	arg5	arginine specific carbamoyl-phosphate synthase subunit Arg5 (predicted)	2392.39	0.319159	0.32028	0.172119	1.85429	0.0636971	0.409194
SPAC1705.03c	ecm33	cell wall protein Ecm33	36346.5	0.318764	0.322105	0.174109	1.83084	0.0671251	0.420357
SPNCRNA.1376	SPNCRNA.1376	SPNCRNA.1376	10368.5	0.318631	0.353068	0.297803	1.06994	0.284646	0.745379
SPBC1815.01	eno101	enolase (predicted)	47125.3	0.318415	0.3214	0.348056	0.914837	0.360277	0.802821
SPBP8B7.06	rpp201	60S acidic ribosomal protein P2A subunit (predicted)	38455.3	0.317243	0.322895	0.220345	1.43976	0.149937	0.596376
SPBC428.12c	SPBC428.12c	RNA-binding protein	1108.31	0.317178	0.32117	0.128386	2.4705	0.0134923	0.180535
SPBC1198.08	SPBC1198.08	dipeptidase Dug1 (predicted)	9706.94	0.31705	0.319394	0.131525	2.41058	0.0159272	0.199372
SPNCRNA.186	SPNCRNA.186	SPNCRNA.186	155.708	0.316462	0.321607	0.259441	1.21978	0.222547	0.685995
SPCC1259.14c	meu27	S. pombe specific UPF0300 family protein 5	73.9931	0.316326	0.352019	0.459257	0.688778	0.490963	0.874039
SPCC830.06	cnb1	calcineurin regulatory subunit (calcineurin B)	1255.27	0.316287	0.3184	0.121287	2.60776	0.00911377	0.139869
SPCC1322.05c	SPCC1322.05c	leukotriene A-4 hydrolase (predicted)	2580.97	0.316278	0.322988	0.158211	1.99909	0.0455984	0.351908
SPBC3B9.11c	ctf1	mRNA cleavage and polyadenylation specificity factor complex subunit Ctf1	729.699	0.315735	0.320717	0.151417	2.0852	0.0370508	0.31526
SPBC800.05c	atb2	tubulin alpha 2	2944.67	0.314765	0.318587	0.207834	1.5145	0.1299	0.56432
SPCC18.14c	rpp0	60S acidic ribosomal protein Rpp0 (predicted)	62074.9	0.3133	0.317814	0.190639	1.64342	0.100296	0.505766
SPCC1840.09	SPCC1840.09	NAD dependent epimerase/dehydratase family protein	1023.62	0.312914	0.318416	0.134791	2.32148	0.0202609	0.233608
SPAC664.04c	rps1602	40S ribosomal protein S16 (predicted)	13092.6	0.312913	0.315492	0.214053	1.46185	0.143782	0.587228
SPNCRNA.80	SPNCRNA.80	SPNCRNA.80	4.94803	0.312897	0.396463	0.707112	0.442499	0.658128	0.936221
SPCC74.09	mug24	RNA-binding protein, rrm type	677.913	0.312523	0.372559	0.384272	0.813287	0.416054	0.836302
SPCC1393.14	ten1	nuclear telomere cap complex subunit Ten1	83.4174	0.312463	0.341214	0.296543	1.05368	0.292028	0.751536
SPBC3H7.13	far10	SIP/FAR complex FHA domain subunit Far10/Csc1	1081.89	0.312245	0.316871	0.124106	2.51595	0.0118711	0.165212
SPCC188.14	SPCC188.14	sequence orphan	322.024	0.312055	0.320835	0.256219	1.21792	0.223254	0.686511
SPBC3E7.12c	cfh4	chitin synthase regulatory factor Cfh4 (predicted)	4686.65	0.31192	0.322937	0.250322	1.24607	0.212737	0.676995
SPBC13E7.04	atp16	F1-ATPase delta subunit (predicted)	5145.34	0.311903	0.31986	0.157597	1.97912	0.0478025	0.359026
SPBC336.16	SPBC336.16	sequence orphan	35.2017	0.311546	0.331738	0.316759	0.983545	0.32534	0.777705
SPAC6F12.04	SPAC6F12.04	COPI-coated vesicle associated protein (predicted)	4949.96	0.311118	0.315944	0.157111	1.98024	0.0476768	0.359026
SPBC1271.08c	SPBC1271.08c	sequence orphan	344.945	0.310839	0.320296	0.292263	1.06356	0.287529	0.747154
SPAC3F10.19	spd2	ribonucleotide reductase (RNR) inhibitor family	6030.97	0.30999	0.32373	0.187486	1.6534	0.0982488	0.502374
SPAC6F6.07c	rps13	40S ribosomal protein S13	70848.2	0.309951	0.317256	0.198318	1.5629	0.118076	0.543941
SPAC31G5.14	gcv1	glycine decarboxylase T subunit (predicted)	2159.01	0.309716	0.311683	0.205133	1.50983	0.131087	0.565938
SPAPJ696.02	SPAPJ696.02	actin cortical patch component Lsb4 (predicted)	2970.6	0.309494	0.313657	0.136151	2.27316	0.0230163	0.247941
SPAPB2B4.04c	pmc1	vacuolar calcium transporting P-type ATPase P2 type, Pmc1	2418.74	0.309161	0.338601	0.255273	1.2111	0.225858	0.689471
SPBC1685.06	cid11	poly(A) polymerase Cid11 (predicted)	47.7351	0.30891	0.307997	0.380007	0.812908	0.416271	0.836302
SPBC1778.03c	SPBC1778.03c	NADH pyrophosphatase (predicted)	1036.65	0.308856	0.312959	0.148752	2.07631	0.0378652	0.318162
SPBC557.04	ppk29	Ark1/Prk1 family protein kinase Ppk29	2618.05	0.308766	0.313187	0.137113	2.25191	0.024328	0.254724
SPCC1840.06	atp5	F0-ATPase delta subunit (predicted)	8334.01	0.308677	0.320399	0.19281	1.60093	0.109392	0.528867
SPBC18H10.04c	sce3	translation initiation factor (predicted)	9742.22	0.308574	0.308189	0.117867	2.61799	0.008845	0.137949
SPAC17A5.05c	SPAC17A5.05c	conserved fungal protein	159.625	0.308112	0.309881	0.170748	1.80448	0.0711563	0.435414
SPBC651.02	SPBC651.02	bis(5'-adenosyl)-triphosphatase (predicted)	535.108	0.307583	0.310742	0.163167	1.88508	0.0594191	0.39507
SPNCRNA.532	SPNCRNA.532	SPNCRNA.532	471.042	0.307376	0.285352	0.426779	0.720222	0.471389	0.867417
SPBC17G9.06c	SPBC17G9.06c	siderophore-iron biosynthesis protein (predicted)	5312.71	0.307367	0.3104	0.125236	2.4543	0.014116	0.185327
SPAP32A8.03c	SPAP32A8.03c	ubiquitin-protein ligase E3 (predicted)	1317.75	0.307367	0.308912	0.11169	2.75197	0.00592377	0.104788
SPBC725.01	SPBC725.01	aspartate aminotransferase (predicted)	4221.25	0.307174	0.311558	0.206978	1.48409	0.137784	0.577061
SPCC576.17c	SPCC576.17c	pyridoxamine/pyridoxine/pyridoxal transmembrane transporter (predicted)	1100.19	0.306955	0.356426	0.331308	0.926494	0.354189	0.798696
SPAC19G12.10c	cpy1	vacuolar carboxypeptidase Y	56606.2	0.306626	0.319151	0.179413	1.70905	0.0874422	0.4771
SPCC5E4.07	rpl2802	60S ribosomal protein L27/L28	17665.3	0.30588	0.308351	0.196463	1.55693	0.119486	0.548058
SPAC22E12.08	rrn10	RNA polymerase I upstream activation factor complex subunit Rrn10	592.05	0.305599	0.310179	0.205304	1.48852	0.136614	0.576832
SPAC630.03	arp3	actin-like protein Arp3	4222.38	0.30499	0.312109	0.16923	1.80222	0.071511	0.435414
SPRRNA.12	SPRRNA.12	SPRRNA.12	3.15819	0.304348	0.183104	0.702822	0.433037	0.664988	0.939085
SPAC1399.06	SPAC1399.06	sequence orphan	262.374	0.304202	0.317655	0.230691	1.31866	0.187284	0.649665
SPAC821.04c	cid13	poly(A) polymerase Cid13	1613.97	0.303688	0.316694	0.190123	1.59733	0.110192	0.530338
SPAC186.09	SPAC186.09	pyruvate decarboxylase (predicted)	6.66245	0.303584	0.386338	0.713923	0.425233	0.670667	0.939504
SPBC3B9.13c	rpp102	60S acidic ribosomal protein Rpp1-2	13725.4	0.303548	0.311328	0.259838	1.16822	0.242718	0.702221
SPAC56F8.07	SPAC56F8.07	conserved eukaryotic ER membrane protein	820.731	0.303442	0.307417	0.158912	1.9095	0.0561981	0.383906
SPBC32H8.12c	act1	actin Act1	56068.6	0.303071	0.306851	0.138444	2.18912	0.0285881	0.279722
SPBC18E5.02c	SPBC18E5.02c	serine palmitoyltransferase complex subunit (predicted)	4974.87	0.302881	0.305585	0.109489	2.7663	0.00566955	0.101204
SPCC13B11.01	adh1	alcohol dehydrogenase Adh1	66620.9	0.302752	0.306982	0.35456	0.853879	0.393172	0.820786
SPAC23H3.12c	SPAC23H3.12c	mitochondrial hydrogen/potassium transport system protein (predicted)	87.519	0.302638	0.304343	0.206266	1.46722	0.142315	0.584388
SPBC216.02	mcp5	cortical anchoring factor for dynein Mcp5/Num1	66.7916	0.302579	0.323628	0.395599	0.764864	0.444352	0.850495
SPCC550.09	SPCC550.09	peroxin Pex32 (predicted)	1100.28	0.302288	0.31858	0.221166	1.36679	0.171691	0.635108
SPCC1827.06c	SPCC1827.06c	aspartate semialdehyde dehydrogenase (predicted)	12370.8	0.301831	0.305644	0.223084	1.35299	0.176057	0.638756
SPNCRNA.612	SPNCRNA.612	SPNCRNA.612	110.365	0.301389	0.309432	0.401462	0.750727	0.452817	0.855917
SPNCRNA.967	SPNCRNA.967	SPNCRNA.967	236.781	0.301118	0.314528	0.31411	0.95864	0.33774	0.787201
SPNCRNA.1696	SPNCRNA.1696	SPNCRNA.1696	620.69	0.300938	0.277829	0.41918	0.717919	0.472807	0.867555
SPBC1604.07	atp4	F0-ATPase subunit (predicted)	10079.9	0.300574	0.30812	0.164334	1.82904	0.0673933	0.420357
SPCC576.02	SPCC576.02	hydantoin racemase family (predicted)	424.234	0.299258	0.300674	0.169892	1.76146	0.078161	0.452929
SPNCRNA.1391	SPNCRNA.1391	SPNCRNA.1391	87.8595	0.299024	0.322644	0.386301	0.774071	0.438889	0.846546
SPAC1039.05c	klf1	transcription factor, zf-fungal binuclear cluster type Klf1	532.797	0.299023	0.304847	0.196575	1.52116	0.128219	0.563698
SPBC19F8.08	rps401	40S ribosomal protein S4 (predicted)	53318.1	0.299022	0.302417	0.180634	1.6554	0.0978439	0.502374
SPAC3C7.11c	cnx1	calnexin Cnx1	11856.9	0.298864	0.299955	0.115835	2.58009	0.00987746	0.146299
SPAC630.11	vps55	vacuolar sorting protein Vps55 (predicted)	3041.1	0.298605	0.305495	0.161596	1.84785	0.0646235	0.412927
SPAC19D5.01	pyp2	tyrosine phosphatase Pyp2	1699.71	0.29853	0.335655	0.279711	1.06728	0.285845	0.746633
SPBC21C3.04c	SPBC21C3.04c	mitochondrial ribosomal protein subunit L34 (predicted)	1700.27	0.297437	0.30011	0.115423	2.57694	0.00996803	0.146299
SPCPB1C11.02	SPCPB1C11.02	amino acid permease (predicted)	207.97	0.296718	0.346434	0.336449	0.881913	0.377824	0.815039
SPAC1B3.04c	SPAC1B3.04c	mitochondrial GTPase involved in translation Guf1 (predicted)	257.51	0.296667	0.299874	0.19396	1.52953	0.126134	0.561854
SPBC365.12c	ish1	LEA domain protein	22197.7	0.296586	0.46735	0.432591	0.685605	0.492962	0.87547
SPAC144.04c	spe1	ornithine decarboxylase Spe1 (predicted)	5752.05	0.296437	0.307269	0.189076	1.56783	0.116922	0.540915
SPAC6F12.10c	ade3	phosphoribosylformylglycinamidine synthase Ade3 (predicted)	6325.06	0.296276	0.297534	0.12663	2.3397	0.019299	0.226374
SPBC1604.02c	ppr1	mitochondrial PPR repeat protein Ppr1	2098.97	0.296162	0.300328	0.156056	1.89778	0.0577245	0.38918
SPBC106.19	SPBC106.19	sequence orphan	1049.32	0.296007	0.298699	0.140934	2.10033	0.0357001	0.309636
SPAC6C3.02c	SPAC6C3.02c	mitochondrial CHCH domain protein (predicted)	6981.75	0.295871	0.304042	0.171917	1.72101	0.0852488	0.473283
SPAPB2B4.03	cig2	G1/S-specific B-type cyclin Cig2	1177.57	0.29554	0.288497	0.23902	1.23647	0.216286	0.680152
SPAC2F3.10	vps54	GARP complex subunit Vps54 (predicted)	1158.58	0.295115	0.305491	0.193225	1.52732	0.126682	0.561854
SPAC4G8.08	SPAC4G8.08	mitochondrial iron ion transporter (predicted)	634.977	0.294885	0.296692	0.140779	2.09467	0.0362002	0.311173
SPAC18G6.14c	rps7	40S ribosomal protein S7 (predicted)	83389.6	0.294629	0.299079	0.252082	1.16878	0.242492	0.702221
SPAPB2B4.05	vma5	V-type ATPase V1 subunit C (predicted)	2511.31	0.294613	0.296762	0.128554	2.29175	0.0219202	0.243953
SPNCRNA.988	SPNCRNA.988	SPNCRNA.988	15.1165	0.294471	0.797212	0.650972	0.452355	0.651013	0.936221
SPBP23A10.14c	ell1	RNA polymerase II transcription elongation factor SpELL	1131.1	0.294104	0.313764	0.226201	1.30019	0.193536	0.658383
SPCC1450.09c	SPCC1450.09c	phospholipase (predicted)	188.907	0.294035	0.304986	0.252815	1.16304	0.244811	0.705065
SPNCRNA.263	SPNCRNA.263	SPNCRNA.263	6.47107	0.293821	0.43111	0.645893	0.454908	0.649176	0.936147
SPAC6G10.09	SPAC6G10.09	alpha glucosidase I Gls1 (predicted)	4150.61	0.293079	0.298758	0.1749	1.67569	0.0937982	0.489702
SPBC1683.11c	SPBC1683.11c	isocitrate lyase (predicted)	334.86	0.292972	0.300291	0.211607	1.38451	0.166201	0.628048
SPBC26H8.07c	nda3	tubulin beta Nda3	13130.4	0.292868	0.296786	0.171214	1.71054	0.0871665	0.4771
SPAC6G10.12c	ace2	transcription factor Ace2	830.901	0.292519	0.273989	0.268334	1.09013	0.275656	0.739513
SPBC29A3.01	ccc2	copper transporting ATPase Ccc2 (predicted)	1074.24	0.292511	0.301361	0.229977	1.27191	0.203404	0.663189
SPBC216.03	SPBC216.03	conserved fungal protein	4612.63	0.292404	0.312243	0.192827	1.5164	0.129418	0.564223
SPBC839.19	new20	conserved eukaryotic protein	69.6809	0.292314	0.303344	0.242977	1.20305	0.228956	0.692014
SPCC11E10.03	mug1	dynactin complex subunit, dynamitin (predicted)	55.064	0.292292	0.295257	0.292812	0.998223	0.318171	0.771702
SPCC338.10c	cox5	cytochrome c oxidase subunit V (predicted)	8227.07	0.291833	0.299229	0.165723	1.76097	0.0782433	0.453016
SPAC9G1.05	SPAC9G1.05	actin cortical patch component Aip1 (predicted)	1488.88	0.291823	0.295726	0.159742	1.82684	0.0677239	0.421832
SPNCRNA.859	SPNCRNA.859	SPNCRNA.859	45.9776	0.291617	0.329183	0.472075	0.617735	0.53675	0.896064
SPCC757.09c	rnc1	RNA-binding protein that suppresses calcineurin deletion Rnc1	4315.63	0.291176	0.291883	0.106037	2.74598	0.00603299	0.106162
SPBC17G9.03c	krs1	cytoplasmic lysine-tRNA ligase Krs1 (predicted)	8643.05	0.290218	0.292204	0.163037	1.78008	0.0750633	0.445738
SPNCRNA.566	SPNCRNA.566	SPNCRNA.566	6.60095	0.290071	0.33176	0.620455	0.467514	0.640133	0.932136
SPAC6G10.07	SPAC6G10.07	nuclear cap-binding complex large subunit (predicted)	1440.93	0.290011	0.290273	0.0881379	3.29043	0.00100035	0.0276721
SPBC651.06	mug166	sequence orphan	498.584	0.290002	0.296481	0.18493	1.56817	0.116841	0.540915
SPBC1709.05	sks2	heat shock protein, ribosome associated molecular chaperone Sks2	46807.2	0.289679	0.294457	0.209512	1.38264	0.166776	0.628048
SPAC56F8.14c	mug115	sequence orphan	764.234	0.289615	0.316486	0.329576	0.878751	0.379536	0.815654
SPAC823.16c	atg1802	WD repeat protein involved in autophagy Atg18b	959.288	0.28947	0.297476	0.144888	1.99789	0.0457288	0.352106
SPNCRNA.757	SPNCRNA.757	SPNCRNA.757	64.4769	0.289244	0.361254	0.548363	0.527469	0.597868	0.918178
SPAC11D3.18c	SPAC11D3.18c	nicotinic acid plasma membrane transporter (predicted)	721.05	0.289164	0.368294	0.365268	0.791648	0.428566	0.84495
SPAC22G7.08	ppk8	serine/threonine protein kinase Ppk8 (predicted)	643.995	0.289014	0.297127	0.155441	1.85932	0.0629817	0.406299
SPAC4G9.20c	SPAC4G9.20c	mitochondrial carrier with solute carrier repeats, organic acid transmembrane transporter (predicted)	1272.22	0.28863	0.290463	0.149449	1.93129	0.0534467	0.37778
SPAC19G12.03	cda1	chitin deacetylase Cda1	1057.46	0.288384	0.292686	0.132413	2.17792	0.0294121	0.284172
SPAC1751.03	0	translation initiation factor eIF3m	6837.21	0.288117	0.289888	0.163161	1.76584	0.0774228	0.451577
SPBC16G5.14c	rps3	40S ribosomal protein S3 (predicted)	49136.3	0.287876	0.295492	0.246398	1.16834	0.24267	0.702221
SPBPJ4664.05	SPBPJ4664.05	conserved fungal protein	2132.58	0.287737	0.293817	0.173364	1.65973	0.0969692	0.499396
SPAC22A12.16	SPAC22A12.16	ATP-citrate synthase subunit 2 (predicted)	7839.56	0.287552	0.287762	0.11284	2.54831	0.0108246	0.155484
SPBC8D2.03c	hhf2	histone H4 h4.2	11259.2	0.287429	0.295915	0.168653	1.70426	0.088333	0.478415
SPAC3H1.06c	SPAC3H1.06c	membrane transporter (predicted)	1563.86	0.287224	0.29581	0.231891	1.23862	0.215486	0.67909
SPCC61.04c	SPCC61.04c	Rab GTPase binding (predicted)	1706.32	0.286702	0.292676	0.158414	1.80982	0.070323	0.432094
SPCC553.09c	spb70	DNA polymerase alpha B-subunit	810.344	0.286562	0.287293	0.144734	1.97993	0.0477113	0.359026
SPAC24B11.14	SPAC24B11.14	dubious	48.754	0.286366	0.261753	0.399029	0.717656	0.47297	0.867555
SPAC22A12.04c	rps2201	40S ribosomal protein S15a (predicted)	33030.8	0.286188	0.291303	0.217395	1.31644	0.188027	0.649827
SPAC27D7.08c	SPAC27D7.08c	DUF890 family protein, predicted methyltransferase	267.487	0.286116	0.289378	0.128081	2.23387	0.0254915	0.260021
SPCC16C4.13c	rpl1201	60S ribosomal protein L12.1/L12A	41882.2	0.285835	0.28756	0.166583	1.71587	0.0861854	0.47409
SPAC222.12c	atp2	F1-ATPase beta subunit Atp2	29412.3	0.285821	0.299043	0.21371	1.33743	0.181084	0.643449
SPAC11E3.10	SPAC11E3.10	VanZ-like family protein	3530.1	0.285777	0.290133	0.149092	1.91679	0.0552647	0.382584
SPAC144.03	ade2	adenylosuccinate synthetase Ade2	6250.08	0.28546	0.282807	0.210781	1.35429	0.175643	0.638756
SPBC106.03	SPBC106.03	DUF1776 family protein	3459.08	0.285407	0.304536	0.219009	1.30318	0.192515	0.65716
SPCC1281.08	wtf11	wtf element Wtf11	519.685	0.285314	0.315542	0.26047	1.09538	0.27335	0.738826
SPCC1840.01c	mog1	Ran GTPase binding protein Mog1	1022.64	0.285259	0.294248	0.173514	1.64401	0.100174	0.505678
SPAC1783.02c	vps66	acyltransferase (predicted)	996.779	0.285131	0.286911	0.143265	1.99023	0.0465653	0.355695
SPNCRNA.304	SPNCRNA.304	SPNCRNA.304	625.203	0.285081	0.303187	0.234763	1.21434	0.22462	0.687475
SPAC3F10.03	grs1	mitochondrial and cytoplasmic glycine-tRNA ligase Grs1 (predicted)	6798.62	0.284551	0.285111	0.161506	1.76186	0.0780925	0.452929
SPNCRNA.1105	SPNCRNA.1105	SPNCRNA.1105	149.379	0.28401	0.264643	0.455151	0.623992	0.532633	0.894418
SPAC12G12.03	cip2	RNA-binding protein Cip2	2070.52	0.283852	0.288316	0.164425	1.72633	0.084288	0.47176
SPAC9.08c	SPAC9.08c	steroid reductase (predicted)	1419.14	0.283792	0.291036	0.185994	1.52581	0.127057	0.561854
SPBC902.06	mto2	MT organizer Mto2	1419.95	0.283693	0.285712	0.146566	1.9356	0.0529169	0.374824
SPAC1039.02	SPAC1039.02	phosphoprotein phosphatase (predicted)	2804.85	0.283497	0.152299	0.565615	0.50122	0.616217	0.923569
SPAC227.18	lys3	saccharopine dehydrogenase Lys3	9297.19	0.283331	0.283878	0.151589	1.86907	0.0616125	0.401424
SPCC4B3.20	cmc2	copper binding protein of the mitochondrial inner membrane Cmc2 (predicted)	221.653	0.283106	0.285121	0.191423	1.47895	0.139152	0.578988
SPBC342.04	rpn1301	19S proteasome regulatory subunit Rpn13a	1429.39	0.282872	0.289352	0.147704	1.91513	0.055476	0.382633
SPBC947.06c	SPBC947.06c	spermidine family transporter (predicted)	493.844	0.282739	0.284316	0.163985	1.72417	0.0846772	0.473128
SPCC16A11.01	SPCC16A11.01	plasma membrane protein involved in inositol lipid-mediated signaling (predicted)	1821.19	0.282458	0.307717	0.302389	0.934087	0.350259	0.796944
SPAC1952.13	ned1	lipin Ned1	1765.58	0.28231	0.293466	0.159713	1.76761	0.0771262	0.4511
SPNCRNA.979	SPNCRNA.979	SPNCRNA.979	828.505	0.281682	0.288196	0.163407	1.7238	0.0847435	0.473128
SPAC20G4.01	caf16	CCR4-Not complex subunit Caf16 (predicted)	673.218	0.281177	0.279842	0.18775	1.49761	0.134233	0.57181
SPBC16D10.08c	SPBC16D10.08c	heat shock protein Hsp104 (predicted)	1302.52	0.280966	0.311539	0.236473	1.18815	0.234774	0.697305
SPCC1223.14	SPCC1223.14	chorismate synthase (predicted)	4501.03	0.280842	0.279725	0.163404	1.7187	0.0856693	0.473283
SPBC30B4.03c	adn1	adhesion defective protein, predicted transcriptional regulator (predicted)	1542.05	0.280569	0.286013	0.154344	1.81782	0.0690912	0.425693
SPBC1773.05c	tms1	hexitol dehydrogenase (predicted)	1379.03	0.280486	0.412054	0.424216	0.661186	0.508493	0.884756
SPAC16.02c	srp2	mRNA export factor Srp2	7494.8	0.280084	0.282659	0.190637	1.4692	0.141778	0.584324
SPAC18G6.10	lem2	LEM domain protein Heh1/Lem2	1122.09	0.279897	0.283162	0.122575	2.28347	0.0224027	0.246845
SPCC622.21	wtf12	wtf element Wtf12	63.4421	0.27987	0.335662	0.373209	0.749902	0.453314	0.856189
SPCC4B3.02c	SPCC4B3.02c	Golgi transport protein Got1 (predicted)	830.907	0.279797	0.28917	0.269272	1.03909	0.298764	0.754852
SPAC22H10.08	SPAC22H10.08	DUF2009 protein	748.099	0.279687	0.280981	0.113009	2.47491	0.0133271	0.178812
SPBC16A3.15c	nda2	tubulin alpha 1	8637.27	0.279248	0.280507	0.14383	1.94151	0.0521969	0.373125
SPBC146.04	SPBC146.04	sulfhydryl oxidase (predicted)	245.623	0.279153	0.28478	0.21159	1.31931	0.187066	0.649665
SPBPB10D8.05c	SPBPB10D8.05c	membrane transporter (predicted)	8300.1	0.279022	0.281082	0.200126	1.39423	0.163247	0.622221
SPBC146.02	SPBC146.02	sequence orphan	276.467	0.278646	0.286655	0.198981	1.40036	0.161405	0.618508
SPBPB10D8.06c	SPBPB10D8.06c	membrane transporter (predicted)	8398.99	0.278525	0.280621	0.200891	1.38645	0.16561	0.627452
SPBC1D7.04	mlo3	RNA binding protein Mlo3	2149.03	0.278382	0.282043	0.193252	1.44051	0.149723	0.59623
SPBC2A9.05c	tvp23	Golgi transport protein Tvp23 (predicted)	2241	0.278198	0.283574	0.159674	1.74229	0.0814578	0.463248
SPBC15D4.03	slm9	hira protein Slm9	702.036	0.277736	0.278667	0.125997	2.2043	0.027503	0.274094
SPNCRNA.1012	SPNCRNA.1012	SPNCRNA.1012	25.2847	0.277668	0.301381	0.440424	0.630456	0.528397	0.893685
SPCC1682.13	laf2	Clr6 associated factor 2, Laf2	1394.78	0.277667	0.287764	0.260386	1.06637	0.286259	0.746633
SPAC26F1.06	gpm1	monomeric 2,3-bisphosphoglycerate (BPG)-dependent phosphoglycerate mutase (PGAM), Gpm1	89072	0.277666	0.266674	0.31948	0.869119	0.384782	0.817093
SPBP4H10.08	qcr10	Reiske ISP-associated protein, ubiquinol-cytochrome-c reductase complex subunit Qcr10 (predicted)	4986.48	0.277487	0.285855	0.195279	1.42098	0.155323	0.606319
SPBC83.14c	rfc5	DNA replication factor C complex subunit Rfc5 (predicted)	1128.57	0.27745	0.278913	0.106356	2.60868	0.00908917	0.139811
SPAC11D3.06	SPAC11D3.06	MatE family transporter (predicted)	564.258	0.277241	0.28317	0.233114	1.1893	0.234323	0.697305
SPCC1183.11	msy1	MS calcium ion channel protein Msy1	1795.13	0.277204	0.304516	0.234068	1.18429	0.236299	0.697585
SPNCRNA.214	SPNCRNA.214	SPNCRNA.214	337.361	0.277134	0.282945	0.175842	1.57604	0.115016	0.540915
SPBP23A10.09	psf1	GINS complex subunit Psf1	439.982	0.276606	0.282348	0.163875	1.68791	0.0914291	0.486994
SPBC23G7.17c	mat1-Mm	mating-type M-specific polypeptide Mm/Mi	7.26617	0.276289	0.485152	0.727878	0.379582	0.704256	0.947882
SPBC1711.01c	mat3-Mm	mating-type M-specific polypeptide Mi at silenced MAT3 locus	7.26617	0.276289	0.485152	0.727878	0.379582	0.704256	0.947882
SPMTR.03	SPMTR.03	mating-type m-specific polypeptide Mi	7.26617	0.276289	0.485152	0.727878	0.379582	0.704256	0.947882
SPNCRNA.25	SPNCRNA.25	SPNCRNA.25	318.831	0.275819	0.462572	0.55753	0.494716	0.6208	0.92695
SPAC323.03c	SPAC323.03c	sequence orphan	546.532	0.27539	0.277287	0.16907	1.62885	0.103345	0.514077
SPBC15C4.06c	SPBC15C4.06c	ubiquitin-protein ligase E3 (predicted)	868.388	0.275233	0.290536	0.204702	1.34456	0.178768	0.640891
SPAC1635.01	SPAC1635.01	mitochondrial outer membrane voltage-dependent anion-selective channel (predicted)	21016.5	0.275194	0.285278	0.17803	1.54577	0.122161	0.554092
SPCC188.10c	SPCC188.10c	SPCC188.10c	893.793	0.275186	0.282874	0.261325	1.05304	0.292323	0.751718
SPBC119.10	asn1	asparagine synthetase	9342.44	0.274758	0.27579	0.125684	2.1861	0.0288085	0.28106
SPCC338.02	mug112	sequence orphan	22.9379	0.273965	0.437839	0.66873	0.409679	0.682041	0.94238
SPAPB17E12.05	rpl3703	60S ribosomal protein L37 (predicted)	10833.1	0.273919	0.276004	0.150683	1.81785	0.0690867	0.425693
SPCC970.11c	wtf9	wtf element Wtf9	412.482	0.273785	0.284992	0.174542	1.5686	0.116742	0.540915
SPAC1327.01c	SPAC1327.01c	transcription factor, zf-fungal binuclear cluster type (predicted)	1626.03	0.27366	0.280914	0.171718	1.59366	0.111013	0.531881
SPNCRNA.1397	SPNCRNA.1397	SPNCRNA.1397	186.626	0.273506	0.269918	0.34653	0.789271	0.429954	0.84495
SPCC584.16c	SPCC584.16c	sequence orphan	275.722	0.273452	0.309516	0.387995	0.704781	0.480947	0.869505
SPAC1F3.10c	37165	mitochondrial intermediate peptidase Oct1 (predicted)	821.072	0.272339	0.283724	0.208581	1.30568	0.191663	0.65716
SPNCRNA.816	SPNCRNA.816	SPNCRNA.816	143.496	0.272288	0.342947	0.343777	0.792049	0.428332	0.84495
SPBC1709.17	SPBC1709.17	folylpolyglutamate synthase (predicted)	672.45	0.271841	0.272754	0.125468	2.16662	0.0302636	0.289789
SPAC23C4.12	hhp2	serine/threonine protein kinase Hhp2	1672.71	0.271811	0.277432	0.145523	1.86782	0.0617876	0.401679
SPCC757.12	SPCC757.12	alpha-amylase homolog (predicted)	2370.58	0.271777	0.292842	0.245053	1.10906	0.267406	0.733975
SPNCRNA.1159	SPNCRNA.1159	SPNCRNA.1159	79.2944	0.271633	0.304573	0.375294	0.723786	0.469197	0.866323
SPAC6C3.03c	SPAC6C3.03c	sequence orphan	56.6328	0.271092	0.416504	0.544478	0.497894	0.618559	0.924606
SPBC685.07c	rpl2701	60S ribosomal protein L27	11778	0.271085	0.272537	0.202539	1.33843	0.180756	0.643266
SPBC4B4.04	SPBC4B4.04	translation initiation factor eIF2A (predicted)	2935.29	0.270745	0.272774	0.119272	2.26999	0.0232085	0.248701
SPAC11G7.02	pub1	HECT-type ubiquitin-protein ligase E3 Pub1	5627.66	0.270545	0.276289	0.146886	1.84187	0.0654939	0.416674
SPAC6F6.15	ypt5	GTPase Ypt5	4067.07	0.270217	0.281595	0.188532	1.43327	0.15178	0.599176
SPBC317.01	mbx2	MADS-box transcription factor Pvg4	666.627	0.270163	0.283157	0.252761	1.06885	0.285139	0.746089
SPCC126.08c	SPCC126.08c	lectin family glycoprotein receptor (predicted)	6951.17	0.270142	0.27573	0.159722	1.69132	0.0907748	0.485098
SPCC962.01	SPCC962.01	C2 domain protein	4047.56	0.27014	0.288432	0.221489	1.21966	0.222595	0.685995
SPBC119.08	pmk1	MAP kinase Pmk1	1723.34	0.269857	0.272778	0.150396	1.7943	0.0727645	0.437315
SPNCRNA.1058	SPNCRNA.1058	SPNCRNA.1058	63.5929	0.268871	0.296608	0.32272	0.83314	0.404766	0.829776
SPCC622.13c	tti1	Tel Two Interacting protein 1	191.724	0.268472	0.284761	0.296971	0.904033	0.365978	0.807809
SPCC417.10	dal51	dipeptide transmembrane transporter Dal5h1 (predicted)	829.815	0.268434	0.277917	0.239435	1.12111	0.26224	0.729022
SPAC19G12.15c	tpp1	trehalose-6-phosphate phosphatase Tpp1	5502.14	0.268389	0.277969	0.164092	1.63561	0.101922	0.510141
SPAC1782.09c	clp1	Cdc14-related protein phosphatase Clp1/Flp1	263.393	0.268095	0.269677	0.198766	1.34879	0.177403	0.639829
SPAC343.05	vma1	V-type ATPase V1 domain, subunit A	4537.91	0.268079	0.269341	0.10896	2.46034	0.0138807	0.183313
SPAC24H6.05	cdc25	M phase inducer phosphatase Cdc25	1002.21	0.268017	0.271943	0.25137	1.06623	0.286321	0.746633
SPBC21C3.01c	vps13a	chorein homolog (predicted)	354.142	0.267974	0.271654	0.146259	1.83219	0.0669235	0.420357
SPBC2G5.04c	SPBC2G5.04c	COPII-coated vesicle component Erv41 (predicted)	1524.07	0.267948	0.271524	0.136159	1.96791	0.049079	0.361989
SPCC4F11.02	ptc1	protein phosphatase 2C Ptc1	1817.65	0.267938	0.293819	0.259448	1.03272	0.301733	0.758436
SPAC31A2.12	SPAC31A2.12	arrestin/PY protein 1 (predicted)	1462.57	0.267437	0.273966	0.151201	1.76875	0.076935	0.4511
SPBC725.03	SPBC725.03	pyridoxamine 5'-phosphate oxidase (predicted)	8805.74	0.267184	0.434677	0.391144	0.683083	0.494554	0.875885
SPAC140.01	sdh2	succinate dehydrogenase (ubiquinone) iron-sulfur protein subunit (predicted)	4339.56	0.267182	0.304725	0.403854	0.661581	0.50824	0.884756
SPCC1183.03c	fxn1	frataxin	967.79	0.267143	0.273116	0.181051	1.47552	0.140074	0.580862
SPCC1919.03c	amk2	AMP-activated protein kinase beta subunit Amk2	2599.24	0.267001	0.276048	0.161802	1.65017	0.0989077	0.502374
SPNCRNA.862	SPNCRNA.862	SPNCRNA.862	943.53	0.266706	0.276131	0.267901	0.995538	0.319475	0.773319
SPCC31H12.04c	rpl1202	60S ribosomal protein L12.1/L12A	47330.7	0.266702	0.267789	0.167429	1.59293	0.111177	0.531909
SPAC1006.01	psp3	vacuolar serine protease Psp3 (predicted)	6053.32	0.266503	0.29492	0.233551	1.14109	0.253832	0.719942
SPAC890.03	ppk16	serine/threonine protein kinase Ppk16 (predicted)	764.937	0.266266	0.269341	0.130466	2.04088	0.0412629	0.332976
SPAC644.15	rpp101	60S acidic ribosomal protein Rpp1-1	10497.8	0.266214	0.258621	0.286504	0.92918	0.352796	0.797977
SPAC27F1.03c	uch1	ubiquitin C-terminal hydrolase Uch1	460.848	0.266125	0.272209	0.15375	1.7309	0.0834693	0.468147
SPCC4B3.05c	hem12	uroporphyrinogen decarboxylase Hem12 (predicted)	1398.71	0.265811	0.26662	0.125047	2.12569	0.0335294	0.301408
SPAC29E6.08	tbp1	TATA-binding protein (TBP)	16065.5	0.265795	0.282254	0.185979	1.42917	0.152956	0.600918
SPCC191.02c	acs1	acetyl-CoA ligase (predicted)	4320.08	0.26573	0.269168	0.199332	1.3331	0.182497	0.644978
SPCC63.03	SPCC63.03	DNAJ domain protein, DNAJC11 family	79.6575	0.265304	0.285352	0.301047	0.88127	0.378172	0.815039
SPNCRNA.839	SPNCRNA.839	SPNCRNA.839	311.394	0.265254	0.228609	0.603293	0.439677	0.660171	0.93759
SPAC22E12.10c	etp1	mitochondrial type I (2Fe-2S) ferredoxin Etp1/ cytochrome oxidase cofactor Cox15, fusion protein	3109.26	0.265066	0.267652	0.137896	1.92222	0.0545786	0.380365
SPAC18G6.04c	shm2	serine hydroxymethyltransferase Shm2 (predicted)	977.598	0.265021	0.26669	0.148167	1.78867	0.0736687	0.439945
SPAC1250.03	ubc14	ubiquitin conjugating enzyme Ubc14 (predicted)	2232.69	0.264248	0.273253	0.172625	1.53076	0.125829	0.561854
SPAC30C2.02	mmd1	deoxyhypusine hydroxylase (predicted)	1753.33	0.264211	0.257034	0.210641	1.25432	0.209725	0.673087
SPNCRNA.1505	SPNCRNA.1505	SPNCRNA.1505	250.397	0.264188	0.258838	0.342296	0.771813	0.440225	0.847179
SPBC18E5.04	rpl1001	60S ribosomal protein L10	67878.1	0.263879	0.267035	0.174045	1.51615	0.129481	0.564223
SPAC212.06c	SPAC212.06c	DNA helicase in rearranged telomeric region, truncated	11.8438	0.263751	0.323079	0.551037	0.478645	0.632191	0.930985
SPCTRNAARG.10	SPCTRNAARG.10	SPCTRNAARG.10	0.520368	0.263716	2.46244	0.538041	0.490141	0.624034	NA
SPCC1672.03c	SPCC1672.03c	guanine deaminase (predicted)	897.718	0.263679	0.268126	0.171821	1.53462	0.124878	0.56149
SPBC725.09c	hob3	BAR adaptor protein Hob3	4160.44	0.262979	0.265575	0.113402	2.319	0.0203952	0.234635
SPBC19C2.11c	mdm34	mitochondrial outer membrane protein Mdm34 (predicted)	2543.67	0.262951	0.2724	0.180703	1.45515	0.145627	0.589666
SPBC8E4.12c	ecl3	extender of the chronological lifespan protein Ecl3	86.581	0.262892	0.249252	0.440493	0.596814	0.550632	0.901404
SPAC12G12.14c	pfs2	WD repeat protein Pfs2	270.644	0.262534	0.265249	0.156547	1.67702	0.0935377	0.489702
SPBC16C6.06	vps10	sorting receptor for vacuolar proteins, Vps10	2251.46	0.262221	0.274954	0.196254	1.33613	0.181508	0.643449
SPCC962.04	rps1201	40S ribosomal protein S12 (predicted)	23474.4	0.262213	0.264059	0.243979	1.07473	0.282493	0.744383
SPAP8A3.08	cdc4	myosin II light chain	3421.55	0.261893	0.266903	0.186247	1.40616	0.159676	0.615242
SPAC6F6.05	ost2	oligosaccharyltransferase epsilon subunit Ost2 (predicted)	5912.86	0.261871	0.264867	0.121791	2.15017	0.031542	0.296024
SPAC227.16c	psf3	GINS complex subunit Psf3	454.617	0.261679	0.264519	0.171088	1.5295	0.12614	0.561854
SPCC16A11.09c	tim23	TIM23 translocase complex subunit Tim23 (predicted)	4462.09	0.261442	0.264976	0.145633	1.79521	0.0726204	0.437315
SPCC645.08c	snd1	RNA-binding protein Snd1	3635.26	0.261081	0.263745	0.171143	1.52551	0.127132	0.561854
SPBC30D10.05c	SPBC30D10.05c	sepiapterin reductase (predicted)	1932.97	0.260889	0.264339	0.195147	1.33689	0.18126	0.643449
SPAC7D4.07c	trx1	cytosolic thioredoxin Trx1	15816	0.260799	0.262997	0.254957	1.02291	0.306349	0.760639
SPAC5H10.10	SPAC5H10.10	NADPH dehydrogenase (predicted)	382.214	0.260781	0.254253	0.232683	1.12075	0.262392	0.729145
SPCC1672.01	SPCC1672.01	histidinol-phosphatase (predicted)	1562.45	0.260674	0.262063	0.181553	1.4358	0.151059	0.598712
SPNCRNA.1636	SPNCRNA.1636	SPNCRNA.1636	185.646	0.260008	0.27895	0.426272	0.609957	0.54189	0.897036
SPCC1183.12	spo13	sporulation specific guanyl-nucleotide exchange factor Spo13	28.8016	0.260006	0.30289	0.387409	0.67114	0.502131	0.879887
SPNCRNA.1238	SPNCRNA.1238	SPNCRNA.1238	126.309	0.259674	0.334159	0.448262	0.579291	0.562393	0.906516
SPCC18.01c	adg3	beta-glucosidase Adg3 (predicted)	4290.78	0.259625	0.257289	0.243792	1.06494	0.286902	0.746633
SPAC1F12.08	SPAC1F12.08	cytidylyltransferase (predicted)	306.484	0.259538	0.259089	0.215531	1.20418	0.228521	0.691323
SPAC10F6.13c	SPAC10F6.13c	aspartate aminotransferase (predicted)	4708.91	0.259472	0.270013	0.210999	1.22973	0.218798	0.680897
SPAC1F5.07c	hem14	protoporphyrinogen oxidase (predicted)	824.875	0.258668	0.261718	0.139736	1.85112	0.0641525	0.411358
SPBC354.02c	sec61	translocon alpha subunit Sec61	3479.27	0.258585	0.262741	0.209356	1.23515	0.216776	0.680603
SPAPB1E7.09	ogm2	protein O-mannosyltransferase Ogm2	4729.03	0.258199	0.262123	0.14716	1.75455	0.0793362	0.456673
SPAC23D3.11	ayr1	1-acyldihydroxyacetone phosphate reductase (predicted)	502.217	0.258126	0.282732	0.257329	1.0031	0.315813	0.770841
SPAC824.09c	SPAC824.09c	GTPase activating protein (predicted)	1010.92	0.258057	0.262418	0.148847	1.73371	0.0829697	0.466685
SPBC1105.14	rsv2	transcription factor Rsv2	4413.46	0.258013	0.317808	0.304161	0.848277	0.396284	0.822166
SPBC691.01	pfa5	vacuolar membrane palmitoyltransferase Pfa5 (predicted)	450.285	0.257646	0.27309	0.218215	1.1807	0.237723	0.698608
SPBC4B4.10c	atg5	autophagy associated protein Atg5	1531.24	0.257482	0.263499	0.147863	1.74135	0.0816214	0.463786
SPAC1039.06	SPAC1039.06	alanine racemase (predicted)	1111.02	0.256808	0.258683	0.130466	1.96839	0.0490228	0.361989
SPAC17H9.19c	cdt2	WD repeat protein Cdt2	599.871	0.256583	0.257311	0.210223	1.22053	0.222266	0.685995
SPAC5D6.09c	mug86	acetate transmembrane transporter (predicted)	1471.58	0.256381	0.292437	0.29945	0.85617	0.391904	0.820219
SPAC1399.03	fur4	uracil permease	1718.53	0.256356	0.256818	0.172374	1.48721	0.136958	0.577061
SPAC664.14	amt2	ammonium transporter Amt2	1660.76	0.256287	0.257617	0.149182	1.71794	0.085807	0.473283
SPBC29A3.02c	his7	phosphoribosyl-AMP cyclohydrolase/phosphoribosyl- ATP pyrophosphohydrolase His7	4127.36	0.25626	0.261988	0.149018	1.71965	0.0854953	0.473283
SPBC4B4.11	SPBC4B4.11	conserved fungal protein	928.677	0.25583	0.26424	0.190776	1.341	0.179921	0.641946
SPAC6G10.03c	SPAC6G10.03c	mitochondrial cardiolipin-specific phospholipase (predicted)	1903.76	0.255533	0.263472	0.189369	1.34939	0.17721	0.639829
SPCC1620.08	SPCC1620.08	succinate-CoA ligase beta subunit (predicted)	4151.38	0.255494	0.264611	0.167808	1.52254	0.127874	0.56365
SPNCRNA.880	SPNCRNA.880	SPNCRNA.880	1021.54	0.255446	0.260384	0.145651	1.75382	0.0794619	0.456673
SPCC1620.04c	mug55	Cdc20/Fizzy subfamily WD repeat protein	32.5254	0.255443	0.416048	0.728092	0.350839	0.725709	0.951498
SPBC17G9.10	rpl1102	60S ribosomal protein L11 (predicted)	28617.1	0.255059	0.255825	0.197526	1.29127	0.196612	0.659061
SPBC405.04c	ypt7	GTPase Ypt7	5417.38	0.254267	0.26066	0.131046	1.94029	0.0523441	0.373125
SPBC1683.13c	cha4	transcription factor Cha4 (predicted)	232.032	0.254035	0.259429	0.174306	1.4574	0.145005	0.589666
SPNCRNA.1384	SPNCRNA.1384	SPNCRNA.1384	75.811	0.253717	0.261545	0.29898	0.848608	0.396099	0.822166
SPBPB10D8.04c	SPBPB10D8.04c	membrane transporter (predicted)	8162.81	0.25367	0.255039	0.199536	1.2713	0.203622	0.663474
SPNCRNA.1432	SPNCRNA.1432	SPNCRNA.1432	370.219	0.253557	0.267562	0.242686	1.0448	0.296117	0.753627
SPAC1952.04c	SPAC1952.04c	conserved fungal protein	599.375	0.253339	0.267177	0.203812	1.243	0.213867	0.677064
SPNCRNA.1546	SPNCRNA.1546	SPNCRNA.1546	142.73	0.253104	0.24629	0.313385	0.807646	0.419294	0.836846
SPBC1709.06	dus2	tRNA dihydrouridine synthase Dus2 (predicted)	729.052	0.253054	0.255862	0.166625	1.5187	0.128838	0.563698
SPBC577.11	SPBC577.11	DUF3074 family protein	2290.55	0.253016	0.255228	0.119461	2.11798	0.0341769	0.302286
SPSNORNA.21	SPSNORNA.21	SPSNORNA.21	170.635	0.252992	0.26673	0.27599	0.916668	0.359317	0.802821
SPCC737.02c	qcr7	ubiquinol-cytochrome-c reductase complex subunit 6 (predicted)	9823.03	0.252293	0.260167	0.175476	1.43776	0.150501	0.597313
SPAC1142.02c	SPAC17G6.19c	TPR repeat protein, SGT2 family (predicted)	1493.42	0.251714	0.255892	0.154255	1.63181	0.10272	0.511849
SPNCRNA.1324	SPNCRNA.1324	SPNCRNA.1324	556.713	0.25124	0.423065	0.756067	0.332299	0.739663	0.952791
SPAC17G8.14c	pck1	protein kinase C (PKC)-like Pck1	977.357	0.251179	0.253169	0.11736	2.14024	0.032335	0.298595
SPBC530.09c	SPBC530.09c	cation dependent mannose-6-phosphate cargo receptor (predicted)	1769.05	0.251141	0.254104	0.139931	1.79476	0.0726926	0.437315
SPAC22G7.10	SPAC22G7.10	mRNA cleavage and polyadenylation specificity factor complex subunit, Fip1 homolog (predicted)	1237.26	0.251135	0.252825	0.120728	2.08018	0.0375094	0.317006
SPCC1020.05	SPCC1020.05	phosphoprotein phosphatase (predicted)	1711.41	0.250993	0.256701	0.169569	1.48018	0.138824	0.578988
SPAC6F6.12	SPAC6F6.12	autophagy associated protein Atg24 (predicted)	1714.14	0.250743	0.258083	0.165531	1.51478	0.129828	0.56432
SPBC32F12.16	new17	sequence orphan	155.102	0.250552	0.256475	0.316236	0.792294	0.428189	0.84495
SPBC409.07c	wis1	MAP kinase kinase Wis1	1267.39	0.250395	0.255381	0.193628	1.29317	0.195952	0.658937
SPAC14C4.06c	SPAC14C4.06c	poly(A) binding protein Nab2 (predicted)	999.988	0.250301	0.252766	0.112033	2.23417	0.0254722	0.260021
SPNCRNA.1658	SPNCRNA.1658	SPNCRNA.1658	1387.8	0.250242	0.252208	0.239368	1.04543	0.295825	0.753235
SPCC320.09	hem15	ferrochelatase (predicted)	611.874	0.250191	0.258397	0.279545	0.894992	0.370791	0.810386
SPAC4C5.03	SPAC4C5.03	CTNS domain protein (SMART)	2894.85	0.250056	0.254055	0.158746	1.57519	0.115212	0.540915
SPAC3C7.03c	rad55	RecA family ATPase Rad55/Rhp55	372.262	0.249893	0.255465	0.177389	1.40873	0.158916	0.613731
SPBC1703.07	SPBC1703.07	ATP citrate synthase subunit 1 (predicted)	8201.59	0.249858	0.251431	0.170539	1.46511	0.142892	0.585376
SPAC589.07c	atg1801	WD repeat protein involved in autophagy Atg18a	796.114	0.249695	0.26205	0.179107	1.39411	0.163284	0.622221
SPBC2A9.02	SPBC2A9.02	NAD dependent epimerase/dehydratase family protein	2901.39	0.249396	0.258056	0.209846	1.18847	0.234648	0.697305
SPBC26H8.16	SPBC26H8.16	mitochondrial protein, DUF1674 family	574.527	0.249131	0.255504	0.168843	1.47552	0.140073	0.580862
SPAC139.03	toe2	transcription factor, zf-fungal binuclear cluster type (predicted)	872.698	0.249026	0.257099	0.187466	1.32838	0.184054	0.647078
SPNCRNA.1133	SPNCRNA.1133	SPNCRNA.1133	336.916	0.248858	0.291983	0.316772	0.785607	0.432098	0.845539
SPAC17A2.02c	SPAC17A2.02c	DUF887 family protein	6565.03	0.248825	0.25443	0.177029	1.40556	0.159855	0.615242
SPCC1322.01	rpm1	mitochondrial 3'-5' exonuclease for RNA 3' ss-tail	315.165	0.248225	0.248945	0.17872	1.38891	0.164861	0.625669
SPAC1250.07	sfc7	TFIIIC subunit Sfc7 (predicted)	1234.89	0.248192	0.257584	0.179474	1.38289	0.1667	0.628048
SPBC1773.03c	SPBC1773.03c	aminotransferase class-III, unknown specificity	573.462	0.248017	0.256508	0.181287	1.36809	0.171284	0.634362
SPBC83.18c	fic1	C2 domain protein Fic1	1765.6	0.247956	0.253622	0.17784	1.39427	0.163237	0.622221
SPNCRNA.154	SPNCRNA.154	SPNCRNA.154	18.3034	0.247762	0.249573	0.421222	0.588197	0.5564	0.903952
SPAPB17E12.11	SPAPB17E12.11	oligosaccharyltransferase gamma subunit Ost3 (predicted)	6226.2	0.247511	0.249942	0.117208	2.11172	0.0347104	0.305797
SPNCRNA.1349	SPNCRNA.1349	SPNCRNA.1349	174.896	0.24739	0.342206	0.448515	0.551575	0.58124	0.913759
SPAC922.06	SPAC922.06	3-oxoacyl-[acyl-carrier-protein]reductase (predicted)	301.854	0.2473	0.249378	0.215293	1.14867	0.250692	0.71473
SPNCRNA.383	SPNCRNA.383	SPNCRNA.383	9.27763	0.246979	0.624339	0.744222	0.331862	0.739993	0.952791
SPNCRNA.675	SPNCRNA.675	SPNCRNA.675	224.303	0.246905	0.252493	0.334154	0.738895	0.459971	0.862701
SPCC736.14	dis1	microtubule-associated protein Dis1	794.904	0.246741	0.24481	0.208183	1.18521	0.235933	0.697305
SPAC1002.01	SPAC1610.05	conserved fungal protein	220.655	0.246642	0.253117	0.170137	1.44967	0.147151	0.591669
SPAC1786.01c	ptl2	triacylglycerol lipase ptl2	5771.1	0.246535	0.270342	0.246507	1.00011	0.317256	0.771702
SPAC15A10.07	SPAC15A10.07	sequence orphan	1023.03	0.246452	0.249761	0.15288	1.61206	0.106949	0.522431
SPBC1778.06c	fim1	fimbrin	11229.3	0.246433	0.253639	0.161477	1.52612	0.12698	0.561854
SPAC328.09	SPAC328.09	mitochondrial 2-oxoadipate and 2-oxoglutarate transporter (predicted)	1216.39	0.246406	0.249416	0.186956	1.31799	0.187508	0.649665
SPNCRNA.1454	SPNCRNA.1454	SPNCRNA.1454	117.478	0.246102	0.277959	0.412362	0.596809	0.550635	0.901404
SPAC513.06c	SPAC513.06c	dihydrodiol dehydrogenase (predicted)	2402.9	0.245921	0.279174	0.290679	0.846022	0.39754	0.823249
SPBC342.01c	alg6	glucosyltransferase Alg6	882.915	0.245799	0.248908	0.221321	1.1106	0.266742	0.733348
SPAC11D3.16c	SPAC11D3.16c	sequence orphan	1288.35	0.245701	0.262348	0.237875	1.0329	0.301651	0.758436
SPNCRNA.1314	SPNCRNA.1314	SPNCRNA.1314	54.1247	0.245468	0.351143	0.497914	0.492993	0.622018	0.92695
SPBC19F5.03	sac11	inositol polyphosphate phosphatase (predicted)	2821.48	0.245223	0.247024	0.165059	1.48567	0.137367	0.577061
SPAC23C11.14	zhf1	zinc ion transporter Zhf1	5894.66	0.245148	0.245496	0.117897	2.07934	0.0375861	0.317006
SPNCRNA.712	SPNCRNA.712	SPNCRNA.712	275.177	0.245073	0.25378	0.298688	0.8205	0.411931	0.833698
SPAC11E3.14	SPAC11E3.14	conserved eukaryotic protein	1522.37	0.245064	0.265005	0.253538	0.966577	0.333756	0.78477
SPBPB10D8.07c	SPBPB10D8.07c	membrane transporter (predicted)	8954.77	0.245022	0.24639	0.207409	1.18135	0.237465	0.698267
SPAC607.07c	SPAC607.07c	sequence orphan	2173.95	0.244995	0.248745	0.120932	2.02589	0.0427761	0.339883
SPCP1E11.04c	pal1	membrane associated protein Pal1	3580.31	0.244653	0.24903	0.135644	1.80364	0.0712871	0.435414
SPCC31H12.08c	ccr4	CCR4-Not complex subunit Ccr4 (predicted)	2048.43	0.244579	0.246672	0.0999789	2.4463	0.014433	0.188217
SPBP35G2.07	ilv1	acetolactate synthase catalytic subunit	3931.89	0.24446	0.24835	0.163485	1.49531	0.134835	0.572558
SPNCRNA.454	SPNCRNA.454	SPNCRNA.454	187.214	0.244267	0.246781	0.167834	1.45541	0.145556	0.589666
SPBC19F8.03c	SPBC19F8.03c	ENTH/VHS domain protein (predicted)	1082.38	0.244168	0.246786	0.133742	1.82567	0.0678997	0.421832
SPRRNA.34	SPRRNA.34	SPRRNA.34	22.5234	0.244091	0.309165	0.617228	0.395463	0.692501	0.945368
SPBC1734.04	anp1	mannosyltransferase complex subunit, Anp family (predicted)	5098.68	0.244058	0.245139	0.117145	2.08338	0.0372167	0.315474
SPBC8E4.02c	SPBC8E4.02c	sequence orphan	631.591	0.244034	0.245855	0.234193	1.04202	0.297402	0.754174
SPAC4F10.07c	atg13	autophagy associated protein kinase regulatory subunit Atg13	1311.28	0.243907	0.260241	0.195857	1.24533	0.213009	0.676995
SPNCRNA.977	SPNCRNA.977	SPNCRNA.977	168.153	0.243871	0.252862	0.444583	0.548539	0.583322	0.913759
SPBC1711.08	SPBC1711.08	chaperone activator Aha1 (predicted)	4981.94	0.24366	0.248899	0.198101	1.22998	0.218706	0.680897
SPCC1450.06c	grx3	monothiol glutaredoxin Grx3	1013.5	0.243635	0.246044	0.147944	1.64681	0.0995978	0.504432
SPCC965.13	SPCC965.13	pyridoxal family membrane transporter (predicted)	2718.03	0.2436	0.241186	0.24054	1.01272	0.311194	0.765712
SPAC6G9.09c	rpl2401	60S ribosomal protein L24 (predicted)	7575.86	0.243404	0.240334	0.197975	1.22947	0.218896	0.680897
SPAC1565.01	SPAC1565.01	conserved fungal protein	4014.73	0.243172	0.254371	0.238617	1.01909	0.308162	0.762971
SPCC1259.13	chk1	Chk1 protein kinase	355.973	0.243019	0.243778	0.137293	1.77007	0.0767147	0.450657
SPAC1D4.11c	lkh1	dual specificity protein kinase Lkh1	1479.82	0.242975	0.25402	0.200544	1.21158	0.225673	0.689221
SPCC16C4.07	scw1	RNA-binding protein Scw1	908.009	0.242824	0.247031	0.188488	1.28827	0.197651	0.659061
SPCC622.10c	SPCC622.10c	exocyst complex subunit Sec5 (predicted)	1169.5	0.242794	0.249584	0.180977	1.34157	0.179735	0.641819
SPAC17C9.07	alg8	glucosyltransferase Alg8 (predicted)	1492.35	0.242782	0.246739	0.159762	1.51964	0.128601	0.563698
SPAPB1A10.12c	alo1	D-arabinono-1,4-lactone oxidase (predicted)	3680.41	0.242767	0.253199	0.193879	1.25216	0.210513	0.674387
SPBC646.09c	int6	eIF3e subunit Int6	6751.03	0.242338	0.244252	0.161986	1.49604	0.134643	0.572452
SPBC119.06	sco1	copper chaperone Sco1 (predicted)	1934.43	0.241986	0.246703	0.147678	1.6386	0.101296	0.508145
SPNCRNA.900	SPNCRNA.900	SPNCRNA.900	10.2127	0.241922	0.312382	0.560518	0.431605	0.666029	0.939504
SPAC222.09	seb1	RNA-binding protein Seb1	1675.02	0.241825	0.246013	0.175089	1.38116	0.167231	0.629058
SPNCRNA.1544	SPNCRNA.1544	SPNCRNA.1544	576.398	0.241677	0.245748	0.309051	0.781996	0.434217	0.845801
SPCC794.10	SPCC794.10	UTP-glucose-1-phosphate uridylyltransferase-like	649.163	0.241308	0.243894	0.123988	1.94622	0.0516278	0.372686
SPCC1840.07c	SPCC1840.07c	phosphoprotein phosphatase (predicted)	995.907	0.241199	0.239794	0.164827	1.46335	0.143372	0.586576
SPAC1783.07c	pap1	transcription factor Pap1/Caf3	3291.27	0.241121	0.247145	0.159257	1.51404	0.130017	0.56432
SPCC1259.01c	rps1802	40S ribosomal protein S18 (predicted)	24896.8	0.241114	0.244778	0.18804	1.28225	0.199756	0.659061
SPBC28F2.03	ppi1	cyclophilin family peptidyl-prolyl cis-trans isomerase Cyp2	59178.8	0.240805	0.249659	0.214736	1.1214	0.262117	0.728983
SPAC1486.01	sod2	manganese superoxide dismutase (predicted)	10945.3	0.240742	0.263753	0.223248	1.07836	0.280872	0.743554
SPBC8D2.06	irs1	cytoplasmic isoleucine-tRNA ligase Irs1 (predicted)	3964.44	0.240668	0.241541	0.144796	1.66212	0.0964893	0.498157
SPAC4F8.11	SPAC4F8.11	WD repeat protein, human WDR24 family	1177.15	0.240157	0.245215	0.176159	1.36329	0.17279	0.635108
SPBC1A4.04	SPBC1A4.04	sequence orphan	2084.34	0.240066	0.244475	0.145498	1.64996	0.0989502	0.502374
SPAC1071.08	rpp203	60S acidic ribosomal protein P2C subunit	4480.87	0.240016	0.234675	0.320265	0.749429	0.453599	0.856367
SPCC61.01c	str2	siderophore-iron transporter Str2	8480.68	0.238864	0.254915	0.218199	1.09471	0.273645	0.738846
SPNCRNA.1090	SPNCRNA.1090	SPNCRNA.1090	61.7917	0.238562	0.255119	0.388286	0.614398	0.538952	0.896717
SPBC337.03	rhn1	RNA polymerase II transcription termination factor homolog	153.707	0.238263	0.238863	0.19197	1.24115	0.214552	0.67768
SPAC821.13c	SPAC821.13c	P-type ATPase (predicted)	1351.49	0.238152	0.242183	0.156667	1.52011	0.128483	0.563698
SPBP8B7.24c	atg8	autophagy associated protein Atg8	1401.42	0.238011	0.260545	0.215801	1.10292	0.270063	0.736719
SPAC2G11.07c	ptc3	protein phosphatase 2c homolog 3	7034.28	0.237918	0.241273	0.110918	2.14499	0.0319539	0.297912
SPAC144.12	SPAC144.12	ribose 5-phosphate isomerase (predicted)	6406.34	0.237799	0.238728	0.175906	1.35186	0.176421	0.638956
SPAC23C11.11	cka1	serine/threonine protein kinase Cka1	3748.02	0.237458	0.239057	0.134674	1.7632	0.0778672	0.452788
SPCPB1C11.01	amt1	ammonium transporter Amt1	424.97	0.2373	0.212376	0.343683	0.690463	0.489903	0.873278
SPAC56F8.08	mud1	UBA domain protein Mud1	2974.65	0.237249	0.239637	0.127575	1.85968	0.0629302	0.406299
SPCC1442.12	pps1	phosphatidylserine synthase Pps1	1614.83	0.237143	0.24282	0.201785	1.17522	0.239905	0.699937
SPBC25H2.16c	SPBC25H2.16c	adaptin (predicted)	1850.87	0.236726	0.239183	0.118983	1.98958	0.0466371	0.355839
SPBC18H10.13	rps1402	40S ribosomal protein S14 (predicted)	22809.7	0.236652	0.236047	0.25884	0.914278	0.360571	0.802821
SPBC83.01	ucp8	UBA/EH/EF hand domain protein Ucp8	3469.57	0.236398	0.237599	0.157737	1.49869	0.133955	0.570985
SPNCRNA.605	SPNCRNA.605	SPNCRNA.605	947.229	0.236228	0.220137	0.438073	0.539244	0.589718	0.915822
SPBC32F12.07c	SPBC32F12.07c	ubiquitin-protein ligase E3, MARCH family (predicted)	1820.47	0.236227	0.239802	0.123504	1.91271	0.0557852	0.382751
SPAC1556.07	pmm1	phosphomannomutase Pmm1	4916.97	0.235998	0.235397	0.121925	1.9356	0.0529167	0.374824
SPAC4F10.18	nup37	WD repeat protein, nucleoporin Nup37 (predicted)	1538.73	0.235831	0.237631	0.136381	1.7292	0.0837729	0.469268
SPAC1006.06	rgf2	RhoGEF Rgf2	1570.71	0.23526	0.238502	0.15772	1.49164	0.135794	0.574817
SPAC26A3.04	rpl2002	60S ribosomal protein L20 (predicted)	33517	0.235228	0.240347	0.248463	0.946732	0.343775	0.792475
SPBC4F6.06	kin1	microtubule affinity-regulating kinase Kin1	2492.32	0.235113	0.248762	0.208451	1.1279	0.259361	0.725217
SPBC36.11	SPBC36.11	sequence orphan	1108.82	0.234931	0.236024	0.143092	1.64182	0.100628	0.506383
SPAC6F12.05c	tnr3	thiamine diphosphokinase Tnr3/ Nudix hydrolase fusion protein	677.348	0.23481	0.236684	0.181156	1.29617	0.194916	0.658383
SPBC11B10.01	alg2	mannosyltransferase complex subunit Alg2 (predicted)	2300.92	0.234656	0.244099	0.209141	1.122	0.261862	0.728574
SPAC24B11.09	mpc2	mitochondrial pyruvate transmembrane transporter subunit Mpc2	601.336	0.234476	0.240069	0.181414	1.29249	0.196188	0.659061
SPAC7D4.15c	ost4	oligosaccharyltransferase subunit Ost4 (predicted)	1013.15	0.23441	0.240281	0.210538	1.11339	0.265542	0.732748
SPAC17C9.02c	lys7	alpha-aminoadipate reductase phosphopantetheinyl transferase Lys7	644.219	0.234366	0.233667	0.246603	0.950376	0.341921	0.78992
SPBC146.14c	sec26	coatomer beta subunit (predicted)	6894.74	0.234258	0.238166	0.148469	1.57782	0.114606	0.54024
SPAC17G6.14c	uap56	ATP-dependent RNA helicase Uap56	6788.21	0.234237	0.236529	0.154205	1.519	0.128763	0.563698
SPBC887.08	SPBC887.08	sequence orphan	343.489	0.234236	0.218201	0.327218	0.715839	0.47409	0.867555
SPAC4A8.11c	fas2	fatty acid synthase alpha subunit Lsd1	10643.9	0.234037	0.237498	0.165219	1.41652	0.156622	0.608797
SPBC16E9.09c	erp5	COPII vesicle coat component Erp5/Erp6 (predicted)	3604.4	0.233853	0.235155	0.0910182	2.5693	0.0101904	0.148948
SPBC1703.10	ypt1	GTPase Ypt1	6728.84	0.233711	0.237352	0.154945	1.50835	0.131466	0.566846
SPCC1620.07c	SPCC1620.07c	lunapark homolog	1380.62	0.233692	0.237282	0.138927	1.68212	0.0925453	0.487913
SPNCRNA.1225	SPNCRNA.1225	SPNCRNA.1225	153.252	0.232963	0.34332	0.472895	0.492632	0.622273	0.92695
SPBC800.11	SPBC800.11	inosine-uridine preferring nucleoside hydrolase (predicted)	245.168	0.232861	0.229243	0.192846	1.20749	0.227242	0.690467
SPCC1281.07c	SPCC1281.07c	glutathione S-transferase (predicted)	1105.78	0.232855	0.257914	0.26968	0.863446	0.387892	0.819219
SPBC28F2.09	toa1	transcription factor TFIIA complex large subunit Toa1 (predicted)	1658.82	0.232826	0.242379	0.180468	1.29012	0.197008	0.659061
SPBC691.05c	SPBC691.05c	membrane transporter (predicted)	2182.82	0.232802	0.240857	0.182269	1.27725	0.201515	0.661099
SPAC823.14	ptf1	phosphoric monoester hydrolase (predicted)	1546.38	0.232771	0.23597	0.218394	1.06583	0.286502	0.746633
SPBC2D10.04	SPBC2D10.04	arrestin Aly1 related, implicated in endocytosis	2941.59	0.232581	0.254684	0.229684	1.01262	0.311244	0.765712
SPBC18E5.09c	SPBC18E5.09c	sequence orphan	338.484	0.232497	0.235453	0.147099	1.58055	0.113981	0.539395
SPBC1A4.08c	cct3	chaperonin-containing T-complex gamma subunit Cct3	3795.5	0.232315	0.233057	0.174687	1.3299	0.183552	0.646425
SPAC16.03c	ura2	dihydroorotase Ura2 (predicted)	998.847	0.232194	0.231954	0.12553	1.84971	0.0643558	0.411608
SPAC22F8.08	sec24	COPII cargo receptor Sec24/Sfb2 subunit	5594.04	0.232194	0.235932	0.147194	1.57747	0.114687	0.54024
SPNCRNA.896	SPNCRNA.896	SPNCRNA.896	268.032	0.231991	0.235999	0.211535	1.09671	0.27277	0.738629
SPCC31H12.05c	sds21	serine/threonine protein phosphatase Sds21	2138.79	0.231888	0.233652	0.160932	1.44091	0.149611	0.59623
SPCC24B10.17	emp24	COPII-coated vesicle component Emp24 (predicted)	4813.44	0.231483	0.233863	0.135729	1.70548	0.0881052	0.478001
SPAPYUG7.05	SPAPYUG7.05	delta-1-pyrroline-5-carboxylate reductase (predicted)	2301.95	0.231191	0.231646	0.174941	1.32153	0.186323	0.649415
SPBP19A11.01	gcv3	glycine decarboxylase complex subunit H (predicted)	4640.1	0.231091	0.231445	0.18656	1.2387	0.215458	0.67909
SPAC3A12.16c	tim17	TIM23 translocase complex subunit Tim17 (predicted)	3742.21	0.230928	0.23302	0.126897	1.81981	0.0687881	0.424994
SPAC23H4.14	vam6	guanyl-nucleotide exchange factor, HOPS complex subunit Vam6 (predicted)	563.188	0.230909	0.234223	0.130473	1.76978	0.0767633	0.450657
SPBC27B12.12c	SPBC27B12.12c	CorA family magnesium ion transporter (predicted)	5451.77	0.230807	0.234635	0.14548	1.58652	0.112622	0.535208
SPAC29A4.16	hal4	halotolerence protein 4	4168.64	0.230752	0.232166	0.105118	2.19517	0.0281517	0.276667
SPAC1A6.03c	SPAC1A6.03c	phospholipase (predicted)	6779.32	0.230684	0.242904	0.229081	1.007	0.313937	0.768302
SPBC646.05c	erg9	squalene synthase Erg9 (predicted)	4579.1	0.23038	0.233779	0.135968	1.69438	0.0901937	0.484071
SPCC285.08	ret2	coatomer delta subunit Ret2 (predicted)	1061.69	0.230089	0.234484	0.21234	1.08359	0.278546	0.740277
SPAC3G9.05	spa2	GTPase activating protein (predicted)	1296.45	0.229967	0.23343	0.164224	1.40032	0.161416	0.618508
SPAC6F6.10c	arc2	ARP2/3 actin-organizing complex subunit Arc34	5154.57	0.229646	0.234045	0.141248	1.62583	0.103985	0.515098
SPCC736.11	ago1	argonaute	956.96	0.229549	0.232942	0.16971	1.3526	0.176185	0.638756
SPBC16E9.03c	coa1	mitochondrial inner membrane protein involved in respiratory chain complex IV assembly Coa1 (predicted)	691.353	0.229383	0.233281	0.125813	1.82321	0.0682713	0.423749
SPBP4H10.13	rps2302	40S ribosomal protein S23 (predicted)	10741.2	0.229095	0.225268	0.271844	0.842744	0.399371	0.824999
SPAC343.17c	SPAC343.17c	WD repeat protein, human WDR70 family	1292.19	0.22899	0.237728	0.201345	1.1373	0.255412	0.721377
SPNCRNA.1518	SPNCRNA.1518	SPNCRNA.1518	580.73	0.22897	0.23557	0.234891	0.974793	0.329663	0.781381
SPAC22F3.02	atf31	transcription factor Atf31	182.245	0.228901	0.239079	0.261942	0.873861	0.382194	0.81583
SPBC29A3.13	pdp1	PWWP domain protein Pdp1	6446.21	0.228772	0.23286	0.161269	1.41857	0.156023	0.60739
SPAPB8E5.03	mae1	malic acid transport protein Mae1	7511.18	0.22876	0.225981	0.170038	1.34535	0.178513	0.640891
SPAC2F7.13c	wrs1	tryptophan-tRNA ligase Wrs1 (predicted)	2558.96	0.228219	0.227479	0.132627	1.72076	0.085295	0.473283
SPAC1B1.04c	SPAC1B1.04c	poly(A)-specific ribonuclease complex subunit Pan3 (predicted)	638.118	0.228182	0.22949	0.12908	1.76776	0.0771013	0.4511
SPCC622.02	SPCC622.02	dubious	787.932	0.228097	0.236003	0.172296	1.32386	0.185548	0.649116
SPAC13G6.14	aps1	diadenosine 5',5'''-p1,p6-hexaphosphate hydrolase Aps1	1534.88	0.22788	0.230871	0.156196	1.45894	0.144582	0.589019
SPCP31B10.07	eft202	translation elongation factor 2 (EF-2) Eft2,B	59686.9	0.227873	0.229393	0.133195	1.71082	0.0871146	0.4771
SPCC1259.15c	ubc11	ubiquitin conjugating enzyme E2-C, Ubc11	1635.49	0.22784	0.234598	0.174383	1.30655	0.191366	0.65716
SPBC19C2.15c	SPBC19C2.15c	phosphoprotein phosphatase (predicted)	2664.07	0.227806	0.228807	0.153766	1.48151	0.138471	0.578498
SPBC365.03c	rpl2101	60S ribosomal protein L21 (predicted)	14356.5	0.227579	0.228434	0.215075	1.05814	0.289993	0.748591
SPCC777.12c	SPCC777.12c	thioredoxin family protein	2372.44	0.227426	0.228145	0.0879604	2.58556	0.00972219	0.144585
SPNCRNA.61	SPNCRNA.61	SPNCRNA.61	12.6414	0.227119	0.479066	0.633923	0.358275	0.720138	0.950404
SPNCRNA.982	SPNCRNA.982	SPNCRNA.982	46.1148	0.226901	0.303142	0.43547	0.521049	0.602332	0.919574
SPNCRNA.1140	SPNCRNA.1140	SPNCRNA.1140	548.497	0.226803	0.236912	0.287611	0.788575	0.43036	0.84495
SPBC776.14	plh1	phospholipid-diacylglycerol acyltransferase Plh1	1113.24	0.226615	0.229303	0.252261	0.898333	0.369008	0.809644
SPCC417.12	SPCC417.12	carboxylesterase-lipase family protein	48.7642	0.226567	0.217733	0.385051	0.588406	0.55626	0.903952
SPAC1002.06c	bqt2	bouquet formation protein Bqt2	7.22501	0.226552	0.323342	0.645957	0.350722	0.725797	0.951498
SPBC16D10.09	pcn1	PCNA	2639.94	0.226466	0.227457	0.138413	1.63616	0.101807	0.509944
SPBC25H2.04c	tim22	TIM22 inner membrane protein import complex subunit Tim22 (predicted)	1673.87	0.226382	0.227478	0.168522	1.34334	0.179161	0.64104
SPAC1834.03c	hhf1	histone H4 h4.1	16202.2	0.226378	0.23579	0.308422	0.733989	0.462956	0.863871
SPAC2C4.16c	rps801	40S ribosomal protein S8 (predicted)	42207.5	0.226301	0.233198	0.221965	1.01954	0.307949	0.762724
SPBC29A10.13	atp7	F0-ATPase subunit D (predicted)	2094.39	0.225784	0.232797	0.189878	1.1891	0.2344	0.697305
SPAC12G12.15	sif3	Sad1 interacting factor 3 (predicted)	788.645	0.225782	0.228071	0.111166	2.03104	0.0422509	0.337751
SPCC576.06c	SPCC576.06c	mitochondrial tyrosine-tRNA ligase (predicted)	893.834	0.225414	0.23138	0.160335	1.40589	0.159756	0.615242
SPBC83.11	SPBC83.11	ER triose phosphate transmembrane transporter (predicted)	1907.33	0.225367	0.228641	0.138001	1.63308	0.102451	0.511268
SPBC16D10.11c	rps1801	40S ribosomal protein S18 (predicted)	9407.78	0.225315	0.226711	0.221779	1.01594	0.309658	0.763918
SPBC530.15c	SPBC530.15c	spermidine family transporter (predicted)	2175.45	0.225124	0.22376	0.173279	1.2992	0.193875	0.658383
SPAC2E1P5.04c	cwg2	geranylgeranyltransferase I beta subunit Cwg2	255.497	0.225105	0.228906	0.177877	1.2655	0.205691	0.665389
SPAC27F1.08	pdt1	Nramp family manganese ion transporter	2614.81	0.224924	0.230326	0.151431	1.48532	0.137458	0.577061
SPAC1B2.04	cox6	cytochrome c oxidase subunit VI (predicted)	5666.95	0.224556	0.227868	0.14967	1.50034	0.133525	0.57001
SPAC144.10c	gwt1	pig-W	2693.38	0.224552	0.232376	0.176737	1.27054	0.203891	0.663707
SPAC513.01c	eft201	translation elongation factor 2 (EF-2) Eft2,A	59585.2	0.22446	0.226566	0.13594	1.65117	0.0987048	0.502374
SPNCRNA.1093	SPNCRNA.1093	SPNCRNA.1093	58.9859	0.224292	0.692427	0.682752	0.328512	0.742525	0.952893
SPBPJ4664.04	SPBPJ4664.04	coatomer alpha subunit (predicted)	4164.48	0.224266	0.226952	0.145266	1.54383	0.122631	0.555474
SPAC823.11	sgp1	sphingosine-1-phosphate phosphatase	1935.94	0.224152	0.225595	0.158874	1.41087	0.158282	0.612535
SPAC1786.04	SPAC1786.04	sequence orphan	29.8263	0.224132	0.36851	0.705737	0.317586	0.750799	0.956209
SPCC550.11	SPCC550.11	karyopherin (predicted)	3058.06	0.223912	0.222921	0.181635	1.23276	0.217666	0.680862
SPAC5D6.05	med18	mediator complex subunit Pmc6	595.52	0.223694	0.228479	0.209021	1.0702	0.28453	0.745379
SPAC513.04	SPAC513.04	sequence orphan	6.3595	0.223587	0.324298	0.717558	0.311594	0.755349	0.956358
SPAC17A5.09c	SPAC17A5.09c	protein phosphatase regulatory subunit Glc9 (predicted)	596.178	0.223418	0.231482	0.155887	1.4332	0.1518	0.599176
SPNCRNA.1392	SPNCRNA.1392	SPNCRNA.1392	52.5398	0.223346	0.227438	0.270002	0.827202	0.408122	0.831176
SPAC30C2.07	SPAC30C2.07	sequence orphan	1816.55	0.223258	0.226119	0.139682	1.59833	0.10997	0.530284
SPAC22E12.07	rna1	Ran GAP Rna1	1082.17	0.223241	0.221509	0.170378	1.31027	0.190104	0.654985
SPBC1347.07	rex2	RNA exonuclease (predicted)	480.609	0.223102	0.226598	0.178466	1.25011	0.211261	0.675499
SPAC4C5.02c	ryh1	GTPase Ryh1	1047.11	0.223008	0.226421	0.133851	1.66608	0.0956969	0.495208
SPNCRNA.539	SPNCRNA.539	SPNCRNA.539	111.619	0.222766	0.233716	0.249816	0.89172	0.372543	0.810431
SPAC16E8.18c	tam5	sequence orphan	411.898	0.222299	0.22449	0.136642	1.62687	0.103764	0.514983
SPBC1289.06c	ppr8	mitochondrial PPR repeat protein Ppr8	1905.52	0.222291	0.233839	0.216747	1.02558	0.305089	0.760588
SPCC1840.02c	bgs4	1,3-beta-glucan synthase subunit Bgs4	9243.65	0.222232	0.224527	0.183557	1.2107	0.22601	0.68953
SPAC7D4.09c	SPAC7D4.09c	3-oxo-5-alpha-steroid 4-dehydrogenase (predicted)	351.716	0.222177	0.223211	0.151357	1.4679	0.142131	0.584374
SPCC663.01c	ekc1	protein phosphatase regulatory subunit Ekc1 (predicted)	3448.13	0.221732	0.223917	0.0981961	2.25805	0.0239427	0.25219
SPAC1687.09	SPAC1687.09	ENTH/VHS domain protein (predicted)	1400.18	0.221629	0.231149	0.206386	1.07386	0.282887	0.744861
SPAC29A4.14c	SPAC29A4.14c	peroxin-3 peroxisome import protein (predicted)	656.052	0.221312	0.222815	0.171868	1.28768	0.197856	0.659061
SPAC13G7.10	teb1	Myb family telomere binding protein (predicted)	400.913	0.221189	0.230552	0.184475	1.19902	0.230519	0.693047
SPAC6B12.07c	SPAC6B12.07c	ubiquitin-protein ligase E3 (predicted)	8891.15	0.220958	0.244023	0.23995	0.92085	0.357129	0.800207
SPBC725.17c	rrn11	RNA polymerase I transcription factor subunit Rrn11 (predicted)	292.591	0.22094	0.222047	0.179294	1.23228	0.217846	0.680862
SPCC550.04c	gpi2	pig-C (predicted)	579.869	0.220835	0.222753	0.138933	1.58951	0.111945	0.533683
SPAPB1A11.04c	mca1	transcription factor, zf-fungal binuclear cluster type (predicted)	1153.05	0.220719	0.227658	0.219831	1.00404	0.31536	0.770295
SPCC1840.12	opt3	OPT oligopeptide transporter family protein (predicted)	160.688	0.220695	0.240717	0.341486	0.646278	0.518099	0.889264
SPBC29A10.11c	vps902	guanyl-nucleotide exchange factor Vps902 (predicted)	1194.53	0.220541	0.221439	0.0956924	2.30469	0.021184	0.240538
SPBC651.07	SPBC651.07	sequence orphan	2756.81	0.220476	0.22379	0.150167	1.46821	0.142048	0.584374
SPMTR.02	matPi	P-specific polypeptide Pi	0.728322	0.220412	2.63827	0.37568	0.5867	0.557405	NA
SPAC4F10.03c	SPAC4F10.03c	tRNA 2'-O-ribose methyltransferase (predicted)	1035	0.220343	0.221501	0.138012	1.59654	0.110367	0.530492
SPBC1703.12	ubp9	ubiquitin C-terminal hydrolase Ubp9	1613.47	0.219844	0.22683	0.171783	1.27977	0.200625	0.65978
SPNCRNA.1568	SPNCRNA.1568	SPNCRNA.1568	554.734	0.219743	0.224301	0.130327	1.68608	0.0917798	0.487079
SPNCRNA.1136	SPNCRNA.1136	SPNCRNA.1136	66.0165	0.219628	0.264557	0.38088	0.576633	0.564187	0.907098
SPAC25G10.01	SPAC25G10.01	RNA-binding protein	1239.69	0.219556	0.222981	0.144433	1.52013	0.128479	0.563698
SPBC4C3.12	SPBC4C3.13	forkhead transcription factor Sep1	2045.29	0.219455	0.226191	0.165997	1.32204	0.186153	0.649415
SPBC11G11.04	trs20	TRAPP complex subunit Trs20 (predicted)	492.58	0.219385	0.223192	0.143991	1.5236	0.127608	0.563217
SPCC70.02c	SPCC70.02c	mitochondrial ATPase inhibitor (predicted)	2349.89	0.219159	0.242294	0.215832	1.01541	0.309909	0.763918
SPAC17A2.07c	SPAC17A2.07c	sequence orphan	72.05	0.219156	0.233091	0.289471	0.757092	0.448995	0.854031
SPBC14C8.05c	meu17	glucan-alpha-1,4-glucosidase	61.0699	0.219108	0.277343	0.459875	0.476451	0.633753	0.931371
SPBC543.04	SPBC543.04	Npr2/3 complex subunit Npr3 (predicted)	708.303	0.219051	0.221743	0.138191	1.58513	0.112937	0.535933
SPNCRNA.1410	SPNCRNA.1410	SPNCRNA.1410	47.3128	0.219012	0.243034	0.344855	0.635085	0.525373	0.892483
SPCC4B3.17	cbp3	ubiquinol cytochrome-c reductase assembly protein Cbp3 (predicted)	706.68	0.218737	0.223633	0.13665	1.60072	0.10944	0.528867
SPBC21B10.10	rps402	40S ribosomal protein S4 (predicted)	23877.6	0.218499	0.218093	0.24424	0.894609	0.370996	0.810386
SPAC13G6.11c	erg12	mevalonate kinase Erg12 (predicted)	934.38	0.218426	0.219711	0.157807	1.38414	0.166316	0.628048
SPBC17G9.04c	nup85	nucleoporin Nup85	850.412	0.218158	0.220711	0.165175	1.32076	0.18658	0.649415
SPNCRNA.1572	SPNCRNA.1572	SPNCRNA.1572	157.592	0.218064	0.227357	0.242934	0.897627	0.369385	0.809644
SPBC1105.11c	hht3	histone H3 h3.3	21787.8	0.218035	0.229164	0.203392	1.07199	0.283723	0.745286
SPAC17A2.05	osm1	fumerate reductase (predicted)	2080.82	0.218009	0.22207	0.168586	1.29316	0.195956	0.658937
SPBC2D10.08c	SPBC2D10.08c	mitochondrial ribosomal protein subunit Yml6 (predicted)	712.633	0.217911	0.219294	0.0923868	2.35868	0.0183401	0.218198
SPAC12G12.12	SPAC12G12.12	NST UDP-galactose transporter (predicted)	2737.87	0.217774	0.226145	0.169137	1.28756	0.197898	0.659061
SPBC26H8.03	cho2	phosphatidylethanolamine N-methyltransferase Cho2	2983.2	0.217556	0.216846	0.158585	1.37186	0.170107	0.632904
SPCC4G3.15c	not2	CCR4-Not complex subunit Not2 (predicted)	630.824	0.217543	0.217682	0.158681	1.37095	0.170392	0.633154
SPCC338.05c	mms2	ubiquitin conjugating enzyme Mms2	1058.86	0.217246	0.223716	0.204743	1.06107	0.288659	0.747445
SPAC24B11.11c	sid2	NDR kinase Sid2	1265.14	0.217136	0.220883	0.182935	1.18696	0.235244	0.697305
SPCC4B3.01	tum1	thiosulfate sulfurtransferase, involved in tRNA wobble position thiolation Tum1 (predicted)	2259.1	0.217041	0.238294	0.223344	0.97178	0.33116	0.783424
SPBC3B8.01c	arh1	NADPH-adrenodoxin reductase Arh1	699.059	0.217006	0.215486	0.204374	1.0618	0.288324	0.747154
SPAC186.03	SPAC186.03	L-asparaginase (predicted)	333.804	0.216655	0.235689	0.281763	0.768925	0.441938	0.848046
SPNCRNA.1494	SPNCRNA.1494	SPNCRNA.1494	171.619	0.216646	0.214204	0.240573	0.90054	0.367833	0.808031
SPNCRNA.948	SPNCRNA.948	SPNCRNA.948	67.2258	0.216623	0.217317	0.277645	0.780218	0.435263	0.845801
SPNCRNA.842	SPNCRNA.842	SPNCRNA.842	139.195	0.216589	0.24653	0.360672	0.600514	0.548164	0.899989
SPNCRNA.1264	SPNCRNA.1264	SPNCRNA.1264	291.615	0.21651	0.204027	0.367784	0.588688	0.55607	0.903952
SPAC4F8.13c	rng2	IQGAP	1143.47	0.216467	0.218236	0.143004	1.51371	0.1301	0.56432
SPBP8B7.05c	SPBP8B7.05c	carbonic anhydrase (predicted)	5194.39	0.216429	0.221798	0.226976	0.95353	0.340322	0.788298
SPAC4F8.06	SPAC4F8.06	mitochondrial ribosomal protein subunit S12 (predicted)	395.817	0.216214	0.222696	0.198872	1.08721	0.276946	0.739513
SPNCRNA.972	SPNCRNA.972	SPNCRNA.972	255.96	0.215926	0.219503	0.212326	1.01696	0.309174	0.763788
SPBC4C3.09	SPBC4C3.09	acetylglucosaminyltransferase (predicted)	2056.61	0.215913	0.217556	0.120362	1.79386	0.0728347	0.437315
SPAC4G8.13c	prz1	calcineurin responsive transcription factor Prz1	2129.17	0.215886	0.222767	0.197883	1.09098	0.275282	0.739513
SPNCRNA.1689	SPNCRNA.1689	SPNCRNA.1689	134.857	0.215685	0.229328	0.254713	0.846776	0.39712	0.822632
SPBC1198.09	ubc16	ubiquitin conjugating enzyme Ubc16 (predicted)	1276.19	0.215594	0.219151	0.137223	1.57112	0.116155	0.540915
SPBC29B5.03c	rpl26	60S ribosomal protein L26 (predicted)	26260.1	0.215369	0.214621	0.250906	0.858363	0.390692	0.820044
SPBC20F10.10	psl1	cyclin pho85 family (predicted)	272.353	0.215293	0.236649	0.282815	0.76125	0.446508	0.852678
SPAC1296.04	mug65	spore wall assembly protein (predicted)	788.833	0.215246	0.217954	0.141689	1.51915	0.128726	0.563698
SPBC18H10.14	rps1601	40S ribosomal protein S16 (predicted)	33312.4	0.215233	0.2158	0.255726	0.841656	0.399981	0.824999
SPBC1539.04	tts1	tetra spanning protein 1, Tts1	8080	0.215024	0.226406	0.192195	1.11878	0.263234	0.730277
SPBC887.09c	sog2	leucine-rich repeat protein Lrp1	618.389	0.214651	0.219774	0.188495	1.13876	0.254802	0.721169
SPNCRNA.552	SPNCRNA.552	SPNCRNA.552	266.957	0.214307	0.210958	0.222786	0.961941	0.336079	0.78633
SPBC17D11.01	nep1	NEDD8 protease Nep1	1620.73	0.214128	0.220662	0.16489	1.29861	0.194076	0.658383
SPBC8D2.02c	vps68	vacuolar sorting protein Vps68 (predicted)	3832.7	0.213973	0.217751	0.134392	1.59215	0.111351	0.53236
SPCC553.06	swp1	oligosaccharyltransferase delta subunit Swp1 (predicted)	6494.64	0.213896	0.216719	0.13937	1.53473	0.124851	0.56149
SPSNORNA.45	SPSNORNA.45	SPSNORNA.45	67.4687	0.213825	0.2192	0.408745	0.523125	0.600887	0.919455
SPAC4F10.10c	mnn9	mannosyltransferase complex subunit, Anp family Mnn9 (predicted)	5523.67	0.213815	0.215054	0.100679	2.12374	0.0336923	0.301408
SPNCRNA.1496	SPNCRNA.1496	SPNCRNA.1496	259.174	0.213807	0.275556	0.47698	0.448252	0.653972	0.936221
SPBC215.01	SPBC215.01	GTPase activating protein (predicted)	1838.89	0.213776	0.215808	0.126849	1.68527	0.0919357	0.487375
SPBC25H2.02	trs1	cytoplasmic threonine-tRNA ligase Trs1 (predicted)	6861.73	0.213453	0.213966	0.137887	1.54803	0.121616	0.552367
SPAC644.18c	bet3	TRAPP complex subunit Bet3 (predicted)	1786.39	0.213133	0.214856	0.103076	2.06772	0.0386664	0.320093
SPAC30D11.11	SPAC30D11.11	Haemolysin-III family protein (predicted)	1649.86	0.212966	0.223512	0.212867	1.00047	0.317085	0.771702
SPAC13G7.09c	SPAC13G7.09c	conserved fungal protein	359.89	0.21294	0.21587	0.16074	1.32475	0.185255	0.648586
SPNCRNA.891	SPNCRNA.891	SPNCRNA.891	50.2265	0.212834	0.257755	0.342133	0.622079	0.53389	0.895719
SPAC13D6.02c	byr3	zinc finger protein Byr3	8374.59	0.212707	0.212913	0.193103	1.10152	0.270669	0.736762
SPBC409.13	SPBC409.13	6,7-dimethyl-8-ribityllumazine synthase (predicted)	2122.45	0.212703	0.211633	0.197663	1.07609	0.281886	0.743628
SPCC330.07c	SPCC330.07c	membrane transporter (predicted)	501.41	0.212616	0.204141	0.1703	1.24848	0.211856	0.676209
SPNCRNA.324	SPNCRNA.324	SPNCRNA.324	5.44864	0.212596	0.434734	0.681066	0.312152	0.754925	0.956358
SPBC543.09	yta12	mitochondrial m-AAA protease Yta12 (predicted)	2012.15	0.212102	0.217992	0.181278	1.17004	0.241986	0.702221
SPCC1919.08c	mrpl33	mitochondrial ribosomal protein subunit YmL33 (predicted)	458.601	0.212013	0.213409	0.129213	1.64081	0.100837	0.506597
SPBC3H7.04	SPBC3H7.04	supeoxide dismutase mitochondrial ribosomal protein subunit (predicted)	2394.19	0.211598	0.213724	0.106866	1.98004	0.0476989	0.359026
SPBC3F6.02c	SPBC3F6.02c	3 beta-hydroxysteroid dehydrogenase/delta 5-->4-isomerase (predicted)	6273.37	0.211512	0.216141	0.160155	1.32067	0.186612	0.649415
SPAC1834.04	hht1	histone H3 h3.1	13378.6	0.211415	0.221439	0.327015	0.646499	0.517956	0.889264
SPAC14C4.07	SPAC14C4.07	membrane transporter (predicted)	3148.88	0.211386	0.223482	0.182271	1.15974	0.246156	0.707107
SPBC15D4.15	pho2	4-nitrophenylphosphatase	2014.44	0.211336	0.210253	0.256681	0.823341	0.410314	0.832267
SPAC1805.08	dlc1	dynein light chain Dlc1	2147.8	0.21121	0.212907	0.110645	1.9089	0.0562748	0.38404
SPCC1753.02c	git3	G-protein coupled receptor Git3	2094.98	0.211073	0.218771	0.164965	1.2795	0.200721	0.65978
SPAC22F3.05c	alp41	ADP-ribosylation factor Alp41	813.469	0.21107	0.219495	0.23243	0.908103	0.363824	0.805542
SPAC5D6.13	SPAC5D6.13	Golgi phosphoprotein 3 family (predicted)	3058.27	0.211046	0.212162	0.131618	1.60347	0.108831	0.527236
SPBC31E1.02c	pmr1	P-type ATPase, calcium transporting Pmr1	2018.95	0.210986	0.213816	0.171241	1.2321	0.217912	0.680862
SPAC17A2.03c	vma6	V-type ATPase V0 subunit d (predicted)	3042.91	0.210868	0.212932	0.150072	1.40511	0.159989	0.615242
SPBC17G9.09	tif213	translation initiation factor eIF2 gamma subunit (predicted)	4414.81	0.210753	0.210011	0.179827	1.17198	0.241207	0.701902
SPAC57A7.09	SPAC57A7.09	human RNF family homolog	1755.29	0.210715	0.219692	0.154303	1.36559	0.172066	0.635108
SPBC646.14c	orc5	origin recognition complex subunit Orc5	685.848	0.210715	0.211996	0.172235	1.22341	0.221174	0.685974
SPAC57A7.07c	SPAC57A7.07c	homocysteine methyltransferase (predicted)	537.98	0.210196	0.21322	0.155433	1.35233	0.176271	0.638756
SPBC839.08c	its8	pig-N (predicted)	2515.46	0.210187	0.212008	0.148965	1.41098	0.158251	0.612535
SPAC26A3.16	dph1	UBA domain protein Dph1	2300.23	0.210131	0.214733	0.157279	1.33604	0.181536	0.643449
SPAC1687.19c	SPAC1687.19c	queuine tRNA-ribosyltransferase (predicted)	1061.45	0.210014	0.210238	0.243543	0.862328	0.388507	0.819219
SPCC306.05c	ins1	INSIG domain protein	791.151	0.209772	0.212688	0.13623	1.53984	0.123599	0.558135
SPNCRNA.1533	SPNCRNA.1533	SPNCRNA.1533	382.432	0.209744	0.2168	0.232909	0.900539	0.367833	0.808031
SPBC354.07c	SPBC354.07c	oxysterol binding protein (predicted)	3455.96	0.209674	0.211907	0.157368	1.33238	0.182735	0.645479
SPBC530.07c	SPBC530.07c	TENA/THI family protein	703.906	0.209551	0.212217	0.249572	0.839643	0.401109	0.826047
SPAC26A3.10	cnt6	centaurin ADOP ribosylation factor GTPase activating protein family (predicted)	1931.37	0.20952	0.211462	0.132683	1.5791	0.114314	0.539998
SPAC6G9.14	SPAC6G9.14	RNA-binding protein (predicted)	2014.71	0.209461	0.215196	0.161275	1.29879	0.194017	0.658383
SPAC4G8.12c	SPAC4G8.12c	alpha-1,2-mannosyltransferase (predicted)	681.134	0.209405	0.210574	0.1366	1.53298	0.12528	0.561798
SPBC887.07	mrpl38	mitochondrial ribosomal protein subunit L38 (predicted)	553.427	0.209376	0.217676	0.231742	0.903486	0.366268	0.807809
SPAC1783.08c	rpl1502	60S ribosomal protein L15b (predicted)	20950.8	0.209358	0.208666	0.244832	0.855107	0.392492	0.820219
SPCC594.05c	spf1	Set1C PHD Finger protein Spf1	155.73	0.209208	0.213816	0.238601	0.876811	0.380589	0.81583
SPBC29A10.16c	SPBC29A10.16c	cytochrome b5 (predicted)	1012	0.208931	0.208203	0.194389	1.07481	0.282459	0.744383
SPAC17G8.13c	mst2	histone acetyltransferase Mst2	886.248	0.208904	0.222402	0.213654	0.977767	0.32819	0.780641
SPCC1281.01	ags1	alpha-1,4-glucan synthase Ags1	5707.4	0.208801	0.209202	0.177063	1.17924	0.238301	0.698892
SPBC11G11.01	fis1	mitochondrial fission protein Fis1 (predicted)	2296.85	0.208368	0.213571	0.126186	1.65128	0.0986811	0.502374
SPBC4C3.07	SPBC4C3.07	translation initiation factor eIF3f	9286.04	0.208166	0.208646	0.14353	1.45033	0.146966	0.591669
SPBC32H8.03	bem46	esterase/lipase (predicted)	3451.99	0.208058	0.205985	0.185412	1.12214	0.261803	0.728574
SPBC16C6.13c	sec27	coatomer beta' subunit (predicted)	4132.35	0.207953	0.209759	0.113641	1.82992	0.0672624	0.420357
SPNCRNA.1139	SPNCRNA.1139	SPNCRNA.1139	160.56	0.207934	0.193993	0.244467	0.85056	0.395014	0.822166
SPAP8A3.09c	paa1	protein phosphatase regulatory subunit Paa1	2723.44	0.207891	0.212307	0.193098	1.07661	0.281656	0.743628
SPBP4H10.07	SPBP4H10.07	ubiquitin-protein ligase E3 (predicted)	672.411	0.207841	0.21329	0.163349	1.27237	0.20324	0.663189
SPCC663.09c	SPCC663.09c	short chain dehydrogenase (predicted)	1196.01	0.207767	0.206504	0.160075	1.29794	0.194309	0.658383
SPAC25B8.09	SPAC25B8.09	trans-aconitate 3-methyltransferase (predicted)	368.085	0.207619	0.216265	0.217581	0.954215	0.339975	0.788123
SPAC19G12.06c	hta2	histone H2A beta	18729.7	0.20756	0.212728	0.183656	1.13016	0.25841	0.725217
SPNCRNA.1660	SPNCRNA.1660	SPNCRNA.1660	174.949	0.207425	0.223394	0.435164	0.47666	0.633604	0.931355
SPAC15E1.05c	ect1	ethanolamine-phosphate cytidylyltransferase (predicted)	653.433	0.207246	0.209367	0.158943	1.3039	0.192267	0.65716
SPAC30.04c	abc4	glutathione S-conjugate-exporting ATPase Abc4	3015.14	0.2065	0.208212	0.17423	1.18522	0.235931	0.697305
SPNCRNA.762	SPNCRNA.762	SPNCRNA.762	441.032	0.20632	0.207073	0.180327	1.14414	0.252565	0.718398
SPBC11B10.02c	his3	histidinol-phosphate aminotransferase imidazole acetol phosphate transaminase His3	3292.95	0.206319	0.206358	0.212209	0.972243	0.33093	0.783396
SPAC167.07c	SPAC57A7.03c	ubiquitin-protein ligase E3 (predicted)	918.747	0.205955	0.209215	0.140869	1.46203	0.143732	0.587228
SPNCRNA.1113	SPNCRNA.1113	SPNCRNA.1113	457.951	0.205643	0.417243	0.485332	0.423716	0.671773	0.939504
SPAC4G9.09c	arg11	N-acetyl-gamma-glutamyl-phosphate reductase/acetylglutamate kinase	6437.44	0.205567	0.207846	0.165657	1.24092	0.214636	0.67768
SPCC11E10.05c	ynd1	nucleoside diphosphatase Ynd1	700.399	0.205341	0.207147	0.121744	1.68667	0.091667	0.487079
SPNCRNA.163	SPNCRNA.163	SPNCRNA.163	3.28355	0.205084	0.309586	0.710017	0.288843	0.772701	0.962699
SPAC12B10.14c	tea5	pseudokinase Tea5	824.717	0.205029	0.208289	0.172539	1.18831	0.234712	0.697305
SPAC144.11	rps1102	40S ribosomal protein S11 (predicted)	10176.9	0.204866	0.206661	0.250592	0.817525	0.413629	0.834708
SPAC637.07	moe1	translation initiation factor eIF3d Moe1	12318.6	0.204761	0.207068	0.199644	1.02563	0.305066	0.760588
SPAC644.16	SPAC644.16	RNA-binding protein (predicted)	1027.73	0.204757	0.205839	0.119118	1.71895	0.0856243	0.473283
SPAC4F10.15c	wsp1	WASp homolog	983.517	0.204652	0.208835	0.159401	1.28388	0.199185	0.659061
SPNCRNA.244	SPNCRNA.244	SPNCRNA.244	35.7417	0.20449	0.311042	0.535437	0.381913	0.702526	0.947882
SPCC1259.10	pgp1	mitochondrial metallopeptidase predicted to be involved in tRNA threonylcarbamoyladenosine modification Pgp1	459.614	0.204351	0.205686	0.172855	1.18221	0.237124	0.698193
SPAC15A10.09c	pun1	SUR7 family protein Pun1 (predicted)	1534.84	0.204181	0.208146	0.188204	1.08489	0.277969	0.739711
SPAC29A4.08c	prp19	ubiquitin-protein ligase E4	2551.89	0.204168	0.205516	0.11094	1.84035	0.0657174	0.416875
SPNCRNA.1666	SPNCRNA.1666	SPNCRNA.1666	45.6455	0.204161	0.211434	0.403274	0.506259	0.612675	0.922194
SPBC11C11.07	rpl1801	60S ribosomal protein L18	38767.5	0.204139	0.202812	0.273841	0.745465	0.455991	0.858737
SPAC1071.05	SPAC1071.05	S-adenosylmethionine-dependent methyltransferase (predicted)	1848.16	0.20407	0.204701	0.128318	1.59034	0.111757	0.53346
SPBC1604.21c	ptr3	ubiquitin activating enzyme E1	5655.22	0.203652	0.213713	0.179318	1.1357	0.256083	0.722361
SPAC24C9.14	otu1	ubiquitin-specific cysteine protease, OTU family, Otu1	2584.61	0.203498	0.216352	0.184556	1.10263	0.270186	0.736719
SPBC3D6.16	SPBC3D6.16	dubious	64.7883	0.203471	0.523853	0.626265	0.324896	0.74526	0.954634
SPBC577.06c	stt4	1-phosphatidylinositol 4-kinase Stt4 (predicted)	1514.46	0.203439	0.204556	0.131416	1.54805	0.12161	0.552367
SPBC31F10.10c	SPBC31F10.10c	zf-MYND type zinc finger protein	2051.48	0.203302	0.212266	0.197655	1.02857	0.303682	0.759997
SPNCRNA.462	SPNCRNA.462	SPNCRNA.462	21.2712	0.20314	0.216878	0.417282	0.486818	0.626388	0.928053
SPBP8B7.25	cyp4	cyclophilin family peptidyl-prolyl cis-trans isomerase Cyp4 (predicted)	13598.9	0.203049	0.206582	0.144838	1.4019	0.160945	0.617861
SPCC622.04	SPCC622.04	dubious	263.076	0.202961	0.215253	0.209827	0.967276	0.333406	0.78477
SPCC1840.04	pca1	metacaspase Pca1	549.049	0.202309	0.210009	0.21074	0.959996	0.337057	0.786428
SPCC24B10.20	SPCC24B10.20	short chain dehydrogenase (predicted)	87.6887	0.202223	0.209358	0.259571	0.779065	0.435942	0.845801
SPAC869.02c	SPAC869.02c	nitric oxide dioxygenase (predicted)	1154.45	0.202166	0.186569	0.369329	0.547387	0.584113	0.913759
SPAC4A8.15c	cdc3	profilin	10413.1	0.201943	0.204194	0.166173	1.21526	0.224266	0.687475
SPNCRNA.1263	SPNCRNA.1263	SPNCRNA.1263	379.267	0.201809	0.209548	0.277014	0.728514	0.466299	0.865341
SPAP7G5.05	rpl1002	60S ribosomal protein L10	39865.1	0.201738	0.202858	0.184806	1.09162	0.275	0.739513
SPNCRNA.488	SPNCRNA.488	SPNCRNA.488	20.9381	0.201634	0.135887	0.522554	0.385863	0.699598	0.947539
SPAC19G12.11	coq9	ubiquinone biosynthesis protein Coq9 (predicted)	3262.81	0.201137	0.205791	0.166885	1.20525	0.228107	0.690994
SPAC6F6.04c	SPAC6F6.04c	membrane transporter (predicted)	311.972	0.201108	0.203178	0.150166	1.33924	0.180491	0.642958
SPCC16C4.03	pin1	peptidyl-prolyl cis-trans isomerase Pin1	1662.62	0.200826	0.214284	0.202571	0.991384	0.321498	0.775518
SPAC15E1.04	hal3	thymidylate synthase/ flavoprotein fusion protein (predicted)	1950.79	0.200787	0.205646	0.150505	1.33409	0.182175	0.644517
SPAC19A8.04	erg5	C-22 sterol desaturase Erg5	18756.4	0.200662	0.202899	0.145523	1.3789	0.167926	0.62991
SPBC11C11.02	imp2	contractile ring protein Imp2	575.587	0.200653	0.201807	0.195334	1.02723	0.304313	0.760377
SPAC22G7.01c	fra1	iron responsive transcriptional regulator, peptidase family (predicted)	2162.16	0.200545	0.202953	0.124939	1.60515	0.108461	0.526028
SPCC576.09	rps20	40S ribosomal protein S20 (predicted)	35684.1	0.200387	0.203566	0.161258	1.24265	0.213998	0.677064
SPBC1604.13c	mrpl32	mitochondrial ribosomal protein subunit L32 (predicted)	1611.23	0.20026	0.20172	0.111813	1.79103	0.0732879	0.439075
SPCC320.14	SPCC320.14	threo-3-hydroxyaspartate ammonia-lyase (predicted)	562.524	0.200096	0.206542	0.169664	1.17937	0.238252	0.698892
SPCC5E4.05c	SPCC5E4.05c	mitochondrial serine hydrolase (predicted)	1653.11	0.200088	0.202166	0.160662	1.2454	0.212985	0.676995
SPNCRNA.1648	SPNCRNA.1648	SPNCRNA.1648	1030.74	0.199894	0.20627	0.284009	0.703832	0.481538	0.869892
SPCC290.04	ams2	cell cycle regulated GATA-type transcription factor Ams2	719.481	0.199842	0.197225	0.249405	0.801274	0.422973	0.839651
SPBC530.03c	bag102	BAG family molecular chaperone regulator Bag102 (predicted)	1579.8	0.199397	0.200299	0.116101	1.71745	0.0858978	0.473283
SPAC6G9.11	syb1	SNAP receptor, synaptobrevin family	6955.06	0.199075	0.201892	0.130873	1.52113	0.128227	0.563698
SPNCRNA.282	SPNCRNA.282	SPNCRNA.282	6.63332	0.198476	0.469852	0.750899	0.264318	0.791535	0.968203
SPBC16H5.07c	ppa2	serine/threonine protein phosphatase Ppa2	3168.61	0.198316	0.201035	0.104372	1.90009	0.0574217	0.388543
SPNCRNA.1594	SPNCRNA.1594	SPNCRNA.1594	7906	0.197985	0.301617	0.407692	0.485625	0.627233	0.928215
SPCC1902.01	gaf1	transcription factor Gaf1	2462.87	0.197961	0.201384	0.151187	1.30938	0.190405	0.655689
SPBC23G7.06c	SPBC23G7.06c	conserved eukaryotic protein	774.924	0.197487	0.208468	0.210359	0.938809	0.347829	0.795545
SPBC27B12.03c	erg32	C-5 sterol desaturase Erg32	2495.2	0.197437	0.205301	0.213704	0.923884	0.355547	0.798696
SPNCRNA.1015	SPNCRNA.1015	SPNCRNA.1015	2041.51	0.197203	0.212528	0.317766	0.620591	0.534869	0.895736
SPBC1105.10	rav1	RAVE complex subunit Rav1	855.416	0.197165	0.208068	0.213642	0.922876	0.356072	0.799121
SPBC365.07c	SPBC365.07c	TATA element modulatory factor homolog (predicted)	284.35	0.197037	0.194071	0.285101	0.691112	0.489495	0.873278
SPAC9E9.07c	ypt2	GTPase Ypt2	4611.65	0.196958	0.201366	0.153595	1.28232	0.19973	0.659061
SPNCRNA.1520	SPNCRNA.1520	SPNCRNA.1520	278.356	0.196791	0.234829	0.337227	0.583556	0.559519	0.904542
SPBC20F10.01	gar1	snoRNP pseudouridylase box H/ACA snoRNP complex protein Gar1	5792.41	0.196624	0.189748	0.190144	1.03408	0.301098	0.758328
SPBC32H8.13c	mok12	alpha-1,3-glucan synthase Mok12	569.071	0.196534	0.202261	0.188211	1.04422	0.296382	0.753795
SPCC663.02	wtf14	wtf element Wtf14	1725.31	0.196513	0.201469	0.176586	1.11284	0.265775	0.732789
SPNCRNA.1418	SPNCRNA.1418	SPNCRNA.1418	116.748	0.196335	0.222619	0.411274	0.477383	0.633089	0.93132
SPBC1778.05c	SPBC1778.05c	human LAMTOR2 ortholog	1778.39	0.196328	0.202423	0.205056	0.957438	0.338346	0.788018
SPAC630.08c	erg25	C-4 methylsterol oxidase (predicted)	14840.6	0.196087	0.196403	0.138237	1.41848	0.156049	0.60739
SPBC30B4.07c	tfb4	transcription factor TFIIH complex subunit Tfb4	773.086	0.195709	0.197661	0.143483	1.36399	0.172571	0.635108
SPAC1F12.06c	SPAC1F12.06c	DNA repair endonuclease (predicted)	432.308	0.195224	0.198133	0.209851	0.930295	0.352218	0.797712
SPNCRNA.980	SPNCRNA.980	SPNCRNA.980	313.452	0.195063	0.228436	0.325035	0.600128	0.548421	0.899989
SPAC4G9.03	adk1	adenylate kinase Adk1	5762.79	0.194935	0.191318	0.147329	1.32313	0.185793	0.649116
SPCP1E11.02	ppk38	Ark1/Prk1 family protein kinase Ppk38	483.063	0.194741	0.19971	0.192672	1.01074	0.312141	0.766331
SPCC1235.16	vma21	vacuolar H+-ATPase assembly protein Vma21 (predicted)	583.578	0.194655	0.19722	0.159757	1.21845	0.223053	0.686258
SPCC4G3.06c	mrpl4	mitochondrial ribosomal protein subunit L4 (predicted)	403.752	0.194586	0.195203	0.134464	1.44712	0.147864	0.592692
SPAC926.04c	hsp90	Hsp90 chaperone	40733.7	0.19451	0.182981	0.217845	0.892884	0.371919	0.810386
SPAC6F6.02c	pof5	F-box protein Pof5	573.691	0.194091	0.198514	0.202278	0.959526	0.337294	0.786552
SPCC1235.02	bio2	biotin synthase	2040.76	0.194044	0.196705	0.191701	1.01222	0.311434	0.765712
SPCC794.11c	SPCC794.11c	ENTH/VHS domain protein Ent3 (predicted)	1927.45	0.193971	0.199911	0.175353	1.10618	0.268649	0.735881
SPAP14E8.02	tos4	FHA domain protein Tos4 (predicted)	1230.98	0.193961	0.17597	0.280469	0.69156	0.489214	0.873278
SPBC947.08c	hip4	histone promoter control protein Hip4	311.035	0.193504	0.198201	0.149043	1.29831	0.194179	0.658383
SPAC24H6.01c	SPAC24H6.01c	membrane bound O-acyltransferase, MBOAT (predicted)	1206.01	0.193371	0.196078	0.150672	1.28339	0.199356	0.659061
SPSNORNA.15	SPSNORNA.15	SPSNORNA.15	26.8025	0.193215	0.214003	0.424241	0.455437	0.648795	0.936147
SPCC74.03c	ssp2	serine/threonine protein kinase Ssp2	2400.71	0.193102	0.198953	0.145724	1.32512	0.185131	0.648491
SPBC215.09c	erg10	acetyl-CoA C-acetyltransferase Erg10 (predicted)	5815.81	0.193004	0.192217	0.150517	1.28228	0.199746	0.659061
SPAC890.07c	rmt1	type I protein arginine N-methyltransferase Rmt1	2340.13	0.192957	0.194002	0.201784	0.956259	0.338941	0.788123
SPBC530.04	mod5	Tea1 anchoring protein Mod5	1371.22	0.192821	0.195542	0.157806	1.22188	0.221752	0.685995
SPBC12C2.07c	SPBC12C2.07c	spermidine synthase (predicted)	13254.1	0.192762	0.189051	0.160772	1.19898	0.230534	0.693047
SPCC11E10.06c	elp4	elongator complex subunit Elp4 (predicted)	779.908	0.192679	0.199906	0.172875	1.11456	0.265039	0.73221
SPCC736.04c	gma12	alpha-1,2-galactosyltransferase Gma12	3523.17	0.192637	0.194708	0.142287	1.35386	0.175781	0.638756
SPAC869.11	cat1	cationic amino acid transporter Cat1	2136.68	0.192506	0.195889	0.168352	1.14348	0.25284	0.718643
SPAC328.10c	rps502	40S ribosomal protein S5 (predicted)	40528.9	0.192488	0.194936	0.175436	1.0972	0.272556	0.738629
SPAC11E3.12	SPAC11E3.12	conserved eukaryotic protein, thioredoxin family	919.316	0.192249	0.204831	0.270108	0.711748	0.476621	0.867555
SPBC839.02	SPBC839.02	arrestin Aly1 related, implicated in endocytosis	2545.7	0.192241	0.200888	0.199834	0.962006	0.336046	0.78633
SPCC16C4.18c	taf6	histone H4-like TAF Taf6, SAGA complex subunit	1722.99	0.192184	0.194354	0.126923	1.51418	0.129981	0.56432
SPCC777.13	vps35	retromer complex subunit Vps35	953.435	0.191948	0.195838	0.141189	1.35951	0.173986	0.637265
SPBC29A10.09c	SPBC29A10.09c	CAF1 family ribonuclease (predicted)	3789.88	0.19178	0.202102	0.282331	0.679274	0.496964	0.875885
SPAC1687.02	SPAC1687.02	CAAX prenyl protease (predicted)	905.907	0.191724	0.193479	0.187823	1.02077	0.307364	0.761838
SPBC354.11c	SPBC354.11c	dubious	155.624	0.191578	0.23333	0.324261	0.590814	0.554645	0.903518
SPAC15A10.13	ppk3	protein kinase domain and HEAT repeat protein Ppk3	599.203	0.191358	0.191163	0.123268	1.55238	0.120572	0.550227
SPBC418.02	SPBC418.02	NatA N-acetyltransferase complex subunit (predicted)	251.903	0.191276	0.186111	0.243376	0.785928	0.43191	0.845539
SPBC3H7.15	hhp1	serine/threonine protein kinase Hhp1	9101.5	0.191245	0.193256	0.118191	1.61811	0.10564	0.520227
SPBC1198.11c	reb1	RNA polymerase I transcription termination factor Reb1	501.385	0.191239	0.197179	0.222531	0.859383	0.390129	0.820018
SPBC25H2.12c	cct7	chaperonin-containing T-complex eta subunit Cct7	3695.36	0.191098	0.191902	0.117506	1.62628	0.10389	0.515004
SPAC521.04c	SPAC521.04c	calcium permease (predicted)	1056.88	0.191041	0.194415	0.15276	1.2506	0.211081	0.675339
SPAC589.12	SPAC589.12	glycosylceramide biosynthesis protein (predicted)	2503.96	0.190967	0.193119	0.173603	1.10002	0.271323	0.736762
SPAC26F1.13c	lrs1	cytoplasmic leucine-tRNA ligase Lrs1 (predicted)	5366.54	0.190809	0.193623	0.173407	1.10035	0.271178	0.736762
SPBC28F2.06c	mdm12	Mdm10/Mdm12/Mmm1 complex subunit Mdm12	175.909	0.19078	0.190129	0.193363	0.986642	0.323818	0.777117
SPCC338.04	cid2	caffeine induced death protein Cid2	237.707	0.190258	0.196806	0.195884	0.971278	0.33141	0.783424
SPCC417.04	SPCC417.04	dubious	45.401	0.190233	0.257612	0.515226	0.369222	0.711962	0.948436
SPBC211.04c	mcm6	MCM complex subunit Mcm6	671.972	0.190141	0.191109	0.109063	1.7434	0.0812644	0.462932
SPNCRNA.926	SPNCRNA.926	SPNCRNA.926	106.024	0.190108	0.169397	0.571839	0.332449	0.73955	0.952791
SPAC6F12.07	tom20	mitochondrial TOM complex subunit Tom20 (predicted)	2163.75	0.190051	0.191465	0.123387	1.54028	0.123491	0.558135
SPBC16G5.09	SPBC16G5.09	serine carboxypeptidase (predicted)	1953.98	0.190049	0.190726	0.15585	1.21944	0.222678	0.685995
SPAC11H11.05c	fta6	Sim4 and Mal2 associated (4 and 2 associated) protein 6	33.1727	0.189716	0.190071	0.447688	0.423768	0.671735	0.939504
SPBC215.13	SPBC215.13	sequence orphan	3225.41	0.189517	0.202103	0.259047	0.731593	0.464417	0.864907
SPBC365.01	SPBC365.01	sec14 cytosolic factor family (predicted)	2006.06	0.189414	0.191436	0.126224	1.50062	0.133454	0.57001
SPBC30D10.07c	SPBC30D10.07c	biotin-protein ligase (predicted)	969.029	0.189046	0.190166	0.138586	1.36411	0.172534	0.635108
SPNCRNA.1266	SPNCRNA.1266	SPNCRNA.1266	69.5664	0.188999	0.197995	0.243798	0.775229	0.438204	0.846196
SPCC1672.09	SPCC1672.09	triglyceride lipase-cholesterol esterase (predicted)	1557.45	0.188811	0.189846	0.120756	1.56357	0.117918	0.543709
SPBC1734.13	atp3	F1-ATPase gamma subunit (predicted)	4801.01	0.188523	0.196975	0.179821	1.04839	0.294458	0.752563
SPBC16A3.16	SPBC16A3.17	mitochondrial inner membrane protein involved in cytochrome c oxidase assembly Pet191 (predicted)	390.239	0.188476	0.188731	0.181329	1.03942	0.298611	0.754852
SPAC2F3.01	imt1	mannosyltransferase Imt1	1088.87	0.188057	0.191404	0.158071	1.1897	0.234164	0.697305
SPCC1840.05c	SPCC1840.05c	phosphoglucomutase (predicted)	1176.85	0.187735	0.192284	0.188408	0.996427	0.319043	0.772552
SPNCRNA.1521	SPNCRNA.1521	SPNCRNA.1521	52.1042	0.187706	0.21452	0.322558	0.581931	0.560613	0.905222
SPCC1682.15	mug122	PX/PXA domain protein	2775.67	0.187534	0.19405	0.189012	0.99218	0.32111	0.77536
SPCC576.07	ret3	coatomer zeta subunit (predicted)	3618.47	0.187005	0.18781	0.096527	1.93734	0.0527044	0.374824
SPBC18E5.14c	SPBC18E5.14c	sequence orphan	360.119	0.186757	0.189236	0.149695	1.24759	0.212183	0.67661
SPCTRNAVAL.11	SPCTRNAVAL.11	SPCTRNAVAL.11	0.750411	0.186753	0.626486	0.63907	0.292227	0.770113	NA
SPAC6F12.13c	fps1	geranyltranstransferase Fps1	4180.27	0.186714	0.187201	0.118352	1.57762	0.114653	0.54024
SPAC13G7.08c	crb3	WD repeat protein Crb3	1577.57	0.186619	0.181777	0.20044	0.931045	0.35183	0.797599
SPAC24C9.03	mvd1	diphosphomevalonate decarboxylase (predicted)	3134.21	0.18658	0.186934	0.130087	1.43427	0.151497	0.599176
SPAC30D11.04c	nup124	nucleoporin Nup124	899.513	0.186079	0.195114	0.22599	0.823395	0.410283	0.832267
SPAC1F7.04	rho1	Rho family GTPase Rho1	11668.6	0.185851	0.187372	0.150891	1.23169	0.218065	0.680862
SPNCRNA.1530	SPNCRNA.1530	SPNCRNA.1530	4.10309	0.185833	0.676395	0.715581	0.259695	0.795099	0.970246
SPBC14C8.01c	cut2	securin, sister chromatid separation inhibitor	381.969	0.185778	0.193721	0.192271	0.966226	0.333931	0.78477
SPBC646.07c	SPBC646.07c	enoyl reductase (predicted)	3855.26	0.185606	0.188878	0.160735	1.15473	0.248201	0.709357
SPCC622.08c	hta1	histone H2A alpha	7576.2	0.185332	0.193507	0.245001	0.756451	0.449379	0.85426
SPBC1921.05	ape2	aminopeptidase Ape2 (predicted)	4940.14	0.185031	0.196713	0.216753	0.853651	0.393299	0.820786
SPCC1223.06	tea1	cell end marker Tea1	715.933	0.184973	0.184235	0.211616	0.874096	0.382066	0.81583
SPBC2D10.10c	fib1	fibrillarin, rRNA methyltransferase	6274.47	0.184958	0.184136	0.214755	0.861248	0.389101	0.819662
SPCC63.08c	atg1	autophagy and CVT pathway serine/threonine protein kinase Atg1	802.63	0.184858	0.194531	0.186625	0.990531	0.321915	0.776067
SPAC1F5.03c	SPAC1F5.03c	FAD-dependent oxidoreductase involved in late endosome to Golgi transport (predicted)	3943.54	0.184622	0.18603	0.13058	1.41386	0.157403	0.610188
SPAC26A3.14c	SPAC26A3.14c	DUF1748 family protein	4068.08	0.184457	0.193197	0.183125	1.00727	0.313804	0.768302
SPBP22H7.03	SPBP22H7.03	beta-glucan synthesis-associated protein (predicted)	1113.05	0.184315	0.18706	0.138937	1.32661	0.184639	0.647534
SPAC25B8.04c	mss51	mitochondrial splicing suppressor Mss51 (predicted)	1059.44	0.184265	0.187823	0.145235	1.26874	0.204533	0.66469
SPBPB2B2.05	SPBPB2B2.05	peptidase family C26 protein	109.94	0.184214	0.173653	0.491661	0.374677	0.707901	0.94812
SPBC9B6.06	mrpl10	mitochondrial ribosomal protein subunit L15 (predicted)	787.894	0.1842	0.189127	0.144404	1.27558	0.202102	0.661099
SPAC1565.08	cdc48	AAA family ATPase Cdc48	9719.49	0.184166	0.189155	0.163541	1.12611	0.260119	0.726369
SPCC1450.04	tef5	translation elongation factor EF-1 beta subunit (eEF1B)	41215.5	0.184125	0.184624	0.223385	0.824249	0.409798	0.832225
SPCC1450.07c	dao1	D-amino acid oxidase	843.019	0.183799	0.187543	0.199022	0.92351	0.355742	0.798696
SPBC3H7.07c	ser2	phosphoserine phosphatase Ser2 (predicted)	1131.75	0.18376	0.170346	0.232393	0.790729	0.429102	0.84495
SPRRNA.11	SPRRNA.11	SPRRNA.11	14.3324	0.183735	0.284927	0.708351	0.259385	0.795339	0.970246
SPBC11C11.11c	SPBC11C11.11c	ATP helicase Irc3 (predicted)	223.926	0.183682	0.190852	0.196572	0.934425	0.350085	0.796944
SPBC16E9.13	ksp1	serine/threonine protein kinase Ksp1 (predicted)	5306.18	0.183614	0.188337	0.14058	1.30612	0.191512	0.65716
SPAC1687.06c	rpl44	60S ribosomal protein L28/L44 (predicted)	24155.4	0.183577	0.180193	0.247769	0.740921	0.458741	0.861598
SPBC19G7.05c	bgs1	1,3-beta-glucan synthase catalytic subunit Bgs1	3012.37	0.183344	0.184849	0.158125	1.15949	0.246257	0.707107
SPBC8E4.04	SPBC8E4.04	alditol NADP+ 1-oxidoreductase activity (predicted)	1142.87	0.183265	0.186044	0.214264	0.855324	0.392372	0.820219
SPNCRNA.1171	SPNCRNA.1171	SPNCRNA.1171	208.583	0.18317	0.236326	0.347201	0.527561	0.597804	0.918178
SPBC1A4.11c	SPBC1A4.11c	sequence orphan	685.276	0.18303	0.184651	0.189776	0.96445	0.33482	0.785298
SPNCRNA.708	SPNCRNA.708	SPNCRNA.708	657.906	0.182909	0.197208	0.245247	0.745813	0.45578	0.858675
SPAC19B12.06c	SPAC19B12.06c	rhomboid family protease	3379.72	0.182885	0.183034	0.130058	1.40617	0.159673	0.615242
SPAC4F8.05c	mrpl28	mitochondrial ribosomal protein subunit L28 (predicted)	532.518	0.182696	0.1807	0.185421	0.985308	0.324473	0.777617
SPNCRNA.1604	SPNCRNA.1604	SPNCRNA.1604	59.5104	0.182605	0.221482	0.318197	0.573875	0.566052	0.908082
SPAC29A4.18	prw1	Clr6 histone deacetylase complex subunit Prw1	1787.64	0.182577	0.183754	0.132693	1.37594	0.168842	0.631231
SPBC1289.12	usp109	U1 snRNP-associated protein Usp109	555.67	0.182557	0.182548	0.122879	1.48566	0.137369	0.577061
SPBC24C6.08c	bhd1	folliculin ortholog Bhd1	1697.77	0.182492	0.188223	0.168075	1.08578	0.277578	0.739513
SPBC27B12.08	sip1	Pof6 interacting protein Sip1, predicted AP-1 accessory protein	1693.24	0.182354	0.186431	0.157322	1.15912	0.246409	0.707207
SPAC4H3.09	SPAC4H3.09	mitochondrial type II fatty acid synthase component (predicted)	1845.03	0.182155	0.187546	0.193976	0.939062	0.347699	0.795537
SPAC644.10	med11	mediator complex subunit Med11 (predicted)	337.672	0.181882	0.180976	0.216381	0.840565	0.400592	0.825499
SPBC776.03	SPBC776.03	homoserine dehydrogenase (predicted)	13176.9	0.181802	0.184175	0.186144	0.976675	0.32873	0.780755
SPNCRNA.1249	SPNCRNA.1249	SPNCRNA.1249	9.26081	0.181763	0.349054	0.577348	0.314823	0.752896	0.956358
SPCC550.06c	hsp10	mitochondrial heat shock protein Hsp10 (predicted)	11012.4	0.181679	0.176251	0.224689	0.80858	0.418756	0.836394
SPAC8F11.08c	SPAC8F11.08c	esterase/lipase (predicted)	2780.23	0.181633	0.18293	0.141236	1.28602	0.198435	0.659061
SPBC543.08	SPBC543.08	phosphoinositide biosynthesis protein (predicted)	4840.68	0.181491	0.190851	0.177614	1.02183	0.306862	0.761154
SPNCRNA.145	SPNCRNA.145	SPNCRNA.145	49.455	0.181385	0.172315	0.298737	0.607171	0.543737	0.898035
SPNCRNA.997	SPNCRNA.997	SPNCRNA.997	60.2376	0.181333	0.310571	0.562289	0.32249	0.747081	0.954735
SPAC22A12.10	SPAC22A12.10	diacylglycerol cholinephosphotransferase/ diacylglycerol ethanolaminesphotransferase (predicted)	3257.63	0.181316	0.181129	0.118758	1.52677	0.126817	0.561854
SPCC569.08c	ade5	phosphoribosylglycinamide formyltransferase (predicted)	931.784	0.181301	0.179798	0.145378	1.2471	0.212361	0.676643
SPAC25B8.15c	SPAC25B8.15c	wybutosine biosynthesis protein Tyw3 (predicted)	309.07	0.181281	0.173472	0.245567	0.738214	0.460385	0.86286
SPBPJ4664.03	mfm3	M-factor precursor Mfm3	250.278	0.181242	0.730838	0.735748	0.246337	0.805421	0.974099
SPAC17A5.15c	gus1	glutamate-tRNA ligase (predicted)	6413.92	0.181199	0.180507	0.143184	1.26549	0.205695	0.665389
SPBC530.08	SPBC530.08	membrane-tethered transcription factor (predicted)	2561.16	0.181117	0.183215	0.153977	1.17626	0.23949	0.699937
SPBC32F12.06	pch1	P-TEFB associated cyclin, cyclin T Pch1	749.827	0.181039	0.185295	0.204866	0.883695	0.376861	0.814029
SPBP4H10.05c	spe2	S-adenosylmethionine decarboxylase proenzyme Spe2	5250.6	0.180961	0.184406	0.155402	1.16448	0.244231	0.704905
SPBC1198.04c	zas1	zinc finger protein, transcription factor Zas1 (predicted)	479.86	0.180843	0.183894	0.153006	1.18194	0.237231	0.698193
SPCC417.05c	cfh2	chitin synthase regulatory factor Cfh2 (predicted)	2695.14	0.18075	0.190917	0.176039	1.02676	0.304531	0.760377
SPCP1E11.05c	are2	acyl-coA-sterol acyltransferase Are2 (predicted)	1723.38	0.180643	0.189371	0.196538	0.919127	0.358029	0.80089
SPNCRNA.875	SPNCRNA.875	SPNCRNA.875	444.305	0.180638	0.224324	0.383465	0.471067	0.637593	0.932136
SPAC4H3.10c	pyk1	pyruvate kinase (predicted)	53423	0.180429	0.173642	0.216206	0.834527	0.403984	0.828932
SPCC1620.11	nup97	nucleoporin Nic96 homolog	1714.52	0.18042	0.182031	0.122474	1.47313	0.140717	0.582023
SPBC2D10.13	est1	telomerase regulator Est1	305.054	0.180408	0.183139	0.189059	0.954242	0.339961	0.788123
SPAC23H4.02	ppk9	serine/threonine protein kinase Ppk9 (predicted)	613.882	0.180379	0.18477	0.19106	0.944094	0.345122	0.793813
SPNCRNA.1094	SPNCRNA.1094	SPNCRNA.1094	1075.53	0.180089	0.173733	0.350793	0.513377	0.607687	0.921363
SPBC30D10.21	mzm1	mitochondrial respiratory chain complex III assembly protein Mzm1	290.112	0.179855	0.186432	0.195668	0.919186	0.357999	0.80089
SPAC144.18	vrg4	Golgi GDP-mannose transporter Vrg4 (predicted)	3489.4	0.179841	0.182482	0.134565	1.33646	0.181398	0.643449
SPBC8D2.17	SPBC8D2.17	alpha-1,2-galactosyltransferase (predicted)	2610.75	0.179648	0.180566	0.119663	1.50128	0.133282	0.569926
SPNCRNA.920	SPNCRNA.920	SPNCRNA.920	202.643	0.179409	0.188629	0.206209	0.870037	0.38428	0.816895
SPAC18G6.01c	SPAC18G6.01c	chalcone related protein family	517.4	0.179046	0.186159	0.204723	0.874573	0.381806	0.81583
SPBC16G5.16	SPBC16G5.16	transcription factor, zf-fungal binuclear cluster type (predicted)	1327.04	0.178982	0.183436	0.170601	1.04913	0.294119	0.752563
SPAC24B11.12c	SPAC24B11.12c	P-type ATPase (predicted)	2462.65	0.178971	0.188326	0.222944	0.802763	0.422112	0.838981
SPAC1805.13	rpl14	60S ribosomal protein L14 (predicted)	34553.9	0.178919	0.183429	0.227903	0.785065	0.432415	0.845539
SPBC1861.03	mak10	NatC N-acetyltransferase complex subunit Mak10 (predicted)	1556.17	0.178881	0.181132	0.177652	1.00692	0.313973	0.768302
SPAPB17E12.02	yip12	SMN family protein Yip12	442.708	0.178855	0.178576	0.191761	0.932701	0.350974	0.797313
SPAC1952.11c	ure2	urease Ure2	809.325	0.178806	0.179647	0.131104	1.36385	0.172616	0.635108
SPAC57A10.09c	nhp6	High-mobility group non-histone chromatin protein (predicted)	3495.88	0.178721	0.187488	0.169486	1.05449	0.291658	0.751158
SPAC56E4.06c	ggt2	gamma-glutamyltranspeptidase Ggt2	1228.16	0.178576	0.181601	0.145133	1.23044	0.218534	0.680897
SPCC306.06c	SPCC306.06c	ER membrane protein, BIG1 family (predicted)	3685.87	0.17829	0.179585	0.134131	1.32923	0.183772	0.646425
SPNCRNA.1386	SPNCRNA.1386	SPNCRNA.1386	160.74	0.178099	0.233063	0.40289	0.442054	0.65845	0.936221
SPAC1783.01	SPAC1783.01	methionine synthase reductase (predicted)	920.472	0.177884	0.180531	0.147154	1.20883	0.226727	0.689766
SPAC589.04	SPAC589.04	metaxin 1 (predicted)	765.726	0.177654	0.180185	0.146536	1.21236	0.225376	0.688939
SPAC1B3.08	SPAC1B3.08	COP9 signalosome complex subunit 12 (predicted)	5598.26	0.177615	0.191514	0.211609	0.839354	0.401271	0.826047
SPNCRNA.265	SPNCRNA.265	SPNCRNA.265	1.62228	0.17746	0.284542	0.770493	0.23032	0.817843	NA
SPCC1672.05c	yrs1	cytoplasmic tyrosine-tRNA ligase Yrs1 (predicted)	3992.96	0.177052	0.176588	0.184875	0.957685	0.338222	0.788018
SPAC1071.07c	rps1502	40S ribosomal protein S15 (predicted)	24976.8	0.176934	0.177161	0.175599	1.0076	0.313646	0.768302
SPAC26A3.12c	dhp1	5'-3' exoribonuclease Dhp1	1454.54	0.176746	0.179987	0.198088	0.892261	0.372253	0.810418
SPBC28E12.04	SPBC28E12.04	sequence orphan	494.72	0.176499	0.175848	0.212311	0.831325	0.40579	0.829851
SPBC3B9.10	vti1	SNARE Vti1 (predicted)	1117.14	0.17632	0.179275	0.177726	0.99209	0.321154	0.77536
SPBC354.09c	SPBC354.09c	Tre1 family protein, involved in vacuolar protein degradation (predicted)	1237.68	0.176297	0.181113	0.183591	0.960269	0.33692	0.786428
SPBC36B7.07	tlg1	SNARE Tgl1 (predicted)	641.559	0.175741	0.177684	0.144595	1.2154	0.224212	0.687475
SPBC405.03c	SPBC405.03c	membrane transporter (predicted)	1199.98	0.175642	0.176949	0.13386	1.31214	0.189474	0.653152
SPBTRNATYR.04	SPBTRNATYR.04	SPBTRNATYR.04	0.423438	0.175604	1.5076	0.52235	0.33618	0.736735	NA
SPCC1393.02c	spt2	non-specific DNA binding protein Spt2 (predicted)	421.16	0.175413	0.188163	0.209536	0.837149	0.402509	0.827674
SPBP23A10.03c	SPBP23A10.03c	mitochondrial ACN9 family protein (predicted)	413.726	0.175174	0.175713	0.134845	1.29907	0.19392	0.658383
SPBC18A7.02c	SPBC18A7.02c	seven transmembrane receptor-like protein (predicted)	1479.3	0.175146	0.17616	0.151411	1.15676	0.24737	0.707885
SPAC6F6.16c	tpz1	Tppl homolog Tpz1	938.13	0.174986	0.176424	0.200277	0.873718	0.382272	0.81583
SPNCRNA.1659	SPNCRNA.1659	SPNCRNA.1659	498.63	0.17498	0.214824	0.434844	0.402398	0.687391	0.943398
SPAC1B3.14	vma3	V-type ATPase V0 subunit c (proteolipid subunit)	7368.1	0.174939	0.175674	0.128423	1.3622	0.173134	0.635612
SPAC11G7.04	ubi1	ribosomal-ubiquitin fusion protein Ubi1 (predicted)	15235.3	0.17492	0.174703	0.203763	0.858449	0.390645	0.820044
SPBC3B9.12	trs23	TRAPP complex subunit Trs23 (predicted)	335.128	0.174799	0.178007	0.179248	0.975179	0.329472	0.781381
SPNCRNA.1369	SPNCRNA.1369	SPNCRNA.1369	378.681	0.174652	0.178565	0.17645	0.989812	0.322266	0.776163
SPBC1773.02c	SPBC1773.02c	thioredoxin peroxidase (predicted)	1315.66	0.1745	0.194883	0.270427	0.645275	0.518749	0.889264
SPAP27G11.07c	SPAP27G11.07c	serine/threonine protein kinase (predicted)	344.483	0.174494	0.176933	0.169817	1.02754	0.304166	0.760377
SPBC13A2.01c	SPBC13A2.01c	nuclear cap-binding complex small subunit (predicted)	840.274	0.174463	0.174408	0.1211	1.44066	0.149682	0.59623
SPAC31A2.03	mrpl11	mitochondrial ribosomal protein subunit L11 (predicted)	1299.12	0.174343	0.176334	0.172373	1.01143	0.311811	0.765798
SPAC1F7.03	pkd2	TRP-like ion channel Pkd2	2474.85	0.174324	0.17728	0.129839	1.34262	0.179397	0.641097
SPNCRNA.105	SPNCRNA.105	SPNCRNA.105	26.2805	0.174248	0.264418	0.637596	0.273289	0.784631	0.965348
SPAC17A5.10	SPAC17A5.10	conserved fungal protein	761.238	0.17415	0.181534	0.161381	1.07912	0.280533	0.743554
SPBC32F12.04	gtb1	gamma-tubulin Gtb1	656.292	0.173886	0.17438	0.11737	1.48152	0.138469	0.578498
SPBC2A9.04c	san1	sir antagonist	1440.45	0.173636	0.177848	0.163093	1.06465	0.287036	0.746693
SPBC18H10.03	tif35	translation initiation factor eIF3g	7592.23	0.173207	0.174299	0.147534	1.17402	0.240387	0.700297
SPAC343.11c	msc1	multi-copy suppressor of Chk1	850.269	0.173073	0.17782	0.14771	1.17171	0.241315	0.701912
SPBC4.05	mlo2	ubiquitin protein ligase E3 component human N-recognin 7 homolog Mlo2	883.723	0.172955	0.179961	0.166662	1.03776	0.29938	0.754852
SPAC1006.04c	mcp3	sequence orphan	137.638	0.172885	0.163309	0.305935	0.565104	0.572003	0.910923
SPAPB24D3.02c	SPAPB24D3.02c	amino acid permease, unknown 3 (predicted)	682.895	0.172796	0.173155	0.163468	1.05706	0.290483	0.749568
SPBC3H7.08c	SPBC3H7.08c	conserved fungal protein	4979.25	0.172471	0.358647	0.38016	0.453681	0.650059	0.936221
SPCC1235.15	dga1	diacylglycerol O-acyltransferase Dga1	2479.78	0.172276	0.181125	0.207167	0.831581	0.405645	0.829808
SPNCRNA.1095	SPNCRNA.1095	SPNCRNA.1095	1232.2	0.172218	0.167221	0.357648	0.48153	0.63014	0.930073
SPAC664.12c	SPAC664.12c	mitochondrial succinate dehydrogenase assembly factor 1 (predicted)	538.619	0.172146	0.173936	0.130621	1.31791	0.187535	0.649665
SPAC922.07c	atd2	aldehyde dehydrogenase (predicted)	282.905	0.17189	0.172646	0.191424	0.897953	0.369211	0.809644
SPBC19C7.12c	omh1	alpha-1,2-mannosyltransferase Omh1	3277.76	0.171833	0.174751	0.180622	0.951343	0.34143	0.78992
SPAC4G9.16c	rpl901	60S ribosomal protein L9	19067	0.171748	0.171631	0.254253	0.675502	0.499357	0.878021
SPAC19E9.01c	nup40	nucleoporin Nup40	1714.31	0.171702	0.176503	0.159059	1.07949	0.280371	0.743554
SPCC965.04c	SPCC965.04c	mitochondrial inner membrane i-AAA protease complex subunit Yme1 (predicted)	1328.93	0.171693	0.176738	0.214322	0.801101	0.423073	0.839651
SPCC162.12	tco89	TORC1 subunit Tco89	634.698	0.171655	0.17351	0.120191	1.42818	0.15324	0.601329
SPAC823.06	taf3	transcription factor TFIID complex subunit Taf3 (predicted)	240.077	0.171549	0.177903	0.206887	0.829192	0.406996	0.831016
SPBC776.02c	dis2	serine/threonine protein phosphatase PP1	7450.18	0.171469	0.172703	0.141096	1.21526	0.224266	0.687475
SPAC4D7.15	new12	sequence orphan	39.5855	0.171326	0.158492	0.328335	0.521803	0.601807	0.919574
SPBC16A3.10	SPBC16A3.10	membrane bound O-acyltransferase, MBOAT (predicted)	1648.9	0.171218	0.180802	0.192064	0.89146	0.372682	0.810472
SPBC119.07	ppk19	serine/threonine protein kinase Ppk19	669.237	0.171041	0.178912	0.184826	0.925416	0.35475	0.798696
SPBC13G1.07	swf1	palmitoyltransferase Swf1 (predicted)	1113.11	0.170941	0.171182	0.108488	1.57567	0.115102	0.540915
SPAC29E6.06c	crs1	cytoplasmic cysteine-tRNA ligase Crs1 (predicted)	1864.38	0.170786	0.167008	0.158437	1.07795	0.281058	0.743554
SPBC365.08c	SPBC365.08c	Der1-like (degradation in the ER) family (predicted)	2272.65	0.170714	0.176221	0.150282	1.13596	0.255972	0.722361
SPAC19B12.02c	gas1	cell wall protein Gas1, 1,3-beta-glucanosyltransferase (predicted)	18736.9	0.170215	0.157335	0.28243	0.602678	0.546723	0.899989
SPBC1711.09c	SPBC1711.09c	SNARE associated Golgi protein (predicted)	994.341	0.170198	0.171456	0.133558	1.27433	0.202546	0.661894
SPCC320.05	SPCC320.05	sulphate transporter (predicted)	1763.57	0.169803	0.19518	0.263491	0.644436	0.519293	0.889574
SPAC2F7.08c	snf5	SWI/SNF complex subunit Snf5	227.039	0.169801	0.177208	0.225687	0.752375	0.451825	0.85554
SPAC8E11.01c	SPAC8E11.01c	beta-fructofuranosidase (predicted)	833.17	0.169709	0.171776	0.13914	1.2197	0.222578	0.685995
SPBC582.06c	mcp6	horsetail movement protein Hrs1/Mcp6	24.2755	0.16969	0.202482	0.567326	0.299105	0.76486	0.958499
SPCC285.05	SPCC285.05	purine nucleoside transmembrane transporter (predicted)	437.951	0.169622	0.168624	0.205453	0.825596	0.409033	0.831676
SPNCRNA.1618	SPNCRNA.1618	SPNCRNA.1618	172.764	0.169169	0.16876	0.263679	0.641571	0.521152	0.8912
SPAC21E11.03c	pcr1	transcription factor Pcr1	1667.21	0.169124	0.19795	0.288955	0.585297	0.558348	0.904542
SPAC1B3.15c	SPAC1B3.15c	vitamin H transporter (predicted)	811.103	0.169092	0.171693	0.251	0.673672	0.50052	0.879147
SPBC106.01	mph1	dual specificity protein kinase Mph1	622.906	0.169064	0.170468	0.122566	1.37937	0.16778	0.629714
SPAC607.06c	SPAC607.06c	metallopeptidase	451.173	0.169019	0.169746	0.158646	1.06538	0.286702	0.746633
SPAC26H5.06	pot1	telomere end-binding protein Pot1	1046.49	0.169013	0.168333	0.236677	0.71411	0.475159	0.867555
SPAC23C4.14	alg1	mannosyltransferase complex subunit Alg1 (predicted)	675.911	0.168672	0.168431	0.15125	1.11519	0.26477	0.73221
SPCC736.09c	SPCC736.09c	TRAX	301.719	0.168591	0.168131	0.198467	0.849466	0.395622	0.822166
SPCC737.05	SPCC737.05	peroxin Pex28/29 (predicted)	1551.87	0.168497	0.181518	0.192864	0.873654	0.382307	0.81583
SPCC1235.08c	pdh1	DUF1751 family protein	826.273	0.168337	0.171466	0.162081	1.0386	0.298991	0.754852
SPCC162.09c	hmg1	3-hydroxy-3-methylglutaryl-CoA reductase Hmg1	3145.83	0.167957	0.168616	0.177756	0.944875	0.344723	0.793813
SPCC4B3.04c	nte1	lysophospholipase (predicted)	1158.71	0.167839	0.169812	0.216412	0.775554	0.438013	0.846186
SPBC12C2.11	SPBC12C2.11	glutamine-fructose-6-phosphate transaminase (predicted)	4169.9	0.167687	0.169833	0.147334	1.13814	0.255062	0.721367
SPCC1322.06	kap113	karyopherin Kap113	480.752	0.167492	0.170529	0.15423	1.08598	0.277487	0.739513
SPCC63.04	mok14	alpha-1,4-glucan synthase Mok14	752.283	0.167137	0.173639	0.165629	1.00911	0.312924	0.767096
SPBC15C4.04c	SPBC15C4.04c	amino acid permease (predicted)	1655.92	0.166174	0.162788	0.170743	0.973241	0.330434	0.782655
SPAC26H5.07c	SPAC26H5.07c	seven transmembrane receptor protein (predicted)	6285.03	0.165948	0.167678	0.145688	1.13907	0.254674	0.721113
SPAC644.17c	mrpl9	mitochondrial ribosomal protein subunit L9 (predicted)	857.45	0.165712	0.17545	0.231718	0.715145	0.47452	0.867555
SPNCRNA.660	SPNCRNA.660	SPNCRNA.660	300.495	0.165695	0.161745	0.204548	0.810053	0.41791	0.836394
SPAC31G5.05c	SPAC31G5.05c	ribulose phosphate 3-epimerase (predicted)	2811.81	0.165564	0.168289	0.181353	0.912936	0.361276	0.803263
SPCC622.06c	SPCC622.06c	hypothetical protein	401.103	0.165439	0.170609	0.188597	0.877211	0.380372	0.81583
SPNCRNA.1101	SPNCRNA.1101	SPNCRNA.1101	268.024	0.165404	0.151918	0.249475	0.663008	0.507326	0.88417
SPAC4A8.09c	cwf21	complexed with Cdc5 protein Cwf21	665.446	0.165361	0.171679	0.170324	0.970862	0.331617	0.783424
SPBC1683.03c	SPBC1683.03c	membrane transporter (predicted)	2796.82	0.165159	0.165458	0.148577	1.1116	0.26631	0.733113
SPCC777.09c	arg1	acetylornithine aminotransferase	8037.33	0.164975	0.164456	0.160016	1.03099	0.302546	0.758532
SPBC428.16c	rhb1	Rheb GTPase Rhb1	2064.68	0.164607	0.168555	0.160241	1.02724	0.304306	0.760377
SPAC823.10c	SPAC823.10c	mitochondrial carrier with solute carrier repeats (predicted)	600.575	0.164452	0.163989	0.119879	1.37181	0.170122	0.632904
SPCC1682.05c	srp68	signal recognition particle subunit (predicted)	1225.14	0.164415	0.166173	0.170448	0.964606	0.334742	0.785298
SPAC25A8.03c	SPAC25A8.03c	DUF185 protein, mitochondrial	491.265	0.164374	0.165473	0.124474	1.32055	0.186651	0.649415
SPAC105.03c	SPAC105.03c	transcription factor (predicted)	1530.66	0.164001	0.167157	0.190856	0.859292	0.390179	0.820018
SPAC30D11.05	aps3	AP-3 adaptor complex subunit Aps3 (predicted)	700.1	0.163931	0.165019	0.161124	1.01742	0.308952	0.763788
SPBC2D10.12	rhp23	Rad23 homolog Rhp23	1032.17	0.163774	0.162542	0.209707	0.780962	0.434825	0.845801
SPAC21E11.08	lcb2	serine palmitoyltransferase Lcb2 (predicted)	5688.73	0.163747	0.168009	0.15951	1.02656	0.304626	0.760377
SPNCRNA.1540	SPNCRNA.1540	SPNCRNA.1540	9.89496	0.163722	0.518034	0.730834	0.224021	0.822741	0.97919
SPAC688.12c	SPAC688.12c	sequence orphan	963.867	0.163345	0.169085	0.260928	0.626015	0.531305	0.894172
SPBC1734.12c	alg12	dolichyl pyrophosphate Man7GlcNAc2 alpha-1,6-mannosyltransferase Alg12 (predicted)	1398.91	0.163196	0.170289	0.19606	0.832376	0.405197	0.829808
SPBC1683.07	mal1	maltase alpha-glucosidase Mal1	751.891	0.163103	0.174742	0.303853	0.536782	0.591418	0.916228
SPAC25H1.05	meu29	sequence orphan	970.263	0.162979	0.163075	0.156904	1.03871	0.298938	0.754852
SPNCRNA.1091	SPNCRNA.1091	SPNCRNA.1091	188.301	0.162662	0.162726	0.364003	0.44687	0.654969	0.936221
SPCC645.09	mrpl37	mitochondrial ribosomal protein subunit L37 (predicted)	758.909	0.162611	0.166299	0.158994	1.02275	0.306428	0.760639
SPAC926.09c	fas1	fatty acid synthase beta subunit Fas1	14042	0.162607	0.165272	0.163	0.997583	0.318481	0.771905
SPBP8B7.04	mug45	sequence orphan	42.7378	0.162534	0.174957	0.277262	0.58621	0.557734	0.904485
SPAC1F7.10	SPAC1F7.10	hydantoin racemase family (predicted)	425.363	0.162297	0.164514	0.195406	0.830562	0.406221	0.83005
SPNCRNA.1210	SPNCRNA.1210	SPNCRNA.1210	116.932	0.162168	0.235933	0.457068	0.354801	0.722739	0.950404
SPCC1494.10	adn3	transcription factor (predicted)	1110.75	0.16201	0.164706	0.146673	1.10456	0.269349	0.735881
SPAC17A5.08	erp2	COPII-coated vesicle component Erp2/3/4 (predicted)	2486.12	0.161988	0.163046	0.112321	1.44219	0.149248	0.595609
SPAC1805.17	crm1	importin family nuclear export receptor Crm1	1911.41	0.161699	0.162411	0.193673	0.834909	0.403769	0.828899
SPBC119.09c	SPBC119.09c	ORMDL family protein (predicted)	4136.4	0.161646	0.164633	0.152641	1.059	0.2896	0.747866
SPAC4F10.13c	mpd2	GYF domain protein	1954.22	0.161541	0.163801	0.125193	1.29033	0.196935	0.659061
SPAC212.05c	SPAC212.05c	SPAC212.05c	0.345361	0.161459	0.629251	0.508782	0.317345	0.750982	NA
SPAC3A11.07	SPAC3A11.07	NADH dehydrogenase (predicted)	10090.7	0.161212	0.17083	0.227375	0.70901	0.478318	0.867969
SPAC17G6.16c	ysh1	mRNA cleavage and polyadenylation specificity factor complex endoribonuclease subunit Ysh1	1368.4	0.16112	0.167046	0.204142	0.789254	0.429964	0.84495
SPBC27B12.06	gpi13	pig-O (predicted)	895.795	0.160972	0.157375	0.186248	0.864288	0.387429	0.818705
SPCC1682.10	rpn8	19S proteasome regulatory subunit Rpn8 (predicted)	3351.78	0.160754	0.162636	0.11148	1.442	0.149301	0.595609
SPBC29A3.07c	sap14	U2 snRNP-associated protein SF3B14 Sap14	338.745	0.160716	0.158854	0.19995	0.803778	0.421525	0.83826
SPCC645.07	rgf1	RhoGEF for Rho1, Rgf1	1338.96	0.160698	0.163224	0.146676	1.0956	0.273253	0.738826
SPBC530.11c	SPBC530.11c	transcription factor, zf-fungal binuclear cluster type (predicted)	977.849	0.160686	0.148726	0.280488	0.572881	0.566726	0.908082
SPBC2G2.15c	mrm2	mitochondrial 2' O-ribose methyltransferase Mrm2 (predicted)	119.528	0.160481	0.15776	0.218871	0.733224	0.463422	0.863871
SPAC10F6.05c	ubc6	ubiquitin conjugating enzyme Ubc6 (predicted)	2777.29	0.160274	0.164207	0.112092	1.42984	0.152762	0.600507
SPAC30D11.14c	SPAC30D11.14c	RNA-binding protein (predicted)	458.97	0.160217	0.163106	0.19575	0.81848	0.413083	0.834107
SPAC5H10.08c	pan6	pantoate-beta-alanine ligase	786.677	0.160036	0.164516	0.170644	0.937836	0.348329	0.795876
SPBC1773.04	SPBC1773.04	methylglyoxyl reductase (NADPH-dependent) (predicted)	1223.93	0.159936	0.159781	0.146661	1.09051	0.275486	0.739513
SPBPJ4664.01	dps1	decaprenyl diphosphate synthase subunit Dps1	689.537	0.159847	0.167972	0.194993	0.819756	0.412355	0.833698
SPBC1685.05	SPBC1685.05	serine protease (predicted)	4421.86	0.159806	0.200778	0.249287	0.641052	0.521489	0.8912
SPAC4G9.15	SPAC4G9.15	ketoreductase (predicted)	3676.72	0.159729	0.16266	0.158732	1.00628	0.314283	0.768781
SPCC553.02	SPCC553.02	glutamine-dependent NAD(+) synthetase (predicted)	1746.65	0.159707	0.161955	0.128584	1.24204	0.214222	0.677064
SPBC15D4.04	gpt2	UDP-N-acetylglucosamine--dolichyl-phosphate N-acetylglucosaminephosphotransferase	1179.39	0.159676	0.161265	0.194622	0.820441	0.411965	0.833698
SPBC2F12.17	cox7	cytochrome c oxidase subunit VII Cox7 (predicted)	2648.48	0.159615	0.171842	0.223549	0.714005	0.475224	0.867555
SPBC543.10	get1	GET complex subunit Get1 (predicted)	1591.29	0.159503	0.160428	0.100813	1.58217	0.11361	0.538185
SPBC1271.02	stt3	oligosaccharyltransferase subunit Stt3	5961.66	0.159469	0.163493	0.203196	0.784801	0.43257	0.845539
SPCC1739.04c	SPCC1739.04c	sequence orphan	1999.71	0.159369	0.165177	0.142757	1.11637	0.264264	0.731624
SPBP19A11.03c	mts4	19S proteasome regulatory subunit Mts4	3058.87	0.159319	0.162683	0.142877	1.11507	0.264818	0.73221
SPBC713.08	mim1	mitochondrial TOM complex assembly protein Mim1 (predicted)	4689.28	0.159273	0.1658	0.149999	1.06183	0.288314	0.747154
SPAPB1A10.05	SPAPB1A10.05	sequence orphan	220.381	0.159236	0.162864	0.174153	0.914343	0.360537	0.802821
SPBC13G1.13	tfb2	transcription factor TFIIH complex subunit Tfb2	804.941	0.159161	0.160041	0.136913	1.16249	0.245036	0.70514
SPBC12C2.08	dnm1	dynamin Dnm1	1220.47	0.159087	0.166708	0.187429	0.848787	0.396	0.822166
SPSNORNA.29	SPSNORNA.29	SPSNORNA.29	215.499	0.159085	0.144102	0.373869	0.42551	0.670465	0.939504
SPAC513.05	ams1	alpha-mannosidase (predicted)	1524.13	0.159019	0.165623	0.201722	0.788306	0.430518	0.84495
SPBC16C6.09	ogm4	protein O-mannosyltransferase Ogm4	2186.94	0.158713	0.161114	0.194937	0.814172	0.415547	0.836302
SPNCRNA.701	SPNCRNA.701	SPNCRNA.701	101.42	0.158576	0.172292	0.289425	0.5479	0.58376	0.913759
SPBC8D2.04	hht2	histone H3 h3.2	26409.7	0.158576	0.169376	0.184569	0.85917	0.390247	0.820018
SPBC14F5.04c	pgk1	phosphoglycerate kinase Pgk1 (predicted)	75694.4	0.158264	0.168503	0.440636	0.359172	0.719466	0.949879
SPAC1D4.08	pis1	CDP-diacylglycerol--inositol 3-phosphatidyltransferase Pis1 (predicted)	2742.73	0.158201	0.158839	0.120044	1.31785	0.187553	0.649665
SPAC3A12.10	rpl2001	60S ribosomal protein L20a (predicted)	33891	0.158142	0.157447	0.216023	0.732058	0.464133	0.864718
SPNCRNA.1177	SPNCRNA.1177	SPNCRNA.1177	477.367	0.157924	0.165221	0.179434	0.880124	0.378792	0.815383
SPNCRNA.738	SPNCRNA.738	SPNCRNA.738	25.3071	0.157922	0.169435	0.386173	0.408941	0.682583	0.942468
SPNCRNA.695	SPNCRNA.695	SPNCRNA.695	116.601	0.157601	0.15325	0.458347	0.343847	0.730961	0.951716
SPBC83.06c	SPBC83.06c	mitochondrial ribosomal protein subunit L36, Rtc6 (predicted)	1874.73	0.157513	0.161127	0.162305	0.970474	0.33181	0.783431
SPAC17C9.11c	SPAC17C9.11c	zf-C2H2 type zinc finger protein/UBA domain protein	580.226	0.157289	0.173187	0.222351	0.707393	0.479323	0.868465
SPCC584.15c	SPCC584.15c	arrestin/PY protein 2	1677.25	0.157032	0.162186	0.167086	0.939828	0.347306	0.79516
SPNCRNA.66	SPNCRNA.66	SPNCRNA.66	35.0047	0.157003	0.298933	0.564505	0.278125	0.780916	0.964899
SPAC4H3.16	SPAC4H3.17	sequence orphan	1023.56	0.156999	0.157641	0.138773	1.13133	0.257915	0.725217
SPBC146.11c	mug97	meiotically upregulated gene Mug97	202.438	0.156835	0.153431	0.339126	0.46247	0.643745	0.933537
SPBC1198.07c	SPBC1198.07c	mannan endo-1,6-alpha-mannosidase (predicted)	556.844	0.156809	0.160708	0.232948	0.673152	0.500851	0.879268
SPBC337.09	erg28	Erg28 protein (predicted)	2453.63	0.156772	0.155777	0.183973	0.852143	0.394135	0.821451
SPAC27E2.05	cdc1	DNA polymerase delta small subunit Cdc1	989.601	0.156631	0.156556	0.119977	1.30551	0.19172	0.65716
SPBC428.04	apq12	nuclear membrane organization protein Apq12 (predicted)	1455.66	0.156505	0.158617	0.162582	0.962623	0.335737	0.786075
SPNCRNA.1685	SPNCRNA.1685	SPNCRNA.1685	351.702	0.15645	0.164154	0.21253	0.736133	0.46165	0.863202
SPAC27F1.07	ost1	dolichyl-diphospho-oligosaccharide-protein glycosyltransferase Ost1 (predicted)	10682.8	0.156304	0.159525	0.133994	1.1665	0.243411	0.702873
SPBC4.03c	SPBC4.03c	COPII-coated vesicle component Sfb3 (predicted)	1529.28	0.156287	0.157651	0.12219	1.27905	0.20088	0.659977
SPAC806.06c	SPAC806.06c	nicotinamide mononucleotide (NMN) adenylyltransferase (predicted)	1441.06	0.156284	0.156496	0.150453	1.03875	0.298919	0.754852
SPAC1D4.02c	SPAC1D4.02c	human GRASP protein family Golgi protein (predicted)	505.975	0.156035	0.168481	0.203943	0.765094	0.444215	0.850474
SPNCRNA.495	SPNCRNA.495	SPNCRNA.495	34.5327	0.155953	0.229819	0.522244	0.298621	0.765229	0.958604
SPCC1795.04c	pre10	20S proteasome complex subunit alpha 7, Pre10 (predicted)	2960.95	0.15586	0.158533	0.152275	1.02355	0.30605	0.760639
SPAC14C4.16	dad3	DASH complex subunit Dad3	237.103	0.15584	0.156332	0.205584	0.758036	0.448429	0.853858
SPAC13D6.01	pof14	F-box protein Pof14	258.45	0.155826	0.174803	0.274316	0.568054	0.569998	0.910409
SPNCRNA.1309	SPNCRNA.1309	SPNCRNA.1309	137.43	0.155678	0.104827	0.571949	0.272188	0.785477	0.965746
SPAC24C9.07c	bgs2	1,3-beta-glucan synthase subunit Bgs2	769.209	0.155575	0.158345	0.183719	0.846809	0.397102	0.822632
SPAC30D11.01c	SPAC30D11.01c	alpha-glucosidase (predicted)	1278.77	0.155469	0.181641	0.298472	0.520883	0.602448	0.919574
SPAC1296.01c	SPAC22F3.01	phosphoacetylglucosamine mutase (predicted)	2341	0.155387	0.160532	0.168702	0.921072	0.357013	0.800207
SPCC4B3.03c	SPCC4B3.03c	mitochondrial morphology protein (predicted)	3905.23	0.155068	0.155031	0.143967	1.07711	0.281431	0.743628
SPAC20H4.10	ufd2	ubiquitin-protein ligase E4 (predicted)	1046.79	0.154993	0.158429	0.141788	1.09313	0.274337	0.739488
SPBC36B7.08c	SPBC36B7.08c	nucleosome assembly protein (predicted)	1004.95	0.154679	0.155394	0.172943	0.894396	0.37111	0.810386
SPNCRNA.1029	SPNCRNA.1029	SPNCRNA.1029	104.25	0.154481	0.156177	0.280972	0.54981	0.582449	0.913759
SPAC3A11.09	sod22	plasma membrane alkali metal cation/H+ antiporter Sod22	1273.66	0.154402	0.161324	0.176548	0.874559	0.381814	0.81583
SPAC27D7.13c	ssm4	dynactin microtubule-binding subunit, p150-Glued Ssm4	33.1274	0.154289	0.185938	0.43546	0.354314	0.723104	0.950404
SPCC1682.14	rpl1902	60S ribosomal protein L19	11204.5	0.154246	0.143487	0.344577	0.44764	0.654413	0.936221
SPCC188.02	par1	protein phosphatase regulatory subunit Par1	1574.65	0.154187	0.154983	0.0858411	1.79619	0.0724638	0.437315
SPBC1271.11	SPBC1271.11	mitochondrial carboxylate transporter (predicted)	645.666	0.15415	0.155926	0.180764	0.85277	0.393787	0.82104
SPCC16A11.07	coq10	mitochondrial ubiquinone binding protein Coq10	448.653	0.153991	0.153582	0.176023	0.87483	0.381667	0.81583
SPCC1450.16c	ptl1	triacylglycerol lipase ptl1	2431.75	0.153938	0.164453	0.243144	0.633113	0.52666	0.89354
SPAC3G6.05	SPAC3G6.05	Mpv17/PMP22 family protein 1 (predicted)	1915.84	0.153589	0.177999	0.303585	0.505916	0.612915	0.922194
SPCC1753.05	rsm1	RNA export factor Rsm1	360.377	0.153468	0.152654	0.187427	0.818811	0.412894	0.833976
SPAC30D11.09	cwf19	complexed with Cdc5 protein Cwf19	418.668	0.153326	0.15584	0.172157	0.890619	0.373134	0.810865
SPAC869.09	SPAC869.09	conserved fungal protein	19610.4	0.153261	1.3112	0.560326	0.273521	0.784453	0.965348
SPAC56E4.02c	alg13	N-acetylglucosaminyldiphosphodolichol N-acetylglucosaminyltransferase Alg13 (predicted)	687.842	0.153206	0.162407	0.227689	0.672875	0.501027	0.879348
SPBC1105.08	SPBC1105.08	EMP70 family	2364.02	0.153206	0.157006	0.157786	0.970973	0.331562	0.783424
SPCC61.02	spt3	SAGA complex subunit Spt3	347.341	0.153091	0.156359	0.208181	0.735375	0.462111	0.863824
SPAC1F5.05c	SPAC1F5.05c	conserved fungal protein	973.464	0.152719	0.153064	0.137914	1.10735	0.268142	0.735393
SPNCRNA.1602	SPNCRNA.1602	SPNCRNA.1602	384.396	0.152679	0.111101	0.31895	0.478693	0.632157	0.930985
SPNCRNA.747	SPNCRNA.747	SPNCRNA.747	118.218	0.15262	0.182476	0.315774	0.483319	0.628869	0.929158
SPCC622.11	SPCC622.11	LMBR1-like membrane protein	1584.1	0.152257	0.16626	0.192418	0.791282	0.428779	0.84495
SPAC13G6.15c	SPAC24B11.04c	calcipressin (predicted)	607.057	0.152189	0.154827	0.141763	1.07355	0.283026	0.744861
SPAC22A12.06c	SPAC22A12.06c	serine hydrolase-like	2492.14	0.152181	0.160043	0.239252	0.636068	0.524732	0.892483
SPBC646.06c	agn2	glucan endo-1,3-alpha-glucosidase Agn2	824.577	0.151934	0.157839	0.268379	0.566119	0.571313	0.910687
SPSNORNA.24	SPSNORNA.24	SPSNORNA.24	21.1205	0.151757	0.170185	0.448744	0.338182	0.735226	0.951716
SPAC16A10.04	rho4	Rho family GTPase Rho4	1144.89	0.151574	0.15561	0.19954	0.759616	0.447484	0.85333
SPAC1B1.02c	SPAC1B1.02c	NAD/NADH kinase (predicted)	809.066	0.151292	0.15235	0.10684	1.41607	0.156755	0.608797
SPCC553.08c	SPCC553.08c	GTPase Ria1 (predicted)	618.977	0.151272	0.151069	0.156045	0.969412	0.33234	0.784131
SPAC5D6.04	SPAC5D6.04	auxin family transmembrane transporter (predicted)	2151.95	0.15117	0.157695	0.160587	0.941364	0.346518	0.795061
SPBC1773.10c	nrs1	cytoplasmic asparagine-tRNA ligase Nrs1 (predicted)	3666.44	0.151078	0.148672	0.122604	1.23224	0.21786	0.680862
SPNCRNA.1003	SPNCRNA.1003	SPNCRNA.1003	100.548	0.150825	0.181726	0.389256	0.387471	0.698407	0.947539
SPATRNAILE.02	SPATRNAILE.02	SPATRNAILE.02	0.627078	0.150548	0.126467	0.674408	0.22323	0.823356	NA
SPBC354.10	def1	RNAPII degradation factor Def1 (predicted)	2013.3	0.150547	0.151732	0.170832	0.88126	0.378177	0.815039
SPNCRNA.366	SPNCRNA.366	SPNCRNA.366	2.03147	0.150292	0.734058	0.70796	0.212288	0.831882	NA
SPCC330.12c	sdh3	succinate dehydrogenase (ubiquinone) cytochrome b subunit (predicted)	5817.21	0.149825	0.161785	0.280809	0.533546	0.593656	0.91663
SPBC25H2.03	SPBC25H2.03	vacuolar protein involved in phosphoinositide metabolism (predicted)	290.562	0.149498	0.152742	0.160073	0.933935	0.350337	0.796944
SPBC2G2.16	SPBC2G2.16	mannose-6-phosphate isomerase (predicted)	1690.09	0.149413	0.150507	0.118303	1.26297	0.2066	0.667794
SPBC11C11.08	srp1	SR family protein, human SRFS2 ortholog Srp1	3801.13	0.149125	0.151881	0.155083	0.96158	0.336261	0.786428
SPBC337.15c	coq7	ubiquinone biosynthesis protein Coq7	955.744	0.148609	0.152224	0.155842	0.953587	0.340293	0.788298
SPBC14F5.11c	mug186	sorting nexin Snx41 (predicted)	1292.28	0.148254	0.156032	0.170626	0.868882	0.384911	0.817093
SPAC17C9.12	SPAC17C9.12	VAP family protein (predicted)	2442.96	0.148234	0.164651	0.19866	0.746172	0.455563	0.858675
SPNCRNA.1351	SPNCRNA.1351	SPNCRNA.1351	537.858	0.14821	0.131877	0.343816	0.431073	0.666415	0.939504
SPNCRNA.402	SPNCRNA.402	SPNCRNA.402	78.4606	0.148177	0.145388	0.245528	0.603502	0.546175	0.899989
SPAC26F1.11	SPAC26F1.11	dubious	19.9384	0.14816	0.147425	0.445806	0.332341	0.739632	0.952791
SPAC23H4.21	SPAC23H4.21	conserved protein	273.039	0.148091	0.155047	0.210762	0.702648	0.482275	0.869892
SPBC106.13	SPBC106.13	ubiquitin ligase complex subunit, involved in proteasome-dependent catabolite inactivation of FBPase (predicted)	1276.74	0.147928	0.161829	0.182804	0.809218	0.41839	0.836394
SPBC17D11.02c	hrd1	ubiquitin-protein ligase Hrd1, synviolin family	1319.95	0.147713	0.155894	0.202242	0.730379	0.465159	0.865327
SPBC2G2.03c	sbh1	translocon beta subunit Sbh1 (predicted)	2754.61	0.147689	0.150867	0.182712	0.808317	0.418908	0.836394
SPAC4D7.05	sum1	translation initiation factor eIF3i	11942.2	0.147638	0.149588	0.158559	0.931125	0.351789	0.797599
SPBC1709.12	rid1	GTPase binding protein Rid1 (predicted)	789.507	0.147547	0.14685	0.282178	0.522888	0.601052	0.919497
SPBC14C8.03	fma2	methionine aminopeptidase Fma2 (predicted)	1905.6	0.147525	0.150539	0.1546	0.954238	0.339963	0.788123
SPCC970.03	SPCC970.03	cytochrome b5 reductase (predicted)	2660.26	0.147387	0.145758	0.119399	1.23441	0.21705	0.680826
SPRRNA.04	SPRRNA.04	SPRRNA.04	24.8993	0.147179	0.176458	0.580516	0.253531	0.799858	0.9712
SPNCRNA.1645	SPNCRNA.1645	SPNCRNA.1645	277.758	0.147039	0.160837	0.381618	0.385304	0.700012	0.947539
SPAC1783.04c	hst4	Sir2 family histone deacetylase Hst4	1009.11	0.147031	0.147422	0.0966228	1.52171	0.128083	0.563698
SPBC16H5.11c	skb1	type II protein arginine N-methyltransferase Skb1	2856.27	0.146924	0.148288	0.152835	0.961323	0.33639	0.786428
SPNCRNA.668	SPNCRNA.668	SPNCRNA.668	158.622	0.146797	0.14963	0.240334	0.610802	0.54133	0.897036
SPAC630.06c	SPAC630.06c	conserved fungal protein	555.435	0.14676	0.141459	0.346962	0.422985	0.672306	0.939504
SPNCRNA.155	SPNCRNA.155	SPNCRNA.155	8.54397	0.146586	0.293365	0.621876	0.235715	0.813654	0.97605
SPAC24C9.10c	mrp4	mitochondrial ribosomal protein subunit S2 (predicted)	664.937	0.146554	0.149438	0.150855	0.971491	0.331304	0.783424
SPCC613.09	sen54	tRNA-splicing endonuclease subunit Sen54 (predicted)	732.298	0.146485	0.147714	0.108304	1.35254	0.176202	0.638756
SPAC644.08	SPAC644.08	methionine salvage haloacid dehalogenase-like hydrolase (predicted)	806.762	0.146454	0.149542	0.183585	0.797748	0.425017	0.84101
SPNCRNA.1389	SPNCRNA.1389	SPNCRNA.1389	77.2499	0.146231	0.122297	0.516892	0.282904	0.77725	0.963607
SPAC688.03c	SPAC688.03c	human AMMECR1 homolog	500.13	0.146166	0.171169	0.233791	0.625202	0.531838	0.894202
SPNCRNA.1417	SPNCRNA.1417	SPNCRNA.1417	382.86	0.145958	0.148048	0.168787	0.864747	0.387178	0.81843
SPBC25H2.14	mug16	UNC-50 family protein	224.961	0.145899	0.146798	0.175948	0.829215	0.406983	0.831016
SPAC25B8.11	SPAC25B8.11	transcription factor (predicted)	2992.29	0.145722	0.148142	0.133559	1.09107	0.275242	0.739513
SPBC23E6.03c	nta1	protein N-terminal amidase Nta1 (predicted)	2003.2	0.145714	0.18787	0.260714	0.558901	0.576229	0.911605
SPBC3B9.19	mge1	mitochondrial GrpE domain chaperone protein (predicted)	2387.1	0.145433	0.144969	0.173103	0.840152	0.400823	0.825723
SPBC776.10c	cog6	Golgi transport complex peripheral subunit Cog6 (predicted)	751.92	0.145238	0.147616	0.185766	0.781834	0.434312	0.845801
SPAC328.04	SPAC328.04	AAA family ATPase, unknown biological role	1337.34	0.144921	0.168902	0.258135	0.561415	0.574514	0.911125
SPAC22F8.03c	SPAC22F8.03c	sequence orphan	0.45325	0.144909	2.21335	0.424108	0.34168	0.732592	NA
SPCC1322.11	rpl2302	60S ribosomal protein L23	26420.6	0.1448	0.145895	0.183484	0.789169	0.430013	0.84495
SPCC895.08c	SPCC895.08c	sequence orphan	1556.35	0.144786	0.159239	0.202071	0.716507	0.473678	0.867555
SPBC1289.08	uap1	UDP-N-acetylglucosamine diphosphorylase Uap1/Qri1(predicted)	466.166	0.144747	0.146602	0.185385	0.78079	0.434926	0.845801
SPAC15A10.06	SPAC15A10.06	CPA1 sodium ion/proton antiporter (predicted)	1143.49	0.144716	0.146588	0.132863	1.08921	0.276059	0.739513
SPBC1604.11	atp17	F0-ATPase subunit F (predicted)	7129.46	0.144628	0.15	0.198197	0.729716	0.465564	0.865341
SPAC6F6.06c	rax2	cell polarity factor Rax2	1485.15	0.144288	0.146369	0.166221	0.868052	0.385366	0.817535
SPCC63.10c	sec59	dolichol kinase Sec59 (predicted)	615.261	0.144242	0.144811	0.134386	1.07334	0.283118	0.744861
SPAC16E8.01	shd1	cytoskeletal protein binding protein Sla1 family, Shd1 (predicted)	1899.5	0.144099	0.145383	0.135664	1.06218	0.288153	0.747154
SPBC30D10.17c	smi1	cell wall biosynthesis/ cell cycle regulator (predicted)	2217.53	0.14389	0.145558	0.175034	0.822067	0.411039	0.832731
SPBC30D10.11	gpi1	pig-Q	763.405	0.143837	0.138179	0.21772	0.660654	0.508834	0.884756
SPCC594.01	SPCC594.01	DUF1769 family protein	3635.52	0.143808	0.153645	0.19214	0.748456	0.454185	0.856872
SPAC30D11.10	rad52	DNA recombination protein Rad52 (previously Rad22)	260.532	0.143805	0.151416	0.203971	0.705026	0.480794	0.869491
SPNCRNA.1173	SPNCRNA.1173	SPNCRNA.1173	255.756	0.143472	0.174333	0.291361	0.49242	0.622423	0.92695
SPAC1B3.06c	SPAC1B3.06c	UbiE family methyltransferase (predicted)	513.75	0.143336	0.151785	0.266204	0.538444	0.59027	0.915822
SPBC30B4.04c	sol1	SWI/SNF complex subunit Sol1	1382.65	0.143191	0.146706	0.158694	0.90231	0.366892	0.807916
SPBC18H10.02	lcf1	long-chain-fatty-acid-CoA ligase Lcf1	9327.32	0.143171	0.149725	0.196236	0.729588	0.465642	0.865341
SPAC23H4.01c	SPAC23H4.01c	sterol binding ankyrin repeat protein (predicted)	1032.5	0.143146	0.148465	0.235645	0.607465	0.543543	0.898035
SPBC16A3.19	eaf7	histone acetyltransferase complex subunit Eaf7	264.213	0.14314	0.143141	0.197338	0.725354	0.468235	0.866103
SPBC800.12c	SPBC800.12c	ubiquitin family protein (predicted)	735.987	0.143136	0.149392	0.205205	0.697529	0.485472	0.872318
SPCC1620.01c	lsm2	U6 snRNP-associated protein core protein (predicted)	1848.97	0.143047	0.147517	0.187442	0.763154	0.445372	0.851233
SPBC365.05c	slu7	splicing factor Slu7	388.527	0.142705	0.151727	0.236065	0.604518	0.545499	0.899398
SPAC1A6.09c	lag1	sphingosine N-acyltransferase Lag1	3179.56	0.142637	0.142204	0.12636	1.12881	0.258976	0.725217
SPBC19G7.18c	SPBC19G7.18c	sequence orphan	1007.38	0.142549	0.15229	0.165309	0.862317	0.388513	0.819219
SPAC1006.09	win1	MAP kinase kinase kinase Win1	1608.47	0.142539	0.145325	0.207922	0.68554	0.493003	0.87547
SPBC8D2.07c	sfc9	transcription factor TFIIIC complex subunit Sfc9 (predicted)	1284.02	0.142521	0.1432	0.13832	1.03038	0.302832	0.758645
SPAC26A3.07c	rpl1101	60S ribosomal protein L11 (predicted)	14190.6	0.142345	0.143747	0.226637	0.628078	0.529953	0.893687
SPCC1235.05c	fft2	SMARCAD1 family ATP-dependent DNA helicase Fft2 (predicted)	553.766	0.14229	0.140917	0.185048	0.76894	0.441929	0.848046
SPBC29B5.02c	isp4	OPT oligopeptide transporter family Isp4	415.718	0.141635	0.135318	0.337678	0.419439	0.674895	0.940714
SPNCRNA.1313	SPNCRNA.1313	SPNCRNA.1313	119.924	0.141579	0.184921	0.332596	0.42568	0.670341	0.939504
SPAC1687.05	pli1	SUMO E3 ligase Pli1	4979.65	0.14153	0.143072	0.118154	1.19785	0.230977	0.693757
SPCC1682.01	qcr9	ubiquinol-cytochrome-c reductase complex subunit 9 (predicted)	6395.21	0.14151	0.148257	0.188538	0.750563	0.452916	0.855917
SPAC23C11.12	hcn1	anaphase-promoting complex subunit Hcn1	165.488	0.141417	0.14355	0.199452	0.709026	0.478308	0.867969
SPAC24B11.08c	SPAC24B11.08c	COPII-coated vesicle component Erv46 (predicted)	2737.97	0.14135	0.142371	0.112401	1.25755	0.208553	0.671582
SPBC1734.11	mas5	DNAJ domain protein Mas5 (predicted)	8643.11	0.141115	0.131296	0.196649	0.717601	0.473004	0.867555
SPCC1795.07	SPCC1795.07	mitochondrial ribosomal protein subunit S37 (predicted)	696.146	0.140838	0.143343	0.150599	0.935187	0.349692	0.796944
SPBC1539.09c	trp1	anthranilate synthase component II, multifunctional enzyme (predicted)	1745.48	0.140812	0.142209	0.166224	0.847121	0.396928	0.822632
SPCC18.06c	caf1	CCR4-Not complex CAF1 family ribonuclease subunit Caf1	1307.84	0.140656	0.141925	0.126223	1.11435	0.265129	0.73221
SPAC25B8.20	SPAC25B8.20	sequence orphan	249.211	0.140506	0.143792	0.351062	0.400231	0.688986	0.944021
SPCC1259.05c	cox9	cytochrome c oxidase subunit VIIa (predicted)	1982.83	0.140466	0.145877	0.20669	0.679596	0.496761	0.875885
SPAC767.01c	vps1	dynamin family protein Vps1	2506.02	0.14038	0.14251	0.112983	1.24249	0.214057	0.677064
SPBC1683.05	SPBC1683.05	uricil/uridine permese transmembrane transporter family (predicted)	2315.44	0.140259	0.138595	0.158715	0.883718	0.376848	0.814029
SPBC354.14c	vac8	vacuolar protein Vac8 (predicted)	1952.57	0.140115	0.142786	0.143724	0.974888	0.329616	0.781381
SPBC32F12.02	rec14	Ski complex subunit Rec14	524.084	0.140107	0.140289	0.123131	1.13787	0.255173	0.721367
SPAC212.04c	SPAC212.04c	S. pombe specific DUF999 family protein 1	724.612	0.139865	0.152283	0.2271	0.615877	0.537976	0.896258
SPAC140.02	gar2	nucleolar protein required for rRNA processing	5306.89	0.139807	0.101153	0.329924	0.423755	0.671745	0.939504
SPAPB2B4.07	SPAPB2B4.07	ubiquitin family protein, human UBTD1 homolog	812.99	0.139439	0.14002	0.100543	1.38687	0.165483	0.627397
SPBP19A11.07c	SPBP19A11.07c	human HID1 ortholog 2	697.522	0.139417	0.148679	0.198704	0.701631	0.482909	0.869973
[truncated: 5,021 more rows]

## Sheet: Sucrose
DGE analysis: scr1- sucrose VS WT sucrose
Geneid	Gene	Description	baseMean	log2FoldChange	lfcMLE	lfcSE	stat	pvalue	padj
SPAC212.11	tlh1	RecQ type DNA helicase	30.9888	0.82703	1.08001	0.696287	1.18777	0.234923	0.675243
SPAC212.10	SPAC212.10	SPAC212.10	0.324179	-0.0115282	-0.00217199	0.390871	-0.0294936	0.976471	0.999425
SPAC212.09c	SPAC212.09c	SPAC212.09c	20.056	0.86615	1.11717	0.63668	1.36042	0.173698	0.604954
SPNCRNA.70	SPNCRNA.70	SPNCRNA.70	2.38113	0.608414	1.2025	0.768087	0.792116	0.428293	0.809462
SPAC212.08c	SPAC212.08c	GPI anchored protein (predicted)	27.1515	0.59675	0.651721	0.42865	1.39216	0.163873	0.587157
SPAC212.07c	SPAC212.07c	SPAC212.07c	5.43829	0.542208	0.788489	0.685952	0.790446	0.429267	0.809462
SPAC212.12	SPAC212.12	S. pombe specific GPI anchored protein family	16.6234	0.200638	0.205209	0.471687	0.425364	0.670571	0.922779
SPAC212.06c	SPAC212.06c	DNA helicase in rearranged telomeric region, truncated	11.8438	0.0624263	0.0642733	0.544293	0.114692	0.908689	0.985231
SPAC212.05c	SPAC212.05c	SPAC212.05c	0.345361	-0.0980596	-1.01693	0.508988	-0.192656	0.847228	0.972446
SPAC212.04c	SPAC212.04c	S. pombe specific DUF999 family protein 1	724.612	0.201679	0.217387	0.22788	0.885024	0.376144	0.780008
SPAC212.03	SPAC212.03	hypothetical protein	3.46441	-0.97632	-1.46788	0.730193	-1.33707	0.181199	0.614965
SPAC212.02	SPAC212.02	sequence orphan	21.4047	0.0693502	0.0584336	0.431745	0.160628	0.872387	0.97735
SPAC212.01c	SPAC212.01c	S. pombe specific DUF999 family protein 2	626.204	0.607029	0.635355	0.235427	2.57842	0.00992545	0.138581
SPAC977.01	SPAC977.01	S. pombe specific 5Tm protein family	804.389	0.613156	0.667365	0.329399	1.86144	0.0626821	0.378749
SPAC977.18	SPAC977.18	conserved fungal protein	157.617	-0.246313	-0.0450408	0.727652	-0.338504	0.734983	0.944766
SPAC977.02	SPAC977.02	S. pombe specific 5Tm protein family	11.7422	-0.131791	0.0279917	0.732871	-0.179828	0.857288	0.973514
SPAC977.03	SPAC977.03	methyltransferase (predicted)	5.69594	-0.50976	-0.712302	0.708703	-0.719286	0.471964	0.832935
SPAC977.04	SPAC977.04	truncated C terminal region of membrane transporter	39.0383	-1.2965	-1.56243	0.596398	-2.17389	0.0297136	0.262894
SPAC977.05c	SPAC977.05c	conserved fungal family	18.3692	-0.465709	-0.414228	0.706898	-0.658806	0.51002	0.851951
SPAC977.06	SPAC977.06	S. pombe specific DUF999 family protein 3	23.6319	0.0584183	0.167533	0.489087	0.119444	0.904924	0.984626
SPNCRNA.136	SPNCRNA.136	SPNCRNA.136	53.2501	-1.44148	-1.72048	0.558843	-2.57939	0.00989737	0.138581
SPNCRNA.601	SPNCRNA.601	SPNCRNA.601	122.91	-1.44644	-1.62207	0.472173	-3.06336	0.00218866	0.0515404
SPAC977.07c	pfl6	cell surface glycoprotein, adhesion molecule (predicted)	19.5311	0.0685784	0.00832813	0.493528	0.138956	0.889485	0.983003
SPAC977.08	SPAC977.08	short chain dehydrogenase (predicted)	5.37867	-1.16357	-1.51496	0.644119	-1.80645	0.0708477	0.401222
SPAC977.09c	SPAC977.09c	phospholipase (predicted)	854.209	0.201433	0.199409	0.182396	1.10437	0.269431	0.704875
SPNCRNA.602	SPNCRNA.602	SPNCRNA.602	230.499	-0.264483	-0.0973904	0.49934	-0.529665	0.596344	0.893111
SPAC977.10	sod2	plasma membrane sodium ion/proton antiporter Sod2	2930.66	0.108458	0.120599	0.22764	0.476445	0.633758	0.909998
SPNCRNA.19	SPNCRNA.19	SPNCRNA.19	180.898	-0.182302	-0.176892	0.229065	-0.795852	0.426118	0.80919
SPAC977.11	SPAC977.11	CRCB domain protein	1110.75	-0.139164	-0.147391	0.170872	-0.814435	0.415396	0.801456
SPAC977.12	SPAC977.12	L-asparaginase (predicted)	2853.55	-0.0766626	-0.129159	0.387897	-0.197637	0.843329	0.971563
SPAC977.13c	SPAC977.13c	SPAC977.13c	94.725	-0.878961	-0.889797	0.477386	-1.8412	0.0655925	0.387461
SPAC977.14c	SPAC977.14c	aldo/keto reductase, unknown biological role	3799.43	-0.31201	-0.330315	0.341319	-0.914128	0.36065	0.772966
SPCC191.11	inv1	beta-fructofuranosidase	57917.1	5.15512	7.05244	0.561906	9.17433	4.54382e-20	1.6726e-17
SPAC977.16c	dak2	dihydroxyacetone kinase Dak2	570.693	-0.970958	-1.02482	0.410463	-2.36552	0.018005	0.201321
SPAC977.17	SPAC977.17	MIP water channel (predicted)	617.284	-0.0867396	-0.0956743	0.371385	-0.233557	0.815329	0.965931
SPNCRNA.137	SPNCRNA.137	SPNCRNA.137	2.02786	-0.21543	-0.340914	0.765454	-0.28144	0.778373	0.959892
SPNCRNA.37	SPNCRNA.37	SPNCRNA.37	2.32192	-0.51495	-1.20121	0.761575	-0.676165	0.498936	0.847121
SPNCRNA.83	SPNCRNA.83	SPNCRNA.83	2.31163	-0.519992	-0.961468	0.754677	-0.689026	0.490807	0.842659
SPCC191.10	SPCC191.10	sequence orphan	60.1485	4.33421	6.12917	0.671417	6.45532	1.07992e-10	1.7565e-08
SPAPJ695.01c	SPAPJ695.01c	S. pombe specific UPF0321 family protein 3	10.409	-1.41199	-1.89181	0.698156	-2.02245	0.04313	0.316849
SPNCRNA.138	SPNCRNA.138	SPNCRNA.138	0	NA	NA	NA	NA	NA	NA
SPNCRNA.76	SPNCRNA.76	SPNCRNA.76	2.44703	0.0634687	1.27321	0.714242	0.0888616	0.929192	0.989858
SPNCRNA.1223	SPNCRNA.1223	SPNCRNA.1223	407.329	5.23364	6.1904	0.483234	10.8305	2.46927e-27	1.43918e-24
SPBP4H10.09	rsv1	transcription factor Rsv1	246.103	4.01223	4.36455	0.334784	11.9845	4.28304e-33	4.9926e-30
SPAC1F8.02c	shu1	sequence orphan	243.15	1.4552	1.89664	0.720245	2.02042	NA	NA
SPAC1F8.03c	str3	siderophore-iron transporter Str3	2362.85	0.517812	0.41369	0.675152	0.766956	0.443108	0.817453
SPNCRNA.604	SPNCRNA.604	SPNCRNA.604	232.746	0.00382242	-0.0613092	0.358217	0.0106707	0.991486	1
SPNCRNA.139	SPNCRNA.139	SPNCRNA.139	354.229	0.303895	0.237072	0.6593	0.460937	0.644844	0.914259
SPNCRNA.605	SPNCRNA.605	SPNCRNA.605	947.229	0.204122	0.156754	0.437808	0.466237	0.641046	0.913798
SPAC1F8.04c	SPAC1F8.04c	hydrolase (predicted)	261.032	-0.00637273	0.209326	0.59764	-0.0106632	0.991492	1
SPNCRNA.606	SPNCRNA.606	SPNCRNA.606	159.955	0.0676655	0.0171888	0.642237	0.105359	0.916091	0.986357
SPAC1F8.05	isp3	sequence orphan	1169.86	0.530511	0.573001	0.320418	1.65568	0.0977862	0.471967
SPNCRNA.607	SPNCRNA.607	SPNCRNA.607	355.171	-0.562915	-0.564359	0.387503	-1.45267	0.146314	0.561169
SPAC1F8.06	fta5	cell surface glycoprotein	718.826	0.282457	0.244002	0.395204	0.714712	0.474787	0.834931
SPAC1F8.07c	SPAC1F8.07c	pyruvate decarboxylase (predicted)	37775	-0.0219487	-0.0805621	0.381566	-0.0575228	0.954129	0.993908
SPAC29A4.12c	mug108	sequence orphan	11775.5	3.97329	4.32217	0.304327	13.056	5.87423e-39	1.02711e-35
SPAC11D3.19	SPAC11D3.19	sequence orphan	290.442	0.141621	0.150319	0.289137	0.489806	0.624272	0.90509
SPAC11D3.01c	SPAC11D3.01c	conserved fungal protein	55579	-0.688483	-0.202895	0.582408	-1.18213	0.237153	0.67783
SPNCRNA.608	SPNCRNA.608	SPNCRNA.608	818.688	0.031018	0.0393271	0.312521	0.0992509	0.920939	0.988328
SPAC11D3.02c	SPAC11D3.02c	ELLA family acetyltransferase (predicted)	753.936	0.696963	0.694629	0.393572	1.77086	0.0765835	0.417743
SPAC11D3.03c	SPAC11D3.03c	conserved protein	75.6459	-0.633298	-0.678492	0.337092	-1.87871	0.0602842	0.370696
SPAC11D3.04c	SPAC11D3.04c	SnoaL	816.091	-0.703124	-0.722415	0.206285	-3.4085	0.00065321	0.0221544
SPAC11D3.05	mfs2	MFS family membrane transporter (predicted)	464.269	0.265473	0.259964	0.334491	0.793664	0.427391	0.809462
SPAC11D3.07c	toe4	transcription factor, zf-fungal binuclear cluster type(predicted)	515.54	0.0411669	0.0403011	0.237329	0.173459	0.86229	0.974468
SPAC11D3.06	SPAC11D3.06	MatE family transporter (predicted)	564.258	0.126837	0.125881	0.23247	0.545607	0.585336	0.888121
SPAC11D3.08c	SPAC11D3.08c	amino acid permease, unknown 1 (predicted)	1086.93	0.122774	0.127253	0.189625	0.647456	0.517337	0.853362
SPAC11D3.09	SPAC11D3.09	agmatinase (predicted)	257.251	0.782823	0.870076	0.350581	2.23293	0.0255536	0.241843
SPAC11D3.10	SPAC11D3.10	nifs homolog, possible cysteine desulfurase	320.63	-0.185775	-0.18958	0.198109	-0.937741	0.348378	0.766502
SPAC11D3.11c	SPAC11D3.12c	zinc finger protein, truncated	471.872	-0.380621	-0.383008	0.133694	-2.84696	0.00441396	0.0818866
SPAC11D3.13	hsp3104	ThiJ domain protein	529.021	-0.334419	-0.347038	0.312081	-1.07158	0.283909	0.718697
SPAC11D3.14c	SPAC11D3.14c	5-oxoprolinase (ATP-hydrolizing) (predicted)	249.699	0.0451984	0.0389653	0.188082	0.240312	0.810088	0.964655
SPNCRNA.609	SPNCRNA.609	SPNCRNA.609	250.643	-0.512578	-0.527453	0.26361	-1.94445	0.0518407	0.348468
SPNCRNA.147	SPNCRNA.147	SPNCRNA.147	3.22525	-0.689075	-1.39541	0.778472	-0.885164	0.376068	0.780008
SPAC11D3.15	SPAC11D3.15	5-oxoprolinase (ATP-hydrolizing) (predicted)	1251.19	0.042809	0.0435226	0.119143	0.359309	0.719364	0.94111
SPNCRNA.610	SPNCRNA.610	SPNCRNA.610	60.881	-0.205844	-0.191393	0.38464	-0.53516	0.592539	0.891651
SPAC11D3.16c	SPAC11D3.16c	sequence orphan	1288.35	0.337989	0.35975	0.238525	1.41699	0.156485	0.576637
SPAC11D3.17	SPAC11D3.17	transcription factor, zf-fungal binuclear cluster type	406.08	-0.266632	-0.271195	0.207586	-1.28444	0.198987	0.633816
SPNCRNA.611	SPNCRNA.611	SPNCRNA.611	117.26	0.0196896	-0.0182371	0.571447	0.0344556	0.972514	0.998324
SPAC11D3.18c	SPAC11D3.18c	nicotinic acid plasma membrane transporter (predicted)	721.05	-0.00608826	0.0635302	0.36577	-0.016645	0.98672	1
SPNCRNA.612	SPNCRNA.612	SPNCRNA.612	110.365	-0.0246479	-0.0416382	0.401519	-0.0613866	0.951051	0.993663
SPAC5H10.01	SPAC5H10.01	DUF1445 family protein	294.269	-0.352942	-0.354833	0.26152	-1.34958	0.177151	0.608342
SPAC5H10.02c	hsp3102	ThiJ domain protein	281.974	-0.886706	-0.899321	0.461418	-1.9217	0.0546441	0.355848
SPNCRNA.613	SPNCRNA.613	SPNCRNA.613	30.0744	-0.681644	-0.899993	0.611156	-1.11534	0.264706	0.702272
SPAC5H10.03	SPAC5H10.03	phosphoglycerate mutase family	5161.43	-0.467557	-0.514844	0.25617	-1.82518	0.0679737	0.393343
SPRRNA.10	SPRRNA.10	SPRRNA.10	23.8695	0.603659	0.762581	0.620942	0.972166	0.330968	0.754796
SPAC5H10.04	SPAC5H10.04	NADPH dehydrogenase (predicted)	451.087	-0.465892	-0.464705	0.271985	-1.71294	0.0867242	0.44779
SPAC5H10.05c	SPAC5H10.05c	FAD binding oxidoreductase (predicted)	440.181	-0.131149	-0.13251	0.301601	-0.434843	0.663676	0.920747
SPAC5H10.06c	adh4	alcohol dehydrogenase Adh4	1267.3	0.75126	0.758908	0.221272	3.39519	0.000685809	0.0228407
SPAC5H10.07	SPAC5H10.07	sequence orphan	27.787	0.695586	0.775161	0.620153	1.12164	0.262017	0.701053
SPAC5H10.08c	pan6	pantoate-beta-alanine ligase	786.677	0.0280915	0.0294171	0.169946	0.165297	0.86871	0.976397
SPAC5H10.09c	SPAC5H10.09c	3-methyl-2-oxobutanoatehydroxymethyltransferase (predicted)	143.85	-0.0310159	-0.0360359	0.255065	-0.1216	0.903216	0.984425
SPNCRNA.614	SPNCRNA.614	SPNCRNA.614	381.361	-0.0195301	-0.0140733	0.30485	-0.0640646	0.948919	0.993663
SPNCRNA.615	SPNCRNA.615	SPNCRNA.615	159.872	0.0696835	0.0726211	0.385672	0.180681	0.856618	0.973432
SPAC5H10.10	SPAC5H10.10	NADPH dehydrogenase (predicted)	382.214	0.346227	0.342669	0.233174	1.48485	0.137584	0.550179
SPAC5H10.11	gmh1	alpha-1,2-galactosyltransferase Gmh1 (predicted)	143.009	-0.464695	-0.414601	0.440366	-1.05525	0.291312	0.724755
SPAC5H10.12c	SPAC5H10.12c	acetylglucosaminyltransferase (predicted)	1038.02	-0.18339	-0.194226	0.179347	-1.02254	0.306524	0.737218
SPNCRNA.616	SPNCRNA.616	SPNCRNA.616	126.652	-0.29588	-0.369738	0.580099	-0.510052	0.610015	0.899775
SPAC5H10.13c	gmh2	alpha-1,2-galactosyltransferase Gmh2 (predicted)	3570.5	0.180158	0.181284	0.142404	1.26512	0.205829	0.643813
SPNCRNA.617	SPNCRNA.617	SPNCRNA.617	412.948	-0.635895	-0.647681	0.198043	-3.21089	0.00132322	0.0355689
SPAC13G6.01c	rad8	ubiquitin-protein ligase E3 Rad8	838.06	-0.253683	-0.260845	0.155924	-1.62696	0.103745	0.485319
SPSNORNA.49	SPSNORNA.49	SPSNORNA.49	54.3426	-0.796867	-0.839435	0.308339	-2.58438	0.00975537	0.138186
SPAC13G6.02c	rps101	40S ribosomal protein S3a	20291.6	-0.0536104	-0.0635395	0.270201	-0.198409	0.842725	0.971563
SPAC13G6.03	gpi7	GPI anchor biosynthesis protein Gpi7 (predicted)	1314.17	0.130016	0.126004	0.221234	0.587686	0.556743	0.87208
SPNCRNA.141	SPNCRNA.141	SPNCRNA.141	34.7594	-0.98493	-1.06801	0.402776	-2.44535	0.014471	0.178816
SPNCRNA.618	SPNCRNA.618	SPNCRNA.618	95.5366	-0.064641	-0.0692883	0.304864	-0.212032	0.832082	0.968864
SPAC13G6.04	tim8	TIM22 inner membrane protein import complex subunit Tim8 (predicted)	1384.26	-0.122904	-0.125894	0.233959	-0.525325	0.599358	0.894751
SPAC13G6.05c	trs33	TRAPP complex subunit Trs33 (predicted)	267.909	-0.067222	-0.0670167	0.202798	-0.331472	0.740288	0.946314
SPAC13G6.06c	gcv2	glycine cleavage complex subunit P (predicted)	2429.28	0.557131	0.560574	0.143984	3.86939	0.000109108	0.00544895
SPAC13G6.07c	rps601	40S ribosomal protein S6	38673.3	0.343941	0.347988	0.225619	1.52443	0.127401	0.538721
SPAC13G6.08	SPAC13G6.08	Cdc20/Fizzy subfamily WD repeat protein	66.9412	-0.345555	-0.406409	0.388537	-0.889375	0.373802	0.778643
SPNCRNA.619	SPNCRNA.619	SPNCRNA.619	149.505	0.0578664	0.0555885	0.244602	0.236574	0.812987	0.965931
SPAC13G6.09	SPAC13G6.09	SSU-rRNA maturation protein Tsr4 homolog 2 (predicted)	477.657	-0.0543885	-0.0585635	0.164246	-0.33114	0.740538	0.946314
SPAC13G6.10c	asl1	cell wall protein Asl1, predicted O-glucosyl hydrolase	19901	0.0509207	0.0491528	0.117081	0.434918	0.663622	0.920747
SPAC13G6.11c	erg12	mevalonate kinase Erg12 (predicted)	934.38	0.0774096	0.0764312	0.157465	0.4916	0.623002	0.904841
SPAC13G6.12c	chs1	chitin synthase I	275.254	-0.267488	-0.280328	0.260363	-1.02736	0.30425	0.735288
SPAC13G6.13	SPAC24B11.02	sequence orphan	2.68556	-0.0044544	0.0180508	0.775423	-0.00574448	0.995417	1
SPNCRNA.620	SPNCRNA.620	SPNCRNA.620	154.639	-0.376009	-0.385508	0.424691	-0.885371	0.375956	0.780008
SPAC13G6.14	aps1	diadenosine 5',5'''-p1,p6-hexaphosphate hydrolase Aps1	1534.88	0.105607	0.106607	0.155997	0.676981	0.498418	0.847121
SPAC13G6.15c	SPAC24B11.04c	calcipressin (predicted)	607.057	0.139975	0.14304	0.142628	0.981397	0.326397	0.750911
SPNCRNA.621	SPNCRNA.621	SPNCRNA.621	147.05	-0.130483	-0.130773	0.18372	-0.710224	0.477565	0.836232
SPAC24B11.05	SPAC24B11.05	pyrimidine 5'-nucleotidase (predicted)	695.725	0.672872	0.690464	0.19587	3.4353	0.000591892	0.0208839
SPAC24B11.06c	sty1	MAP kinase Sty1	4968.63	0.237559	0.241008	0.185579	1.28009	0.200512	0.634848
SPNCRNA.622	SPNCRNA.622	SPNCRNA.622	1680.79	-0.237253	-0.213345	0.363701	-0.65233	0.514188	0.852826
SPAC24B11.07c	SPAC24B11.07c	oxidoreductase (predicted)	668.231	0.224714	0.225656	0.121732	1.84597	0.0648969	0.385396
SPAC24B11.08c	SPAC24B11.08c	COPII-coated vesicle component Erv46 (predicted)	2737.97	0.295631	0.29754	0.112565	2.6263	0.00863176	0.126035
SPNCRNA.623	SPNCRNA.623	SPNCRNA.623	127.301	-0.627361	-0.669794	0.332518	-1.8867	0.0592011	0.368487
SPNCRNA.142	SPNCRNA.142	SPNCRNA.142	47.7508	0.219186	0.248248	0.444779	0.492798	0.622155	0.904841
SPAC24B11.09	mpc2	mitochondrial pyruvate transmembrane transporter subunit Mpc2	601.336	0.358432	0.366145	0.181647	1.97323	0.0484693	0.336869
SPAC24B11.10c	cfh1	chitin synthase regulatory factor-like Cfh1 (predicted)	688.42	-0.0743144	-0.0745299	0.147468	-0.503936	0.614306	0.902049
SPAC24B11.11c	sid2	NDR kinase Sid2	1265.14	0.0249666	0.0259986	0.182949	0.136468	0.891452	0.983204
SPAC24B11.12c	SPAC24B11.12c	P-type ATPase (predicted)	2462.65	0.196191	0.206755	0.22302	0.879705	0.379019	0.783072
SPNCRNA.624	SPNCRNA.624	SPNCRNA.624	252.828	-0.330515	-0.333101	0.124878	-2.64672	0.00812775	0.120948
SPAC24B11.14	SPAC24B11.14	dubious	48.754	-0.0449413	-0.101336	0.396026	-0.113481	0.909649	0.985231
SPAC24B11.13	hem3	hydroxymethylbilane synthase (predicted)	2715.52	-0.102852	-0.105334	0.198276	-0.518732	0.603947	0.895554
SPAC806.02c	SPAC806.02c	Par A family ATPase/WD repeat iron cluster assembly fusion protein (predicted)	882.359	-0.0232487	-0.0248657	0.192985	-0.120469	0.904112	0.984626
SPNCRNA.625	SPNCRNA.625	SPNCRNA.625	1403.5	-0.378517	-0.395102	0.317855	-1.19085	0.233713	0.675243
SPAC806.03c	rps2601	40S ribosomal protein S26 (predicted)	4448.1	0.066908	0.0448255	0.286655	0.233409	0.815444	0.965931
SPNCRNA.143	SPNCRNA.143	SPNCRNA.143	0.944878	0.120329	0.124517	0.769246	0.156424	0.875699	0.978491
SPCC794.04c	SPCC794.04c	membrane transporter (predicted)	3653.61	3.88563	4.23512	0.366589	10.5994	2.9984e-26	1.49791e-23
SPNCRNA.130	SPNCRNA.130	SPNCRNA.130	1099.26	4.44098	4.68175	0.388839	11.4211	3.27884e-30	2.08475e-27
SPNCRNA.626	SPNCRNA.626	SPNCRNA.626	196.361	0.520878	0.554951	0.299673	1.73815	0.0821838	0.435303
SPNCRNA.627	SPNCRNA.627	SPNCRNA.627	38.9776	-0.598281	-0.637166	0.45408	-1.31757	0.187648	0.618955
SPNCRNA.144	SPNCRNA.144	SPNCRNA.144	30.6357	-0.704211	-0.748181	0.44267	-1.59083	0.111649	0.504265
SPNCRNA.628	SPNCRNA.628	SPNCRNA.628	56.5706	0.289706	0.291996	0.287803	1.00661	0.314122	0.740587
SPNCRNA.145	SPNCRNA.145	SPNCRNA.145	49.455	0.336385	0.340383	0.304347	1.10527	0.269044	0.704875
SPAC806.04c	SPAC806.04c	DUF89 family protein	2940.13	0.493644	0.508478	0.205635	2.40059	0.0163688	0.190488
SPAC806.06c	SPAC806.06c	nicotinamide mononucleotide (NMN) adenylyltransferase (predicted)	1441.06	0.353119	0.355224	0.150638	2.34415	0.0190705	0.207432
SPAC806.05	SPAC806.05	mitochondrial ANC9 family protein	509.883	-0.0706318	-0.0723117	0.194497	-0.36315	0.716493	0.940178
SPNCRNA.629	SPNCRNA.629	SPNCRNA.629	261.643	-0.480865	-0.523239	0.441913	-1.08815	0.276531	0.712622
SPAC806.07	ndk1	nucleoside diphosphate kinase Ndk1	1260.65	0.0161061	0.0166891	0.192475	0.0836789	0.933312	0.990502
SPAC806.08c	mod21	gamma tubulin complex subunit Mod21	250.69	-0.301	-0.319838	0.256993	-1.17124	0.241503	0.684667
SPAC1639.01c	SPAC806.09c	GNS1/SUR4 family protein (predicted)	6903.47	0.464147	0.472003	0.186654	2.48667	0.0128943	0.166719
SPNCRNA.630	SPNCRNA.630	SPNCRNA.630	204.526	0.379943	0.382944	0.389738	0.974868	0.329626	0.753646
SPAC1639.02c	trk2	potassium ion transporter Trk2	568.318	0.090508	0.0879553	0.182648	0.495533	0.620224	0.904841
SPNCRNA.631	SPNCRNA.631	SPNCRNA.631	38.2812	-0.267916	-0.311856	0.64093	-0.418012	0.675938	0.925334
SPAC1F5.11c	tra2	NuA4 complex phosphatidylinositol pseudokinase complex subunit Tra2	686.87	-0.0583315	-0.0607602	0.167992	-0.347227	0.728421	0.943789
SPNCRNA.632	SPNCRNA.632	SPNCRNA.632	19.6371	-0.0740239	-0.0726422	0.673891	-0.109846	0.912532	0.985523
SPAC1F5.10	SPAC1F5.10	ATP-dependent RNA helicase (predicted)	985.701	-0.236942	-0.24565	0.179117	-1.32284	0.18589	0.618512
SPNCRNA.633	SPNCRNA.633	SPNCRNA.633	258.859	-0.168948	-0.130088	0.397492	-0.425035	0.670811	0.922779
SPNCRNA.634	SPNCRNA.634	SPNCRNA.634	247.491	0.0674039	0.0700856	0.341653	0.197288	0.843603	0.971563
SPAC1F5.09c	shk2	PAK-related kinase Shk2	167.693	0.042056	0.0661582	0.380681	0.110476	0.912032	0.985377
SPAC1F5.08c	yam8	calcium channel regulatory subunit Yam8	1265.58	0.179969	0.184052	0.153433	1.17295	0.240817	0.683
SPAC1F5.06	lsh1	ER heat shock protein Lsh1 (predicted)	2605.15	0.136029	0.137574	0.21055	0.646061	0.51824	0.853971
SPAC1F5.07c	hem14	protoporphyrinogen oxidase (predicted)	824.875	-0.0552859	-0.055515	0.139036	-0.397636	0.690898	0.931333
SPAC1F5.05c	SPAC1F5.05c	conserved fungal protein	973.464	0.259945	0.261556	0.138369	1.87864	0.0602937	0.370696
SPAC1F5.04c	cdc12	formin Cdc12	542.778	-0.103416	-0.105306	0.122223	-0.84613	0.39748	0.793644
SPAC1F5.03c	SPAC1F5.03c	FAD-dependent oxidoreductase involved in late endosome to Golgi transport (predicted)	3943.54	0.343747	0.346392	0.130678	2.63049	0.00852631	0.125017
SPAC1F5.02	SPAC1F5.02	protein disulfide isomerase (predicted)	10061.7	0.137564	0.14007	0.15483	0.88849	0.374277	0.778844
SPNCRNA.148	SPNCRNA.148	SPNCRNA.148	0.0893714	0	0	0.372829	0	1	1
SPAC18B11.11	SPAC1F5.01	GTPase activating protein (predicted)	648.498	0.0310815	0.0316363	0.132124	0.235245	0.814019	0.965931
SPAC18B11.10	tup11	transcriptional corepressor Tup11	916.755	0.00907615	0.00874244	0.113486	0.0799761	0.936256	0.991302
SPNCRNA.27	SPNCRNA.27	SPNCRNA.27	17.1694	-0.0704433	-0.0176366	0.384249	-0.183327	0.854541	0.973432
SPNCRNA.635	SPNCRNA.635	SPNCRNA.635	61.5687	-0.405259	-0.453893	0.446105	-0.908439	0.363647	0.774776
SPAC18B11.09c	SPAC18B11.09c	serine O-acetyltransferase activity (predicted)	320.364	-0.369199	-0.371235	0.135656	-2.72158	0.00649714	0.10692
SPAC18B11.08c	SPAC18B11.08c	conserved fungal protein	859.909	-0.0652914	-0.0669604	0.160817	-0.405999	0.684743	0.930181
SPAC18B11.07c	rhp6	Rad6 homolog, ubiquitin conjugating enzyme E2 Rhp6	1671.68	-0.0427922	-0.0407876	0.15801	-0.27082	0.786529	0.961303
SPAC18B11.06	SPAC18B11.06	U3 snoRNP-associated protein Lcp5 (predicted)	802.417	-0.356674	-0.393357	0.311427	-1.14529	0.252091	0.690966
SPAC18B11.05	gpi18	pig-V, dolichyl-phosphate-mannose-glycolipid alpha-mannosyltransferase (predicted)	1528.52	0.373369	0.37925	0.165072	2.26185	0.0237067	0.23191
SPAC18B11.04	ncs1	neuronal calcium sensor related protein Ncs1	2205.89	0.439281	0.471087	0.28401	1.54671	0.121934	0.52494
SPAC18B11.03c	SPAC18B11.03c	N-acetyltransferase (predicted)	390.212	-0.046769	-0.0498327	0.192536	-0.242911	0.808074	0.963627
SPNCRNA.636	SPNCRNA.636	SPNCRNA.636	662.39	-0.223286	-0.223322	0.246893	-0.904384	0.365792	0.775049
SPAC18B11.02c	SPAC18B11.02c	tRNA pseudouridine synthase (predicted)	646.093	0.0544101	0.032725	0.267888	0.203108	0.839051	0.970771
SPAC12G12.16c	SPAC18B11.01c	Fen1 family nuclease, XP-G family (predicted)	327.742	-0.0467098	-0.0466903	0.179747	-0.259864	0.794969	0.961551
SPAC12G12.15	sif3	Sad1 interacting factor 3 (predicted)	788.645	0.132159	0.133984	0.111227	1.1882	0.234756	0.675243
SPNCRNA.637	SPNCRNA.637	SPNCRNA.637	117.379	-0.546112	-0.575465	0.366825	-1.48875	0.136552	0.549931
SPAC12G12.14c	pfs2	WD repeat protein Pfs2	270.644	0.180315	0.181846	0.156207	1.15433	0.248364	0.688324
SPAC12G12.13c	cid14	poly(A) polymerase Cid14	639.071	-0.321084	-0.330989	0.187817	-1.70956	0.0873473	0.449527
SPNCRNA.638	SPNCRNA.638	SPNCRNA.638	54.9846	-0.0993343	-0.0359679	0.47977	-0.207046	0.835974	0.970263
SPAC12G12.12	SPAC12G12.12	NST UDP-galactose transporter (predicted)	2737.87	0.418543	0.431141	0.169691	2.4665	0.0136442	0.172876
SPAC12G12.11c	SPAC12G12.11c	DUF544 family protein	838.886	-0.0686368	-0.0681712	0.136094	-0.504336	0.614025	0.901883
SPAC12G12.10	wdr21	WD repeat protein, human WDR21 family	849.838	-0.416823	-0.418998	0.12657	-3.29321	0.000990497	0.029061
SPAC12G12.09	SPAC12G12.09	conserved fungal protein	290.48	0.15081	0.153378	0.227043	0.664235	0.50654	0.850894
SPAC12G12.17	SPAC12G12.17	non-classical export protein 1 (predicted)	326.833	-0.0344899	-0.0351256	0.244955	-0.140801	0.888027	0.982683
SPAC12G12.08	mrpl6	mitochondrial ribosomal protein subunit L16 (predicted)	656.789	-0.0790469	-0.0792668	0.159255	-0.496353	0.619645	0.904841
SPAC12G12.07c	SPAC12G12.07c	conserved fungal protein	1139.48	-0.0948291	-0.0927665	0.233803	-0.405595	0.685041	0.930181
SPAC12G12.06c	SPAC12G12.06c	rRNA processing protein (predicted)	3466.37	-0.137163	-0.146041	0.179307	-0.764958	0.444297	0.818548
SPAC12G12.05c	taf9	SAGA complex/ transcription initiation factor Taf9	807.95	-0.165337	-0.167199	0.135986	-1.21584	0.224047	0.664808
SPSNORNA.29	SPSNORNA.29	SPSNORNA.29	215.499	0.0760099	0.0491254	0.373231	0.203654	0.838624	0.970771
SPAC12G12.04	mcp60	mitochondrial heat shock protein Hsp60/Mcp60	18179.9	0.419907	0.421137	0.177682	2.36325	0.0181156	0.20139
SPNCRNA.639	SPNCRNA.639	SPNCRNA.639	2810.93	0.394434	0.52458	0.406032	0.971434	0.331332	0.754796
SPAC12G12.03	cip2	RNA-binding protein Cip2	2070.52	0.398147	0.403683	0.164464	2.42088	0.0154832	0.185365
SPAC12G12.02	efg1	rRNA processing protein Efg1 (predicted)	651.569	-0.215373	-0.2542	0.310461	-0.693721	0.487857	0.842647
SPNCRNA.640	SPNCRNA.640	SPNCRNA.640	170.713	-0.650084	-0.665991	0.364919	-1.78145	0.0748396	0.413428
SPAC12G12.01c	SPAC630.02	ubiquitin-protein ligase E3	1168.5	-0.0988512	-0.100617	0.113865	-0.868144	0.385315	0.786698
SPAC630.04c	SPAC630.04c	sequence orphan	1296.41	0.370119	0.388386	0.201328	1.83839	0.0660046	0.387632
SPAC630.03	arp3	actin-like protein Arp3	4222.38	0.348558	0.356694	0.169332	2.05843	0.0395486	0.306252
SPAC630.06c	SPAC630.06c	conserved fungal protein	555.435	0.0961283	0.0875628	0.346998	0.277029	0.781758	0.96041
SPAC630.05	gyp7	GTPase activating protein Gyp7 (predicted)	1420	0.183181	0.190743	0.157718	1.16145	0.24546	0.687967
SPAC630.07c	SPAC630.07c	sequence orphan	506.455	-0.0838418	-0.0797723	0.210541	-0.39822	0.690468	0.931333
SPNCRNA.641	SPNCRNA.641	SPNCRNA.641	56.3559	0.455849	0.463135	0.369658	1.23316	0.217514	0.655966
SPAC630.08c	erg25	C-4 methylsterol oxidase (predicted)	14840.6	0.0927552	0.0914932	0.138213	0.671101	0.502156	0.849354
SPNCRNA.642	SPNCRNA.642	SPNCRNA.642	33.1069	-0.515376	-0.566665	0.362119	-1.42322	0.154672	0.57419
SPAC630.15	mug177	sequence orphan	350.008	-0.270968	-0.279389	0.283055	-0.957297	0.338417	0.761015
SPAC630.09c	mug58	GLYK family kinase of unknown specificity (predicted)	1816.44	0.078992	0.0825531	0.143125	0.551909	0.581011	0.88628
SPATRNAPRO.01	SPATRNAPRO.01	SPATRNAPRO.01	0.188317	0	0	0.372829	0	1	1
SPAC630.10	SPAC630.10	conserved eukaryotic protein, DUF3321 family	590.921	-0.136707	-0.138351	0.12862	-1.06287	0.287839	0.72307
SPAC630.11	vps55	vacuolar sorting protein Vps55 (predicted)	3041.1	0.364456	0.37221	0.16171	2.25376	0.0242111	0.234858
SPAC630.12	SPAC630.12	ER lipid phosphatase (predicted)	851.893	0.026149	0.0258573	0.103478	0.252701	0.800499	0.962829
SPAC630.13c	tsc2	tuberin	1207.3	0.157556	0.159007	0.14957	1.05339	0.292162	0.725113
SPAC630.14c	tup12	transcriptional corepressor Tup12	2992.23	0.545693	0.551952	0.140059	3.89617	9.77269e-05	0.00499983
SPAC13F5.03c	gld1	mitochondrial glycerol dehydrogenase Gld1	5712.49	3.83723	4.2811	0.357116	10.745	6.25361e-27	3.36444e-24
SPAC1751.04	SPAC1751.04	pre-ribosomal protein Loc1 (predicted)	685.562	0.0320784	0.0224454	0.255027	0.125784	0.899903	0.98404
SPAC1751.02c	rsm19	mitochondrial ribosomal protein subunit S19 (predicted)	1174.67	0.0611801	0.0630753	0.131891	0.463868	0.642742	0.914142
SPAC1751.03	0	translation initiation factor eIF3m	6837.21	0.173371	0.17351	0.163144	1.06268	0.287925	0.72307
SPAC31A2.02	trm112	protein and tRNA methyltransferase regulatory subunit Trm112 (predicted)	730.633	-0.139175	-0.151389	0.195847	-0.710633	0.477312	0.836087
SPNCRNA.643	SPNCRNA.643	SPNCRNA.643	215.29	-0.357544	-0.357902	0.349361	-1.02342	0.306109	0.736979
SPAC31A2.03	mrpl11	mitochondrial ribosomal protein subunit L11 (predicted)	1299.12	-0.0231608	-0.024821	0.172062	-0.134607	0.892922	0.983204
SPAC31A2.04c	SPAC31A2.04c	20S proteasome complex subunit beta 4 (predicted)	1504.71	0.0644891	0.0665656	0.157057	0.410609	0.681359	0.928956
SPAC31A2.05c	mis4	adherin, cohesin loading factor Mis4	276.73	-0.0952789	-0.0982919	0.184615	-0.516094	0.605789	0.897175
SPAC31A2.06	atp25	mitochondrial ATP synthase complex assembly protein Atp25 (predicted)	1468.21	-0.131138	-0.131168	0.106351	-1.23307	0.217551	0.655966
SPAC31A2.07c	dbp10	ATP-dependent RNA helicase Dbp10 (predicted)	867.001	-0.135317	-0.153125	0.245143	-0.551991	0.580954	0.88628
SPAC31A2.09c	apm4	AP-2 adaptor complex subunit Apm4 (predicted)	534.296	-0.0882375	-0.0880012	0.116119	-0.759887	0.447322	0.819743
SPAC31A2.08	mrp20	mitochondrial ribosomal protein subunit L23 (predicted)	675.497	-0.0507523	-0.0520801	0.164516	-0.308496	0.757705	0.951917
SPAC31A2.10	SPAC31A2.10	Ran GTPase binding protein (predicted)	613.541	-0.336765	-0.338419	0.126789	-2.65611	0.00790475	0.118385
SPAC31A2.11c	cuf1	nutritional copper sensing transcription factor Cuf1	984.659	0.000456459	0.000420617	0.118708	0.00384521	0.996932	1
SPAC31A2.12	SPAC31A2.12	arrestin/PY protein 1 (predicted)	1462.57	0.276415	0.28305	0.151297	1.82696	0.0677053	0.393343
SPAC31A2.13c	sft1	SNARE Sft1 (predicted)	568.236	-0.14517	-0.143169	0.203654	-0.712826	0.475954	0.835679
SPAC31A2.14	bun107	WD repeat protein, human WDR48 family Bun107	1109.88	0.140544	0.141399	0.122775	1.14473	0.252323	0.690966
SPAC31A2.15c	dcc1	Ctf18 RFC-like complex subunit Dcc1	604.015	-0.083773	-0.0899795	0.195419	-0.428684	0.668153	0.922552
SPAC31A2.16	gef2	RhoGEF Gef2	562.477	0.0199295	0.0176289	0.136182	0.146344	0.88365	0.981142
SPAC13C5.01c	SPAC31A2.17c	20S proteasome complex subunit alpha 3 (predicted)	1606.08	-0.272786	-0.274822	0.133463	-2.04391	0.0409621	0.310406
SPAC13C5.02	dre4	splicing associated factor Dre4	318.405	0.145944	0.146143	0.156642	0.931704	0.351489	0.769187
SPAC13C5.03	tht1	nuclear membrane protein involved in karyogamy Tht1	170.368	-0.563581	-0.572377	0.191616	-2.9412	0.00326948	0.0665769
SPNCRNA.644	SPNCRNA.644	SPNCRNA.644	51.7591	-0.838726	-0.887049	0.382127	-2.19489	0.0281717	0.254565
SPAC13C5.04	SPAC13C5.04	amidotransferase (predicted)	1486.87	-0.169266	-0.102378	0.371985	-0.455033	0.649085	0.915334
SPNCRNA.645	SPNCRNA.645	SPNCRNA.645	188.056	-0.280023	-0.392215	0.49843	-0.561811	0.574245	0.882502
SPSNORNA.01	SPSNORNA.01	SPSNORNA.01	7.31393	-1.19869	-1.38182	0.515753	-2.32416	0.0201169	0.213826
SPAC13C5.05c	SPAC13C5.05c	N-acetylglucosamine-phosphate mutase (predicted)	563.061	-0.0812576	-0.0826797	0.127541	-0.637107	0.524055	0.857565
SPAC13C5.06c	mug121	sequence orphan	967.043	-0.101081	-0.0971441	0.164002	-0.616344	0.537668	0.862686
SPNCRNA.05	SPNCRNA.05	SPNCRNA.05	63.8446	-0.121466	-0.0820937	0.601257	-0.20202	0.839901	0.970775
SPNCRNA.646	SPNCRNA.646	SPNCRNA.646	581.016	-0.0684429	-0.0636151	0.170208	-0.402113	0.687601	0.931304
SPAC13C5.07	mre11	Mre11 nuclease	618.5	-0.376428	-0.38281	0.185892	-2.02499	0.0428688	0.316849
SPNCRNA.647	SPNCRNA.647	SPNCRNA.647	219.946	-0.518166	-0.530431	0.226366	-2.28907	0.0220755	0.222451
SPNCRNA.1121	SPNCRNA.1121	SPNCRNA.1121	167.642	2.34818	3.31289	0.576143	4.07568	4.58793e-05	0.00283965
SPAC23E2.01	fep1	iron-sensing transcription factor Fep1	896.173	-0.102335	-0.104365	0.25051	-0.408506	0.682902	0.929949
SPATRNAVAL.01	SPATRNAVAL.01	SPATRNAVAL.01	0.080737	0	0	0.372829	0	1	1
SPNCRNA.649	SPNCRNA.649	SPNCRNA.649	36.5496	-1.06258	-1.1323	0.438112	-2.42535	0.0152935	0.18347
SPAC23E2.02	lsd2	histone demethylase SWIRM2 (predicted)	780.302	0.0647584	0.0673332	0.166807	0.388224	0.697851	0.933225
SPAC23E2.03c	ste7	meiotic suppressor protein Ste7	1193.07	0.964736	1.07246	0.349378	2.7613	0.00575726	0.0982656
SPNCRNA.650	SPNCRNA.650	SPNCRNA.650	26.4795	0.710671	0.847756	0.501472	1.41717	0.156433	0.576637
SPRRNA.11	SPRRNA.11	SPRRNA.11	14.3324	0.254248	0.346217	0.707937	0.35914	0.719491	0.94111
SPAC24H6.13	SPAC24H6.13	DUF221 family protein implicated in Golgi to plasma membrane transport (predicted)	1520.02	0.122797	0.128274	0.193828	0.633535	0.526384	0.858714
SPNCRNA.651	SPNCRNA.651	SPNCRNA.651	230.875	-0.956844	-0.970635	0.288573	-3.31578	0.00091387	0.0276693
SPAC24H6.12c	uba3	NEDD8 activating enzyme	795.123	-0.324254	-0.326174	0.219627	-1.47638	0.139842	0.55261
SPAC24H6.11c	SPAC24H6.11c	sulfate transporter (predicted)	1160.6	-0.210873	-0.212731	0.199748	-1.0557	0.291107	0.724755
SPNCRNA.652	SPNCRNA.652	SPNCRNA.652	367.798	-0.0527617	-0.0577231	0.240146	-0.219707	0.8261	0.96777
SPAC24H6.10c	SPAC24H6.10c	phospho-2-dehydro-3-deoxyheptonate aldolase (predicted)	7296.74	-0.0722121	-0.0724081	0.168158	-0.42943	0.66761	0.922158
SPAC24H6.09	gef1	RhoGEF Gef1	2593.5	0.18352	0.18736	0.147016	1.2483	0.211922	0.649227
SPAC24H6.08	SPAC24H6.08	sequence orphan	286.672	-0.0935686	-0.0971446	0.199383	-0.469292	0.638861	0.911504
SPAC24H6.07	rps901	40S ribosomal protein S9	33281.2	0.337648	0.341671	0.224736	1.50242	0.132989	0.545951
SPAC24H6.06	sld3	DNA replication pre-initiation complex subunit Sld3	389.894	-0.204101	-0.204891	0.159627	-1.27861	0.201034	0.635756
SPAC24H6.05	cdc25	M phase inducer phosphatase Cdc25	1002.21	0.173292	0.174334	0.251459	0.689146	0.490731	0.842659
SPAC24H6.04	hxk1	hexokinase 1	8112.1	0.601731	0.610084	0.180062	3.34181	0.000832355	0.0262229
SPNCRNA.653	SPNCRNA.653	SPNCRNA.653	87.3146	0.294826	0.304734	0.474478	0.62137	0.534356	0.860279
SPNCRNA.551	SPNCRNA.551	SPNCRNA.551	49.3194	0.306786	0.325348	0.498732	0.615131	0.538468	0.862951
SPAC24H6.03	cul3	cullin 3	432.296	-0.119537	-0.121209	0.161785	-0.738862	0.459991	0.825976
SPAC24H6.02c	SPAC24H6.02c	TIM23 translocase complex subunit Tim15 (predicted)	260.765	-0.172073	-0.173264	0.235727	-0.729969	0.465409	0.830896
SPNCRNA.654	SPNCRNA.654	SPNCRNA.654	54.6871	-1.53213	-1.7387	0.529633	-2.89282	0.00381802	0.0739701
SPAC24H6.01c	SPAC24H6.01c	membrane bound O-acyltransferase, MBOAT (predicted)	1206.01	0.289323	0.292828	0.150795	1.91866	0.0550278	0.358014
SPNCRNA.47	SPNCRNA.47	SPNCRNA.47	42.2835	1.24012	1.66997	0.566741	2.18816	0.0286579	0.256966
SPAPB21F2.02	SPAPB21F2.02	Dopey family protein (predicted)	1866.35	0.56117	0.56428	0.12527	4.4797	7.47484e-06	0.000614634
SPAPB21F2.03	slx9	ribosome biogenesis protein Slx9 (predicted)	426.357	-0.146588	-0.154474	0.274349	-0.534312	0.593126	0.891651
SPAC227.01c	erd1	Erd1 homolog (predicted)	411.917	0.16625	0.166872	0.167042	0.995258	0.319611	0.743259
SPAC227.19c	SPAC227.19c	conserved protein	226.19	-0.12897	-0.13426	0.181377	-0.711058	0.477048	0.836087
SPNCRNA.655	SPNCRNA.655	SPNCRNA.655	374.566	-0.394136	-0.408293	0.232537	-1.69494	0.090086	0.456725
SPAC227.02c	SPAC227.02c	rRNA processing protein Rrp15 (predicted)	363.399	0.0163792	0.00216313	0.238788	0.0685932	0.945313	0.993663
SPAC227.03c	SPAC227.03c	mitochondrial NAD transmembrane transporter (predicted)	1500.52	0.0972336	0.109882	0.202021	0.481303	0.630301	0.909328
SPNCRNA.656	SPNCRNA.656	SPNCRNA.656	80.8522	-0.784487	-0.832359	0.363244	-2.15967	0.0307981	0.266803
SPAC227.04	atg10	autophagy C terminal domain family protein Atg10 (predicted)	397.292	-0.184485	-0.183048	0.158257	-1.16573	0.243722	0.686229
SPAC227.05	SPAC227.05	prefoldin subunit 4 (predicted)	427.189	-0.0794983	-0.0851109	0.194525	-0.408678	0.682776	0.929949
SPAC227.06	SPAC227.06	Rab GTPase binding (predicted)	1972.53	0.406199	0.41092	0.152507	2.66348	0.00773368	0.117077
SPAC227.07c	pab1	protein phosphatase regulatory subunit Pab1	1296.95	0.0909835	0.091894	0.147303	0.617662	0.536798	0.862001
SPNCRNA.657	SPNCRNA.657	SPNCRNA.657	255.329	-0.189893	-0.174546	0.28566	-0.664753	0.506209	0.850894
SPAC227.08c	yth1	mRNA cleavage and polyadenylation specificity factor complex Yth1	490.603	-0.137609	-0.13306	0.19352	-0.711083	0.477033	0.836087
SPAC227.09	SPAC227.09	folylpolyglutamate synthase (predicted)	542.291	-0.26529	-0.27034	0.144365	-1.83764	0.0661158	0.387931
SPAC227.10	SPAC227.10	prefoldin subunit 2 (predicted)	963.846	-0.0335736	-0.0350969	0.171744	-0.195487	0.845012	0.971563
SPAC227.11c	SPAC227.11c	sensor for misfolded ER glycoproteins Yos9 (predicted)	1083.66	-0.169074	-0.16829	0.132582	-1.27524	0.202226	0.637964
SPAC227.12	rna4	U4/U6 x U5 tri-snRNP complex subunit Prp4 family, Rna4	356.328	-0.1936	-0.199762	0.217239	-0.891187	0.372829	0.778273
SPAC227.13c	isu1	mitochondrial iron-sulfur cluster assembly scaffold protein Isu1	6785.74	0.730355	0.751311	0.190492	3.83405	0.000126049	0.00607989
SPNCRNA.658	SPNCRNA.658	SPNCRNA.658	13.4749	-0.385576	-0.414826	0.482417	-0.799258	0.424141	0.808393
SPAC227.14	SPAC227.14	uridine kinase (predicted)	741.806	0.287236	0.293735	0.150872	1.90384	0.0569314	0.36245
SPAC227.15	SPAC227.15	protein phosphatase regulatory subunit Reg1 (predicted)	1773.32	0.381397	0.398445	0.202375	1.88461	0.0594827	0.368487
SPNCRNA.659	SPNCRNA.659	SPNCRNA.659	313.686	-0.561049	-0.682311	0.508099	-1.10421	0.269501	0.704875
SPSNORNA.02	SPSNORNA.02	SPSNORNA.02	6.88768	-0.333501	-0.635183	0.756991	-0.440561	0.659531	0.919456
SPSNORNA.03	SPSNORNA.03	SPSNORNA.03	16.7863	-0.513051	-0.669126	0.541378	-0.947676	0.343294	0.763434
SPSNORNA.04	SPSNORNA.04	SPSNORNA.04	11.2661	-0.528357	-0.645119	0.462965	-1.14125	0.253768	0.691967
SPSNORNA.05	SPSNORNA.05	SPSNORNA.05	75.5971	-0.614807	-0.799874	0.570953	-1.07681	0.281565	0.717429
SPSNORNA.06	SPSNORNA.06	SPSNORNA.06	36.2377	-0.880845	-1.2027	0.637556	-1.3816	0.167096	0.593278
SPAC227.16c	psf3	GINS complex subunit Psf3	454.617	0.220344	0.221934	0.170733	1.29058	0.196851	0.631259
SPAC227.17c	SPAC227.17c	conserved protein	677.045	0.28664	0.282318	0.293354	0.977112	0.328514	0.753121
SPAC227.18	lys3	saccharopine dehydrogenase Lys3	9297.19	0.425806	0.427744	0.151615	2.80848	0.00497762	0.0890864
SPAC2F7.02c	SPAC2F7.02c	NLI interacting factor family phosphatase (predicted)	1245.91	0.20074	0.201006	0.0992769	2.02203	0.0431737	0.316849
SPAC2F7.03c	pom1	DYRK family protein kinase Pom1	707.492	-0.203642	-0.206816	0.142466	-1.42941	0.152886	0.570012
SPAC2F7.04	pmc2	mediator complex subunit Pmc2/Med1	500.476	-0.216191	-0.22031	0.139517	-1.54957	0.121244	0.5232
SPAC2F7.05c	SPAC2F7.05c	translation initiation factor eIF5 (predicted)	4458.06	-0.265428	-0.269483	0.156022	-1.70122	0.0889011	0.453489
SPAC2F7.06c	pol4	DNA polymerase X family	160.424	-0.347838	-0.335594	0.300438	-1.15777	0.246958	0.688227
SPNCRNA.552	SPNCRNA.552	SPNCRNA.552	266.957	0.0629239	0.0565645	0.223127	0.282009	0.777936	0.959892
SPNCRNA.660	SPNCRNA.660	SPNCRNA.660	300.495	0.0530723	0.0475046	0.205014	0.258871	0.795735	0.961551
SPAC2F7.07c	cph2	Clr6 histone deacetylase associated PHD protein-2 Cph2	824.107	-0.198448	-0.199871	0.121603	-1.63194	0.102692	0.482686
SPAC2F7.08c	snf5	SWI/SNF complex subunit Snf5	227.039	0.320123	0.330193	0.225675	1.41851	0.156041	0.576637
SPNCRNA.661	SPNCRNA.661	SPNCRNA.661	97.321	-0.267524	-0.33144	0.449309	-0.595412	0.551568	0.869824
SPAC2F7.09c	SPAC2F7.09c	mitochondrial GTPase related protein (prediected)	444.693	0.0757966	0.0775921	0.147187	0.514966	0.606576	0.897175
SPAC2F7.10	akr1	palmitoyltransferase Akr1 (predicted)	887.134	0.197528	0.200996	0.199093	0.992141	0.321129	0.74444
SPAC2F7.11	nrd1	RNA-binding protein Nrd1	325.923	0.0342484	0.0293035	0.214693	0.159523	0.873257	0.97735
SPNCRNA.154	SPNCRNA.154	SPNCRNA.154	18.3034	0.164105	0.175635	0.433459	0.378593	0.70499	0.936042
SPAC2F7.13c	wrs1	tryptophan-tRNA ligase Wrs1 (predicted)	2558.96	0.168391	0.16712	0.132624	1.26968	0.204197	0.640716
SPAC2F7.14c	rrp4	exosome subunit Rrp4	585.875	-0.423022	-0.437585	0.209031	-2.02373	0.0429982	0.316849
SPAC2F7.15	rsm24	mitochondrial ribosomal protein subunit S24 (predicted)	843.149	-0.306447	-0.315907	0.183804	-1.66725	0.0954653	0.46855
SPAC2F7.16c	pld1	phospholipase D, Pld1	579.536	-0.181461	-0.185134	0.19164	-0.946887	0.343696	0.764086
SPAC2F7.17	SPAC2F7.17	mitochondrial peptide chain release factor (predicted)	385.381	-0.102933	-0.111432	0.219088	-0.469825	0.63848	0.911504
SPAC13A11.01c	rga8	Rho-type GTPase activating protein Rga8	1161.43	-0.0998063	-0.0995576	0.112788	-0.884902	0.376209	0.780008
SPAC13A11.02c	erg11	sterol 14-demethylase (predicted)	4694.45	-0.116825	-0.127991	0.214534	-0.544554	0.58606	0.888121
SPNCRNA.155	SPNCRNA.155	SPNCRNA.155	8.54397	-1.00521	-1.19652	0.596092	-1.68634	0.0917306	0.459573
SPAC13A11.03	mcp7	meiosis specific coiled-coil protein Mcp7	44.2899	0.71171	0.814663	0.46759	1.52208	0.127988	0.539481
SPAC13A11.04c	ubp8	SAGA complex ubiquitin C-terminal hydrolase Ubp8	402.033	0.154034	0.15784	0.163109	0.944364	0.344984	0.764349
SPAC13A11.05	SPAC13A11.05	peptidase family M17	4188.45	0.526312	0.533754	0.155564	3.38325	0.000716322	0.023352
SPNCRNA.662	SPNCRNA.662	SPNCRNA.662	210.803	-0.0974482	-0.0976201	0.180781	-0.53904	0.589859	0.889878
SPNCRNA.553	SPNCRNA.553	SPNCRNA.553	170.174	-0.0810106	-0.0820798	0.207781	-0.389884	0.696622	0.932296
SPAC13A11.06	SPAC3H8.01	pyruvate decarboxylase (predicted)	1308.1	-0.306127	-0.256675	0.465108	-0.658184	0.51042	0.851994
SPAC3H8.02	SPAC3H8.02	sec14 cytosolic factor family phosphatidylinositol transporter (predicted)	2110.84	0.193995	0.194704	0.14833	1.30786	0.190921	0.624183
SPAC3H8.03	img2	mitochondrial ribosomal protein subunit Img2 (predicted)	424.519	-0.116363	-0.121384	0.223833	-0.519865	0.603158	0.895454
SPNCRNA.663	SPNCRNA.663	SPNCRNA.663	179.16	-0.437306	-0.443527	0.293564	-1.48965	0.136317	0.549931
SPAC3H8.04	SPAC3H8.04	chromosome segregation protein (predicted)	1432.53	0.123092	0.131059	0.178462	0.689735	0.490361	0.842659
SPAC3H8.05c	mms1	E3 ubiquitin ligase complex subunit Mms1 (predicted)	1388.33	0.174637	0.175223	0.150918	1.15716	0.247206	0.688227
SPNCRNA.664	SPNCRNA.664	SPNCRNA.664	23.3472	-0.767951	-0.819744	0.348883	-2.20117	0.0277239	0.253135
SPNCRNA.156	SPNCRNA.156	SPNCRNA.156	6.49816	-0.0889241	-0.160708	0.615317	-0.144517	0.885092	0.981603
SPNCRNA.665	SPNCRNA.665	SPNCRNA.665	188.353	0.0283364	0.287792	0.681764	0.0415633	0.966847	0.997364
SPAC3H8.06	aur1	inositol phosphorylceramide synthase Aur1 (predicted)	3323.99	0.140688	0.148689	0.205425	0.684863	0.49343	0.843411
SPAC3H8.07c	pac10	prefoldin subunit 3 Pac10 (predicted)	679.377	-0.125094	-0.128329	0.169716	-0.737082	0.461073	0.826433
SPAC3H8.08c	SPAC3H8.08c	transcription factor (predicted)	692.165	0.0663092	0.0695049	0.139181	0.476424	0.633772	0.909998
SPNCRNA.666	SPNCRNA.666	SPNCRNA.666	172.44	0.053559	0.0430163	0.298754	0.179275	0.857722	0.973541
SPAC3H8.09c	nab3	poly(A) binding protein Nab3 (predicted)	562.92	-0.285976	-0.278749	0.195618	-1.46191	0.143766	0.557682
SPNCRNA.1115	SPNCRNA.1115	SPNCRNA.1115	3334.42	2.27343	2.3123	0.18448	12.3235	6.77102e-35	9.47131e-32
SPAC3H8.10	spo20	sec14 cytosolic factor family Sec14	3790.5	-0.0305984	-0.0305398	0.0976886	-0.313224	0.75411	0.950854
SPAC1F3.01	rrp6	exosome 3'-5' exoribonuclease subunit Rrp6 (predicted)	724.623	-0.0943199	-0.109451	0.281774	-0.334735	0.737825	0.945465
SPAC1F3.02c	mkh1	MEK kinase (MEKK) Mkh1	664.641	-0.167651	-0.165798	0.129799	-1.29163	0.196487	0.631125
SPAC1F3.03	SPAC1F3.03	Lgl family protein (predicted)	868.985	0.0667695	0.0750731	0.192567	0.346735	0.728791	0.94383
SPAC1F3.04c	tsr3	SSU-rRNA maturation protein Tsr3 (predicted)	555.12	0.0268881	0.0279826	0.148073	0.181586	0.855907	0.973432
SPAC1F3.05	SPAC1F3.05	Golgi localized Arf binding gamma-adaptin ortholog (predicted)	1486.06	0.397999	0.400318	0.148215	2.68529	0.00724674	0.113974
SPAC1F3.06c	spo15	sporulation protein Spo15	822.195	-0.391417	-0.399834	0.181589	-2.15551	0.0311222	0.268328
SPAC1F3.07c	rsc58	RSC complex subunit Rsc58	760.18	0.137998	0.138242	0.118788	1.16171	0.245352	0.687967
SPNCRNA.668	SPNCRNA.668	SPNCRNA.668	158.622	-0.438489	-0.453401	0.235897	-1.85882	0.0630532	0.379513
SPAC1F3.08c	SPAC1F3.08c	dubious	8.27282	0.688096	1.15886	0.740399	0.929359	0.352703	0.769668
SPAC1F3.09	mug161	CwfJ family protein, splicing factor (predicted)	4959.13	0.517709	0.532574	0.192922	2.68352	0.00728516	0.114243
SPNCRNA.669	SPNCRNA.669	SPNCRNA.669	183.306	0.0712332	0.0719897	0.241597	0.294843	0.768114	0.956258
SPAC1F3.10c	37165	mitochondrial intermediate peptidase Oct1 (predicted)	821.072	0.274858	0.28557	0.208629	1.31745	0.187688	0.618955
SPAC1D4.01	SPAC1D4.01	human C9orf78 ortholog	323.033	0.151513	0.149995	0.270235	0.56067	0.575023	0.882533
SPAC1D4.02c	SPAC1D4.02c	human GRASP protein family Golgi protein (predicted)	505.975	0.124172	0.135138	0.20407	0.608479	0.54287	0.864684
SPAC1D4.03c	aut12	autophagy associated protein Aut12 (predicted)	652.669	0.274593	0.283857	0.174011	1.57802	0.114561	0.510019
SPNCRNA.670	SPNCRNA.670	SPNCRNA.670	86.0977	-0.403473	-0.423246	0.278046	-1.4511	0.146751	0.561169
SPAC1D4.05c	SPAC1D4.05c	Erd1 homolog (predicted)	2473.85	0.114915	0.119934	0.202595	0.567216	0.570567	0.880017
SPAC1D4.04	cct2	chaperonin-containing T-complex beta subunit Cct2	3366.53	0.072336	0.0708405	0.179658	0.402631	0.687219	0.931209
SPAC1D4.06c	csk1	cyclin-dependent kinase activating kinase Csk1	370.089	-0.280332	-0.281884	0.140523	-1.99493	0.0460507	0.328316
SPAC1D4.07c	SPAC1D4.07c	dubious	22.1789	-0.324556	-0.35218	0.418287	-0.775917	0.437798	0.816522
SPAC1D4.08	pis1	CDP-diacylglycerol--inositol 3-phosphatidyltransferase Pis1 (predicted)	2742.73	0.225053	0.226	0.120095	1.87395	0.0609374	0.37232
SPAC1D4.09c	rtf2	replication termination factor Rtf2	571.075	0.0216052	0.023419	0.203698	0.106065	0.915531	0.986347
SPAC1D4.10	trz1	3'-tRNA processing endonuclease tRNAse Z L2 Trz1 (predicted)	900.233	0.0282238	0.0302993	0.1432	0.197093	0.843755	0.971563
SPAC1D4.11c	lkh1	dual specificity protein kinase Lkh1	1479.82	0.23913	0.249998	0.200571	1.19225	0.233163	0.674632
SPNCRNA.671	SPNCRNA.671	SPNCRNA.671	544.537	-0.736288	-0.75196	0.217406	-3.3867	0.000707382	0.0233369
SPNCRNA.672	SPNCRNA.672	SPNCRNA.672	379.245	-0.83259	-0.847816	0.20802	-4.00245	6.269e-05	0.00359389
SPNCRNA.79	SPNCRNA.79	SPNCRNA.79	33.6079	-0.950457	-1.00898	0.49712	-1.91192	0.0558858	0.360641
SPAC1D4.12	rad15	transcription factor TFIIH complex subunit Rad15	1126.27	0.138555	0.139943	0.112438	1.23228	0.217845	0.655966
SPNCRNA.673	SPNCRNA.673	SPNCRNA.673	33.5266	-0.3405	-0.344689	0.577854	-0.589249	0.555694	0.871028
SPAC1D4.13	byr1	MAP kinase kinase Byr1	1451.12	0.341185	0.342942	0.10103	3.37708	0.00073261	0.0236123
SPNCRNA.674	SPNCRNA.674	SPNCRNA.674	406.582	-0.101736	-0.105491	0.371075	-0.274165	0.783958	0.960907
SPAC1D4.14	tho2	THO complex subunit Tho2 (predicted)	661.8	0.0235086	0.0248994	0.181301	0.129666	0.89683	0.983397
SPAC22F3.13	tsc1	hamartin	896.121	0.102556	0.10392	0.111242	0.921919	0.356571	0.771873
SPNCRNA.675	SPNCRNA.675	SPNCRNA.675	224.303	-0.0484693	-0.066447	0.332681	-0.145693	0.884164	0.98125
SPNCRNA.158	SPNCRNA.158	SPNCRNA.158	42.1718	-0.38198	-0.465247	0.550805	-0.693494	0.488	0.842647
SPAC29A4.22	SPAC29A4.22	dubious	1066.66	3.7336	4.9433	0.435566	8.57184	1.01843e-17	2.84915e-15
SPAC22F3.11c	snu23	U4/U6 x U5 tri-snRNP complex subunit Snu23	153.848	-0.36949	-0.377334	0.227438	-1.62457	0.104254	0.486095
SPAC22F3.10c	gcs1	glutamate-cysteine ligase Gcs1	1569.34	-0.293708	-0.296741	0.150924	-1.94606	0.0516471	0.347996
SPAC22F3.09c	res2	MBF transcription factor complex subunit Res2	457.574	-0.112558	-0.107655	0.180618	-0.62318	0.533166	0.860279
SPAC22F3.08c	rok1	ATP-dependent RNA helicase Rok1 (predicted)	387.254	-0.392377	-0.419227	0.275644	-1.42349	0.154594	0.57419
SPAC22F3.07c	atp20	F0-ATPase subunit G (predicted)	2191.52	-0.220193	-0.221708	0.17028	-1.29312	0.195969	0.631125
SPAC22F3.15	SPAC22F3.15	GatB/YqeY domain protein	207.223	0.0796742	0.0792759	0.196541	0.405383	0.685196	0.930181
SPAC22F3.06c	lon1	Lon protease homolog Lon1 (predicted)	1120.98	-0.305431	-0.307235	0.153801	-1.98588	0.0470465	0.333039
SPAC22F3.05c	alp41	ADP-ribosylation factor Alp41	813.469	0.357156	0.369616	0.232707	1.53479	0.124836	0.532055
SPNCRNA.676	SPNCRNA.676	SPNCRNA.676	18.1238	-0.0684744	-0.118149	0.528594	-0.129541	0.89693	0.983397
SPAC22F3.04	mug62	AMP binding enzyme (predicted)	153.082	0.146202	0.205577	0.443319	0.329789	0.74156	0.947127
SPATRNAVAL.02	SPATRNAVAL.02	SPATRNAVAL.02	0	NA	NA	NA	NA	NA	NA
SPAC22F3.03c	rdh54	ATP-dependent DNA helicase Rdh54	220.223	0.432867	0.439235	0.282928	1.52996	0.126027	0.535459
SPAC22F3.02	atf31	transcription factor Atf31	182.245	0.173421	0.18507	0.263558	0.658	0.510538	0.851994
SPAC1296.01c	SPAC22F3.01	phosphoacetylglucosamine mutase (predicted)	2341	0.20606	0.211957	0.168792	1.2208	0.222163	0.662322
SPAC1296.02	cox4	cytochrome c oxidase subunit IV (predicted)	3835.69	0.303618	0.313947	0.202775	1.49732	0.134311	0.548378
SPAC1296.03c	sxa2	serine carboxypeptidase Sxa2	247.813	0.121295	0.120091	0.214406	0.565725	0.57158	0.88073
SPAC1296.04	mug65	spore wall assembly protein (predicted)	788.833	0.129377	0.131399	0.141797	0.912407	0.361555	0.773544
SPAC1296.05c	lcp1	cyclin L family cyclin	939.927	-0.127407	-0.127804	0.15378	-0.828499	0.407388	0.798494
SPATRNAGLU.01	SPATRNAGLU.01	SPATRNAGLU.01	0.181913	0	0	0.372829	0	1	1
SPAPJ696.01c	vps17	retromer complex subunit Vps17	1120.37	0.0569435	0.0598658	0.144514	0.394033	0.693557	0.931333
SPAC1296.06	tah18	NADPH-dependent diflavin oxidoreductase, involved in iron-sulfur cluster assembly Tah18 (predicted)	492.761	0.0274248	0.0276575	0.171009	0.16037	0.872589	0.97735
SPAPJ696.02	SPAPJ696.02	actin cortical patch component Lsb4 (predicted)	2970.6	0.320327	0.324588	0.136203	2.35184	0.0186808	0.204146
SPAC22G7.01c	fra1	iron responsive transcriptional regulator, peptidase family (predicted)	2162.16	0.143776	0.145894	0.125017	1.15005	0.250125	0.689543
SPAC22G7.02	kap111	karyopherin Kap111 (predicted)	728.258	-0.112717	-0.116497	0.150851	-0.747207	0.454939	0.823228
SPNCRNA.677	SPNCRNA.677	SPNCRNA.677	358.199	-0.296917	-0.301226	0.187328	-1.58501	0.112963	0.506947
SPAC22G7.03	SPAC22G7.03	sequence orphan	139.579	-0.178995	-0.183727	0.235357	-0.760528	0.446939	0.819704
SPAC22G7.04	pan2	ubiquitin C-terminal hydrolase, poly(A)-specific ribonuclease complex subunit Pan2 (predicted)	1016.7	-0.0472628	-0.0477293	0.108041	-0.437454	0.661782	0.919657
SPNCRNA.678	SPNCRNA.678	SPNCRNA.678	256.9	-0.237386	-0.234222	0.286579	-0.828344	0.407476	0.798494
SPAC22G7.05	SPAC22G7.05	krr family protein (predicted)	607.535	-0.178013	-0.20545	0.272967	-0.652143	0.514309	0.852826
SPAC22G7.06c	ura1	carbamoyl-phosphate synthase (glutamine hydrolyzing), aspartate carbamoyltransferase Ura1	9596.91	0.00629332	0.00225422	0.218196	0.0288425	0.97699	0.999425
SPAC22G7.07c	SPAC22G7.07c	mRNA (N6-adenosine)-methyltransferase (predicted)	628.861	-0.151859	-0.149566	0.132682	-1.14454	0.2524	0.690966
SPAC22G7.08	ppk8	serine/threonine protein kinase Ppk8 (predicted)	643.995	0.240803	0.249479	0.156467	1.53901	0.123802	0.530007
SPAC22G7.09c	nup45	nucleoporin Nup45	637.157	-0.0751452	-0.0779165	0.122959	-0.611142	0.541106	0.864403
SPAC22G7.10	SPAC22G7.10	mRNA cleavage and polyadenylation specificity factor complex subunit, Fip1 homolog (predicted)	1237.26	0.13684	0.137723	0.120679	1.13392	0.256828	0.696763
SPAC22G7.11c	SPAC22G7.11c	conserved fungal protein	26573.8	-0.651516	-0.137018	0.596394	-1.09242	0.274646	0.711242
SPAC4G8.02c	sss1	translocon gamma subunit Sss1 (predicted)	2459.45	-0.24456	-0.249468	0.187019	-1.30767	0.190985	0.624183
SPAC4G8.03c	SPAC4G8.03c	RNA-binding protein (predicted)	205.898	0.312354	0.317955	0.262452	1.19014	0.233992	0.675243
SPNCRNA.679	SPNCRNA.679	SPNCRNA.679	39.4354	-0.316977	-0.316922	0.382234	-0.829275	0.406949	0.798462
SPNCRNA.680	SPNCRNA.680	SPNCRNA.680	231.611	-0.0538927	-0.0699903	0.347963	-0.154881	0.876915	0.978954
SPAC4G8.04	SPAC4G8.04	GTPase activating protein (predicted)	1777.51	0.271181	0.286163	0.232831	1.16471	0.244135	0.686561
SPAC4G8.05	ppk14	serine/threonine protein kinase Ppk14 (predicted)	745.727	-0.096894	-0.0963583	0.122964	-0.78799	0.430702	0.810529
SPAC4G8.06c	trm12	tRNA methyltransferase Trm12 (predicted)	668.439	-0.165916	-0.17328	0.18125	-0.915396	0.359984	0.772811
SPAC4G8.07c	SPAC4G8.07c	tRNA (m5U54) methyltransferase Trm2 (predicted)	228.446	-0.421525	-0.431574	0.181637	-2.3207	0.0203031	0.214305
SPNCRNA.681	SPNCRNA.681	SPNCRNA.681	193.171	-0.651266	-0.665576	0.197258	-3.3016	0.000961351	0.0284902
SPNCRNA.159	SPNCRNA.159	SPNCRNA.159	160.75	-0.713721	-0.737658	0.238878	-2.9878	0.0028099	0.0606494
SPAC4G8.08	SPAC4G8.08	mitochondrial iron ion transporter (predicted)	634.977	0.121472	0.121714	0.140625	0.863804	0.387696	0.786867
SPNCRNA.682	SPNCRNA.682	SPNCRNA.682	89.086	-0.370465	-0.423606	0.447937	-0.827047	0.40821	0.798494
SPAC4G8.09	SPAC4G8.09	mitochondrial leucine-tRNA ligase (predicted)	518.569	-0.184655	-0.187547	0.268166	-0.688585	0.491085	0.842659
SPNCRNA.683	SPNCRNA.683	SPNCRNA.683	298.052	-0.307668	-0.291724	0.273457	-1.12511	0.260544	0.700056
SPAC4G8.11c	atp10	F1-F0 ATPase assembly protein (predicted)	183.495	-0.129037	-0.129212	0.187493	-0.688222	0.491313	0.842659
SPAC4G8.10	gos1	SNARE Gos1 (predicted)	765.543	-0.165027	-0.158131	0.211854	-0.778969	0.435998	0.815121
SPAC4G8.12c	SPAC4G8.12c	alpha-1,2-mannosyltransferase (predicted)	681.134	0.42713	0.430448	0.137524	3.10586	0.00189726	0.045915
SPAC4G8.13c	prz1	calcineurin responsive transcription factor Prz1	2129.17	0.338429	0.345296	0.197695	1.71188	0.0869191	0.44779
SPNCRNA.684	SPNCRNA.684	SPNCRNA.684	124.918	-0.715088	-0.726233	0.310236	-2.30498	0.0211678	0.21836
SPAC16C9.01c	SPAC4G8.14c	carbohydrate kinase (predicted)	603.812	-0.156475	-0.154418	0.151944	-1.02982	0.303094	0.735031
SPNCRNA.685	SPNCRNA.685	SPNCRNA.685	126.766	-0.164068	-0.180509	0.299004	-0.548713	0.583203	0.886911
SPNCRNA.686	SPNCRNA.686	SPNCRNA.686	589.604	-0.257864	-0.150369	0.41477	-0.621703	0.534137	0.860279
SPAC16C9.02c	SPAC16C9.02c	S-methyl-5-thioadenosine phosphorylase (predicted)	1661.08	-0.46126	-0.497272	0.246158	-1.87383	0.0609532	0.37232
SPAC16C9.03	nmd3	export adaptor Nmd3 (predicted)	1259.03	-0.298497	-0.317234	0.241912	-1.2339	0.217239	0.655966
SPAC16C9.04c	mot2	CCR4-Not complex subunit Mot2 (predicted)	515.82	-0.0799261	-0.0804691	0.121162	-0.659663	0.50947	0.851951
SPAC16C9.05	cph1	Clr6 histone deacetylase associated PHD protein-1 Cph1	846.332	0.067066	0.0677088	0.104146	0.643961	0.519601	0.854316
SPNCRNA.687	SPNCRNA.687	SPNCRNA.687	95.3028	-0.390575	-0.649434	0.718576	-0.543541	0.586757	0.888121
SPAC16C9.06c	upf1	ATP-dependent RNA helicase Upf1	1078.76	-0.249323	-0.252886	0.148936	-1.67404	0.0941236	0.464573
SPAC16C9.07	pom2	DYRK family protein kinase Pom2	554.7	0.0653186	0.0655389	0.13246	0.49312	0.621928	0.904841
SPAC2G11.02	urb2	ribosome biogenesis protein Urb2 (predicted)	937.737	0.00219938	-0.00269487	0.158024	0.013918	0.988895	1
SPAC2G11.03c	vps45	vacuolar sorting protein Vps45	1149.44	0.126568	0.129148	0.1226	1.03237	0.301899	0.733154
SPAC2G11.04	SPAC2G11.04	RNA-binding protein, G-patch type (predicted)	255.499	0.0375813	0.0381879	0.17815	0.210953	0.832924	0.968864
SPAC2G11.05c	rim20	BRO1 domain protein Rim20 (predicted)	162.511	0.0598927	0.0606749	0.212491	0.28186	0.778051	0.959892
SPAC2G11.06	vps4	AAA family ATPase Vps4 (predicted)	570.344	-0.125822	-0.127281	0.150408	-0.836538	0.402852	0.79772
SPNCRNA.688	SPNCRNA.688	SPNCRNA.688	662.096	-0.132393	-0.130705	0.163656	-0.808969	0.418533	0.804181
SPAC2G11.07c	ptc3	protein phosphatase 2c homolog 3	7034.28	0.158642	0.161252	0.110845	1.43121	0.15237	0.570012
SPAC2G11.08c	smn1	SMN family protein Smn1	211.752	-0.416758	-0.422022	0.164755	-2.52957	0.0114202	0.151996
SPAC2G11.09	SPAC2G11.09	DUF221 family protein	1831.72	0.180635	0.18692	0.168403	1.07264	0.283434	0.718697
SPAC2G11.10c	SPAC2G11.10c	thiosulfate sulfurtransferase, URM1 activating enzyme (predicted)	305.014	-0.0930256	-0.0919193	0.204205	-0.455551	0.648713	0.915334
SPNCRNA.689	SPNCRNA.689	SPNCRNA.689	93.2076	-0.143922	-0.162421	0.348106	-0.413443	0.679282	0.927547
SPAC2G11.11c	prh1	ATP-dependent RNA helicase Prh1 (predicted)	1042.91	-0.0437807	-0.0445797	0.103065	-0.424786	0.670992	0.922779
SPNCRNA.690	SPNCRNA.690	SPNCRNA.690	283.362	-1.68952	-2.23934	0.635139	-2.66008	0.0078121	0.117641
SPAC2G11.12	rqh1	RecQ type DNA helicase Rqh1	421.91	-0.000592494	-0.00238302	0.193587	-0.00306061	0.997558	1
SPAC2G11.13	atg22	vacuolar amino acid efflux transporter Atg22	1398.41	0.185933	0.195481	0.175935	1.05683	0.290589	0.724755
SPNCRNA.691	SPNCRNA.691	SPNCRNA.691	75.9994	-0.79586	-1.26253	0.707107	-1.12552	0.260371	0.699859
SPAC2G11.14	taf111	transcription factor TFIID complex subunit Taf111	501.099	-0.244265	-0.245397	0.227385	-1.07424	0.282717	0.718697
SPAC2G11.15c	tgs1	rRNA methyltransferase Tgs1 (predicted)	507.542	-0.00510696	-0.00419489	0.147284	-0.0346742	0.97234	0.998324
SPNCRNA.692	SPNCRNA.692	SPNCRNA.692	153.108	0.0301371	-0.00250228	0.374254	0.0805258	0.935819	0.991084
SPAC521.02	SPAC521.02	WLM domain protein	710.254	-0.321177	-0.329964	0.25808	-1.24449	0.21332	0.651374
SPAC521.03	SPAC521.03	short chain dehydrogenase (predicted)	4312.94	0.439153	0.467086	0.287744	1.52619	0.126962	0.537188
SPAC521.04c	SPAC521.04c	calcium permease (predicted)	1056.88	0.600538	0.610297	0.154341	3.89098	9.98408e-05	0.00506005
SPNCRNA.693	SPNCRNA.693	SPNCRNA.693	27.356	0.0941595	0.208327	0.61439	0.153257	0.878196	0.979289
SPAC521.05	rps802	40S ribosomal protein S8 (predicted)	31473.5	0.383695	0.385906	0.274531	1.39764	0.162222	0.584234
SPAC23G3.01	rpb2	RNA polymerase II complex subunit Rpb2	2846.62	0.0388446	0.0421291	0.149927	0.25909	0.795565	0.961551
SPAC23G3.02c	sib1	ferrichrome synthetase Sib1	818.815	0.516289	0.521301	0.190405	2.71153	0.0066973	0.10868
SPBC1683.08	ght4	hexose transporter Ght4	7015.41	3.51502	3.58946	0.193164	18.1971	5.44434e-74	3.80777e-70
SPNCRNA.694	SPNCRNA.694	SPNCRNA.694	49.5658	0.246931	0.288002	0.383415	0.644031	0.519555	0.854316
SPAC23G3.04	ies4	Ino80 complex subunit Ies4	370.582	-0.0508233	-0.0561179	0.205074	-0.247829	0.804267	0.963291
SPAC23G3.05c	SPAC23G3.05c	regulator of G-protein signaling (RGS) domain (predicted)	839.403	0.159646	0.158188	0.153637	1.03911	0.298752	0.730963
SPAC23G3.06	SPAC23G3.06	U3 snoRNP protein Nop58 (predicted)	5828.19	-0.0235646	-0.0334313	0.221717	-0.106282	0.915359	0.986347
SPAC23G3.07c	snf30	SWI/SNF complex subunit Snf30	284.562	-0.284035	-0.287614	0.190957	-1.48743	0.136901	0.549931
SPAC23G3.08c	ubp7	ubiquitin C-terminal hydrolase Ubp7	1516.93	0.272557	0.274685	0.132743	2.05327	0.0400464	0.307785
SPAC23G3.09	taf4	transcription factor TFIID complex subunit Taf4 (predicted)	944.481	0.00980038	0.0114957	0.138433	0.070795	0.943561	0.993663
SPAC23G3.10c	ssr3	SWI/SNF and RSC complex subunit Ssr3	799.392	-0.0782779	-0.0806291	0.208504	-0.375425	0.707344	0.93714
SPAC23G3.11	rpn6	19S proteasome regulatory subunit Rpn6 (predicted)	1942.14	-0.183041	-0.182621	0.144375	-1.26782	0.204862	0.641937
SPAC23G3.12c	SPAC23G3.12c	serine protease (predicted)	1288.6	-0.236479	-0.243765	0.179485	-1.31754	0.187656	0.618955
SPAC22H12.01c	mug35	sequence orphan	1192.39	0.40744	0.430721	0.199206	2.04533	0.0408228	0.310342
SPAC22H12.02	tfg3	transcription factor TFIIF complex subunit Tfg3	1479.94	-0.234178	-0.235862	0.150084	-1.56031	0.118686	0.518225
SPAC22H12.03	SPAC22H12.03	mitochondrial hydrolase (predicted)	241.158	0.184729	0.184997	0.17865	1.03403	0.301122	0.732071
SPAC22H12.04c	rps102	40S ribosomal protein S3a (predicted)	34580.1	0.233348	0.236516	0.200782	1.1622	0.245155	0.687772
SPAC22H12.05c	fsc1	fasciclin domain protein	844.105	0.175042	0.184892	0.200946	0.871094	0.383703	0.786293
SPAC1687.01	rpc19	DNA-directed RNA polymerase I and III subunit Rpc19	931.629	-0.128401	-0.147308	0.264587	-0.485289	0.627471	0.907284
SPAC1687.02	SPAC1687.02	CAAX prenyl protease (predicted)	905.907	0.225085	0.228064	0.188171	1.19617	0.231629	0.674163
SPAC1687.03c	rfc4	DNA replication factor C complex subunit Rfc4 (predicted)	655.233	-0.185462	-0.195627	0.194819	-0.951971	0.341112	0.762903
SPAC1687.04	mcb1	MCM binding protein homolog Mcb1 (predicted)	253.218	0.258936	0.268008	0.229668	1.12744	0.259557	0.699283
SPNCRNA.695	SPNCRNA.695	SPNCRNA.695	116.601	0.239045	0.247404	0.458606	0.521243	0.602197	0.895454
SPAC1687.05	pli1	SUMO E3 ligase Pli1	4979.65	0.0144942	0.0150188	0.118098	0.122731	0.90232	0.984425
SPAC1687.06c	rpl44	60S ribosomal protein L28/L44 (predicted)	24155.4	0.192423	0.188115	0.247767	0.776631	0.437376	0.816522
SPRRNA.12	SPRRNA.12	SPRRNA.12	3.15819	0.9793	1.36585	0.722479	1.35547	0.175267	0.605067
SPAC1687.07	SPAC1687.07	conserved fungal protein	613.369	0.197219	0.207508	0.171202	1.15196	0.249336	0.689072
SPAC1687.08	SPAC1687.08	sequence orphan	295.506	0.130949	0.141911	0.221218	0.591946	0.553887	0.870208
SPAC1687.09	SPAC1687.09	ENTH/VHS domain protein (predicted)	1400.18	0.327379	0.339018	0.206514	1.58526	0.112907	0.506947
SPAC1687.10	mcp1	sequence orphan	343.27	-0.253615	-0.261078	0.165493	-1.53248	0.125404	0.534152
SPNCRNA.696	SPNCRNA.696	SPNCRNA.696	96.9043	-0.186332	-0.19524	0.242487	-0.768422	0.442237	0.817368
SPAC1687.11	spb1	rRNA methyltransferase Spb1 (predicted)	1194.13	-0.244861	-0.266554	0.260377	-0.940411	0.347007	0.765548
SPAC1687.12c	coq4	ubiquinone biosynthesis protein Coq4 (predicted)	726.207	0.0167859	0.0178712	0.158051	0.106206	0.915419	0.986347
SPAC1687.13c	csn5	COP9/signalosome complex subunit Csn5	389.73	-0.0804949	-0.0819359	0.175382	-0.45897	0.646256	0.914447
SPAC1687.14c	SPAC1687.14c	EF hand family protein, unknown role	680.629	-0.0480271	-0.0365415	0.195653	-0.24547	0.806092	0.963535
SPAC1687.23c	SPAC1687.23c	sequence orphan	1.52278	-0.141241	0.267479	0.771014	-0.183189	0.85465	0.973432
SPAC1687.15	gsk3	serine/threonine protein kinase Gsk3	3209.42	0.539957	0.548908	0.158664	3.40314	0.000666174	0.0223519
SPAC1687.16c	erg31	C-5 sterol desaturase Erg31	1475.29	0.15125	0.155938	0.252655	0.598644	0.54941	0.868968
SPNCRNA.160	SPNCRNA.160	SPNCRNA.160	3.99443	-1.30872	-2.12173	0.73915	-1.77057	0.0766319	0.417743
SPATRNAALA.01	SPATRNAALA.01	SPATRNAALA.01	0.132011	0.0466806	0.639923	0.372829	0.125206	0.90036	0.984118
SPAC1687.17c	SPAC1687.17c	Der1-like (degradation in the ER) family (predicted)	1487.03	0.0719097	0.0741238	0.170785	0.421053	0.673716	0.924527
SPAC1687.18c	ssl3	cohesin loading factor Ssl3	885.442	-0.132161	-0.133482	0.114435	-1.1549	0.248132	0.688324
SPAC1687.19c	SPAC1687.19c	queuine tRNA-ribosyltransferase (predicted)	1061.45	-0.0283094	-0.0354546	0.243417	-0.1163	0.907415	0.984863
SPNCRNA.697	SPNCRNA.697	SPNCRNA.697	276.353	-0.915022	-1.13517	0.617591	-1.4816	0.138447	0.551389
SPAC1687.20c	mis6	inner centromere protein, CENP-I ortholog Mis6	167.071	-0.123094	-0.132837	0.259116	-0.475053	0.634749	0.910302
SPAC1687.21	SPAC222.01	phosphoglycerate mutase family (predicted)	1906.16	-0.0350191	-0.0384978	0.176636	-0.198255	0.842845	0.971563
SPAC1687.22c	puf3	RNA-binding protein Puf3 (predicted)	955.512	0.138733	0.147654	0.183902	0.754386	0.450618	0.820997
SPNCRNA.698	SPNCRNA.698	SPNCRNA.698	343.329	-0.281346	-0.289641	0.228328	-1.2322	0.217874	0.655966
SPAC222.03c	tim10	Tim9-Tim10 complex subunit Tim10 (predicted)	1028.23	-0.272656	-0.277813	0.190059	-1.43459	0.151405	0.569316
SPNCRNA.699	SPNCRNA.699	SPNCRNA.699	122.337	-0.684312	-0.710453	0.243968	-2.80493	0.00503272	0.0895645
SPAC222.19	tam1	sequence orphan	430.742	-0.349893	-0.350869	0.253377	-1.38092	0.167304	0.59333
SPAC222.04c	ies6	Ino80 complex subunit Ies6	417.526	-0.130392	-0.134928	0.17412	-0.748863	0.45394	0.823228
SPAC222.05c	mss1	mitochondrial GTPase (predicted)	552.489	-0.0917091	-0.0920241	0.16853	-0.544171	0.586324	0.888121
SPNCRNA.700	SPNCRNA.700	SPNCRNA.700	172.8	0.141296	0.14745	0.353734	0.399442	0.689568	0.931333
SPAC222.06	mak16	nuclear HMG-like acidic protein Mak16 (predicted)	499.496	-0.511258	-0.567272	0.324774	-1.5742	0.115442	0.510952
SPAC222.07c	hri2	eIF2 alpha kinase Hri2	295.32	0.00733379	0.00171174	0.208479	0.0351775	0.971938	0.998324
SPATRNAGLU.02	SPATRNAGLU.02	SPATRNAGLU.02	0	NA	NA	NA	NA	NA	NA
SPAC222.08c	SPAC222.08c	glutamine aminotransferase subunit (predicted)	1715.73	0.156528	0.15547	0.180746	0.86601	0.386485	0.786698
SPSNRNA.02	SPSNRNA.02	SPSNRNA.02	29.1495	0.936806	1.38337	0.633783	1.47812	0.139376	0.552293
SPAC222.09	seb1	RNA-binding protein Seb1	1675.02	0.114185	0.11665	0.1751	0.652112	0.514329	0.852826
SPAC222.10c	byr4	two-component GAP Byr4	564.125	0.128725	0.126747	0.163021	0.789621	0.429749	0.809767
SPAC222.11	hem13	coproporphyrinogen III oxidase (predicted)	5434.21	-0.166088	-0.170498	0.190209	-0.873185	0.382562	0.785899
SPAC222.17	SPAC222.18	conserved fungal protein	326.818	0.172226	0.175674	0.197154	0.873559	0.382359	0.785841
SPAC222.12c	atp2	F1-ATPase beta subunit Atp2	29412.3	0.136199	0.144582	0.213693	0.637357	0.523892	0.857501
SPAC222.13c	SPAC222.13c	6-phosphofructo-2-kinase (predicted)	481.982	-0.090496	-0.0902174	0.134548	-0.672592	0.501207	0.84857
SPNCRNA.701	SPNCRNA.701	SPNCRNA.701	101.42	-0.155708	-0.154074	0.289908	-0.537096	0.591202	0.89075
SPAC222.14c	SPAC222.14c	GTP binding protein Sey1 (predicted)	1163.89	0.0769633	0.0810125	0.187997	0.409386	0.682256	0.929613
SPNCRNA.50	SPNCRNA.50	SPNCRNA.50	11.7268	-0.510196	-0.572598	0.419799	-1.21533	0.22424	0.664808
SPAC222.15	meu13	Tat binding protein 1(TBP-1)-interacting protein (TBPIP) homolog (predicted)	19.475	-0.048862	0.0122208	0.45671	-0.106987	0.914799	0.986347
SPAC222.18	SPAC222.18	Srp1 family splicing factor (predicted)	301.411	-0.286905	-0.294243	0.19577	-1.46552	0.14278	0.556276
SPAC222.16c	csn3	COP9/signalosome complex subunit Csn3 (predicted)	589.261	-0.288724	-0.291129	0.144683	-1.99556	0.0459817	0.328159
SPAC821.03c	SPAC821.03c	sequence orphan	1723.8	0.114942	0.115736	0.115604	0.994277	0.320088	0.743259
SPAC821.04c	cid13	poly(A) polymerase Cid13	1613.97	0.246076	0.258356	0.190025	1.29496	0.195333	0.63019
SPSNRNA.03	SPSNRNA.03	SPSNRNA.03	57.5558	0.0494085	0.0965761	0.453837	0.108868	0.913307	0.986056
SPAC821.05	SPAC821.05	translation initiation factor eIF3h (p40)	8661.26	0.177642	0.17972	0.169302	1.04926	0.294058	0.727923
SPNCRNA.702	SPNCRNA.702	SPNCRNA.702	222.634	-0.101177	-0.0873479	0.366474	-0.276082	0.782485	0.960508
SPAC821.06	spn2	septin Spn2	914.188	-0.0451213	-0.0457286	0.15209	-0.296675	0.766714	0.955736
SPAC821.07c	moc3	transcription factor Moc3	930.171	-0.00322465	-0.00584017	0.158621	-0.0203293	0.983781	1
SPNCRNA.703	SPNCRNA.703	SPNCRNA.703	193.882	-0.549593	-0.559153	0.252288	-2.17843	0.029374	0.261376
SPAC821.08c	slp1	sleepy homolog Slp1	2146.41	-0.582107	-0.589495	0.133254	-4.36842	1.2515e-05	0.000972557
SPNCRNA.163	SPNCRNA.163	SPNCRNA.163	3.28355	-0.238477	-0.398057	0.693394	-0.343927	0.730901	0.944124
SPAC821.09	eng1	endo-1,3-beta-glucanase Eng1	2618.75	-0.721186	-0.754634	0.19643	-3.67146	0.00024117	0.0105422
SPAC821.10c	sod1	superoxide dismutase Sod1	38620.9	0.0407451	0.0609937	0.392367	0.103844	0.917293	0.987159
SPNCRNA.164	SPNCRNA.164	SPNCRNA.164	0.64538	-0.690189	-2.89013	0.619712	-1.11372	0.265397	0.702836
SPAC821.11	pro1	gamma-glutamyl phosphate reductase Pro1 (predicted)	878.266	-0.0590236	-0.0611265	0.149843	-0.393903	0.693653	0.931333
SPAC821.12	orb6	serine/threonine protein kinase Orb6	2736.59	-0.132119	-0.128714	0.194612	-0.678881	0.497214	0.846678
SPAC821.13c	SPAC821.13c	P-type ATPase (predicted)	1351.49	0.307989	0.312221	0.156601	1.96672	0.049216	0.339879
SPNCRNA.220	SPNCRNA.220	SPNCRNA.220	0.75936	-0.447051	-1.95645	0.614278	-0.727766	0.466757	0.831128
SPAC139.01c	SPAC955.02c	nuclease, XP-G family (predicted)	1286.47	0.0416804	0.0409005	0.0944722	0.441192	0.659074	0.919456
SPNCRNA.704	SPNCRNA.704	SPNCRNA.704	591.113	-0.00873554	-0.0142938	0.367373	-0.0237784	0.981029	1
SPAC139.02c	oac1	mitochondrial anion transporter (predicted)	2777.04	0.684215	0.700035	0.237154	2.88511	0.00391283	0.0751821
SPAC139.03	toe2	transcription factor, zf-fungal binuclear cluster type (predicted)	872.698	0.179736	0.186889	0.187542	0.958379	0.337872	0.760075
SPAC139.04c	fap2	L-saccharopine oxidase	998.648	0.096918	0.100507	0.125379	0.773	0.439522	0.816907
SPNCRNA.705	SPNCRNA.705	SPNCRNA.705	34.467	0.178927	0.243915	0.612207	0.292266	0.770083	0.956994
SPAC139.05	SPAC139.05	succinate-semialdehyde dehydrogenase (predicted)	1577.92	-0.753073	-0.552895	0.597398	-1.26059	0.207457	0.646867
SPNCRNA.706	SPNCRNA.706	SPNCRNA.706	174.728	-0.205732	-0.240853	0.289409	-0.710868	0.477166	0.836087
SPAC139.06	hat1	histone acetyltransferase Hat1	563.112	-0.210218	-0.219593	0.19042	-1.10397	0.269607	0.704875
SPNCRNA.707	SPNCRNA.707	SPNCRNA.707	37.3392	-0.476462	-0.538241	0.537885	-0.885807	0.375721	0.780008
SPAC23C4.02	crn1	actin binding protein, coronin Crn1	331.029	0.0162689	0.0136946	0.167868	0.0969149	0.922794	0.988673
SPAC23C4.03	hrk1	haspin related kinase Hrk1	1579.74	-0.158996	-0.16031	0.097511	-1.63054	0.102986	0.483414
SPAC23C4.04c	SPAC23C4.04c	sequence orphan	184.221	-0.243724	-0.251332	0.193543	-1.25928	0.20793	0.647202
SPAC23C4.05c	SPAC23C4.05c	LEA domain protein	1934.9	0.0445153	0.0552377	0.211564	0.210411	0.833347	0.968864
SPAC23C4.07	tht2	meiotically upregulated gene Mug22	216.797	0.0233465	0.0395804	0.376936	0.0619376	0.950613	0.993663
SPAC23C4.06c	SPAC23C4.06c	methyltransferase, human Fam119 ortholog (predicted)	755.551	-0.0166287	-0.0212388	0.245116	-0.0678401	0.945913	0.993663
SPAC23C4.08	rho3	Rho family GTPase Rho3	2496.75	0.126214	0.128512	0.12925	0.97651	0.328812	0.753187
SPAC23C4.09c	SPAC23C4.09c	DNA-binding TFAR19-related protein (predicted)	1188	0.0127192	0.00922199	0.200001	0.0635958	0.949292	0.993663
SPAC23C4.10	sec2	guanyl-nucleotide exchange factor Sec2 (predicted)	482.939	0.0112593	0.012341	0.147768	0.0761963	0.939263	0.992718
SPNCRNA.708	SPNCRNA.708	SPNCRNA.708	657.906	0.0472217	0.0574661	0.245346	0.19247	0.847374	0.972446
SPAC23C4.11	atp18	F0-ATPase subunit J (predicted)	1479.56	-0.101275	-0.0996518	0.263516	-0.384323	0.700739	0.934962
SPAC23C4.12	hhp2	serine/threonine protein kinase Hhp2	1672.71	0.405159	0.412409	0.145846	2.778	0.00546948	0.0951685
SPAC23C4.13	bet1	SNARE Bet1 (predicted)	1187.5	0.0155107	0.0200937	0.173487	0.0894055	0.92876	0.989858
SPAC23C4.14	alg1	mannosyltransferase complex subunit Alg1 (predicted)	675.911	0.246607	0.24786	0.151966	1.62278	0.104637	0.48659
SPAC23C4.15	rpb5	DNA-directed RNA polymerase I, II and III subunit Rpb5	1575.09	-0.079335	-0.0828904	0.146306	-0.542252	0.587645	0.889031
SPAC23C4.16c	atg15	autophagy associated lipase Atg15	1306.65	-0.040308	-0.036012	0.178509	-0.225804	0.821354	0.96777
SPNCRNA.709	SPNCRNA.709	SPNCRNA.709	85.6634	-0.359935	-0.403428	0.314068	-1.14604	0.251777	0.690966
SPAC23C4.17	trm402	tRNA (cytosine-5-)-methyltransferase (predicted)	582.935	-0.189922	-0.198898	0.160309	-1.18473	0.236125	0.676016
SPAC23C4.18c	rad4	BRCT domain protein Rad4	499.668	-0.213351	-0.21477	0.135276	-1.57715	0.114762	0.510588
SPNCRNA.166	SPNCRNA.166	SPNCRNA.166	4.45896	0.407403	0.510362	0.680939	0.598296	0.549642	0.869138
SPAC23C4.19	spt5	transcription elongation factor Spt5	927.501	-0.0891373	-0.0866908	0.231933	-0.384324	0.700738	0.934962
SPAC1A6.01c	SPAC1A6.01c	human thyroid receptor interacting protein homolog, transcription coactivator (predicted)	764.599	-0.0577923	-0.0572259	0.18446	-0.313305	0.754049	0.950854
SPAC1A6.02	SPAC1A6.02	WD repeat protein, human WDR55 family, involved in ribosome biogenesis (predicted)	602.076	0.238903	0.234408	0.266709	0.895744	0.37039	0.777741
SPAC1A6.03c	SPAC1A6.03c	phospholipase (predicted)	6779.32	0.496674	0.513694	0.229074	2.16818	0.0301447	0.264532
SPAC1A6.11	SPAC1A6.11	dubious	47.5442	-0.0931349	-0.0504138	0.489548	-0.190247	0.849116	0.972446
SPCC794.01c	SPCC794.01c	glucose-6-phosphate 1-dehydrogenase (predicted)	1072.93	2.82229	3.08916	0.402303	7.01533	2.2941e-12	4.22235e-10
SPAC1A6.05c	ptl3	triacylglycerol lipase ptl3	956.958	0.0999501	0.0994243	0.130322	0.766948	0.443112	0.817453
SPNCRNA.710	SPNCRNA.710	SPNCRNA.710	172.316	0.385721	0.396581	0.284143	1.35749	0.174625	0.604954
SPAC1A6.06c	meu31	sequence orphan Meu31	102.708	0.323171	0.360694	0.391138	0.826233	0.408672	0.798494
SPAC1A6.07	sle1	eisosome assembly protein Seg1	1364.99	0.535566	0.547284	0.162042	3.30511	0.000949408	0.0284557
SPAC1A6.08c	mug125	sequence orphan	179.944	-0.0648095	-0.0740819	0.231514	-0.279938	0.779525	0.960203
SPAC1A6.09c	lag1	sphingosine N-acyltransferase Lag1	3179.56	0.179804	0.179448	0.126369	1.42285	0.154779	0.574285
SPAC1A6.10	SPAC1A6.10	Moeb/ThiF domain	1707.37	0.0067373	0.00487426	0.140951	0.0477987	0.961877	0.996011
SPAC30D11.14c	SPAC30D11.14c	RNA-binding protein (predicted)	458.97	0.291382	0.297353	0.196483	1.48298	0.138079	0.550897
SPAC30D11.13	hus5	SUMO conjugating enzyme Hus5	547.456	-0.0451615	-0.0445111	0.218847	-0.206361	0.836509	0.9703
SPATRNASER.01	SPATRNASER.01	SPATRNASER.01	0.838041	0.197267	0.442317	0.740409	0.266429	0.789909	0.961392
SPATRNAMET.01	SPATRNAMET.01	SPATRNAMET.01	1.11572	0.00594174	0.065012	0.770021	0.00771633	0.993843	1
SPAC30D11.12	rpl3802	60S ribosomal protein L38 (predicted)	13018.1	-0.107773	-0.115133	0.233601	-0.461354	0.644545	0.914142
SPAC30D11.11	SPAC30D11.11	Haemolysin-III family protein (predicted)	1649.86	0.201857	0.209893	0.21266	0.949197	0.342521	0.763434
SPAC30D11.10	rad52	DNA recombination protein Rad52 (previously Rad22)	260.532	0.295822	0.306681	0.204929	1.44353	0.148871	0.563726
SPNCRNA.711	SPNCRNA.711	SPNCRNA.711	59.8174	0.548471	0.614504	0.41633	1.3174	0.187706	0.618955
SPNCRNA.712	SPNCRNA.712	SPNCRNA.712	275.177	0.204508	0.215002	0.299415	0.683026	0.49459	0.844397
SPAC30D11.09	cwf19	complexed with Cdc5 protein Cwf19	418.668	0.0837497	0.0856835	0.172514	0.485467	0.627345	0.907284
SPAC30D11.08c	phf2	Lsd1/2 complex PHD finger containing protein Phf2	803.572	0.0359739	0.0376147	0.140978	0.255175	0.798588	0.962158
SPAC30D11.07	nth1	DNA endonuclease III	173.414	0.227785	0.233787	0.255952	0.889953	0.373491	0.778643
SPAC30D11.06c	hfl1	Lazarus1 family transmembrane transporter	1563.27	0.263042	0.268027	0.158477	1.65981	0.0969534	0.470295
SPAC30D11.05	aps3	AP-3 adaptor complex subunit Aps3 (predicted)	700.1	0.136656	0.136609	0.160805	0.849825	0.395422	0.792434
SPAC30D11.04c	nup124	nucleoporin Nup124	899.513	0.232663	0.243312	0.226202	1.02856	0.303687	0.735031
SPAC30D11.03	ddx27	ATP-dependent RNA helicase Ddx27/Drs1 (predicted)	744.344	-0.249435	-0.278649	0.287721	-0.866932	0.385979	0.786698
SPAC30D11.02c	SPAC30D11.02c	sequence orphan	15.3516	-0.251515	-0.226085	0.679862	-0.36995	0.71142	0.938452
SPAC30D11.01c	SPAC30D11.01c	alpha-glucosidase (predicted)	1278.77	0.0937667	0.116492	0.298372	0.314261	0.753323	0.950854
SPAC56F8.02	SPAC56F8.02	AMP binding enzyme (predicted)	763.322	0.0294396	0.0321307	0.162435	0.181239	0.85618	0.973432
SPNCRNA.713	SPNCRNA.713	SPNCRNA.713	147.925	-0.329997	-0.349326	0.326658	-1.01022	0.312389	0.740587
SPNCRNA.714	SPNCRNA.714	SPNCRNA.714	73.8256	-0.429723	-0.476512	0.498867	-0.861399	0.389018	0.787495
SPAC56F8.03	SPAC56F8.03	translation initiation factor IF2 (predicted)	2144.71	-0.111147	-0.118193	0.202105	-0.549945	0.582357	0.886598
SPAC56F8.04c	ppt1	para-hydroxybenzoate--polyprenyltransferase Ppt1	1179.44	0.605842	0.611893	0.18019	3.36223	0.000773152	0.0246915
SPAC56F8.05c	mug64	BAR domain protein (predicted)	1664.68	0.0528061	0.0493684	0.139683	0.378041	0.7054	0.936042
SPNCRNA.715	SPNCRNA.715	SPNCRNA.715	494.123	-0.523639	-0.521271	0.438121	-1.19519	0.232012	0.674296
SPAC56F8.06c	alg10	dolichyl-phosphate-glucose-glycolipid alpha-glucosyltransferase Alg10 (predicted)	508.991	0.125407	0.126221	0.153821	0.815275	0.414915	0.800749
SPAC56F8.07	SPAC56F8.07	conserved eukaryotic ER membrane protein	820.731	0.337234	0.341303	0.158916	2.12209	0.0338301	0.280212
SPAC56F8.08	mud1	UBA domain protein Mud1	2974.65	0.296882	0.299547	0.127599	2.32668	0.0199825	0.213146
SPAC56F8.09	rrp8	rRNA methyltransferase Rrp8 (predicted)	493.148	-0.370989	-0.39821	0.241654	-1.53521	0.124732	0.532055
SPAC56F8.10	met9	methylenetetrahydrofolate reductase Met9	1853.86	0.143591	0.143033	0.110523	1.2992	0.193875	0.628343
SPAC56F8.11	spc3	signal peptidase subunit Spc3 (predicted)	1226.2	0.00686389	0.00649139	0.0904041	0.0759245	0.939479	0.992718
SPNCRNA.1219	SPNCRNA.1219	SPNCRNA.1219	58.3261	2.14834	2.60528	0.549701	3.9082	9.29871e-05	0.00481742
SPAC56F8.12	SPAC56F8.12	conserved fungal protein	90.2362	-0.706074	-0.742962	0.649099	-1.08778	0.276694	0.712781
SPAC56F8.14c	mug115	sequence orphan	764.234	0.00568965	0.0048925	0.328827	0.0173029	0.986195	1
SPAC56F8.13	SPAC56F8.13	dubious	120.11	0.139537	0.161553	0.354003	0.394169	0.693456	0.931333
SPAC56F8.15	SPAC56F8.15	sequence orphan	259.572	0.626049	0.747129	0.453944	1.37913	0.167854	0.593603
SPAC56F8.16	esc1	transcription factor Esc1 (predicted)	1898.55	0.515176	0.534467	0.232305	2.21767	0.0265774	0.247513
SPAC22A12.01c	pso2	DNA 5' exonuclease (predicted)	652.701	-0.0755451	-0.0765977	0.149689	-0.504679	0.613784	0.901851
SPAC22A12.02c	mug103	sequence orphan	16.5968	0.0891898	0.066732	0.487853	0.182821	0.854938	0.973432
SPAC22A12.03c	csn4	COP9/signalosome complex subunit Csn4	687.869	-0.309987	-0.312517	0.152029	-2.039	0.0414497	0.311548
SPAC22A12.04c	rps2201	40S ribosomal protein S15a (predicted)	33030.8	0.288441	0.293427	0.217396	1.3268	0.184575	0.618498
SPAC22A12.05	rpc11	DNA-directed RNA polymerase III complex subunit Rpc11	923.896	-0.0786069	-0.0927412	0.223344	-0.351954	0.724873	0.942877
SPAC22A12.06c	SPAC22A12.06c	serine hydrolase-like	2492.14	0.0309154	0.0325439	0.239103	0.129298	0.897122	0.983397
SPNCRNA.717	SPNCRNA.717	SPNCRNA.717	20.7908	-0.544432	-0.598243	0.531234	-1.02484	0.305436	0.73643
SPAC22A12.07c	ogm1	protein O-mannosyltransferase Ogm1	3882.15	0.363282	0.367704	0.147756	2.45866	0.0139456	0.174483
SPAC22A12.08c	SPAC22A12.08c	cardiolipin synthase/ hydrolase fusion protein (predicted)	1265.2	0.464511	0.47473	0.183816	2.52705	0.0115025	0.152654
SPAC22A12.10	SPAC22A12.10	diacylglycerol cholinephosphotransferase/ diacylglycerol ethanolaminesphotransferase (predicted)	3257.63	0.333653	0.334352	0.118844	2.80748	0.00499312	0.0890864
SPAC22A12.09c	sap114	U2 snRNP subunit Sap114	338.216	0.0046756	0.00326168	0.207901	0.0224895	0.982057	1
SPNCRNA.718	SPNCRNA.718	SPNCRNA.718	558.15	-0.345995	-0.354034	0.340328	-1.01665	0.30932	0.738999
SPAC22A12.11	dak1	dihydroxyacetone kinase Dak1	11630.7	0.631368	0.679899	0.266771	2.3667	0.0179475	0.201161
SPAC22A12.12c	rrp40	exosome subunit Rrp40	695.054	-0.062738	-0.0642002	0.209479	-0.299495	0.764563	0.954884
SPAC22A12.13	mug84	pig-P subunit (predicted)	511.25	-0.217628	-0.219081	0.147467	-1.47577	0.140005	0.55261
SPAC22A12.14c	SPAC22A12.14c	BSD domain protein, unknown biological role	469.104	-0.222689	-0.229018	0.164258	-1.35573	0.175185	0.605067
SPNCRNA.719	SPNCRNA.719	SPNCRNA.719	152.461	-0.254446	-0.24599	0.340712	-0.746807	0.45518	0.823228
SPAC22A12.15c	bip1	ER heat shock protein BiP	24985.4	0.0560058	0.0552299	0.147663	0.37928	0.70448	0.936031
SPAC22A12.17c	SPAC22A12.17c	short chain dehydrogenase (predicted)	2700.86	-0.235596	-0.0801628	0.50081	-0.470431	0.638047	0.911489
SPAC22A12.16	SPAC22A12.16	ATP-citrate synthase subunit 2 (predicted)	7839.56	0.218447	0.218216	0.112837	1.93595	0.052874	0.350522
SPNCRNA.168	SPNCRNA.168	SPNCRNA.168	15.4644	-1.19744	-1.35427	0.476946	-2.51065	0.0120509	0.15789
SPNCRNA.1048	SPNCRNA.1048	SPNCRNA.1048	80.8402	2.06377	2.21873	0.33006	6.25273	4.03349e-10	6.00218e-08
SPNCRNA.721	SPNCRNA.721	SPNCRNA.721	59.0087	-0.744447	-0.79076	0.278962	-2.66863	0.00761606	0.116303
SPAC4C5.01	SPAC4C5.01	haloacid dehalogenase-like hydrolase	344.075	0.0164841	0.0037092	0.242806	0.0678901	0.945873	0.993663
SPAC4C5.02c	ryh1	GTPase Ryh1	1047.11	0.265809	0.269537	0.134021	1.98334	0.0473292	0.333354
SPATRNAALA.02	SPATRNAALA.02	SPATRNAALA.02	0.308897	0.0173944	-0.809835	0.385527	0.0451186	0.964013	0.996258
SPAC4C5.03	SPAC4C5.03	CTNS domain protein (SMART)	2894.85	0.237528	0.240889	0.158691	1.4968	0.134446	0.548609
SPNCRNA.722	SPNCRNA.722	SPNCRNA.722	606.339	-0.533818	-0.580499	0.373033	-1.43102	0.152424	0.570012
SPAC4C5.04	rad31	SUMO E1-like activator enzyme Rad31	354.286	-0.00773787	-0.0117167	0.15223	-0.05083	0.959461	0.994908
SPNCRNA.371	SPNCRNA.371	SPNCRNA.371	11.3442	1.95513	2.74526	0.625647	3.12498	0.00177818	0.0437909
SPSNORNA.07	SPSNORNA.07	SPSNORNA.07	5.39796	-0.278515	-0.462956	0.653902	-0.425928	0.67016	0.922779
SPSNORNA.08	SPSNORNA.08	SPSNORNA.08	7.06165	-0.385988	-0.495659	0.562318	-0.686424	0.492446	0.843235
SPSNORNA.09	SPSNORNA.09	SPSNORNA.09	82.2308	-1.40116	-1.48512	0.336117	-4.16867	3.06387e-05	0.00202158
SPAC10F6.01c	sir1	sulfite reductase Sir1	4767.89	0.0182474	0.0126627	0.205693	0.0887119	0.929311	0.989858
SPNCRNA.724	SPNCRNA.724	SPNCRNA.724	327.564	-0.558627	-0.557617	0.38331	-1.45738	0.145013	0.559723
SPAC10F6.02c	prp22	ATP-dependent RNA helicase Prp22	438.96	-0.263569	-0.272756	0.24873	-1.05966	0.289298	0.724436
SPAC10F6.03c	cts1	CTP synthase Cts1 (predicted)	7116.57	-0.00741106	-0.0155105	0.207788	-0.0356664	0.971548	0.998324
SPAC10F6.04	SPAC10F6.04	RCC domain protein Ats1 (predicted)	792.064	-0.0267426	-0.0226506	0.192987	-0.138572	0.889788	0.983124
SPAC10F6.05c	ubc6	ubiquitin conjugating enzyme Ubc6 (predicted)	2777.29	0.192294	0.196571	0.11232	1.71202	0.0868931	0.44779
SPAC10F6.06	vip1	RNA-binding protein Vip1	16636.1	0.700587	0.729691	0.19515	3.59	0.000330677	0.0132005
SPAC10F6.07c	mug94	sequence orphan	66.6432	-0.880067	-0.910796	0.276979	-3.17738	0.00148611	0.0384957
SPNCRNA.554	SPNCRNA.554	SPNCRNA.554	43.3719	-0.215219	-0.174679	0.462937	-0.4649	0.642003	0.913798
SPAC10F6.08c	nht1	HMG box protein	142.786	0.310193	0.313549	0.190639	1.62712	0.103711	0.485319
SPNCRNA.725	SPNCRNA.725	SPNCRNA.725	293.866	-0.292887	-0.286248	0.232941	-1.25734	0.208629	0.647935
SPAC10F6.09c	psm3	mitotic cohesin complex subunit Psm3	400.695	-0.345153	-0.351285	0.171125	-2.01697	0.0436985	0.317861
SPAC10F6.10	SPAC10F6.10	protein kinase, RIO family (predicted)	259.857	-0.105524	-0.142064	0.32734	-0.322368	0.747174	0.948803
SPAC10F6.11c	atg17	autophagy associated protein kinase activator Atg17	1043.74	-0.273892	-0.26323	0.247376	-1.10719	0.268213	0.704875
SPAC10F6.12c	mam4	protein-S isoprenylcysteine O-methyltransferase Mam4	2611.54	0.698012	0.714144	0.230447	3.02895	0.00245408	0.0550123
SPAC10F6.13c	SPAC10F6.13c	aspartate aminotransferase (predicted)	4708.91	0.397915	0.411697	0.211065	1.88527	0.0593935	0.368487
SPNCRNA.726	SPNCRNA.726	SPNCRNA.726	117.802	-0.489291	-0.534579	0.493788	-0.990893	0.321738	0.745605
SPAC10F6.14c	SPAC10F6.14c	ABC1 kinase family protein (predicted)	845.532	-0.19208	-0.192728	0.174073	-1.10344	0.269836	0.704875
SPNCRNA.82	SPNCRNA.82	SPNCRNA.82	209.829	-0.390484	-0.42395	0.423601	-0.921821	0.356622	0.771873
SPNCRNA.727	SPNCRNA.727	SPNCRNA.727	336.871	-0.507381	-0.563207	0.440975	-1.15059	0.249901	0.689199
SPSNORNA.10	SPSNORNA.10	SPSNORNA.10	123.134	-0.61453	-0.721895	0.495046	-1.24136	0.214473	0.653343
SPNCRNA.603	SPNCRNA.603	SPNCRNA.603	329.654	1.8912	2.04257	0.303326	6.23487	4.52148e-10	6.58817e-08
SPAC10F6.15	SPAC10F6.15	S. pombe specific UPF0300 family protein 1	31.5162	-0.331058	-0.346861	0.437329	-0.756999	0.44905	0.820997
SPNCRNA.32	SPNCRNA.32	SPNCRNA.32	11862.7	1.74845	1.83627	0.290563	6.01745	1.77191e-09	2.42995e-07
SPNCRNA.293	SPNCRNA.293	SPNCRNA.293	714.147	1.6399	1.65952	0.183145	8.95414	3.42399e-19	1.19737e-16
SPAC10F6.16	mug134	mRNA stability protein Igo1 (predicted)	2294.86	-0.219063	-0.216234	0.24293	-0.901753	0.367188	0.775952
SPAC10F6.17c	SPAC56E4.01c	mitochondrial pyruvate dehydrogenase (lipoamide) phosphatase (predicted)	934.59	0.0362985	0.0382042	0.14383	0.252371	0.800755	0.962829
SPAC56E4.02c	alg13	N-acetylglucosaminyldiphosphodolichol N-acetylglucosaminyltransferase Alg13 (predicted)	687.842	0.105831	0.112676	0.227348	0.465501	0.641573	0.913798
SPAC56E4.03	SPAC56E4.03	aromatic aminotransferase (predicted)	5373.26	0.658325	0.667141	0.201297	3.27041	0.00107391	0.0305951
SPAC56E4.04c	cut6	acetyl-CoA/biotin carboxylase	10914.1	0.261568	0.26561	0.196602	1.33045	0.183371	0.617085
SPAC56E4.05	mug69	ENV10 family protein (predicted)	1146.52	0.246733	0.24999	0.175961	1.40221	0.160854	0.582602
SPAC56E4.07	SPAC56E4.07	N-acetyltransferase (predicted)	881.212	-0.00268596	-0.00498494	0.186574	-0.0143962	0.988514	1
SPAC56E4.06c	ggt2	gamma-glutamyltranspeptidase Ggt2	1228.16	0.210937	0.21496	0.145624	1.4485	0.147478	0.561231
SPAC1420.01c	SPAC56E4.08c	DUF1752 family protein, involved in regulation of transcription (predicted)	2807.73	0.459036	0.464603	0.145391	3.15725	0.00159262	0.0403513
SPNCRNA.730	SPNCRNA.730	SPNCRNA.730	790.328	-0.526025	-0.550558	0.331909	-1.58485	0.113001	0.506947
SPAC1420.02c	cct5	chaperonin-containing T-complex epsilon subunit Cct5	2701.8	-0.117481	-0.120382	0.136957	-0.857798	0.391004	0.788496
SPAC1420.03	rpn501	19S proteasome regulatory subunit Rpn501	4258.53	-0.0973693	-0.097977	0.187041	-0.520578	0.602661	0.895454
SPAC1420.04c	cox1101	cytochrome c oxidase assembly protein Cox1101/ mitochondrial ribosomal protein Rsm22 fusion protein	942.969	-0.117215	-0.116277	0.134329	-0.872598	0.382883	0.785899
SPNCRNA.731	SPNCRNA.731	SPNCRNA.731	197.384	-0.172937	-0.15301	0.458455	-0.377217	0.706013	0.936431
SPAPB17E12.02	yip12	SMN family protein Yip12	442.708	0.117535	0.115829	0.191662	0.613242	0.539716	0.863398
SPAPB17E12.03	SPAPB17E12.03	ubiquitin-protein ligase E3 (predicted)	445.463	-0.120463	-0.121529	0.118301	-1.01827	0.308548	0.738766
SPAPB17E12.04c	csn2	COP9/signalosome complex subunit Csn2	299.875	-0.0209182	-0.016369	0.186467	-0.112182	0.910679	0.985231
SPAPB17E12.05	rpl3703	60S ribosomal protein L37 (predicted)	10833.1	0.100388	0.101231	0.150703	0.666131	0.505327	0.850894
SPAPB17E12.06	sos7	kinetochore protein Sos7	215.221	-0.12946	-0.133434	0.191776	-0.675061	0.499637	0.847347
SPAPB17E12.07c	sen2	tRNA-splicing endonuclease subunit catalytic subunit Sen2 (predicted)	374.498	0.0236441	0.0215601	0.14627	0.161647	0.871584	0.97735
SPAPB17E12.08	SPAPB17E12.08	N-glycosylation protein (predicted)	457.244	0.123138	0.12057	0.135546	0.908453	0.363639	0.774776
SPAPB17E12.10c	SPAPB17E12.10c	mitochondrial 2' O-ribose methyltransferase Mrm2-like (predicted)	599.247	0.0976575	0.098048	0.136432	0.715795	0.474118	0.834629
SPAPB17E12.09	SPAPB17E12.09	sequence orphan	58.812	0.0418112	0.0183024	0.572345	0.0730524	0.941764	0.993663
SPAPB17E12.11	SPAPB17E12.11	oligosaccharyltransferase gamma subunit Ost3 (predicted)	6226.2	0.288496	0.291046	0.117217	2.46121	0.0138469	0.17387
SPAPB17E12.12c	SPAPB17E12.12c	mitochondrial coenzyme A/ diphosphate transporter (predicted)	353.273	-0.0453718	-0.0431384	0.171969	-0.263836	0.791906	0.96153
SPAPB17E12.14c	SPAPB17E12.14c	6-phosphofructo-2-kinase (predicted)	8665.32	0.235586	0.241996	0.164352	1.43342	0.151738	0.569649
SPAPB17E12.13	rpl1802	60S ribosomal protein L18 (predicted)	36088.6	0.231149	0.23366	0.215496	1.07264	0.283434	0.718697
SPNCRNA.732	SPNCRNA.732	SPNCRNA.732	91.041	-0.0674049	-0.0768738	0.325859	-0.206853	0.836125	0.970276
SPAC1565.01	SPAC1565.01	conserved fungal protein	4014.73	0.317153	0.328366	0.238578	1.32935	0.183733	0.617085
SPAC1565.02c	SPAC1565.02c	Rho-type GTPase activating protein (predicted)	414.771	-0.436611	-0.442125	0.163788	-2.66572	0.00768244	0.116783
SPNCRNA.733	SPNCRNA.733	SPNCRNA.733	81.0371	-0.141839	-0.190677	0.417852	-0.339449	0.734271	0.944383
SPAC1565.03	SPAC1565.03	sequence orphan	173.31	-0.423474	-0.430115	0.213425	-1.98418	0.0472354	0.333354
SPAC1565.04c	ste4	adaptor protein Ste4	410.62	0.537515	0.545974	0.198816	2.70357	0.00685982	0.110543
SPAC1565.05	SPAC1565.05	sequence orphan	956.481	-0.407718	-0.42263	0.192817	-2.11453	0.03447	0.284632
SPAC1565.06c	spg1	GTPase Spg1	1200.7	-0.131217	-0.129514	0.128071	-1.02456	0.30557	0.73643
SPAC1565.07c	knd1	TATA-binding protein (predicted)	403.94	-0.143391	-0.143267	0.132757	-1.0801	0.280098	0.716535
SPNCRNA.169	SPNCRNA.169	SPNCRNA.169	8.39626	-0.0340274	0.170124	0.773323	-0.0440015	0.964903	0.996585
SPAC1565.08	cdc48	AAA family ATPase Cdc48	9719.49	0.128814	0.133689	0.163573	0.787499	0.43099	0.810529
SPAC6F12.02	rst2	transcription factor Rst2	3343.13	0.842528	0.859369	0.167702	5.02394	5.06213e-07	4.91729e-05
SPAC6F12.03c	fsv1	SNARE Fsv1	624.912	-0.0780511	-0.0730489	0.162983	-0.478891	0.632016	0.909845
SPATRNAPRO.02	SPATRNAPRO.02	SPATRNAPRO.02	3.78124	-0.737181	-1.03875	0.694201	-1.06191	0.288275	0.723169
SPAC6F12.04	SPAC6F12.04	COPI-coated vesicle associated protein (predicted)	4949.96	0.377479	0.382649	0.157112	2.40261	0.0162784	0.190488
SPSNORNA.53	SPSNORNA.53	SPSNORNA.53	5.81294	-0.547506	-1.0492	0.754774	-0.725391	0.468212	0.831968
SPAC6F12.05c	tnr3	thiamine diphosphokinase Tnr3/ Nudix hydrolase fusion protein	677.348	0.101015	0.100895	0.181178	0.557544	0.577156	0.883507
SPAC6F12.06	SPAC6F12.06	Rho GDP dissociation inhibitor Rdi1 (predicted)	1783.44	0.0584447	0.0595648	0.127572	0.45813	0.646859	0.914447
SPAC6F12.07	tom20	mitochondrial TOM complex subunit Tom20 (predicted)	2163.75	0.0440959	0.0442598	0.123245	0.357791	0.7205	0.94155
SPAC6F12.08c	SPAC6F12.08c	exocyst complex subunit Exo84 (predicted)	667.264	-0.0604332	-0.0599263	0.162177	-0.372638	0.709418	0.937933
SPAC6F12.09	rdp1	RNA-directed RNA polymerase Rdp1	552.793	-0.28953	-0.293349	0.19072	-1.51809	0.128993	0.54001
SPAC6F12.10c	ade3	phosphoribosylformylglycinamidine synthase Ade3 (predicted)	6325.06	0.418462	0.420408	0.126651	3.30407	0.000952934	0.0284557
SPNCRNA.734	SPNCRNA.734	SPNCRNA.734	208.969	0.134261	0.379949	0.548075	0.244968	0.806481	0.963535
SPAC6F12.11c	sfc1	transcription factor TFIIIC complex A box associated subunit Sfc1	499.303	-0.0527506	-0.0515014	0.194983	-0.270539	0.786745	0.961303
SPAC6F12.12	par2	protein phosphatase regulatory subunit Par2	1036.86	-0.217257	-0.216978	0.151263	-1.43629	0.150921	0.568411
SPAC6F12.13c	fps1	geranyltranstransferase Fps1	4180.27	0.287714	0.288651	0.118373	2.43057	0.015075	0.182024
SPAC6F12.14	cut23	anaphase-promoting complex subunit Apc8	271.325	-0.382164	-0.393279	0.224502	-1.70227	0.0887041	0.453489
SPAC6F12.15c	cut9	anaphase-promoting complex subunit Cut9	315.863	-0.36327	-0.365138	0.155683	-2.3334	0.0196272	0.211718
SPNCRNA.735	SPNCRNA.735	SPNCRNA.735	164.514	-0.571917	-0.626121	0.445691	-1.28322	0.199416	0.633816
SPAC6F12.16c	mtr4	ATP-dependent RNA helicase, TRAMP complex subunit Mtr4	1064.06	-0.366321	-0.38068	0.217718	-1.68255	0.0924625	0.4606
SPAC6F12.17	rna14	mRNA cleavage and polyadenylation specificity factor complex subunit Rna14 (predicted)	792.464	-0.264356	-0.268024	0.180924	-1.46115	0.143975	0.557769
SPAC19E9.01c	nup40	nucleoporin Nup40	1714.31	0.137435	0.141464	0.158965	0.864559	0.387281	0.786698
SPAC19E9.02	fin1	serine/threonine protein kinase, NIMA related Fin1	793.499	-0.313123	-0.319035	0.207217	-1.51109	0.130765	0.542452
SPNCRNA.736	SPNCRNA.736	SPNCRNA.736	237.331	-0.125714	-0.127098	0.183603	-0.684705	0.49353	0.843411
SPNCRNA.737	SPNCRNA.737	SPNCRNA.737	59.335	-0.449303	-0.468027	0.349126	-1.28694	0.198116	0.632539
SPNCRNA.86	SPNCRNA.86	SPNCRNA.86	55.2526	-0.299123	-0.320927	0.302102	-0.990139	0.322106	0.745964
SPNCRNA.738	SPNCRNA.738	SPNCRNA.738	25.3071	-0.12374	-0.137924	0.380018	-0.325616	0.744715	0.9479
SPAC19E9.03	pas1	cyclin Pas1	3229.53	0.911614	0.932017	0.18413	4.95092	7.38651e-07	6.88816e-05
SPAC57A10.02	cdr2	serine/threonine protein kinase Cdr2	2431.8	0.268142	0.273729	0.157431	1.70324	0.0885236	0.453246
SPAC57A10.03	cyp1	cyclophilin family peptidyl-prolyl cis-trans isomerase Cyp1	483.827	-0.00889076	-0.0136765	0.203567	-0.0436748	0.965164	0.996585
SPNCRNA.739	SPNCRNA.739	SPNCRNA.739	79.2027	-0.250948	-0.258078	0.26417	-0.949949	0.342138	0.763434
SPAC57A10.04	mug10	Rho guanine nucleotide exchange factor (predicted)	17.2788	-0.488155	-0.593343	0.587789	-0.830494	0.40626	0.798462
SPAC57A10.14	sgf11	SAGA complex subunit Sgf11	729.982	-0.0178347	-0.0166459	0.134666	-0.132437	0.894639	0.983204
SPAC57A10.05c	pof1	F-box/WD repeat protein protein Pof1	1272.36	0.390023	0.413031	0.2449	1.59258	0.111255	0.504265
SPAC57A10.06	mug15	sequence orphan	24.9765	-0.295455	-0.30851	0.417615	-0.707482	0.479267	0.837393
SPAC57A10.07	SPAC57A10.07	conserved protein (fungal and protozoan)	1787.28	0.165358	0.165791	0.17224	0.960049	0.337031	0.759734
SPAC57A10.08c	SPAC57A10.08c	carboxylic ester hydrolase activity (predicted)	392.446	-0.405993	-0.407707	0.187559	-2.16461	0.0304174	0.265418
SPAC57A10.09c	nhp6	High-mobility group non-histone chromatin protein (predicted)	3495.88	0.0765327	0.0841831	0.169536	0.451423	0.651684	0.915738
SPAC57A10.10c	sla1	La protein homolog	2017.36	-0.143434	-0.170163	0.280052	-0.51217	0.608532	0.898841
SPAC57A10.11c	tim40	TIM22 inner membrane protein import complex subunit Tim40 (predicted)	687.486	0.00843914	0.0168345	0.221463	0.0381063	0.969603	0.998324
SPAC57A10.12c	ura3	dihydroorotate dehydrogenase Ura3	5386.32	0.0789273	0.0600682	0.292681	0.26967	0.787414	0.961392
SPAC20G8.01	cdc17	ATP-dependent DNA ligase Cdc17	370.942	-0.135558	-0.135482	0.163914	-0.827005	0.408234	0.798494
SPAC20G8.02	SPAC20G8.02	mitochondrial DDHD family phospholipase (predicted)	923.546	-0.220385	-0.217614	0.19752	-1.11576	0.264524	0.702272
SPNCRNA.58	SPNCRNA.58	SPNCRNA.58	340.803	-0.357209	-0.37513	0.291572	-1.22512	0.220531	0.659425
SPAC20G8.03	itr2	MFS myo-inositol transporter	9387.74	0.378654	0.384309	0.140796	2.68939	0.00715837	0.113785
SPAC20G8.04c	SPAC20G8.04c	mitochondrial electron transfer flavoprotein-ubiquinone oxidoreductase (predicted)	1779.5	0.0524767	0.0802793	0.375411	0.139785	0.88883	0.983003
SPNCRNA.740	SPNCRNA.740	SPNCRNA.740	170.715	-0.371016	-0.375956	0.233494	-1.58897	0.112066	0.505019
SPAC20G8.05c	cdc15	extended Fer/CIP4 (EFC) domain protein Cdc15	673.303	-0.365544	-0.377783	0.174755	-2.09175	0.0364605	0.293784
SPAC20G8.06	not1	CCR4-Not complex subunit Not1 (predicted)	1913.81	0.098464	0.0986795	0.147798	0.666207	0.505279	0.850894
SPAC20G8.07c	erg2	C-8 sterol isomerase Erg2	2974.34	-0.0165012	-0.0195456	0.138933	-0.118771	0.905457	0.984863
SPAC20G8.08c	fft1	SMARCAD1 family ATP-dependent DNA helicase Fft1 (predicted)	260.202	-0.291488	-0.310096	0.234075	-1.24528	0.213029	0.651191
SPAC20G8.09c	SPAC20G8.09c	ribosome biogenesis ATPase (predicted)	1286.27	-0.359052	-0.386657	0.244984	-1.46562	0.142753	0.556276
SPAC20G8.10c	atg6	beclin family protein, involved in autophagy	318.288	-0.393145	-0.39278	0.180137	-2.18248	0.0290744	0.260034
SPATRNACYS.01	SPATRNACYS.01	SPATRNACYS.01	0.452621	-0.116865	-0.993819	0.525129	-0.222544	0.82389	0.96777
SPAC3A12.02	SPAC3A12.02	mitochondrial inorganic diphosphatase (predicted)	266.837	-0.110731	-0.110886	0.173144	-0.639533	0.522476	0.856186
SPAC3A12.03c	meu34	ubiquitin-protein ligase E3 Meu34 (predicted)	468.701	-0.0829805	-0.0844001	0.120321	-0.689658	0.490409	0.842659
SPAC3A12.04c	SPAC3A12.04c	RNase P and RNase MRP subunit p30 (predicted)	183.654	-0.00351485	-0.00570896	0.171913	-0.0204455	0.983688	1
SPAC3A12.05c	taf2	TATA-binding protein associated factor Taf2 (predicted)	647.586	0.0935963	0.094782	0.136749	0.684439	0.493698	0.843411
SPAC3A12.06c	SPAC3A12.06c	sodium/calcium exchanger (predicted)	3601.49	0.135688	0.150755	0.214799	0.631697	0.527585	0.858714
SPAC3A12.19	SPAC3A12.19	mitochondrial ribosomal protein subunit L27 (predicted)	268.555	0.346373	0.363442	0.251708	1.37609	0.168793	0.59503
SPAC3A12.07	rpb11	RNA polymerase II complex subunit Rpb11	1633.16	-0.170289	-0.172146	0.172595	-0.986636	0.323821	0.748597
SPAC3A12.08	SPAC3A12.08	conserved fungal protein	281.277	0.159087	0.169948	0.198198	0.802665	0.422169	0.807333
SPAC3A12.09c	SPAC3A12.09c	urease accessory protein UreD (predicted)	222.536	0.0119863	0.00844529	0.185554	0.064597	0.948495	0.993663
SPNCRNA.741	SPNCRNA.741	SPNCRNA.741	4172.67	0.0252762	0.0509247	0.333763	0.0757309	0.939633	0.992718
SPAC3A12.10	rpl2001	60S ribosomal protein L20a (predicted)	33891	0.136039	0.134705	0.216024	0.629739	0.528865	0.858714
SPAC3A12.11c	cwf2	RNA-binding protein Cwf2	457.402	-0.00837237	-0.00955811	0.239768	-0.0349186	0.972145	0.998324
SPAC3A12.12	atp11	F1-ATPase chaperone Atp11 (predicted)	462.148	-0.394716	-0.398526	0.178131	-2.21588	0.0266999	0.247665
SPAC3A12.13c	SPAC3A12.13c	translation initiation factor eIF3j (p35)	1383.66	0.0639174	0.0590021	0.159552	0.400606	0.68871	0.931333
SPAC3A12.14	cam1	calmodulin Cam1	4838.66	0.159742	0.163022	0.138791	1.15096	0.249749	0.689072
SPAC3A12.15	vps53	GARP complex subunit Vps53 (predicted)	647.788	-0.325664	-0.328426	0.118093	-2.75769	0.00582115	0.0986657
SPATRNAPRO.03	SPATRNAPRO.03	SPATRNAPRO.03	0.205126	-0.0840948	-1.39734	0.372829	-0.225558	0.821545	0.96777
SPAC3A12.16c	tim17	TIM23 translocase complex subunit Tim17 (predicted)	3742.21	0.220223	0.222125	0.126901	1.73538	0.0826732	0.435822
SPSNORNA.48	SPSNORNA.48	SPSNORNA.48	120.805	0.0134728	0.0492372	0.439138	0.0306802	0.975525	0.9993
SPAC3A12.17c	cys12	cysteine synthase Cys12	949.352	0.0365856	0.0390523	0.16964	0.215666	0.829248	0.968078
SPAC3A12.18	zwf1	glucose-6-phosphate 1-dehydrogenase (predicted)	8236.45	0.549566	0.578314	0.255596	2.15014	0.0315443	0.269416
SPAC9.02c	SPAC9.02c	polyamine N-acetyltransferase (predicted)	1006.58	-0.216361	-0.222439	0.149629	-1.44599	0.148181	0.562332
SPAC9.03c	brr2	U5 snRNP complex subunit Brr2	1088.98	-0.0803925	-0.0782075	0.1792	-0.448618	0.653707	0.916973
SPAC9.04	Tf2-1	retrotransposable element/transposon Tf2-type	2774.65	-0.0894431	-0.093662	0.235588	-0.379659	0.704199	0.936031
SPAC9.05	fml1	ATP-dependent 3' to 5' DNA helicase, FANCM ortholog Fml1	867.46	-0.259732	-0.264305	0.20119	-1.29098	0.196711	0.631125
SPAC9.06c	SPAC9.06c	5'-methylthioribulose-1-phosphate dehydratase, adducin (predicted)	402.169	-0.161148	-0.170973	0.174725	-0.922293	0.356376	0.771873
SPAC9.07c	SPAC9.07c	GTPase Rbg1 (predicted)	1936.25	-0.0507955	-0.0535472	0.231565	-0.219358	0.826372	0.96777
SPNCRNA.742	SPNCRNA.742	SPNCRNA.742	562.491	0.152104	0.161778	0.488176	0.311577	0.755362	0.951207
SPAC9.08c	SPAC9.08c	steroid reductase (predicted)	1419.14	0.282268	0.289099	0.18595	1.51798	0.129019	0.54001
SPAC9.09	met26	homocysteine methyltransferase Met26	46852.2	0.642587	0.652133	0.180278	3.56442	0.000364658	0.0142482
SPNCRNA.743	SPNCRNA.743	SPNCRNA.743	396.748	-0.141776	-0.122374	0.377092	-0.375972	0.706938	0.936957
SPAC9.10	thi9	thiamine transporter Thi9	773.738	0.364071	0.370752	0.190068	1.91548	0.0554314	0.35897
SPNCRNA.171	SPNCRNA.171	SPNCRNA.171	11.7654	0.109583	0.13223	0.47327	0.231545	0.816891	0.966233
SPATRNAMET.02	SPATRNAMET.02	SPATRNAMET.02	0.0403716	0.0573356	0.77696	0.372829	0.153785	0.877779	0.979147
SPAC9.11	SPAC9.11	sequence orphan	319.739	-0.323616	-0.327675	0.177174	-1.82654	0.0677688	0.393343
SPAC9.12c	atp12	F1-ATPase chaperone Atp12 (predicted)	269.745	-0.170463	-0.1742	0.204759	-0.832506	0.405124	0.798462
SPAC9.13c	cwf16	splicing factor Cwf16	470.989	-0.144972	-0.139772	0.217828	-0.665534	0.505709	0.850894
SPAC5D6.13	SPAC5D6.13	Golgi phosphoprotein 3 family (predicted)	3058.27	0.362493	0.364632	0.131697	2.75249	0.00591448	0.0991987
SPAC5D6.12	SPAC5D6.12	mitochondrial translation protein (predicted)	1506.8	0.173602	0.176139	0.191924	0.904538	0.36571	0.775049
SPAC5D6.10c	mug116	sequence orphan	3.74765	0.547318	1.06197	0.724919	0.755006	0.450245	0.820997
SPAC5D6.09c	mug86	acetate transmembrane transporter (predicted)	1471.58	0.447852	0.50281	0.300591	1.4899	0.13625	0.549931
SPAC5D6.08c	mes1	meiosis II protein Mes1	1209.12	0.396786	0.402858	0.154303	2.57148	0.0101264	0.140123
SPAC5D6.07c	pxa1	PXA domain protein Pxa1	1014.52	0.137829	0.147995	0.168475	0.818097	0.413302	0.79946
SPAC5D6.06c	alg14	UDP-GlcNAc transferase associated protein Alg14 (predicted)	615.349	-0.10725	-0.108712	0.142654	-0.751821	0.452159	0.821999
SPAC5D6.05	med18	mediator complex subunit Pmc6	595.52	0.0123246	0.0122215	0.208795	0.0590272	0.95293	0.993663
SPAC5D6.04	SPAC5D6.04	auxin family transmembrane transporter (predicted)	2151.95	0.270672	0.278945	0.16067	1.68464	0.0920574	0.460199
SPAC5D6.02c	mug165	sequence orphan	328.101	0.160902	0.166561	0.225369	0.713949	0.475259	0.835
SPAC5D6.01	rps2202	40S ribosomal protein S15a (predicted)	4478.95	0.00795932	0.0029818	0.230168	0.0345805	0.972414	0.998324
SPNCRNA.173	SPNCRNA.173	SPNCRNA.173	4.23222	-0.340437	-0.5521	0.650236	-0.523558	0.600586	0.895056
SPAC57A7.13	SPAC57A7.13	RNA-binding protein, involved in splicing (predicted)	397.505	-0.022331	-0.0219643	0.198666	-0.112405	0.910503	0.985231
SPAC57A7.12	SPAC57A7.12	heat shock protein Pdr13 (predicted)	5226.55	0.0575314	0.0526319	0.166835	0.34484	0.730215	0.94394
SPAC57A7.11	mip1	WD repeat protein, Raptor homolog Mip1	1529.45	0.224345	0.228084	0.142441	1.575	0.115256	0.510837
SPAC57A7.10c	sec21	coatomer gamma subunit Sec21 (predicted)	3790.23	0.350406	0.35341	0.120341	2.91178	0.00359374	0.0708018
SPAC57A7.09	SPAC57A7.09	human RNF family homolog	1755.29	0.270119	0.281192	0.155024	1.74243	0.0814324	0.433645
SPNCRNA.174	SPNCRNA.174	SPNCRNA.174	1.22886	0	0	0.715815	0	1	1
SPATRNALEU.01	SPATRNALEU.01	SPATRNALEU.01	0.414074	0.0887435	1.39738	0.409828	0.216539	0.828568	0.96777
SPAC57A7.08	pzh1	serine/threonine protein phosphatase Pzh1	2488.6	0.318792	0.332714	0.188441	1.69174	0.0906964	0.457466
SPAC57A7.07c	SPAC57A7.07c	homocysteine methyltransferase (predicted)	537.98	0.163862	0.166131	0.15533	1.05493	0.291458	0.724755
SPAC57A7.06	SPAC57A7.06	U3 snoRNP protein Utp14 (predicted)	685.8	-0.571328	-0.598362	0.249678	-2.28827	0.0221221	0.222451
SPNCRNA.744	SPNCRNA.744	SPNCRNA.744	165.384	-0.533893	-0.4632	0.444514	-1.20107	0.229723	0.67141
SPAC57A7.05	SPAC57A7.05	conserved protein	2073.45	0.73108	0.787677	0.264778	2.76111	0.00576049	0.0982656
SPAC57A7.04c	pabp	mRNA export shuttling protein	15691.4	0.278488	0.284708	0.200171	1.39125	0.164149	0.587464
SPAC57A7.15c	SPAC57A7.15c	sequence orphan	273.201	-0.052337	-0.0500739	0.236467	-0.221329	0.824836	0.96777
SPAC167.07c	SPAC57A7.03c	ubiquitin-protein ligase E3 (predicted)	918.747	0.204093	0.207749	0.141317	1.44422	0.148678	0.5633
SPAC167.05	SPAC57A7.01	Usp (universal stress protein) family protein, implicated in meiotic chromosome segregation	1158.79	0.0103774	0.0154981	0.143822	0.0721542	0.942479	0.993663
SPAC167.06c	mug143	sequence orphan	1451.97	-0.299188	-0.261999	0.270112	-1.10764	0.268015	0.704875
SPAC167.04	pam17	TIM23 translocase complex-associated motor subunit Pam17 (predicted)	893.612	-0.2431	-0.244423	0.154207	-1.57645	0.114922	0.510774
SPAC167.02	ptb1	geranylgeranyltransferase II beta subunit Ptb1	403.121	-0.0667718	-0.0687907	0.217014	-0.307684	0.758322	0.951917
SPAC167.03c	snu66	U4/U6 x U5 tri-snRNP complex subunit Snu66	314.531	-0.162222	-0.167069	0.318691	-0.509028	0.610733	0.899938
SPAC167.09	SPAC167.09	GPI-mannosyltransferase II complex subunit Pga1 (predicted)	396.057	0.137862	0.143026	0.172439	0.799485	0.424009	0.808393
SPAC167.01	ire1	serine/threonine protein kinase, sensor for unfolded proteins in the ER Ire1	1085.59	0.162868	0.165558	0.153872	1.05846	0.289845	0.724755
SPNCRNA.555	SPNCRNA.555	SPNCRNA.555	146.52	-0.469322	-0.509245	0.538632	-0.871322	0.383579	0.786293
SPRRNA.53	SPRRNA.53	SPRRNA.53	8.38301	0.352283	0.531357	0.667829	0.527504	0.597844	0.894256
SPAC167.08	Tf2-2	retrotransposable element/transposon Tf2-type	2831.18	-0.104189	-0.108683	0.234615	-0.444083	0.656982	0.918841
SPAC1705.02	SPAC1F2.02c	human 4F5S homolog	1057.45	-0.0539197	-0.0515252	0.228403	-0.236072	0.813376	0.965931
SPAC1705.03c	ecm33	cell wall protein Ecm33	36346.5	0.0681168	0.0672772	0.1741	0.391251	0.695612	0.931962
SPNCRNA.80	SPNCRNA.80	SPNCRNA.80	4.94803	-0.0820376	-0.149485	0.69857	-0.117437	0.906514	0.984863
SPNCRNA.745	SPNCRNA.745	SPNCRNA.745	21.13	-1.30231	-1.52719	0.539027	-2.41604	0.0156905	0.186631
SPNCRNA.175	SPNCRNA.175	SPNCRNA.175	2.00306	-0.781088	-1.51313	0.774633	-1.00833	0.313295	0.740587
SPNCRNA.81	SPNCRNA.81	SPNCRNA.81	0.198216	-0.122784	-1.20243	0.373218	-0.328987	0.742166	0.947267
SPAC23H4.18c	rbx1	RING-box protein 1	816.737	-0.233403	-0.23542	0.194294	-1.20129	0.229639	0.67141
SPAC23H4.17c	srb10	cyclin-dependent protein Srb mediator subunit kinase Srb10	206.432	0.177435	0.18159	0.185725	0.955362	0.339395	0.76234
SPAC23H4.16c	SPAC23H4.16c	sequence orphan	761.868	0.0276083	0.0271055	0.157008	0.175841	0.860419	0.973658
SPAC23H4.15	SPAC23H4.15	ribosome biogenesis protein Tsr1 (predicted)	1297.69	-0.227364	-0.241114	0.191978	-1.18432	0.236285	0.676178
SPAC23H4.14	vam6	guanyl-nucleotide exchange factor, HOPS complex subunit Vam6 (predicted)	563.188	0.178826	0.181902	0.130668	1.36854	0.171142	0.599081
SPAC23H4.21	SPAC23H4.21	conserved protein	273.039	0.0347181	0.0375074	0.209445	0.165762	0.868344	0.976397
SPAC23H4.13c	SPAC23H4.13c	sequence orphan	514.188	0.011833	0.0123751	0.144412	0.0819388	0.934695	0.990785
SPAC23H4.12	alp13	MRG family Clr6 histone deacetylase complex subunit Alp13	738.91	-0.0273295	-0.0284307	0.122902	-0.222368	0.824027	0.96777
SPAC23H4.11c	cnl2	centromere localized protein Cnl2	274.236	-0.372296	-0.383067	0.197383	-1.88617	0.0592726	0.368487
SPAC23H4.10c	thi4	bifunctional thiamine-phosphate dipyrophosphorylase/hydroxyethylthiazole kinase	1756.65	-0.184299	-0.185703	0.132516	-1.39077	0.164295	0.587464
SPAC23H4.09	cdb4	curved DNA-binding protein Cdb4, peptidase family	4078.87	-0.192613	-0.196798	0.134781	-1.42908	0.15298	0.570012
SPAC23H4.08	iwr1	RNA polymerase II nuclear import protein Iwr1 (predicted)	255.058	-0.452291	-0.465616	0.205706	-2.19872	0.0278977	0.253728
SPAC23H4.07c	srp102	signal recognition particle receptor beta subunit Srp102 (predicted)	1364.11	0.0260289	0.0257389	0.155716	0.167156	0.867247	0.976377
SPAC23H4.06	gln1	glutamate-ammonia ligase Gln1	2190.6	0.177325	0.166475	0.231424	0.766235	0.443536	0.817631
SPAC23H4.05c	SPAC23H4.05c	sequence orphan	22.3806	-0.376232	-0.477936	0.481887	-0.780748	0.434951	0.814127
SPNCRNA.746	SPNCRNA.746	SPNCRNA.746	60.2403	-0.406672	-0.448945	0.36464	-1.11527	0.264736	0.702272
SPAC23H4.04	SPAC23H4.04	mitochondrial tRNA(5-methylaminomethyl-2-thiouridylate)-methyltransferase (predicted)	272.676	-0.290483	-0.301608	0.205165	-1.41585	0.156819	0.577115
SPATRNATHR.01	SPATRNATHR.01	SPATRNATHR.01	0	NA	NA	NA	NA	NA	NA
SPAC23H4.03c	erv25	COPII-coated vesicle component Erv25 (predicted)	2684.82	0.0587049	0.0587991	0.0916801	0.640324	0.521962	0.855543
SPAC23H4.02	ppk9	serine/threonine protein kinase Ppk9 (predicted)	613.882	0.240468	0.244886	0.19088	1.25978	0.207748	0.646922
SPAC23H4.01c	SPAC23H4.01c	sterol binding ankyrin repeat protein (predicted)	1032.5	-0.103239	-0.107836	0.235206	-0.438929	0.660713	0.919594
SPNCRNA.747	SPNCRNA.747	SPNCRNA.747	118.218	-0.176721	-0.164808	0.312864	-0.56485	0.572176	0.881234
SPAP27G11.02	SPAP27G11.02	TPR repeat protein, involved in mitochondrial protein turnover (predicted)	711.803	-0.130565	-0.13147	0.132662	-0.98419	0.325022	0.748996
SPNCRNA.748	SPNCRNA.748	SPNCRNA.748	63.2009	-0.213718	-0.210294	0.679621	-0.314467	0.753167	0.950854
SPAP27G11.03	SPAP27G11.03	D123 family protein	512.945	-0.282959	-0.289403	0.197184	-1.435	0.151287	0.569176
SPAP27G11.04c	tad3	tRNA specific adenosine deaminase subunit Tad3	631.284	-0.0658529	-0.071795	0.162449	-0.405377	0.6852	0.930181
SPAP27G11.05c	vps41	HOPS complex subunit Vps41 (predicted)	613.134	-0.11186	-0.110647	0.162465	-0.688515	0.491129	0.842659
SPAP27G11.06c	vas2	AP-1 adaptor complex sigma subunit Aps1	933.801	-0.137716	-0.139072	0.13482	-1.02148	0.307027	0.73792
SPAP27G11.07c	SPAP27G11.07c	serine/threonine protein kinase (predicted)	344.483	0.101929	0.102678	0.169206	0.602396	0.54691	0.867167
SPNCRNA.749	SPNCRNA.749	SPNCRNA.749	150.33	-0.348289	-0.366733	0.268233	-1.29846	0.19413	0.628587
SPAP27G11.08c	meu32	sequence orphan Meu32	15.1427	-0.634788	-0.702068	0.498971	-1.2722	0.203304	0.639706
SPAP27G11.09c	SPAP27G11.09c	GTP cyclohydrolase (predicted)	1192.04	-0.0397725	-0.0391371	0.121732	-0.326722	0.743878	0.9479
SPAP27G11.10c	nup184	nucleoporin Nup184	1737.81	0.18995	0.191891	0.156443	1.21418	0.22468	0.664808
SPAP27G11.11c	SPAP27G11.11c	dubious	5.7132	-0.0712952	0.33709	0.738954	-0.0964813	0.923138	0.988673
SPNCRNA.750	SPNCRNA.750	SPNCRNA.750	43.2164	-0.641926	-0.859098	0.6295	-1.01974	0.307852	0.738381
SPAP27G11.16	SPAP27G11.16	sequence orphan	68.587	0.281498	0.309396	0.378904	0.742928	0.457525	0.824938
SPAP27G11.12	SPAP27G11.12	human HID1 ortholog 1	1447.56	0.0524516	0.0572114	0.226009	0.232077	0.816478	0.965968
SPAP27G11.13c	nop10	snoRNP pseudouridylase box H/ACA snoRNP complex protein (predicted)	2951.84	-0.383682	-0.405637	0.260062	-1.47535	0.140119	0.55261
SPAP27G11.14c	SPAP27G11.14c	sequence orphan	500.623	-0.118812	-0.123384	0.178672	-0.664971	0.506069	0.850894
SPAP27G11.15	slx1	structure-specific endonuclease catalytic subunit	308.749	-0.0760279	-0.0877067	0.245809	-0.309296	0.757096	0.951917
SPAC343.01c	erg8	phosphomevalonate kinase (predicted)	801.354	-0.202355	-0.205772	0.12368	-1.63612	0.101814	0.481945
SPAC343.02	img1	mitochondrial ribosomal protein subunit L19 (predicted)	1455.73	0.00724733	0.00770441	0.102619	0.0706234	0.943697	0.993663
SPAC343.03	apc11	anaphase-promoting complex subunit Apc11	239.664	-0.44292	-0.445938	0.160561	-2.75857	0.00580541	0.0986657
SPAC343.04c	SPAC343.04c	WD repeat protein, human WDR26 family, ubiquitin ligase complex subunit (predicted)	575.619	-0.316028	-0.314865	0.196955	-1.60457	0.108588	0.498663
SPATRNAGLY.01	SPATRNAGLY.01	SPATRNAGLY.01	0.141176	0	0	0.372829	0	1	1
SPNCRNA.751	SPNCRNA.751	SPNCRNA.751	33.4782	0.169844	0.182566	0.426347	0.39837	0.690357	0.931333
SPAC343.05	vma1	V-type ATPase V1 domain, subunit A	4537.91	0.338893	0.340445	0.108998	3.10917	0.00187616	0.0455621
SPAC343.06c	SPAC343.06c	phospholipid scramblase (predicted)	2742.79	0.25272	0.270472	0.188726	1.33909	0.180541	0.613859
SPAC343.08c	mrp17	mitochondrial ribosomal protein subunit Mrp17 (predicted)	1430.05	0.0522558	0.0510521	0.138316	0.377801	0.705578	0.936042
SPAC343.07	mug28	RNA-binding protein Mug28	251.942	-0.281394	-0.294889	0.455652	-0.617564	0.536863	0.862001
SPAC343.09	ubx3	UBX domain protein Ubx3, Cdc48 cofactor	1065.93	-0.043993	-0.0436828	0.130725	-0.33653	0.736471	0.945289
SPNCRNA.752	SPNCRNA.752	SPNCRNA.752	352.466	-0.457423	-0.458829	0.268819	-1.70161	0.0888293	0.453489
SPAC343.10	met11	methylenetetrahydrofolate reductase Met11	1063.64	-0.22207	-0.222797	0.138693	-1.60116	0.109341	0.500808
SPAC343.11c	msc1	multi-copy suppressor of Chk1	850.269	0.1016	0.10535	0.147339	0.689563	0.490469	0.842659
SPNCRNA.1311	SPNCRNA.1311	SPNCRNA.1311	720.197	1.62678	1.64644	0.184288	8.82736	1.07179e-18	3.25918e-16
SPAC343.21	SPAC343.21	sequence orphan	63.8734	-0.661882	-0.700568	0.375744	-1.76152	0.0781497	0.422395
SPAC343.12	rds1	conserved fungal protein	27361.8	-0.238968	-0.117497	0.439694	-0.543487	0.586794	0.888121
SPAC343.20	SPAC343.20	dubious	1122.05	0.371321	0.417738	0.357454	1.03879	0.298901	0.730963
SPAC343.13	SPAC343.13	mitochondrial glutamyl-tRNA amidotransferase beta subunit (predicted)	226.461	-0.355265	-0.366917	0.230218	-1.54317	0.12279	0.527512
SPAC343.14c	SPAC343.14c	translation initiation factor eIF2B beta subunit (predicted)	1481.69	-0.0919741	-0.0947718	0.153802	-0.598002	0.549838	0.869252
SPAC343.17c	SPAC343.17c	WD repeat protein, human WDR70 family	1292.19	0.18722	0.195942	0.20192	0.927201	0.353822	0.77018
SPAC343.15	tit1	tRNA isopentenyltransferase (predicted)	421.476	-0.101082	-0.103294	0.189071	-0.534625	0.592909	0.891651
SPAC343.16	lys2	homoaconitate hydratase Lys2	4307.96	0.371548	0.379504	0.203666	1.8243	0.0681067	0.393343
SPAC343.18	rfp2	SUMO-targeted ubiquitin-protein ligase subunit Rfp2	519.175	0.0567543	0.0570691	0.121384	0.467559	0.6401	0.913085
SPAC343.19	lsb6	1-phosphatidylinositol 4-kinase Lsb6 (predicted)	1068.36	0.225992	0.227918	0.13949	1.62013	0.105204	0.487282
SPAC824.02	bst1	GPI inositol deacylase Bst1 (predicted)	1248.9	0.137346	0.138626	0.19894	0.690389	0.48995	0.842659
SPNCRNA.754	SPNCRNA.754	SPNCRNA.754	34.3827	-0.367454	-0.382349	0.618227	-0.594367	0.552267	0.87014
SPAC824.03c	SPAC824.03c	conserved fungal protein	1277.22	0.147113	0.148398	0.115446	1.2743	0.202558	0.638725
SPNCRNA.755	SPNCRNA.755	SPNCRNA.755	162.683	-0.298526	-0.295689	0.395865	-0.754111	0.450783	0.820997
SPAC824.04	SPAC824.04	WD repeat protein (predicted)	718.093	0.0682484	0.068292	0.152771	0.446736	0.655065	0.917952
SPAC824.05	vps16	HOPS/CORVET complex subunit Vps16 (predicted)	371.118	-0.147634	-0.149064	0.1409	-1.0478	0.294733	0.728654
SPAC824.06	tim14	TIM23 translocase complex subunit Tim14 (predicted)	1958.45	0.119856	0.120386	0.102512	1.16919	0.242328	0.685035
SPAC824.07	SPAC824.07	hydroxyacylglutathione hydrolase (predicted)	2065.71	-0.194909	-0.18258	0.262977	-0.741167	0.458592	0.825531
SPAC824.08	gda1	guanosine-diphosphatase Gda1	1144.54	0.113515	0.112871	0.165522	0.685802	0.492838	0.843411
SPAC824.09c	SPAC824.09c	GTPase activating protein (predicted)	1010.92	0.136809	0.139775	0.148774	0.919577	0.357794	0.771873
SPNCRNA.177	SPNCRNA.177	SPNCRNA.177	2.72565	-0.599172	-1.27856	0.77051	-0.77763	0.436787	0.816161
SPAC664.01c	swi6	HP1 family chromodomain protein Swi6	777.871	-0.222601	-0.225631	0.118029	-1.88598	0.0592971	0.368487
SPATRNALYS.01	SPATRNALYS.01	SPATRNALYS.01	2.02393	0.369362	2.20382	0.753333	0.490304	0.623919	0.90509
SPAC664.02c	arp8	actin-like protein, Ino80 complex subunit Arp8	361.764	-0.0534735	-0.0548575	0.15925	-0.335785	0.737033	0.945465
SPAC664.03	SPAC664.03	RNA polymerase II associated Paf1 complex (predicted)	959.674	0.0243048	0.0240454	0.164754	0.147522	0.88272	0.981142
SPAC664.04c	rps1602	40S ribosomal protein S16 (predicted)	13092.6	0.174557	0.174228	0.214048	0.815501	0.414785	0.800749
SPAC664.05	rpl13	60S ribosomal protein L13 (predicted)	47667.6	0.173062	0.178054	0.203523	0.850331	0.395141	0.792408
SPNCRNA.756	SPNCRNA.756	SPNCRNA.756	143.359	-0.551535	-0.580675	0.243961	-2.26075	0.0237746	0.23191
SPAC664.06	rlp7	ribosomal protein L7-like Rlp7 involved in ribosome biogenesis (predicted)	2969.46	-0.323389	-0.355527	0.320816	-1.00802	0.313444	0.740587
SPSNORNA.31	SPSNORNA.31	SPSNORNA.31	4.47447	-0.117316	-0.257829	0.697401	-0.168219	0.866411	0.975794
SPAC664.07c	rad9	checkpoint clamp complex protein Rad9	182.376	-0.222728	-0.228114	0.184812	-1.20516	0.228141	0.669585
SPAC664.08c	SPAC664.08c	traub family protein involved in ribosome biogenesis (predicted)	633.467	-0.298862	-0.328736	0.273177	-1.09402	0.273944	0.710934
SPAC664.09	ggt1	gamma-glutamyltranspeptidase Ggt1	892.722	-0.371624	-0.37456	0.139117	-2.67131	0.00755562	0.115983
SPAC664.10	klp2	kinesin-like protein Klp2	375.216	-0.159422	-0.162371	0.153053	-1.04161	0.297591	0.73089
SPNCRNA.757	SPNCRNA.757	SPNCRNA.757	64.4769	0.159272	0.223993	0.552033	0.288518	0.77295	0.958708
SPAC664.11	ssc1	mitochondrial heat shock protein Hsp70	11295.2	0.214937	0.217557	0.180953	1.18781	0.234909	0.675243
SPAC664.12c	SPAC664.12c	mitochondrial succinate dehydrogenase assembly factor 1 (predicted)	538.619	0.0746397	0.0756526	0.130586	0.571575	0.56761	0.878483
SPAC664.13	SPAC664.13	sequence orphan	113.334	0.388141	0.401688	0.315476	1.23033	0.218572	0.656237
SPAC664.14	amt2	ammonium transporter Amt2	1660.76	0.274589	0.276412	0.149338	1.83871	0.0659581	0.387632
SPNCRNA.758	SPNCRNA.758	SPNCRNA.758	317.356	0.395119	0.483214	0.479926	0.823291	0.410343	0.798873
SPATRNALYS.02	SPATRNALYS.02	SPATRNALYS.02	0.141736	-0.0751286	-1.3895	0.372829	-0.201509	0.8403	0.970933
SPAC664.15	caf4	CCR4-Not complex subunit Caf4/Mdv1 (predicted)	1247.92	-0.0198001	-0.0164449	0.150143	-0.131875	0.895083	0.983266
SPACUNK12.02c	cmk1	calcium/calmodulin-dependent protein kinase Cmk1	1299.94	0.157856	0.166197	0.162255	0.972891	0.330608	0.754796
SPAC105.01c	kha1	potassium ion/proton antiporter Kha1 (predicted)	639.331	-0.111952	-0.113309	0.265815	-0.421165	0.673635	0.924527
SPAC105.02c	SPAC105.02c	ankyrin repeat protein, implicated in meiosis	3802.01	0.13978	0.140566	0.121039	1.15484	0.248156	0.688324
SPATRNATYR.01	SPATRNATYR.01	SPATRNATYR.01	3.93431	-0.660021	-0.949117	0.632524	-1.04347	0.29673	0.729978
SPAC105.03c	SPAC105.03c	transcription factor (predicted)	1530.66	0.330161	0.335669	0.190931	1.72922	0.0837701	0.438782
SPAC17A5.01	pex6	peroxin-6 (predicted)	433.3	-0.547419	-0.552677	0.126616	-4.32347	1.53597e-05	0.00116767
SPAC17A5.18c	rec25	meiotic recombination protein Rec25	120.19	0.0540493	0.0480367	0.367182	0.147201	0.882974	0.981142
SPAC17A5.02c	dbr1	RNA lariat debranching enzyme Dbr1	282.266	0.165156	0.161492	0.253239	0.652175	0.514289	0.852826
SPNCRNA.759	SPNCRNA.759	SPNCRNA.759	52.3551	0.2487	0.268519	0.300167	0.82854	0.407365	0.798494
SPAC17A5.03	rpl301	60S ribosomal protein L3	69192.9	0.298824	0.305692	0.261914	1.14092	0.253903	0.691967
SPAC17A5.04c	mde10	spore wall assembly ADAM family peptidase Mde10	530.191	0.0580133	0.0573147	0.146669	0.39554	0.692444	0.931333
SPNCRNA.556	SPNCRNA.556	SPNCRNA.556	39.7111	-0.215368	-0.246633	0.540443	-0.398502	0.69026	0.931333
SPAC17A5.05c	SPAC17A5.05c	conserved fungal protein	159.625	0.358252	0.359587	0.169854	2.10918	0.0349287	0.287102
SPAC17A5.19	SPAC17A5.19	sequence orphan	32.0377	0.104523	0.0987609	0.322366	0.324237	0.745759	0.948506
SPAC17A5.06	ptr8	transcription factor TFIIH complex ERCC-3 subunit	719.427	-0.103	-0.102956	0.109759	-0.938417	0.34803	0.766348
SPAC17A5.07c	ulp2	SUMO deconjugating cysteine peptidase Ulp2 (predicted)	373.006	-0.106918	-0.115802	0.238483	-0.448326	0.653918	0.917084
SPAC17A5.08	erp2	COPII-coated vesicle component Erp2/3/4 (predicted)	2486.12	0.144511	0.145356	0.1123	1.28683	0.198154	0.632539
SPAC17A5.09c	SPAC17A5.09c	protein phosphatase regulatory subunit Glc9 (predicted)	596.178	0.0180187	0.0245027	0.156827	0.114895	0.908528	0.985231
SPAC17A5.10	SPAC17A5.10	conserved fungal protein	761.238	0.194208	0.201702	0.161253	1.20437	0.228447	0.66964
SPATRNAILE.01	SPATRNAILE.01	SPATRNAILE.01	0.733901	-0.81474	-1.94443	0.754156	-1.08033	0.279994	0.716531
SPNCRNA.760	SPNCRNA.760	SPNCRNA.760	57.9256	0.297585	0.329512	0.329056	0.90436	0.365804	0.775049
SPAC17A5.11	rec12	endonuclease Rec12	40.7028	0.551139	0.568738	0.293896	1.87529	0.0607533	0.372074
SPAC17A5.12	ucp7	UBA/TPR/DNAJ domain protein Ucp7	251.05	0.0463635	0.0451845	0.203599	0.227719	0.819865	0.96746
SPNCRNA.761	SPNCRNA.761	SPNCRNA.761	284.037	-0.206363	-0.208033	0.317342	-0.650287	0.515507	0.852826
SPAC17A5.13	SPAC17A5.13	GTP cyclohydrolase (predicted)	506.06	0.0380619	0.0354312	0.135002	0.281935	0.777993	0.959892
SPAC17A5.14	exo2	exonuclease II Exo2	1020.25	-0.0412915	-0.0415674	0.125587	-0.328788	0.742316	0.947267
SPAC17A5.15c	gus1	glutamate-tRNA ligase (predicted)	6413.92	0.179023	0.178346	0.143204	1.25013	0.211251	0.649062
SPAC17A5.16	ftp105	Ubp5 interacting protein Ftp105	1174.61	0.0920685	0.0945453	0.168056	0.547843	0.583799	0.88705
SPAC1610.01	SPAC17A5.17	splicing factor (unnamed)	302.257	-0.316062	-0.330045	0.239071	-1.32204	0.186154	0.618819
SPAC1610.02c	SPAC1610.02c	mitochondrial ribosomal protein subunit L1 (predicted)	765.173	-0.289628	-0.291685	0.160109	-1.80894	0.0704606	0.400544
SPAC1610.03c	crp79	poly(A) binding protein Crp79	108.554	-0.175965	-0.176272	0.337091	-0.52201	0.601664	0.895454
SPNCRNA.762	SPNCRNA.762	SPNCRNA.762	441.032	0.26647	0.268454	0.180891	1.47309	0.140726	0.553876
SPAC1610.04	mug99	meiotically upregulated gene Mug99	697.513	-0.0472183	-0.0453146	0.119058	-0.3966	0.691663	0.931333
SPAC1002.01	SPAC1610.05	conserved fungal protein	220.655	0.261793	0.267494	0.168635	1.55243	0.12056	0.522547
SPAC1002.02	pom34	nucleoporin Pom34	1439.58	0.409261	0.412591	0.116738	3.50581	0.000455226	0.0167571
SPAC1002.03c	gls2	glucosidase II Gls2	2729.69	0.172167	0.18019	0.227222	0.757704	0.448628	0.820959
SPAC1002.04c	taf11	transcription factor TFIID complex subunit Taf11 (predicted)	315.475	0.010684	0.0141535	0.176063	0.0606829	0.951612	0.993663
SPAC1002.05c	jmj2	histone demethylase Jmj2	361.945	0.126479	0.132743	0.182409	0.693381	0.488071	0.842647
SPAC1002.06c	bqt2	bouquet formation protein Bqt2	7.22501	-0.179643	-0.26634	0.62947	-0.285387	0.775347	0.959105
SPAC1002.07c	ats1	N-acetyltransferase Ats1 (predicted)	904.665	0.0560648	0.0547632	0.116475	0.481347	0.63027	0.909328
SPAC1002.08c	mtf1	mitochondrial RNA polymerase specificity factor Mtf1	900.886	0.00636215	0.0063795	0.120065	0.0529895	0.95774	0.994908
SPAC1002.09c	dld1	dihydrolipoamide dehydrogenase Dld1	5545.73	0.430814	0.45245	0.251683	1.71173	0.0869458	0.44779
SPNCRNA.763	SPNCRNA.763	SPNCRNA.763	272.914	1.15154	1.28409	0.465392	2.47435	0.013348	0.170047
SPAC1002.10c	sgt1	SGT1 family transcriptional regulator Sgt1	205.604	0.330273	0.337786	0.279713	1.18075	0.2377	0.678562
SPAC1002.11	gaa1	GPI-anchor transamidase complex subunit Gaa1 (predicted)	725.326	0.0950199	0.0956987	0.154762	0.613976	0.539231	0.863083
SPAC1002.12c	SPAC1002.12c	succinate-semialdehyde dehydrogenase	1355.84	0.14057	0.159755	0.215805	0.651373	0.514806	0.852826
SPAC1002.13c	psu1	cell wall protein Psu1, beta-glucosidase (predicted)	12335.7	-0.260653	-0.267149	0.165016	-1.57956	0.114207	0.510018
SPAC1002.20	SPAC1002.20	sequence orphan	32.1212	-0.46723	-0.476294	0.409229	-1.14173	0.253566	0.691967
SPAC1002.15c	pmc5	mediator complex subunit Pmc5	510.089	-0.137843	-0.139853	0.154745	-0.890772	0.373051	0.778273
SPAC1002.14	itt1	ubiquitin-protein ligase E3 (predicted)	1296.65	-0.0171767	-0.0154121	0.154705	-0.111029	0.911593	0.985377
SPAC1002.16c	SPAC1002.16c	nicotinic acid plasma membrane transporter (predicted)	243.006	-0.410927	-0.426482	0.356753	-1.15185	0.249382	0.689072
SPAC1002.17c	urg2	uracil phosphoribosyltransferase (predicted)	965.386	0.828429	1.00618	0.65236	1.2699	0.204122	0.640716
SPAC1002.18	urg3	DUF1688 family protein	1598.92	0.401	0.409567	0.250102	1.60334	0.108859	0.499253
SPAC1002.19	urg1	GTP cyclohydrolase II (predicted)	1187.57	1.22337	1.60435	0.632595	1.93388	0.0531273	0.351017
SPAC1399.05c	toe1	transcription factor, zf-fungal binuclear cluster type	330.35	0.48319	0.488515	0.176042	2.74474	0.00605588	0.100867
SPNCRNA.764	SPNCRNA.764	SPNCRNA.764	104.648	-0.299888	-0.326469	0.340356	-0.8811	0.378264	0.782715
SPAC1399.04c	SPAC1399.04c	uracil phosphoribosyltransferase (predicted)	347.607	0.618143	0.639616	0.285664	2.16388	0.0304734	0.265418
SPAC1399.03	fur4	uracil permease	1718.53	0.390347	0.392568	0.172486	2.26306	0.0236322	0.23191
SPNCRNA.178	SPNCRNA.178	SPNCRNA.178	38.3983	0.169223	0.16005	0.38505	0.439483	0.660311	0.919594
SPAC1399.02	SPAC1399.02	membrane transporter (predicted)	423.49	0.522708	0.524626	0.156675	3.33627	0.000849112	0.0266309
SPAC1399.06	SPAC1399.06	sequence orphan	262.374	0.140812	0.149255	0.229803	0.612752	0.54004	0.863718
SPAC1399.01c	SPAC1399.01c	membrane transporter (predicted)	595.273	0.532628	0.554135	0.241217	2.20809	0.0272383	0.250994
SPAP11E10.01	SPAP11E10.01	ornithine cyclodeaminase family (predicted)	572.086	-0.0705917	-0.0819158	0.270647	-0.260826	0.794227	0.961541
SPAP11E10.02c	mam3	cell agglutination protein Mam3	2166.57	0.583861	0.606571	0.218314	2.67441	0.00748609	0.115836
SPAPB1A10.02	scm3	CENP-A chaperone Scm3	229.035	-0.223916	-0.225214	0.188281	-1.18926	0.234336	0.675243
SPNCRNA.181	SPNCRNA.181	SPNCRNA.181	22.0363	-0.0882259	-0.0886537	0.407165	-0.216684	0.828455	0.96777
SPAPB1A10.03	nxt1	mRNA export receptor Nxt1	104.62	-0.0124861	-0.0153176	0.192213	-0.0649596	0.948206	0.993663
SPAPB1A10.16	SPAPB1A10.16	conserved fungal protein	512.601	0.280836	0.284168	0.138081	2.03385	0.0419666	0.313155
SPAPB1A10.04c	cwp1	geranylgeranyltransferase I alpha subunit Cwp1	768.842	0.068371	0.0681067	0.186895	0.365826	0.714495	0.939428
SPNCRNA.765	SPNCRNA.765	SPNCRNA.765	20.9476	-0.428259	-0.496302	0.443256	-0.966168	0.33396	0.756141
SPAPB1A10.05	SPAPB1A10.05	sequence orphan	220.381	0.147543	0.151515	0.175138	0.842439	0.399542	0.795347
SPAPB1A10.06c	SPAPB1A10.06c	ATP-dependent RNA helicase Dhr1 (predicted)	441.298	-0.244633	-0.253862	0.185313	-1.32011	0.186798	0.618955
SPAPB1A10.07c	SPAPB1A10.07c	sphingolipid biosynthesis protein (predicted)	1064.63	-0.220879	-0.220182	0.149984	-1.47269	0.140835	0.553905
SPNCRNA.766	SPNCRNA.766	SPNCRNA.766	92.2704	-0.713769	-0.7338	0.229498	-3.11013	0.00187002	0.0455621
SPNCRNA.767	SPNCRNA.767	SPNCRNA.767	96.7305	-0.91871	-0.985264	0.323828	-2.83703	0.00455359	0.08359
SPNCRNA.768	SPNCRNA.768	SPNCRNA.768	80.1035	-0.999884	-1.06709	0.34358	-2.91019	0.00361203	0.0709623
SPAPB1A10.08	SPAPB1A10.08	sequence orphan	802.71	0.303224	0.311743	0.262591	1.15474	0.248197	0.688324
SPAPB1A10.09	ase1	antiparallel microtubule cross-linking factor Ase1	448.571	-0.158821	-0.165965	0.2253	-0.704934	0.480851	0.838526
SPAPB1A10.10c	ypt71	GTPase Ypt71	841.862	0.0392685	0.0428629	0.181346	0.216539	0.828567	0.96777
SPAPB1A10.11c	mse1	mitochondrial glutamyl-tRNA synthetase Mse1 (predicted)	474.797	-0.362963	-0.378954	0.217553	-1.66839	0.0952384	0.468094
SPAPB1A10.12c	alo1	D-arabinono-1,4-lactone oxidase (predicted)	3680.41	0.266266	0.277396	0.193926	1.37303	0.169744	0.595539
SPNCRNA.769	SPNCRNA.769	SPNCRNA.769	217.65	0.32861	0.342767	0.445546	0.737546	0.460791	0.826319
SPAPB1A10.13	SPAPB1A10.13	sequence orphan	732.888	0.463342	0.479732	0.25163	1.84137	0.0655679	0.387461
SPAPB1A10.14	pof15	F-box protein (predicted)	1906.25	0.942863	1.00723	0.542718	1.7373	0.0823346	0.435325
SPAPB1A10.15	arv1	Arv1-like family protein Arv1 (predicted)	258.056	0.180265	0.182885	0.201633	0.894025	0.371309	0.777741
SPAC140.01	sdh2	succinate dehydrogenase (ubiquinone) iron-sulfur protein subunit (predicted)	4339.56	0.230255	0.301683	0.404112	0.569779	0.568827	0.879198
SPNCRNA.770	SPNCRNA.770	SPNCRNA.770	2053.64	-0.760057	-0.241925	0.628634	-1.20906	0.22664	0.667418
SPAC140.02	gar2	nucleolar protein required for rRNA processing	5306.89	0.131962	0.0910323	0.329929	0.399972	0.689177	0.931333
SPNCRNA.771	SPNCRNA.771	SPNCRNA.771	205.074	-0.498051	-0.524677	0.316165	-1.57529	0.115189	0.510837
SPAC140.03	arb1	argonaute binding protein 1	262.32	-0.190985	-0.216026	0.325266	-0.587165	0.557093	0.87208
SPNCRNA.182	SPNCRNA.182	SPNCRNA.182	3.26504	-0.389322	-0.632022	0.740935	-0.525447	0.599273	0.894751
SPAC140.04	SPAC140.04	conserved eukaryotic protein, human CCDC174 ortholog	302.171	0.0921786	0.112742	0.271091	0.340028	0.733835	0.944383
SPNCRNA.772	SPNCRNA.772	SPNCRNA.772	1039.98	0.040829	0.0413262	0.117728	0.346808	0.728736	0.94383
SPNCRNA.557	SPNCRNA.557	SPNCRNA.557	890.04	0.0434568	0.0439308	0.117802	0.368896	0.712205	0.938744
SPAC110.05	SPAC110.05	dubious	89.9485	-0.00610145	-0.0219369	0.477509	-0.0127777	0.989805	1
SPAC110.01	ppk1	serine/threonine protein kinase Ppk1 (predicted)	558.286	0.0706777	0.0389135	0.347405	0.203445	0.838787	0.970771
SPAC110.02	pds5	cohesin-associated protein Pds5	288.984	-0.40498	-0.412508	0.173927	-2.32845	0.0198884	0.213146
SPNCRNA.773	SPNCRNA.773	SPNCRNA.773	125.318	-0.299101	-0.338559	0.387543	-0.771788	0.44024	0.816958
SPAC110.03	cdc42	Rho family GTPase Cdc42	8261.8	0.264748	0.267028	0.126181	2.09816	0.0358914	0.290874
SPAC110.04c	pss1	heat shock protein Pss1	13079.5	0.246881	0.241682	0.176357	1.3999	0.161544	0.583293
SPNCRNA.774	SPNCRNA.774	SPNCRNA.774	41.1864	-0.582672	-0.672095	0.469595	-1.2408	0.214681	0.653386
SPAP14E8.02	tos4	FHA domain protein Tos4 (predicted)	1230.98	-0.191357	-0.228476	0.28029	-0.682711	0.494789	0.84445
SPAP14E8.03	bos1	SNARE Bos1 (predicted)	693.11	-0.234336	-0.235232	0.131415	-1.78317	0.0745589	0.413205
SPAP14E8.04	oma1	metallopeptidase Oma1 (predicted)	256.814	-0.16567	-0.16566	0.180336	-0.918674	0.358266	0.772214
SPAP14E8.05c	SPAP14E8.05c	UPF0136 family protein	1040.61	0.0695804	0.0908315	0.323417	0.215142	0.829657	0.968233
SPAC3H1.01c	orc3	origin recognition complex subunit Orp3	577.464	-0.254081	-0.259139	0.156352	-1.62506	0.10415	0.486095
SPAC3H1.02c	SPAC3H1.02c	metallopeptidase (predicted)	724.385	-0.139164	-0.142077	0.129718	-1.07282	0.283352	0.718697
SPAC3H1.03	mug151	mouse transcriptional regulator, HCNGP-like (predicted)	354.299	-0.382564	-0.398617	0.22806	-1.67747	0.0934506	0.462355
SPAC3H1.04c	mdm31	mitochondrial inner membrane protein Mdm31 (predicted)	726.584	-0.290014	-0.291268	0.114892	-2.52422	0.0115955	0.153596
SPAC3H1.05	SPAC3H1.05	CAAX prenyl protease (predicted)	4992.87	0.146724	0.149347	0.177662	0.825862	0.408882	0.798494
SPAC3H1.06c	SPAC3H1.06c	membrane transporter (predicted)	1563.86	0.324132	0.33248	0.231804	1.3983	0.162023	0.584119
SPNCRNA.775	SPNCRNA.775	SPNCRNA.775	12.0075	0.155776	0.193938	0.473731	0.328828	0.742286	0.947267
SPAC3H1.07	aru1	arginase Aru1	8632.83	-0.0050652	-0.0142672	0.239406	-0.0211574	0.98312	1
SPAC3H1.08c	SPAC3H1.08c	DUF1640 family protein	528.998	-0.279826	-0.281236	0.146336	-1.91221	0.0558487	0.360641
SPNCRNA.776	SPNCRNA.776	SPNCRNA.776	141.452	-0.113644	-0.139104	0.298031	-0.381315	0.70297	0.935776
SPAC3H1.09c	avt3	vacuolar amino acid efflux transporter Avt3	1844.48	-0.00239564	-0.00294028	0.116714	-0.0205256	0.983624	1
SPAC3H1.10	pcs2	phytochelatin synthetase	550.866	-0.364213	-0.369684	0.128902	-2.8255	0.00472069	0.085865
SPNCRNA.777	SPNCRNA.777	SPNCRNA.777	204.817	-0.746704	-0.768524	0.2318	-3.22133	0.00127598	0.03459
SPNCRNA.778	SPNCRNA.778	SPNCRNA.778	71.5618	-0.713167	-0.806003	0.440134	-1.62034	0.105159	0.487282
SPNCRNA.1318	SPNCRNA.1318	SPNCRNA.1318	682.934	1.6009	1.71252	0.300365	5.32985	9.8295e-08	1.2061e-05
SPNCRNA.1120	SPNCRNA.1120	SPNCRNA.1120	50.8894	1.57229	1.71986	0.395621	3.97424	7.06038e-05	0.00385783
SPNCRNA.298	SPNCRNA.298	SPNCRNA.298	658.352	1.48213	1.66846	0.34424	4.3055	1.66606e-05	0.00123962
SPNCRNA.811	SPNCRNA.811	SPNCRNA.811	35.8192	1.38467	1.56791	0.437013	3.16848	0.00153239	0.0390483
SPNCRNA.783	SPNCRNA.783	SPNCRNA.783	50.5789	-0.12488	-0.181492	0.473041	-0.263993	0.791785	0.96153
SPNCRNA.03	SPNCRNA.03	SPNCRNA.03	4372.43	1.06363	1.08666	0.265076	4.01256	6.00648e-05	0.00347185
SPAC3H1.11	hsr1	transcription factor Hsr1	1574.08	-0.0573217	-0.0541707	0.220496	-0.259967	0.794889	0.961551
SPAC3H1.12c	snt2	Lid2 complex subunit Snt2	719.548	-0.0358566	-0.0345392	0.114682	-0.312661	0.754538	0.950854
SPAC3H1.13	ppk13	serine/threonine protein kinase Ppk13 (predicted)	495.731	-0.254411	-0.255913	0.133211	-1.90983	0.0561552	0.360815
SPNCRNA.530	SPNCRNA.530	SPNCRNA.530	18.6254	-0.666897	-0.748686	0.493516	-1.35132	0.176594	0.607524
SPAC3H1.14	SPAC3H1.14	cytoplasmic vesicle protein, Vid24 family (predicted)	483.122	-0.133159	-0.131971	0.174031	-0.765148	0.444183	0.818548
SPAC9G1.14	SPAC9G1.14	dubious	15.0083	-0.168968	-0.195262	0.572802	-0.294984	0.768006	0.956258
SPAC9G1.02	wis4	MAP kinase kinase kinase Wis4	962.474	-0.118765	-0.120634	0.166668	-0.712585	0.476103	0.835679
SPAC9G1.03c	rpl3001	60S ribosomal protein L30 (predicted)	17035.3	0.0128725	0.0107414	0.213032	0.0604251	0.951817	0.993663
SPAC9G1.04	oxa101	mitochondrial inner membrane translocase Oxa101	1425.7	-0.141187	-0.142044	0.127605	-1.10644	0.268538	0.704875
SPAC9G1.05	SPAC9G1.05	actin cortical patch component Aip1 (predicted)	1488.88	0.237205	0.240241	0.159711	1.48521	0.137488	0.550179
SPAC9G1.06c	cyk3	cytokinesis protein Cyk3 (predicted)	981.834	0.0930793	0.0940593	0.124689	0.746489	0.455372	0.823228
SPAC9G1.07	SPAC9G1.07	sequence orphan	844.002	0.0215119	0.021817	0.173386	0.124069	0.90126	0.984425
SPAC9G1.08c	SPAC9G1.08c	phospholipase (predicted)	839.042	-0.175092	-0.179385	0.177605	-0.98585	0.324207	0.748597
SPAC9G1.15c	mzt1	mitotic spindle organizing protein Mzt1 (predicted)	140.593	-0.0670693	-0.0756278	0.228241	-0.293853	0.76887	0.956676
SPAC9G1.09	sid1	PAK-related GC kinase Sid1	343.553	-0.0395408	-0.036936	0.213442	-0.185253	0.85303	0.973432
SPAC9G1.10c	SPAC9G1.10c	inositol polyphosphate phosphatase (predicted)	716.663	0.017384	0.0167541	0.134559	0.129193	0.897205	0.983397
SPAC9G1.11c	spn4	septin Spn4	611.473	-0.229893	-0.234013	0.152761	-1.50492	0.132344	0.545478
SPAC9G1.12	cpd1	tRNA (m1A) methyltransferase complex catalytic subunit Cpd1	794.872	-0.0455978	-0.0610084	0.247537	-0.184206	0.853852	0.973432
SPAC9G1.13c	swc4	Swr1 complex subunit Swc4	594.734	-0.0644418	-0.0646007	0.130988	-0.491968	0.622742	0.904841
SPAC767.01c	vps1	dynamin family protein Vps1	2506.02	0.125357	0.127463	0.113074	1.10863	0.26759	0.704875
SPNCRNA.785	SPNCRNA.785	SPNCRNA.785	255.595	-0.309387	-0.317132	0.241846	-1.27927	0.200801	0.635477
SPNCRNA.786	SPNCRNA.786	SPNCRNA.786	85.6456	-0.550071	-0.58049	0.274812	-2.00163	0.045325	0.324466
SPAC17H9.01	cid16	poly(A) polymerase Cid16 (predicted)	379.556	0.116885	0.123509	0.263864	0.442976	0.657783	0.919004
SPAC17H9.02	SPAC17H9.02	TRAMP complex ATP-dependent RNA helicase (predicted)	585.845	-0.441752	-0.451728	0.176226	-2.50673	0.0121853	0.159298
SPAC17H9.03c	rdl1	RAD51D-like protein 1	341.683	-0.284479	-0.294253	0.264149	-1.07696	0.281496	0.717429
SPAC17H9.04c	SPAC17H9.04c	RNA-binding protein	4191.92	0.130835	0.122888	0.210414	0.621797	0.534075	0.860279
SPNCRNA.787	SPNCRNA.787	SPNCRNA.787	208.799	-0.522135	-0.498941	0.53795	-0.9706	0.331748	0.754796
SPAC17H9.05	ebp2	rRNA processing protein Ebp2 (predicted)	1409.79	-0.215309	-0.243783	0.280638	-0.767211	0.442956	0.817453
SPAC17H9.06c	SPAC17H9.06c	conserved eukaryotic protein	405.044	-0.0427858	-0.0462153	0.196837	-0.217367	0.827922	0.96777
SPAC17H9.07	SPAC17H9.07	signal recognition particle subunit Srp21 (predicted)	809.201	-0.129739	-0.134381	0.159039	-0.815768	0.414633	0.800749
SPAC17H9.08	SPAC17H9.08	mitochondrial coenzyme A transporter (predicted)	1089.58	0.20389	0.204448	0.153322	1.32981	0.18358	0.617085
SPAC17H9.09c	ras1	GTPase Ras1	982.309	-0.143024	-0.14519	0.180795	-0.79108	0.428897	0.809462
SPAC17H9.10c	ddb1	damaged DNA binding protein Ddb1	1070.27	-0.168871	-0.170654	0.11559	-1.46095	0.144028	0.557769
SPAC17H9.11	gmf1	cofilin/tropomyosin family Glia Maturation Factor homolog Gmf1	848.603	-0.286048	-0.291039	0.167508	-1.70767	0.0876974	0.450666
SPAC17H9.12c	SPAC17H9.12c	mitochondrial cytochrome c-heme linkage protein Cyc2 (predicted)	803.928	-0.187476	-0.193958	0.185116	-1.01275	0.311182	0.739934
SPNCRNA.788	SPNCRNA.788	SPNCRNA.788	84.0956	-0.18077	-0.175413	0.381135	-0.474295	0.63529	0.910302
SPAC17H9.13c	SPAC17H9.13c	glutamate 5-kinase (predicted)	777.087	-0.18435	-0.191006	0.170545	-1.08095	0.279721	0.716094
SPAC17H9.14c	SPAC17H9.14c	protein disulfide isomerase	9310.39	0.156416	0.15992	0.141542	1.10508	0.269123	0.704875
SPNCRNA.184	SPNCRNA.184	SPNCRNA.184	21.4833	-0.950262	-1.02449	0.44431	-2.13874	0.0324571	0.273813
SPAC17H9.16	tom22	mitochondrial TOM complex subunit Tom22 (predicted)	1502.14	-0.140906	-0.144761	0.195761	-0.719784	0.471658	0.832935
SPAC17H9.17c	mdm10	Mdm10/Mdm12/Mmm1 complex subunit Mdm10 (predicted)	443.485	-0.492464	-0.508337	0.22881	-2.15229	0.0313747	0.268922
SPAC17H9.18c	SPAC17H9.18c	dubious	30.0684	-0.32492	-0.35244	0.357695	-0.908372	0.363682	0.774776
SPAC17H9.19c	cdt2	WD repeat protein Cdt2	599.871	-0.0481601	-0.053808	0.209995	-0.229339	0.818606	0.966838
SPAC17H9.20	psc3	mitotic cohesin complex, non-SMC subunit Psc3	411.942	-0.0318078	-0.0351694	0.211696	-0.150252	0.880566	0.979871
SPAC607.02c	SPAC607.02c	conserved fungal protein	238.131	-0.232974	-0.262625	0.318984	-0.730364	0.465168	0.830896
SPAC607.03c	snu13	U3 snoRNP-associated protein Snu13	6456.72	-0.256813	-0.273198	0.215092	-1.19396	0.232492	0.674468
SPNCRNA.185	SPNCRNA.185	SPNCRNA.185	1.50897	-0.652866	-1.56763	0.754229	-0.865607	0.386706	0.786698
SPNCRNA.789	SPNCRNA.789	SPNCRNA.789	165.005	-0.63723	-0.669668	0.281285	-2.26543	0.0234866	0.231097
SPAC607.04	SPAC607.04	inositol polyphosphate kinase (predicted)	554.118	-0.254616	-0.262772	0.162664	-1.56529	0.117516	0.515636
SPAC607.05	rpn9	19S proteasome regulatory subunit Rpn9	2063.28	0.0468195	0.0479195	0.128137	0.365387	0.714822	0.939428
SPAC607.06c	SPAC607.06c	metallopeptidase	451.173	0.177576	0.177926	0.15834	1.12149	0.262079	0.701053
SPAC607.07c	SPAC607.07c	sequence orphan	2173.95	0.230633	0.234133	0.120877	1.908	0.056391	0.361171
SPAC607.08c	SPAC607.08c	DUF726 family protein	853.125	0.110718	0.133308	0.257872	0.429354	0.667666	0.922158
SPAC607.09c	btn1	battenin CLN3 family protein	378.961	0.437993	0.472763	0.265872	1.64738	0.0994801	0.477046
SPNCRNA.186	SPNCRNA.186	SPNCRNA.186	155.708	0.324673	0.329772	0.259696	1.2502	0.211225	0.649062
SPAC607.10	spo3	sporulation protein Spo3	547.364	0.0560063	0.0557274	0.135886	0.412156	0.680225	0.928111
SPNCRNA.790	SPNCRNA.790	SPNCRNA.790	56.1485	-0.138473	-0.0956065	0.557981	-0.248169	0.804004	0.963291
SPAC732.01	vma11	V-type ATPase V0 proteolipid subunit (predicted)	2255.73	0.271241	0.273207	0.127731	2.12354	0.0337088	0.279667
SPAC732.02c	SPAC732.02c	fructose-2,6-bisphosphate 2-phosphatase activity (predicted)	1684.84	-0.106799	-0.106036	0.0967574	-1.10379	0.269686	0.704875
SPAC3C7.01c	sac12	inositol polyphosphate phosphatase (predicted)	1522.08	-0.115283	-0.115812	0.100111	-1.15155	0.249505	0.689072
SPAC3C7.02c	pil2	meiotic eisosome BAR domain protein Pil2	5039.05	-0.177912	-0.0381544	0.496315	-0.358466	0.719995	0.941242
SPNCRNA.791	SPNCRNA.791	SPNCRNA.791	205.623	-0.661332	-0.0800474	0.721939	-0.91605	0.359641	0.772811
SPAC3C7.03c	rad55	RecA family ATPase Rad55/Rhp55	372.262	0.350432	0.357692	0.177863	1.97024	0.0488112	0.33834
SPAC3C7.04	SPAC3C7.04	transcription factor (predicted)	1162.94	0.100318	0.101909	0.12755	0.786506	0.431571	0.811094
SPAC3C7.05c	mug191	alpha-1,6- mannanase (predicted)	4061.39	0.00454972	0.0580229	0.294507	0.0154486	0.987674	1
SPAC3C7.06c	pit1	serine/threonine protein kinase, meiotic Pit1	256.068	-0.0983699	-0.100249	0.228552	-0.430405	0.666901	0.921944
SPAC3C7.07c	SPAC3C7.07c	arginine-tRNA protein transferase (predicted)	550.031	-0.0662759	-0.0692511	0.159495	-0.415535	0.67775	0.92636
SPAC3C7.08c	elf1	AAA family ATPase Elf1	3247.05	-0.122703	-0.126693	0.120328	-1.01974	0.307852	0.738381
SPAC3C7.09	set8	lysine methyltransferase Set8 (predicted)	191.011	-0.257997	-0.262471	0.161671	-1.59581	0.11053	0.503286
SPAC3C7.10	pex13	peroxin 13 (predicted)	580.455	0.145212	0.146198	0.137346	1.05728	0.290385	0.724755
SPAC3C7.11c	cnx1	calnexin Cnx1	11856.9	0.364652	0.366332	0.115881	3.14678	0.00165077	0.0413816
SPAC3C7.12	tip1	CLIP170 family protein Tip1	879.298	0.0335749	0.0331087	0.135108	0.248505	0.803744	0.963291
SPAC3C7.13c	SPAC3C7.13c	glucose-6-phosphate 1-dehydrogenase (predicted)	3893.36	0.231298	0.333626	0.346677	0.667188	0.504652	0.850728
SPNCRNA.792	SPNCRNA.792	SPNCRNA.792	42.8864	0.496726	0.518803	0.370909	1.33921	0.180502	0.613859
SPNCRNA.793	SPNCRNA.793	SPNCRNA.793	5261.79	0.604763	0.645341	0.309158	1.95616	0.0504459	0.343543
SPAC3C7.14c	obr1	ubiquitinated histone-like protein Uhp1	21324.9	0.877673	0.935704	0.329313	2.66516	0.00769514	0.116783
SPNCRNA.794	SPNCRNA.794	SPNCRNA.794	118.934	-0.70918	-0.734462	0.316665	-2.23953	0.0251216	0.239048
SPAC25A8.03c	SPAC25A8.03c	DUF185 protein, mitochondrial	491.265	-0.026554	-0.0270101	0.123869	-0.214372	0.830257	0.968375
SPAC25A8.01c	fft3	SMARCAD1 family ATP-dependent DNA helicase Fft3	2700.78	0.120157	0.122177	0.128873	0.93237	0.351146	0.769187
SPAC25A8.02	atg14	sequence orphan	1496.59	0.38291	0.401283	0.20256	1.89035	0.0587114	0.36784
SPAC631.01c	acp2	F-actin capping protein beta subunit (predicted)	3767.39	0.410871	0.414656	0.146339	2.80767	0.0049902	0.0890864
SPAC631.02	nrc1	bromodomain protein (predicted)	2702.73	0.264643	0.273351	0.212241	1.2469	0.212434	0.650069
SPAC20H4.01	utp5	U3 snoRNP-associated protein Utp5 (predicted)	884.111	-0.369561	-0.383928	0.208213	-1.77492	0.0759111	0.415686
SPNCRNA.795	SPNCRNA.795	SPNCRNA.795	402.587	-0.161301	-0.141584	0.365772	-0.440989	0.659221	0.919456
SPAC20H4.02	dsc3	Golgi Dsc E3 ligase complex subunit Dsc3	967.619	-0.113666	-0.11289	0.130562	-0.87059	0.383978	0.786426
SPAC20H4.03c	tfs1	transcription elongation factor TFIIS	723.858	-0.0662308	-0.0718354	0.16418	-0.403403	0.686652	0.931209
SPAC20H4.04	fml2	ATP-dependent 3' to 5' DNA helicase (predicted)	510.355	0.0993348	0.100755	0.167347	0.593586	0.552789	0.870208
SPAC20H4.05c	SPAC20H4.05c	5'-methylthioribulose-1-phosphate dehydratase, adducin (predicted)	411.191	-0.0236205	-0.0301772	0.222669	-0.106079	0.91552	0.986347
SPAC20H4.06c	SPAC20H4.06c	RNA-binding protein	403.287	-0.18188	-0.183475	0.222106	-0.818888	0.41285	0.79946
SPAC20H4.07	rad57	RecA family ATPase Rad57/Rhp57	524.458	-0.244655	-0.246852	0.137036	-1.78534	0.0742065	0.413205
SPNCRNA.796	SPNCRNA.796	SPNCRNA.796	340.238	-0.237871	-0.238597	0.229916	-1.0346	0.300856	0.732071
SPAC20H4.08	SPAC20H4.08	phosphatase activator (predicted)	530.248	-0.0805746	-0.0949314	0.226838	-0.355207	0.722434	0.94183
SPAC20H4.09	SPAC20H4.09	ATP-dependent RNA helicase, spliceosomal (predicted)	446.06	-0.206889	-0.207989	0.181895	-1.13741	0.255368	0.695229
SPNCRNA.797	SPNCRNA.797	SPNCRNA.797	177.803	-0.372011	-0.394004	0.305369	-1.21823	0.223135	0.663931
SPAC20H4.10	ufd2	ubiquitin-protein ligase E4 (predicted)	1046.79	-0.00116065	0.000771895	0.14174	-0.00818857	0.993467	1
SPAC20H4.11c	rho5	Rho family GTPase Rho5	1277.07	-0.197462	-0.170366	0.28638	-0.689511	0.490502	0.842659
SPAC23C11.01	SPAC23C11.01	ER membrane protein, ICE2 family	4994.2	-0.0286564	-0.0266074	0.181197	-0.15815	0.874338	0.977678
SPAC23C11.02c	rps23	40S ribosomal protein S23 (predicted)	22114.6	-0.0509868	-0.0529609	0.196541	-0.259421	0.795311	0.961551
SPAC23C11.03	SPAC23C11.03	U3 snoRNP-associated protein Mpp1 (predicted)	788.99	-0.217291	-0.240178	0.306456	-0.709044	0.478297	0.836931
SPAC23C11.04c	pnk1	DNA kinase/phosphatase Pnk1	416.164	-0.227541	-0.226183	0.298086	-0.763339	0.445261	0.8186
SPAC23C11.05	ipp1	inorganic pyrophosphatase (predicted)	20719.9	0.0611463	0.0555252	0.167665	0.364694	0.71534	0.939428
SPAC23C11.06c	SPAC23C11.06c	hydrolase (inferred_from_context)	19880.6	0.0114323	0.308654	0.498696	0.0229245	0.981711	1
SPNCRNA.798	SPNCRNA.798	SPNCRNA.798	345.472	0.434853	0.462341	0.507615	0.85666	0.391633	0.788678
SPAC23C11.07	SPAC23C11.07	sequence orphan	20.9118	-0.482857	-0.483169	0.532958	-0.905995	0.364938	0.775049
SPAC23C11.08	php3	CCAAT-binding factor complex subunit Php3	1569.15	0.386221	0.400715	0.212762	1.81527	0.0694822	0.397793
SPNCRNA.799	SPNCRNA.799	SPNCRNA.799	457.796	-0.382265	-0.338035	0.506955	-0.754041	0.450825	0.820997
SPAC23C11.09	ala1	mitochondrial and cytoplasmic alanine-tRNA ligase Ala1 (predicted)	5908.52	0.416089	0.418816	0.136434	3.04975	0.00229031	0.0526103
SPAC23C11.10	mpn1	RNA processing protein (predicted)	86.5483	0.842281	0.873155	0.265759	3.16934	0.00152783	0.0390483
SPAC23C11.11	cka1	serine/threonine protein kinase Cka1	3748.02	0.274629	0.276558	0.134729	2.03838	0.0415122	0.311548
SPNCRNA.800	SPNCRNA.800	SPNCRNA.800	299.994	0.0729235	0.0812575	0.249203	0.292627	0.769807	0.956991
SPAC23C11.12	hcn1	anaphase-promoting complex subunit Hcn1	165.488	0.0429857	0.0414364	0.197115	0.218074	0.827371	0.96777
SPAC23C11.13c	hpt1	xanthine phosphoribosyltransferase (predicted)	2692.18	0.0998801	0.0968783	0.183727	0.543633	0.586694	0.888121
SPNCRNA.187	SPNCRNA.187	SPNCRNA.187	4.3024	0.111636	0.209836	0.667003	0.16737	0.867079	0.976377
SPAC23C11.14	zhf1	zinc ion transporter Zhf1	5894.66	0.374692	0.375575	0.117915	3.17765	0.00148475	0.0384957
SPAC23C11.15	pst2	Clr6 histone deacetylase complex subunit Pst2	646.221	-0.31612	-0.318281	0.122459	-2.58142	0.00983937	0.138186
SPAC23C11.16	plo1	Polo kinase Plo1	410.416	-0.328547	-0.337718	0.22144	-1.48369	0.137892	0.550493
SPAC23C11.17	mdm28	mitochondrial inner membrane protein involved in potassium ion transport Mdm28 (predicted)	1701.06	-0.193611	-0.191289	0.18068	-1.07157	0.283914	0.718697
SPAC13F5.01c	msh1	mitochondrial MutS protein Msh1 (predicted)	210.974	-0.0150287	-0.0182063	0.243487	-0.0617228	0.950784	0.993663
SPAC13F5.02c	ptr6	transcription factor TFIID complex subunit Taf7	360.392	0.0703635	0.0739428	0.252284	0.278906	0.780317	0.960313
SPCC1235.14	ght5	hexose transporter Ght5	66476.8	2.80363	2.88154	0.236613	11.849	2.17757e-32	2.17571e-29
SPNCRNA.801	SPNCRNA.801	SPNCRNA.801	208.074	0.749761	0.825756	0.344782	2.17459	0.0296606	0.262894
SPAC13F5.04c	SPAC13F5.04c	Vps20 associated protein Vts1 (predicted)	37.5208	0.613473	0.795586	0.478604	1.2818	0.199914	0.633816
SPAC13F5.05	SPAC13F5.05	thioredoxin family protein (predicted)	1081.19	0.409385	0.416427	0.147405	2.77728	0.0054816	0.0951685
SPAC13F5.06c	sec10	exocyst complex subunit Sec10	451.537	-0.170112	-0.171547	0.139148	-1.22252	0.22151	0.661175
SPNCRNA.802	SPNCRNA.802	SPNCRNA.802	81.1248	-0.573678	-0.591978	0.346575	-1.65528	0.0978682	0.471967
SPAC13F5.07c	SPAC13F5.07c	zf PARP type zinc finger protein	133.258	-0.168072	-0.217884	0.552152	-0.304394	0.760828	0.952772
SPAC1783.01	SPAC1783.01	methionine synthase reductase (predicted)	920.472	0.152375	0.154162	0.146876	1.03743	0.299533	0.731531
SPAC1783.02c	vps66	acyltransferase (predicted)	996.779	0.343874	0.346165	0.143471	2.39682	0.0165379	0.191818
SPAC1783.03	fta2	Sim4 and Mal2 associated (4 and 2 associated) protein 2	421.341	0.147844	0.146568	0.238804	0.619101	0.53585	0.861451
SPAC1783.04c	hst4	Sir2 family histone deacetylase Hst4	1009.11	0.161239	0.161685	0.0968001	1.66569	0.0957742	0.468865
SPAC1783.05	hrp1	ATP-dependent DNA helicase Hrp1	664.96	-0.324097	-0.334359	0.197607	-1.64011	0.100983	0.481113
SPNCRNA.803	SPNCRNA.803	SPNCRNA.803	185.893	-0.0806473	-0.0717653	0.505055	-0.15968	0.873133	0.97735
SPAC1783.06c	atg12	autophagy associated ubiquitin-like modifier Atg12	170.809	-0.431297	-0.442891	0.239385	-1.80169	0.0715948	0.403168
SPNCRNA.804	SPNCRNA.804	SPNCRNA.804	73.9759	-0.0600082	-0.0888824	0.352246	-0.170359	0.864728	0.97484
SPAC1783.07c	pap1	transcription factor Pap1/Caf3	3291.27	0.406362	0.414365	0.159357	2.55001	0.010772	0.14629
SPAC1783.08c	rpl1502	60S ribosomal protein L15b (predicted)	20950.8	0.154528	0.151981	0.244831	0.631162	0.527935	0.858714
SPAC1327.01c	SPAC1327.01c	transcription factor, zf-fungal binuclear cluster type (predicted)	1626.03	0.31097	0.318527	0.171705	1.81107	0.0701301	0.399747
SPAC18G6.01c	SPAC18G6.01c	chalcone related protein family	517.4	-0.0299456	-0.0284799	0.203935	-0.146839	0.883259	0.981142
SPAC18G6.02c	chp1	chromodomain protein Chp1	280.807	-0.35957	-0.367707	0.170377	-2.11044	0.0348208	0.286851
SPATRNAVAL.03	SPATRNAVAL.03	SPATRNAVAL.03	0.706794	-0.0452662	-0.210559	0.735855	-0.0615151	0.950949	0.993663
SPAC18G6.03	ypt3	GTPase Ypt3	4759.15	0.0299138	0.0300526	0.115087	0.259924	0.794923	0.961551
SPNCRNA.805	SPNCRNA.805	SPNCRNA.805	611.38	-0.111992	-0.0541435	0.404206	-0.277067	0.781728	0.96041
SPAC18G6.04c	shm2	serine hydroxymethyltransferase Shm2 (predicted)	977.598	0.0961509	0.0960576	0.147971	0.649795	0.515825	0.852879
SPAC18G6.05c	SPAC18G6.05c	translation elongation regulator Gcn1 (predicted)	1978.87	-0.0561227	-0.0579643	0.127912	-0.438761	0.660835	0.919594
SPNCRNA.188	SPNCRNA.188	SPNCRNA.188	12.5206	-1.3985	-1.60987	0.485779	-2.87887	0.00399101	0.0762654
SPAC18G6.06	SPAC18G6.06	U3 snoRNP-associated protein Utp11 (predicted)	649.928	-0.262419	-0.269171	0.2484	-1.05644	0.290768	0.724755
SPAC18G6.07c	mra1	rRNA (pseudouridine) methyltransferase Mra1	1572.16	-0.0990967	-0.107636	0.184379	-0.537463	0.590948	0.89056
SPAC18G6.09c	SPAC18G6.09c	sequence orphan	551.324	0.343446	0.386253	0.283265	1.21246	0.225338	0.665265
SPAC18G6.10	lem2	LEM domain protein Heh1/Lem2	1122.09	0.240628	0.243364	0.12239	1.96607	0.0492909	0.339879
SPAC18G6.11c	rrn3	ribosomal DNA (rDNA) transcription factor Rrn3	2978.85	-0.0177974	-0.0177162	0.139941	-0.127179	0.898799	0.983929
SPAC18G6.12c	SPAC18G6.12c	hypothetical protein	344.232	0.0310144	0.0348037	0.204357	0.151766	0.879372	0.979663
SPNCRNA.806	SPNCRNA.806	SPNCRNA.806	46.6315	-0.50048	-0.549845	0.462353	-1.08246	0.279046	0.715152
SPAC18G6.13	SPAC18G6.13	sequence orphan	117.715	-0.366901	-0.376492	0.217252	-1.68883	0.0912526	0.459152
SPAC18G6.14c	rps7	40S ribosomal protein S7 (predicted)	83389.6	0.282385	0.285582	0.252082	1.12021	0.262624	0.701053
SPAC18G6.15	mal3	EB1 family Mal3	959.186	-0.0150677	-0.0170793	0.177132	-0.0850649	0.93221	0.99011
SPAC13D6.01	pof14	F-box protein Pof14	258.45	-0.00506395	-0.000984377	0.271	-0.0186861	0.985091	1
SPNCRNA.807	SPNCRNA.807	SPNCRNA.807	141.723	-0.48533	-0.573637	0.485503	-0.999642	0.317484	0.742026
SPAC13D6.02c	byr3	zinc finger protein Byr3	8374.59	0.205394	0.205123	0.193101	1.06366	0.287484	0.72307
SPNCRNA.189	SPNCRNA.189	SPNCRNA.189	16.9811	-0.929355	-1.02229	0.448269	-2.07321	0.0381529	0.301516
SPATRNAGLY.02	SPATRNAGLY.02	SPATRNAGLY.02	0	NA	NA	NA	NA	NA	NA
SPAC13D6.03c	trm9	tRNA (uridine) methyltransferase Trm9 (predicted)	449.689	0.0114477	0.00635918	0.171479	0.0667587	0.946774	0.993663
SPAC13D6.04c	btb3	substrate adaptor for cullin 3 ubiquitin ligase Btb3	443.358	-0.162585	-0.162597	0.15646	-1.03915	0.298735	0.730963
SPAC13D6.05	alp11	tubulin specific chaperone cofactor B	1117.16	-0.249831	-0.248989	0.161471	-1.54722	0.121811	0.524921
SPAC4G9.02	rnh201	ribonuclease H2 complex subunit Rnh201 (predicted)	286.921	-0.144311	-0.155253	0.220117	-0.655612	0.512074	0.852457
SPAC4G9.04c	pcf11	cleavage and polyadenylation specificity factor (predicted)	2486	0.108328	0.111042	0.146524	0.739319	0.459713	0.825787
SPAC4G9.03	adk1	adenylate kinase Adk1	5762.79	0.203316	0.1997	0.147321	1.38009	0.167559	0.593603
SPAC4G9.05	mpf1	meiotic PUF family protein 1 (predicted)	299.473	0.061651	0.0718372	0.262954	0.234456	0.814631	0.965931
SPAC4G9.06c	chz1	histone chaperone Chz1 (predicted)	1326.22	0.142933	0.145459	0.147766	0.967296	0.333396	0.756125
SPAC4G9.07	mug133	S. pombe specific UPF0300 family protein 2	43.3041	-0.235409	-0.241596	0.335103	-0.702498	0.482368	0.839434
SPNCRNA.808	SPNCRNA.808	SPNCRNA.808	150.985	-0.358666	-0.377969	0.33056	-1.08502	0.277911	0.714429
SPNCRNA.507	SPNCRNA.507	SPNCRNA.507	149.956	-0.363481	-0.38311	0.33037	-1.10022	0.271235	0.706525
SPAC4G9.08c	rpc2	DNA-directed RNA polymerase III complex subunit Rpc2	605.834	-0.123704	-0.127507	0.174642	-0.708326	0.478743	0.837081
SPAC4G9.09c	arg11	N-acetyl-gamma-glutamyl-phosphate reductase/acetylglutamate kinase	6437.44	0.268303	0.271058	0.165665	1.61955	0.105328	0.487535
SPAC4G9.10	arg3	ornithine carbamoyltransferase Arg3	793.611	0.367323	0.367687	0.18244	2.01339	0.0440736	0.31877
SPAC4G9.11c	cmb1	cytosine-mismatch binding protein 1	1018.21	-0.178634	-0.167136	0.220349	-0.81069	0.417544	0.803384
SPCC1235.17	SPCC1235.17	dubious	494.223	2.79005	2.97476	0.325986	8.55882	1.14032e-17	3.06745e-15
SPAC4G9.13c	vps26	retromer complex subunit Vps26	1916.68	0.319506	0.366443	0.39037	0.818469	0.413089	0.79946
SPAC4G9.14	SPAC4G9.14	mitochondrial Mpv17/PMP22 family protein 2 (predicted)	1122.71	0.276472	0.277786	0.167884	1.64681	0.0995977	0.477114
SPAC4G9.15	SPAC4G9.15	ketoreductase (predicted)	3676.72	0.189949	0.193111	0.158754	1.1965	0.231503	0.674076
SPAC4G9.16c	rpl901	60S ribosomal protein L9	19067	-0.0320705	-0.0387042	0.254247	-0.126139	0.899622	0.98404
SPAC4G9.17c	mrps5	mitochondrial ribosomal protein subunit S5 (predicted)	585.485	-0.311131	-0.320962	0.214968	-1.44734	0.147803	0.561231
SPNCRNA.809	SPNCRNA.809	SPNCRNA.809	47.4076	-0.776534	-0.827643	0.362205	-2.14391	0.0320404	0.272755
SPAC4G9.19	SPAC4G9.19	DNAJ domain protein DNAJB family (predicted)	525.172	-0.277083	-0.268961	0.250361	-1.10673	0.268409	0.704875
SPAC4G9.20c	SPAC4G9.20c	mitochondrial carrier with solute carrier repeats, organic acid transmembrane transporter (predicted)	1272.22	0.385874	0.388126	0.149416	2.58254	0.00980748	0.138186
SPNCRNA.810	SPNCRNA.810	SPNCRNA.810	140.381	-0.621071	-0.632466	0.203863	-3.04651	0.00231518	0.0527439
SPAC4G9.22	SPAC4G9.23	conserved fungal protein	2220.12	0.489809	0.504035	0.163749	2.99121	0.0027787	0.060168
SPAC13G7.01c	erg7	lanosterol synthase Erg7 (predicted)	783.934	-0.358925	-0.372256	0.201241	-1.78356	0.0744956	0.413205
SPBC660.05	SPBC660.05	WW domain containing conserved fungal protein	2872.23	2.71422	3.0517	0.360723	7.52438	5.29696e-14	1.12263e-11
SPNCRNA.123	SPNCRNA.123	SPNCRNA.123	207.023	-1.00615	-1.04618	0.243321	-4.13505	3.54881e-05	0.0022771
SPAC13G7.03	upf3	up-frameshift suppressor 3 family protein (predicted)	198.806	0.00736918	0.00828348	0.159641	0.0461609	0.963182	0.996228
SPAC13G7.04c	mac1	membrane anchored protein Mac1	2786.57	0.13516	0.13776	0.18247	0.740726	0.458859	0.82564
SPNCRNA.190	SPNCRNA.190	SPNCRNA.190	19.9479	-1.01231	-1.13858	0.484813	-2.08803	0.036795	0.29512
SPAC13G7.05	are1	acyl-coA-sterol acyltransferase Are1 (predicted)	865.415	-0.113557	-0.106771	0.282551	-0.401898	0.687759	0.931304
SPAC13G7.06	met16	phosphoadenosine phosphosulfate reductase	976.832	-0.0854709	-0.0947177	0.216559	-0.394678	0.693081	0.931333
SPAC13G7.07	arb2	argonaute binding protein 2	112.711	-0.0552206	-0.0600936	0.261243	-0.211376	0.832594	0.968864
SPAC13G7.08c	crb3	WD repeat protein Crb3	1577.57	0.0851411	0.0785537	0.200464	0.424721	0.67104	0.922779
SPAC13G7.09c	SPAC13G7.09c	conserved fungal protein	359.89	-0.0170496	-0.0172162	0.159886	-0.106636	0.915078	0.986347
SPAC13G7.10	teb1	Myb family telomere binding protein (predicted)	400.913	0.0907704	0.0971524	0.183657	0.494239	0.621137	0.904841
SPAC13G7.11	SPAC13G7.11	mitochondrial respiratory complex assembly protein (predicted)	791.712	-0.204302	-0.204091	0.147814	-1.38216	0.166923	0.593278
SPAC13G7.12c	SPAC13G7.12c	choline kinase (predicted)	1494.38	0.0773607	0.0794894	0.168288	0.459693	0.645737	0.914447
SPCC548.07c	ght1	hexose transporter Ght1	4728.35	2.64718	2.74761	0.274241	9.65275	4.78544e-22	1.85941e-19
SPNCRNA.812	SPNCRNA.812	SPNCRNA.812	1201.79	-0.112212	-0.11626	0.308694	-0.363507	0.716226	0.940127
SPAC6C3.02c	SPAC6C3.02c	mitochondrial CHCH domain protein (predicted)	6981.75	0.0105139	0.015967	0.171984	0.0611328	0.951253	0.993663
SPNCRNA.1463	SPNCRNA.1463	SPNCRNA.1463	55.4025	-1.01451	-1.06256	0.309093	-3.28222	0.00102993	0.0298894
SPAC6C3.03c	SPAC6C3.03c	sequence orphan	56.6328	0.196302	0.29158	0.541951	0.362213	0.717193	0.940215
SPNCRNA.57	SPNCRNA.57	SPNCRNA.57	15.5571	0.413189	0.486294	0.536756	0.76979	0.441425	0.817334
SPCC1235.18	SPCC1235.18	dubious	125.472	2.62668	3.2235	0.517534	5.07537	3.86751e-07	3.92019e-05
SPNCRNA.814	SPNCRNA.814	SPNCRNA.814	116.748	-0.263084	-0.244468	0.597689	-0.440168	0.659816	0.919456
SPSNORNA.50	SPSNORNA.50	SPSNORNA.50	72.4195	-0.884109	-0.933499	0.409433	-2.15935	0.0308232	0.266803
SPAC6C3.06c	SPAC6C3.06c	P-type ATPase, calcium transporting (predicted)	1231.31	-0.0631739	-0.0644548	0.128373	-0.492113	0.62264	0.904841
SPAC6C3.05	SPAC6C3.05	sequence orphan	77.8296	-0.309401	-0.329265	0.364077	-0.849822	0.395424	0.792434
SPAC6C3.07	mug68	sequence orphan	115.555	-0.333884	-0.435422	0.519751	-0.642393	0.520618	0.854738
SPNCRNA.815	SPNCRNA.815	SPNCRNA.815	1165.66	0.341607	0.358402	0.195108	1.75087	0.0799689	0.430135
SPAC6C3.08	SPAC6C3.08	proteasome regulatory particle, gankyrin (predicted)	344.915	0.0115051	0.0210894	0.243144	0.0473182	0.96226	0.996011
SPAC6C3.09	SPAC6C3.09	RNase P subunit (predicted)	977.261	-0.214981	-0.218559	0.142236	-1.51144	0.130677	0.542405
SPAC17G8.01c	trl1	tRNA ligase Trl1 (predicted)	504.457	-0.253736	-0.26309	0.183945	-1.37941	0.167769	0.593603
SPAC17G8.02	SPAC17G8.02	uridine ribohydrolase (predicted)	881.658	0.0111998	0.0110352	0.149459	0.0749356	0.940266	0.993057
SPNCRNA.816	SPNCRNA.816	SPNCRNA.816	143.496	0.016609	0.0670479	0.347386	0.0478113	0.961867	0.996011
SPAC17G8.03c	dpb3	DNA polymerase epsilon interactor Dpb3-like	669.155	-0.0255647	-0.0259002	0.097367	-0.26256	0.79289	0.96153
SPAC17G8.15	new1	histone-like transcription factor and archaeal histone family protein	178.971	-0.0829193	-0.0938049	0.264492	-0.313504	0.753898	0.950854
SPAC17G8.04c	arc5	ARP2/3 actin-organizing complex subunit Arc5	2354.72	0.0491686	0.0548166	0.20127	0.244291	0.807005	0.963535
SPAC17G8.05	med20	mediator complex subunit Med20	286.307	-0.202305	-0.206263	0.156999	-1.28857	0.197546	0.632039
SPAC17G8.06c	SPAC17G8.06c	dihydroxy-acid dehydratase (predicted)	5118.2	-0.013607	-0.0225808	0.239133	-0.0569015	0.954624	0.99394
SPAC17G8.07	yaf9	YEATS family histone acetyltransferase subunit Yaf9	701.87	-0.216137	-0.218716	0.174841	-1.2362	0.216385	0.655151
SPAC17G8.08c	SPAC17G8.08c	human TMEM165 homolog	2055.07	-0.246318	-0.265876	0.251685	-0.978677	0.32774	0.752532
SPAC17G8.09	shg1	Set1C complex subunit Shg1	163.983	-0.128363	-0.149893	0.330348	-0.388568	0.697595	0.933062
SPAC17G8.10c	dma1	mitotic spindle checkpoint protein Dma1	1348.12	0.194893	0.202299	0.162798	1.19715	0.231248	0.673615
SPAC17G8.11c	imt3	mannosyltransferase Imt3	847.963	-0.0988762	-0.0969049	0.177575	-0.556815	0.577654	0.883507
SPNCRNA.59	SPNCRNA.59	SPNCRNA.59	769.36	-0.226356	-0.220638	0.195174	-1.15977	0.246144	0.688061
SPAC17G8.12	sec3	exocyst complex subunit Sec3	801.518	-0.0178347	-0.0161358	0.109486	-0.162894	0.870602	0.97735
SPAC17G8.13c	mst2	histone acetyltransferase Mst2	886.248	0.0581802	0.0674963	0.213464	0.272553	0.785197	0.961303
SPAC17G8.14c	pck1	protein kinase C (PKC)-like Pck1	977.357	0.207683	0.209473	0.11751	1.76736	0.0771681	0.420011
SPNCRNA.818	SPNCRNA.818	SPNCRNA.818	37.6829	-0.227763	-0.27972	0.578646	-0.393613	0.693867	0.931333
SPNCRNA.192	SPNCRNA.192	SPNCRNA.192	18.1724	-0.436965	-0.511939	0.431036	-1.01375	0.3107	0.739631
SPNCRNA.819	SPNCRNA.819	SPNCRNA.819	46.9861	-0.491439	-0.510912	0.284222	-1.72907	0.0837968	0.438782
SPAC22H10.02	SPAC22H10.02	conserved fungal protein	1152.17	0.298798	0.305291	0.159097	1.87809	0.0603693	0.370696
SPAC22H10.03c	kap114	karyopherin Kap14	1283.52	0.0668156	0.0677205	0.149525	0.446853	0.654981	0.917952
SPNCRNA.820	SPNCRNA.820	SPNCRNA.820	40.0222	0.182453	0.222198	0.634238	0.287672	0.773598	0.958708
SPAC22H10.04	ppa3	protein phosphatase type 2A Ppa1	739.488	-0.0123134	-0.0124323	0.139145	-0.0884933	0.929485	0.989858
SPAC22H10.05c	SPAC22H10.05c	mRNA cleavage and polyadenylation specificity factor complex subunit (predicted)	1810.71	-0.0234831	-0.0214391	0.150687	-0.15584	0.876159	0.978578
SPNCRNA.728	SPNCRNA.728	SPNCRNA.728	1416.91	-1.02239	-1.02981	0.289901	-3.5267	0.000420772	0.0157373
SPAC22H10.06c	SPAC22H10.06c	dubious	5.18836	-0.420518	-0.542991	0.721375	-0.582939	0.559935	0.87358
SPAC22H10.13	zym1	metallothionein Zym1	11868.5	-0.264699	-0.145334	0.36645	-0.722334	0.470089	0.832613
SPAC22H10.07	scd2	scaffold protein Scd2	1023.19	0.23247	0.23399	0.149654	1.55338	0.120331	0.522387
SPAC22H10.08	SPAC22H10.08	DUF2009 protein	748.099	0.120946	0.121142	0.112609	1.07403	0.282807	0.718697
SPAC22H10.09	SPAC22H10.09	sequence orphan	567.186	-0.134885	-0.137055	0.148636	-0.907488	0.364149	0.775049
SPAC22H10.10	alp21	tubulin specific chaperone cofactor E	166.392	-0.0739319	-0.0917553	0.313595	-0.235756	0.813622	0.965931
SPAC22H10.11c	SPAC22H10.11c	TOR signaling pathway transcriptional corepressor Crf1 (predicted)	1117.09	-0.143042	-0.14321	0.196689	-0.727248	0.467074	0.831225
SPAC22H10.12c	gdi1	GDP dissociation inhibitor Gdi1 (predicted)	2150.53	-0.165908	-0.163526	0.193497	-0.857418	0.391214	0.788516
SPAC15F9.01c	SPAC15F9.01c	central kinetochore associated family protein	16.0435	-1.28115	-1.48274	0.569195	-2.25082	0.0243971	0.235682
SPAC15F9.02	seh1	nucleoporin Seh1	657.568	-0.11867	-0.121813	0.147156	-0.806424	0.419998	0.805203
SPNCRNA.822	SPNCRNA.822	SPNCRNA.822	63.5515	-0.420588	-0.406102	0.434255	-0.968527	0.332781	0.756125
SPAC15F9.03c	nxt2	nuclear transport factor Nxt2	4375.26	0.018755	0.0199436	0.187867	0.0998313	0.920478	0.988097
SPAC1B9.02c	sck1	serine/threonine protein kinase Sck1	1552.15	0.0368591	0.0381912	0.111366	0.330973	0.740665	0.946314
SPNCRNA.823	SPNCRNA.823	SPNCRNA.823	36.2229	-0.865801	-0.96199	0.420783	-2.05759	0.0396292	0.306252
SPAC1B9.03c	SPAC1B9.03c	RNA-binding protein involved in ribosomal large subunit assembly and maintenance (predicted)	594.862	-0.169395	-0.206353	0.309474	-0.547367	0.584127	0.887355
SPAC6B12.02c	mus7	DNA repair protein Mus7/Mms22	427.629	-0.00295536	0.00452212	0.234283	-0.0126145	0.989935	1
SPAC6B12.03c	SPAC6B12.03c	HbrB family protein	203.228	0.11651	0.292496	0.435932	0.267267	0.789264	0.961392
SPAC6B12.04c	SPAC6B12.04c	aminotransferase class I and II (predicted)	524.537	-0.194997	-0.200112	0.149561	-1.30379	0.192305	0.627323
SPAC6B12.18	gon7	EKC/KEOPS complex subunit Gon7 (predicted)	263.575	-0.638412	-0.656382	0.253128	-2.52209	0.0116661	0.15424
SPNCRNA.824	SPNCRNA.824	SPNCRNA.824	137.096	-0.502902	-0.552699	0.480888	-1.04578	0.295663	0.729664
SPAC6B12.05c	ies2	Ino80 complex subunit Ies2	754.018	-0.114956	-0.11617	0.164302	-0.699662	0.484139	0.841084
SPAC6B12.06c	rrg9	mitochondrial genome maintenance protein Rrg9 (predicted)	376.054	-0.218628	-0.21759	0.174565	-1.25242	0.210419	0.648738
SPAC6B12.07c	SPAC6B12.07c	ubiquitin-protein ligase E3 (predicted)	8891.15	0.34296	0.371925	0.240031	1.42882	0.153057	0.570012
SPNCRNA.194	SPNCRNA.194	SPNCRNA.194	17.6922	-1.51658	-2.30839	0.690928	-2.19499	0.0281645	0.254565
SPNCRNA.825	SPNCRNA.825	SPNCRNA.825	83.2106	-0.954673	-0.994886	0.283898	-3.36274	0.000771743	0.0246915
SPAC6B12.08	mug185	Co-chaperone for ATPase activity (predicted)	271.224	-0.216294	-0.214108	0.26735	-0.809029	0.418498	0.804181
SPAC6B12.19	rsa3	ribosome assembly protein Rsa3 (predicted)	115.175	0.170663	0.170743	0.236546	0.72148	0.470614	0.832863
SPAC6B12.09	trm10	tRNA m(1)G methyltransferase Trm10 (predicted)	346.719	-0.174244	-0.194977	0.280302	-0.621631	0.534184	0.860279
SPAC6B12.10c	spp1	DNA primase catalytic subunit Spp1	447.353	-0.142089	-0.143719	0.161596	-0.879286	0.379246	0.783072
SPAC6B12.11	drc1	DNA replication checkpoint protein Drc1	457.264	0.0325693	0.0333864	0.210845	0.154471	0.877239	0.979065
SPNCRNA.43	SPNCRNA.43	SPNCRNA.43	29.2475	-0.404012	-0.220888	0.627424	-0.643923	0.519626	0.854316
SPATRNATHR.02	SPATRNATHR.02	SPATRNATHR.02	0.0717507	-0.0678633	-1.27239	0.372829	-0.182023	0.855565	0.973432
SPAC6B12.12	tom70	mitochondrial TOM complex subunit Tom70 (predicted)	4122.72	-0.146753	-0.145185	0.181149	-0.810126	0.417868	0.803786
SPAC6B12.14c	SPAC6B12.14c	conserved fungal protein	924.268	0.0329099	0.0290074	0.184482	0.178391	0.858416	0.973584
SPAC6B12.13	SPAC6B12.13	protein phosphatase inhibitor (predicted)	1318.73	0.0315967	0.0374527	0.171047	0.184725	0.853445	0.973432
SPNCRNA.195	SPNCRNA.195	SPNCRNA.195	16.9334	-0.0335033	-0.0496174	0.437653	-0.0765522	0.93898	0.992718
SPAC6B12.15	cpc2	RACK1 ortholog Cpc2	74476.9	0.253774	0.260281	0.249505	1.01711	0.309101	0.738995
SPSNORNA.11	SPSNORNA.11	SPSNORNA.11	26.5015	0.0183887	0.00462892	0.421929	0.0435825	0.965237	0.996585
SPNCRNA.826	SPNCRNA.826	SPNCRNA.826	7196.52	0.363164	0.632596	0.548202	0.662464	0.507674	0.851586
SPATRNALYS.03	SPATRNALYS.03	SPATRNALYS.03	0.0269836	0	0	0.372829	0	1	1
SPAC6B12.16	meu26	conserved fungal protein	10.8593	0.145445	0.316582	0.579673	0.250908	0.801885	0.96283
SPNCRNA.827	SPNCRNA.827	SPNCRNA.827	107.998	-0.482988	-0.520433	0.359201	-1.34462	0.178749	0.611928
SPAC32A11.04c	tif212	translation initiation factor eIF2 beta subunit (predicted)	4720.94	-0.0334809	-0.0355054	0.147693	-0.226692	0.820663	0.96777
SPAC32A11.01	mug8	conserved fungal protein	176.827	0.699199	0.762149	0.379353	1.84314	0.0653092	0.386768
SPAC32A11.02c	SPAC32A11.02c	conserved fungal protein	2831.05	-0.449531	-0.386898	0.390007	-1.15262	0.249065	0.688793
SPNCRNA.828	SPNCRNA.828	SPNCRNA.828	312.62	-0.496976	-0.457147	0.38651	-1.2858	0.198512	0.633103
SPAC32A11.03c	phx1	homeobox transcription factor Phx1	1038.01	0.378514	0.383627	0.148307	2.55224	0.0107033	0.14564
SPAC19A8.15	trp2	tryptophan synthase (predicted)	5903.17	0.460809	0.465036	0.152234	3.02699	0.00247005	0.0551933
SPNCRNA.829	SPNCRNA.829	SPNCRNA.829	458.651	0.2859	0.308232	0.217239	1.31606	0.188153	0.619304
SPAC19A8.14	SPAC19A8.14	aminoacyl-tRNA hydrolase (predicted)	557.251	0.00713585	0.00804359	0.204954	0.0348168	0.972226	0.998324
SPAC19A8.13	usp101	U1 snRNP-associated protein Usp101 (predicted)	363.32	0.0117122	0.0123987	0.178418	0.0656448	0.947661	0.993663
SPAC19A8.12	dcp2	mRNA decapping complex catalytic subunit Dcp2	969.664	0.167793	0.170623	0.136022	1.23358	0.217361	0.655966
SPAC19A8.11c	SPAC19A8.11c	recombination protein Irc6 (predicted)	833.906	-0.240739	-0.244857	0.18691	-1.28799	0.197748	0.632396
SPAC19A8.10	rfp1	SUMO-targeted ubiquitin-protein ligase subunit Rfp1	1016.63	-0.342621	-0.342765	0.153851	-2.22696	0.0259498	0.24466
SPAC19A8.09	SPAC19A8.09	ER to Golgi transport protein Yos1 (predicted)	488.103	0.0534345	0.0568344	0.162985	0.32785	0.743025	0.947848
SPAC19A8.08	upf2	nonsense-mediated decay protein Upf2	696.138	-0.260843	-0.264518	0.159352	-1.6369	0.101651	0.481945
SPAC19A8.16	prl65	conserved fungal protein	24885.9	-0.457614	-0.139149	0.505919	-0.90452	0.36572	0.775049
SPNCRNA.286	SPNCRNA.286	SPNCRNA.286	0.311389	-0.164689	-2.33912	0.387509	-0.424993	0.670842	0.922779
SPAC19A8.07c	SPAC19A8.07c	U3 snoRNP-associated protein Imp4 (predicted)	637.279	-0.132548	-0.151472	0.266564	-0.497247	0.619015	0.904841
SPAC19A8.06	SPAC19A8.06	short chain dehydrogenase (predicted)	577.335	-0.0892938	-0.0948704	0.269798	-0.330965	0.740671	0.946314
SPAC19A8.05c	sst4	sorting receptor for ubiquitinated membrane proteins, ESCRT 0 complex subunit Sst4	699.463	0.0899512	0.099687	0.16936	0.531125	0.595332	0.892281
SPAC19A8.04	erg5	C-22 sterol desaturase Erg5	18756.4	0.372928	0.377509	0.145571	2.56183	0.0104123	0.143354
SPAC19A8.03	ymr1	phosphatidylinositol-3-phosphatase, myotubularin family (predicted)	1069.39	0.378222	0.388944	0.196433	1.92545	0.0541732	0.353439
SPAC19A8.02	SPAC19A8.02	pleckstrin homology domain protein	790.38	-0.156608	-0.156693	0.142922	-1.09576	0.273182	0.710667
SPAC19A8.01c	sec73	guanyl-nucleotide exchange factor Sec73 (predicted)	380.79	0.0198565	0.0199044	0.190376	0.104302	0.91693	0.98692
SPAC23H3.02c	ini1	RING finger-like protein Ini1	814.637	-0.333003	-0.335583	0.23803	-1.39899	0.161815	0.583783
SPAC23H3.03c	npr2	Npr2/3 complex subunit Npr2 (predicted)	524.804	-0.0615853	-0.0612308	0.107979	-0.570346	0.568443	0.879198
SPNCRNA.558	SPNCRNA.558	SPNCRNA.558	28.9892	-0.218945	-0.272964	0.64302	-0.340495	0.733484	0.944383
SPNCRNA.830	SPNCRNA.830	SPNCRNA.830	58.7149	-0.220666	-0.224753	0.30485	-0.723852	0.469157	0.831968
SPAC23H3.04	SPAC23H3.04	conserved fungal protein	448.277	0.0400554	0.0452045	0.156118	0.256571	0.79751	0.961897
SPAC23H3.05c	swd1	Set1C complex subunit Swd1	697.898	-0.313347	-0.316116	0.109171	-2.87025	0.00410149	0.0775468
SPAC23H3.06	apl6	AP-3 adaptor complex subunit Apl6 (predicted)	1017.51	0.150865	0.151698	0.135155	1.11624	0.264321	0.702272
SPAC23H3.07c	mrp2	mitochondrial ribosomal protein subunit S14 (predicted)	1022.97	-0.10114	-0.101362	0.143572	-0.704455	0.481149	0.838526
SPAC23H3.08c	bub3	mitotic spindle checkpoint protein Bub3	209.209	-0.0220403	-0.0242662	0.204666	-0.107689	0.914242	0.986347
SPAC23H3.09c	gly1	threonine aldolase Gly1 (predicted)	7439.95	0.222476	0.219534	0.193763	1.14819	0.250892	0.690027
SPATRNACYS.02	SPATRNACYS.02	SPATRNACYS.02	1.94763	0.198127	0.529577	0.770321	0.257201	0.797024	0.961897
SPAC23H3.10	ssr2	SWI/SNF and RSC complex subunit Ssr2	856.936	-0.242681	-0.245699	0.126962	-1.91144	0.055948	0.360641
SPAC23H3.11c	SPAC23H3.11c	glucosidase (predicted)	250.379	-0.0379365	-0.0398499	0.114017	-0.332727	0.73934	0.946314
SPAC23H3.12c	SPAC23H3.12c	mitochondrial hydrogen/potassium transport system protein (predicted)	87.519	0.191501	0.190076	0.204839	0.934889	0.349846	0.768652
SPAC23H3.13c	gpa2	heterotrimeric G protein alpha-2 subunit Gpa2	1104.42	0.25213	0.262283	0.228698	1.10246	0.270263	0.704875
SPNCRNA.197	SPNCRNA.197	SPNCRNA.197	194.214	-0.692146	-0.738121	0.390325	-1.77326	0.0761864	0.416287
SPNCRNA.831	SPNCRNA.831	SPNCRNA.831	208.975	-0.683752	-0.72722	0.375356	-1.82161	0.0685146	0.395046
SPAC23H3.14	SPAC23H3.14	LAlv9 family protein, involved in post Golgi transport (predicted)	642.304	-0.0845643	-0.0879807	0.137551	-0.614785	0.538697	0.862951
SPAC23H3.15c	SPAC23H3.15c	sequence orphan	20699.2	-0.0495165	0.675954	0.578171	-0.0856433	0.93175	0.98996
SPNCRNA.832	SPNCRNA.832	SPNCRNA.832	133.981	0.0991355	0.0961767	0.426936	0.232202	0.816381	0.965968
SPAC25H1.02	jmj1	histone demethylase Jmj1 (predicted)	367.307	-0.381181	-0.380765	0.300101	-1.27018	0.204022	0.640716
SPNCRNA.833	SPNCRNA.833	SPNCRNA.833	311.753	0.0165305	0.019666	0.24179	0.0683674	0.945493	0.993663
SPAC25H1.03	atg101	meiotically upregulated gene Mug66	362.185	-0.15284	-0.140172	0.25923	-0.589594	0.555463	0.870861
SPAC25H1.04	mug105	ubiquitin-fold modifier-specific protease (predicted)	809.51	-0.149117	-0.149099	0.163984	-0.909344	0.363169	0.774776
SPAC25H1.05	meu29	sequence orphan	970.263	0.114033	0.113283	0.156856	0.726996	0.467228	0.831289
SPAC25H1.06	pcf3	CAF assembly factor (CAF-1) complex subunit C, Pcf3	797.924	-0.123764	-0.126624	0.149286	-0.829038	0.407083	0.798462
SPAC25H1.10c	atp19	F0-ATPase subunit K (predicted)	1426.26	-0.345254	-0.350562	0.235193	-1.46796	0.142114	0.556276
SPAC25H1.07	emc1	ER membrane protein complex subunit Emc1 (predicted)	1824.97	0.0072167	0.00410525	0.180536	0.0399737	0.968114	0.998324
SPAC25H1.08c	SPAC25H1.08c	ribosome biogenesis protein Sqt1 (predicted)	1222.82	-0.576666	-0.583216	0.170499	-3.38222	0.00071903	0.023352
SPAC25H1.09	mde5	alpha-amylase homolog Mde5	156.929	-0.552755	-0.609091	0.501423	-1.10237	0.2703	0.704875
SPAC4A8.02c	SPAC4A8.02c	conserved protein, UPF0047 family	1263.66	-0.00532582	0.000384061	0.184336	-0.028892	0.976951	0.999425
SPAC4A8.03c	ptc4	protein phosphatase 2C Ptc4	1399.46	0.162196	0.164749	0.132246	1.22647	0.220022	0.658465
SPNCRNA.834	SPNCRNA.834	SPNCRNA.834	241.551	-0.438489	-0.429082	0.268084	-1.63564	0.101915	0.481945
SPAC4A8.04	isp6	vacuolar serine protease Isp6	12657.9	0.267488	0.327904	0.271077	0.98676	0.32376	0.748597
[truncated: 5,582 more rows]
