# Supplementary material for: A genome-wide analysis of carbon catabolite repression in Schizosaccharomyces pombe
Source: BMC Genomics. 2019 Mar 29;20:251. doi: 10.1186/s12864-019-5602-8 (PMC6440086; doi:10.1186/s12864-019-5602-8)
Supplement: Supplementary file 5 — Table S4. Scr1-regulated genes under glucose sufficient conditions. (XLSX 17 kb) [file 12864_2019_5602_MOESM5_ESM.xlsx]

## Sheet: Table S4
Scr1 regulated genes under glucose-sufficient conditions
Systematic ID	Name	Product description	UniProt ID	Synonyms	Feature type	Start position	End position	Chromosome	Strand
SPBC1861.02	abp2	unknown protein, may bind replication origins Abp2	Q9USY4		protein coding	4130876	4133635	II	forward
SPBPB21E7.07	aes1	phenazine biosynthesis PhzF protein family	Q8NIL3	SPAPB21E7.07	protein coding	70156	71310	II	forward
SPAPB24D3.10c	agl1	maltose alpha-glucosidase Agl1	Q9C0Y4	agl	protein coding	2967916	2972064	I	reverse
SPBC530.10c	anc1	mitochondrial carrier, ATP:ADP antiporter Anc1	Q09188		protein coding	811060	812897	II	reverse
SPCC285.09c	cgs2	cAMP-specific phosphodiesterase Cgs2	P36599	pde1	protein coding	1810337	1812646	III	reverse
SPAC6C3.04	cit1	citrate synthase Cit1	Q10306		protein coding	2327767	2330289	I	forward
SPBC1861.01c	cnp3	kinetochore protein, CENP-C ortholog Cnp3	Q9USR9	SPBC56F2.13,mif2	protein coding	4126318	4129456	II	reverse
SPAC977.16c	dak2	dihydroxyacetone kinase Dak2	O74215		protein coding	64559	66980	I	reverse
SPBPB2B2.13	gal1	galactokinase Gal1	Q9HDU2		protein coding	4488322	4490271	II	forward
SPBPB2B2.12c	gal10	UDP-glucose 4-epimerase/aldose 1-epimerase Gal10	Q9HDU3		protein coding	4484023	4487569	II	reverse
SPBPB2B2.10c	gal7	galactose-1-phosphate uridylyltransferase Gal7	Q9HDU5		protein coding	4482234	4483799	II	reverse
SPCC794.01c	gcd1	glucose dehydrogenase Gcd1	O59812	zwf2	protein coding	239463	241999	III	reverse
SPCC622.12c	gdh1	NADP-specific glutamate dehydrogenase Gdh1 (predicted)	P78804		protein coding	1419131	1421212	III	reverse
SPCC548.07c	ght1	hexose transmembrane transporter Ght1	Q9P3U6		protein coding	232288	235289	III	reverse
SPAC1F8.01	ght3	plasma membrane hexose transmembrane transporter Ght3	Q92339		protein coding	82746	84786	I	forward
SPBC1683.08	ght4	plasma membrane hexose transmembrane transporter Ght4	O59932		protein coding	155751	159570	II	forward
SPCC1235.14	ght5	plasma membrane hexose transmembrane transporter Ght5	P78831		protein coding	212160	214376	III	forward
SPCC1235.13	ght6	plasma membrane hexose transmembrane transporter Ght6	O74849	meu12	protein coding	204706	206717	III	forward
SPAC13F5.03c	gld1	mitochondrial glycerol dehydrogenase Gld1	O13702		protein coding	2174641	2177050	I	reverse
SPBC660.16	gnd1	phosphogluconate dehydrogenase, decarboxylating	P78812		protein coding	230269	233218	II	forward
SPACUNK4.10	gor1	glyoxylate reductase (predicted)	O14075		protein coding	2891049	2892803	I	reverse
SPCC191.09c	gst1	glutathione S-transferase Gst1	Q9Y7Q2		protein coding	1719143	1720128	III	reverse
SPAC1751.01c	gti1	gluconate transmembrane transporter inducer Gti1	O14367		protein coding	377844	384751	I	reverse
SPAC20G4.03c	hri1	eIF2 alpha kinase Hri1	O13889		protein coding	4818012	4820749	I	reverse
SPAP8A3.04c	hsp9	heat shock protein Hsp9	P50519	scf1	protein coding	5319957	5320676	I	reverse
SPAC4F8.07c	hxk2	hexokinase 2	P50521		protein coding	2664345	2667395	I	forward
SPAC4G9.12	idn1	gluconokinase	Q10242		protein coding	2276859	2278109	I	forward
SPCC191.11	inv1	external invertase, beta-fructofuranosidase Inv1	O59852		protein coding	1723393	1726164	III	forward
SPAC1039.09	isp5	amino acid permease Isp5	P40901		protein coding	5465377	5468649	I	forward
SPAC11E3.06	map1	MADS-box transcription factor Map1	P78926		protein coding	5292648	5294751	I	forward
SPBC19F8.07	mcs6	TFIIH associated cyclin-dependent protein kinase Mcs6	Q12126	crk1,mop1,cdk7	protein coding	3243309	3244568	II	forward
SPCC306.08c	mdh1	malate dehydrogenase Mdh1 (predicted)	Q9Y7R8		protein coding	421646	423488	III	reverse
SPAC27D7.03c	mei2	RNA-binding protein involved in meiosis Mei2	P08965		protein coding	4510983	4515015	I	reverse
SPBC428.11	met17	homocysteine synthase Met17	O13326	cys2	protein coding	465475	467247	II	forward
SPAC23C11.10	mpn1	poly(U)-specific exoribonuclease, producing 3' uridine cyclic phosphate ends Mpn1	O13915	usb1	protein coding	2150624	2151601	I	forward
SPAC13G7.13c	msa1	RNA-binding protein Msa1	Q10277	SPAC6C3.01c	protein coding	2318492	2322664	I	reverse
SPAC29A4.12c	mug108	Schizosaccharomyces specific protein Mug108	O14015		protein coding	5124554	5125643	I	forward
SPAC4F8.08	mug114	Schizosaccharomyces pombe specific protein Mug114	O14183		protein coding	2662988	2665035	I	reverse
SPBC359.06	mug14	adducin, involved in actin cytoskeleton organization	Q9P5M9		protein coding	128660	129742	II	forward
SPCC1235.12c	mug146	Schizosaccharomyces specific protein Mug46	O74848		protein coding	201551	202707	III	reverse
SPBC32H8.02c	nep2	NEDD8 protease Nep2	O13612	mug120	protein coding	1451331	1454730	II	reverse
SPAC19E9.03	pas1	cyclin Pas1	P87049	SPAC57A10.01	protein coding	1361066	1364174	I	forward
SPBC947.04	pfl3	cell surface glycoprotein, flocculin Pfl3, DIPSY family	Q874R4		protein coding	669581	673842	II	reverse
SPBC359.04c	pfl7	cell surface glycoprotein, flocculin Pfl7, DIPSY family	Q9P5N1		protein coding	117892	121286	II	reverse
SPAC1A6.04c	plb1	phospholipase B homolog Plb1	P78854		protein coding	1074331	1077514	I	reverse
SPBP4H10.10	rbd3	mitochondrial rhomboid family protease	Q9P7D8	rh2,ppp73	protein coding	2890645	2891823	II	forward
SPAC29A4.11	rga3	RhoGAP, GTPase activating protein Rga3	O14014		protein coding	5123328	5129129	I	reverse
SPAC22F3.12c	rgs1	regulator of G-protein signaling Rgs1	Q09777		protein coding	679062	681890	I	forward
SPBP4H10.09	rsv1	transcription factor Rsv1	Q9P7D9		protein coding	2888450	2889979	II	forward
SPBC1D7.02c	scr1	transcription factor Scr1	O14335	SPBC1D7.02	protein coding	1752100	1755619	II	forward
SPAC23G3.03	sib2	ornithine N5 monooxygenase (predicted)	Q9P7T0		protein coding	870740	872773	I	forward
SPAC31G5.09c	spk1	MAP kinase Spk1	P27638		protein coding	2999546	3001687	I	reverse
SPAC13G7.02c	ssa1	heat shock protein Ssa1 (predicted)	Q10265	hsp70	protein coding	2295580	2297981	I	reverse
SPBC32C12.02	ste11	transcription factor Ste11	P36631	aff1,stex	protein coding	3983404	3987400	II	forward
SPAC23E2.03c	ste7	arrestin family meiotic suppressor protein Ste7	Q10136		protein coding	450860	453603	I	reverse
SPBC1271.09	tgp1	glycerophosphodiester transmembrane transporter (predicted)	O94342		protein coding	350692	352369	II	reverse
SPBC19C2.04c	ubp11	ubiquitin C-terminal hydrolase Ubp11	Q9UUD6		protein coding	1676352	1678652	II	reverse
SPAC1F8.08		Schizosaccharomyces pombe specific protein	Q9C113		protein coding	103941	104953	I	forward
SPAC23D3.12		plasma membrane inorganic phosphate transmembrane transporter (predicted)	Q09852		protein coding	4362493	4365125	I	forward
SPAC27D7.11c		But2 family protein, similar to cell surface molecules	O42665		protein coding	4529389	4531031	I	reverse
SPAC29A4.22		dubious	G2TRK2		protein coding	5124392	5124613	I	forward
SPAC806.11		dubious	A6X969		protein coding	237023	237885	I	reverse
SPAC869.05c		plasma membrane sulfate transmembrane transporter (predicted)	Q9URY8		protein coding	5505583	5508782	I	forward
SPAC922.09		dubious	G2TRL0		protein coding	5482662	5482877	I	forward
SPAC977.15		dienelactone hydrolase family, implicated in cellular detoxification	Q9P7U1		protein coding	62961	63862	I	forward
SPAPJ695.02		Schizosaccharomyces pombe specific protein	G2TRM2		protein coding	74452	76721	I	reverse
SPBC13G1.15c		Schizosaccharomyces pombe specific protein	Q9C0X3		protein coding	3741388	3742251	II	reverse
SPBC1685.17		Schizosaccharomyces pombe specific protein	G2TRS0		protein coding	522603	523313	II	forward
SPBC19C7.04c		DUF2406 family conserved fungal protein	O60153		protein coding	2825251	2826700	II	reverse
SPBC25B2.08		Schizosaccharomyces pombe specific protein	O74780		protein coding	2611366	2612917	II	forward
SPBC32H8.15		dubious	G2TRQ1		protein coding	1455028	1455333	II	forward
SPBC660.05		WW domain containing conserved fungal protein	O94425		protein coding	202257	203623	II	forward
SPBPB2B2.01		amino acid transmembrane transporter (predicted)	Q9HDV2		protein coding	4457661	4459842	II	forward
SPBPB7E8.02		PSP1 family protein	Q9C0V4		protein coding	3498388	3502150	II	forward
SPCC1235.01		Schizosaccharomyces specific protein	O59779	SPCC320.02c	protein coding	174097	176473	III	forward
SPCC1235.17		dubious	G2TRT7		protein coding	207225	211270	III	reverse
SPCC1235.18		dubious	G2TRT8		protein coding	209921	211648	III	forward
SPCC1322.10		cell wall protein, Kre9/Knh1 family Pwp1	O94549	pwp1	protein coding	1309585	1310947	III	forward
SPCC1529.01		transmembrane transporter (predicted)	Q9USN4	SPCC794.14	protein coding	236660	239381	III	forward
SPCC191.01		Schizosaccharomyces specific protein	O94733	SPCC417.13	protein coding	1705817	1707734	III	forward
SPCC191.10		Schizosaccharomyces pombe specific protein	Q9Y7Q3		protein coding	1721489	1722397	III	forward
SPCC330.03c		NADPH-hemoprotein reductase (predicted)	O74875		protein coding	109597	110654	III	reverse
SPCC417.15		dubious	A6X995		protein coding	1702500	1702842	III	reverse
SPCC417.16		mitochondrial protein (predicted)	G2TRT6		protein coding	1702785	1703501	III	reverse
SPCC794.04c		amino acid transmembrane transporter (predicted)	O59814		protein coding	248211	250194	III	reverse
