# Supplementary material for: A genome-wide analysis of carbon catabolite repression in Schizosaccharomyces pombe
Source: BMC Genomics. 2019 Mar 29;20:251. doi: 10.1186/s12864-019-5602-8 (PMC6440086; doi:10.1186/s12864-019-5602-8)
Supplement: Supplementary file 6 — Table S5. Results of Scr1 ChIP-seq analysis. (XLSX 44 kb) [file 12864_2019_5602_MOESM6_ESM.xlsx]

## Sheet: Scr1_Glucose_ChIP
Lab Scr1 ChIP features annotated to peaks in glucose condition
systematic_id	name	chromosome	description	feature_type	strand	start	end
SPAC806.11	SPAC806.11	I	dubious	protein_coding	-1	237023	237885
SPAC4G8.03c	puf5	I	pumilio family RNA-binding protein Puf5 (predicted)	protein_coding	-1	757915	762714
SPAC56F8.14c	mug115	I	Schizosaccharomyces pombe specific protein Mug115	protein_coding	-1	1148131	1152178
SPAPB1A10.14	pof15	I	F-box protein (predicted)	protein_coding	1	1890529	1892090
SPAC631.01c	acp2	I	F-actin capping protein beta subunit Acp2	protein_coding	-1	2104030	2105484
SPAC631.02	bdf2	I	BET family double bromodomain protein Bdf2	protein_coding	1	2105472	2110519
SPAC23H3.13c	gpa2	I	heterotrimeric G protein alpha-2 subunit Gpa2	protein_coding	-1	2516053	2519235
SPACUNK4.19	mug153	I	Schizosaccharomyces pombe specific protein	protein_coding	1	2874956	2877487
SPACUNK4.17	SPACUNK4.17	I	NAD binding dehydrogenase family protein	protein_coding	-1	2872778	2874687
SPACUNK4.15	SPACUNK4.15	I	2',3'-cyclic-nucleotide 3'-phosphodiesterase (predicted)	protein_coding	-1	2880963	2882258
SPNCRNA.872	eta2-antisense-1	I	antisense RNA (predicted)	ncRNA	-1	3001750	3004335
SPAC3H5.11	SPAC3H5.11	I	NAD/NADH kinase (predicted)	protein_coding	-1	3412269	3414736
SPAC17A2.12	rrp1	I	ATP-dependent DNA helicase/ ubiquitin-protein ligase E3 (predicted)	protein_coding	1	3578771	3583005
SPAC26H5.09c	SPAC26H5.09c	I	oxidoreductase involved in NADPH regeneration (predicted)	protein_coding	-1	4137266	4139080
SPAC16.05c	sfp1	I	transcription factor Sfp1 (predicted)	protein_coding	-1	4431869	4434012
SPAC17D4.01	pex7	I	peroxin-7 (predicted)	protein_coding	1	4722806	4724645
SPAC19D5.01	pyp2	I	tyrosine phosphatase Pyp2	protein_coding	1	5202366	5205202
SPAC1039.02	SPAC1039.02	I	phosphoprotein phosphatase (predicted)	protein_coding	1	5448735	5451642
SPAC1039.11c	gto1	I	alpha-glucosidase (predicted)	protein_coding	-1	5471270	5474941
SPAC977.17	SPAC977.17	I	MIP water channel (predicted)	protein_coding	1	66219	69821
SPAC1F8.01	ght3	I	hexose transmembrane transporter Ght3	protein_coding	1	82746	84786
SPNCRNA.626	SPNCRNA.626	I	intergenic RNA (predicted), possible alternative UTR	ncRNA	-1	237820	239427
SPAC1751.01c	gti1	I	gluconate transmembrane transporter inducer Gti1	protein_coding	-1	377844	384751
SPAC1A6.04c	plb1	I	phospholipase B homolog Plb1	protein_coding	-1	1074331	1077514
SPAC56F8.15	SPAC56F8.15	I	Schizosaccharomyces pombe specific protein	protein_coding	1	1151431	1153638
SPAC23H4.06	gln1	I	glutamate-ammonia ligase Gln1	protein_coding	-1	1596073	1598149
SPAC1002.13c	psu1	I	cell wall protein Psu1, beta-glucosidase (predicted)	protein_coding	-1	1821401	1823413
SPAC1002.16c	SPAC1002.16c	I	carboxylic acid transmembrane transporter (predicted)	protein_coding	-1	1827612	1829708
SPAC110.05	SPAC110.05	I	Schizosaccharomyces pombe specific protein	protein_coding	-1	1904196	1906153
SPAC110.01	ppk1	I	serine/threonine protein kinase Ppk1 (predicted)	protein_coding	1	1905755	1911747
SPNCRNA.777	SPNCRNA.777	I	intergenic RNA (predicted)	ncRNA	-1	1951105	1953595
SPNCRNA.781	SPNCRNA.781	I	intergenic RNA (predicted)	ncRNA	1	1954820	1956332
SPAC13F5.03c	gld1	I	mitochondrial glycerol dehydrogenase Gld1	protein_coding	-1	2174641	2177050
SPAC13G7.02c	ssa1	I	heat shock protein Ssa1 (predicted)	protein_coding	-1	2295580	2297981
SPAC4F8.07c	hxk2	I	hexokinase 2	protein_coding	1	2664345	2667395
SPAC16A10.01	SPAC16A10.01	I	DUF1212 family protein	protein_coding	1	3077159	3080590
SPAC17A2.10c	SPAC17A2.10c	I	Schizosaccharomyces pombe specific protein	protein_coding	-1	3574995	3575687
SPAC17A2.11	SPAC17A2.11	I	Schizosaccharomyces pombe specific protein	protein_coding	1	3576769	3578782
SPAC1071.10c	pma1	I	P-type proton ATPase, P3-type Pma1	protein_coding	-1	3871642	3876176
SPAPB15E9.01c	pfl2	I	flocculin Pfl2	protein_coding	-1	3987033	3991388
SPAPB15E9.02c	SPAPB15E9.02c	I	dubious	protein_coding	-1	3991830	3994099
SPAC27E2.11c	SPAC27E2.11c	I	Schizosaccharomyces specific protein	protein_coding	-1	4009573	4010224
SPAC25B8.12c	SPAC25B8.12c	I	unknown HAD superfamily hydrolase	protein_coding	-1	4176460	4178343
SPAC1F7.07c	fip1	I	iron permease Fip1	protein_coding	-1	4232998	4234760
SPAC1F7.08	fio1	I	iron transport multicopper oxidase Fio1	protein_coding	1	4235080	4237874
SPAC9E9.01	SPAC9E9.01	I	dubious	protein_coding	1	4434861	4435509
SPAC22F8.04	pet1	I	phosphoenolpyruvate transmembrane transporter Pet1	protein_coding	1	4789418	4791232
SPAC29A4.12c	mug108	I	Schizosaccharomyces specific protein Mug108	protein_coding	1	5124554	5125643
SPNCRNA.1054	SPNCRNA.1054	I	intergenic RNA (predicted), possible alternative UTR	ncRNA	-1	5156289	5157303
SPAC2H10.01	SPAC2H10.01	I	transcription factor, zf-fungal binuclear cluster type (predicted)	protein_coding	1	5273012	5275983
SPAP8A3.04c	hsp9	I	heat shock protein Hsp9	protein_coding	-1	5319957	5320676
SPNCRNA.679	SPNCRNA.679	I	intergenic RNA (predicted)	ncRNA	1	762720	764810
SPNCRNA.963	SPNCRNA.963	I	intergenic RNA (predicted)	ncRNA	1	4140077	4141041
SPNCRNA.253	SPNCRNA.253	I	non-coding RNA (predicted)	ncRNA	-1	4787154	4787928
SPAC29A4.22	SPAC29A4.22	I	dubious	protein_coding	1	5124392	5124613
SPNCRNA.627	SPNCRNA.627	I	intergenic RNA (predicted)	ncRNA	1	237903	238881
SPNCRNA.1065	SPNCRNA.1065	I	intergenic RNA (predicted)	ncRNA	-1	5271336	5272361
SPNCRNA.1058	SPNCRNA.1058	I	intergenic RNA (predicted)	ncRNA	-1	5200370	5201855
SPBC2F12.09c	atf21	II	transcription factor, Atf-CREB family Atf21	protein_coding	1	1722231	1724450
SPBC8E4.01c	pho84	II	inorganic phosphate transmembrane transporter (predicted)	protein_coding	1	4444125	4446200
SPBC1271.09	tgp1	II	glycerophosphodiester transmembrane transporter (predicted)	protein_coding	-1	350692	352369
SPBPB2B2.13	gal1	II	galactokinase Gal1	protein_coding	1	4488322	4490271
SPBC1718.07c	zfs1	II	CCCH tandem zinc finger protein, human Tristetraprolin homolog Zfs1, involved in mRNA catabolism	protein_coding	-1	3482848	3487862
SPBC19C7.04c	SPBC19C7.04c	II	conserved fungal protein	protein_coding	-1	2825251	2826700
SPBP4H10.09	rsv1	II	transcription factor Rsv1	protein_coding	1	2888450	2889979
SPBP8B7.32	SPBP8B7.32	II	dubious	protein_coding	1	3629876	3634113
SPBC1105.13c	SPBC1105.13c	II	Schizosaccharomyces pombe specific protein	protein_coding	-1	3531243	3532680
SPBC660.05	SPBC660.05	II	WW domain containing conserved fungal protein	protein_coding	1	202257	203623
SPBC32H8.02c	nep2	II	NEDD8 protease Nep2	protein_coding	-1	1451331	1454730
SPBC30B4.03c	adn1	II	adhesion defective protein	protein_coding	-1	1304274	1306121
SPBC36.02c	SPBC36.02c	II	spermidine family transmembrane transporter (predicted)	protein_coding	-1	836908	841625
SPBC1D7.02c	scr1	II	transcription factor Scr1	protein_coding	1	1752100	1755619
SPBC23E6.09	ssn6	II	transcriptional corepressor Ssn6	protein_coding	1	3862346	3867052
SPBP4G3.02	pho1	II	acid phosphatase Pho1	protein_coding	1	4446373	4449053
SPBC1683.08	ght4	II	hexose transmembrane transporter Ght4	protein_coding	1	155751	159570
SPBC13A2.04c	ptr2	II	PTR family peptide transmembrane transporter Ptr2	protein_coding	-1	3405575	3408492
SPBPB7E8.02	SPBPB7E8.02	II	PSP1 family protein	protein_coding	1	3498388	3502150
SPBC839.06	cta3	II	P-type ATPase, potassium exporting Cta3	protein_coding	1	607214	611989
SPBPB2B2.05	SPBPB2B2.05	II	peptidase family C26 protein	protein_coding	1	4466517	4467612
SPBC354.12	gpd3	II	glyceraldehyde 3-phosphate dehydrogenase Gpd3	protein_coding	1	578063	580056
SPBC8E4.02c	SPBC8E4.02c	II	Schizosaccharomyces pombe specific protein	protein_coding	1	4442574	4444191
SPBC15D4.02	gsf1	II	transcription factor, zf-fungal binuclear cluster type Gsf1	protein_coding	1	3011491	3015079
SPBC4B4.07c	usp102	II	U1 snRNP-associated protein Usp102	protein_coding	-1	3423222	3424668
SPBC4B4.08	ght2	II	hexose transmembrane transporter Ght2	protein_coding	1	3427180	3429424
SPNCRNA.1626	SPNCRNA.1626	II	antisense RNA (predicted)	ncRNA	-1	3626024	3631136
SPBPB2B2.12c	gal10	II	UDP-glucose 4-epimerase/aldose 1-epimerase Gal10	protein_coding	-1	4484023	4487569
SPBC530.11c	SPBC530.11c	II	transcription factor, zf-fungal binuclear cluster type (predicted)	protein_coding	-1	814378	819357
SPBC29B5.01	atf1	II	transcription factor, Atf-CREB family Atf1	protein_coding	1	1546194	1549862
SPBC32F12.11	tdh1	II	glyceraldehyde-3-phosphate dehydrogenase Tdh1	protein_coding	1	2807534	2809051
SPBC359.02	alr2	II	alanine racemase Alr2 (predicted)	protein_coding	1	107583	109353
SPBPB21E7.08	SPBPB21E7.08	II		pseudogene	1	72081	73390
SPBC1D7.05	byr2	II	MAP kinase kinase kinase Byr2	protein_coding	-1	1740048	1742504
SPBC660.16	gnd1	II	phosphogluconate dehydrogenase, decarboxylating	protein_coding	1	230269	233218
SPBC14F5.04c	pgk1	II	phosphoglycerate kinase Pgk1 (predicted)	protein_coding	-1	4157821	4159543
SPBC19C2.07	fba1	II	fructose-bisphosphate aldolase Fba1	protein_coding	1	1688336	1689599
SPBC1652.01	SPBC1652.01	II	ribosomal RNA processing element (RRPE)-binding protein (predicted)	protein_coding	1	4252276	4255310
SPBC1683.09c	frp1	II	ferric-chelate reductase Frp1	protein_coding	-1	160357	162497
SPBC16H5.02	pfk1	II	6-phosphofructokinase pfk1	protein_coding	-1	2297164	2300512
SPNCRNA.1625	SPNCRNA.1625	II	intergenic RNA (predicted)	ncRNA	-1	3622474	3625877
SPBC1105.05	exg1	II	glucan 1,6-beta-glucosidase Exg1	protein_coding	1	3514552	3516567
SPNCRNA.1645	sat1-antisense-1	II	antisense RNA (predicted), possible alternative UTR	ncRNA	-1	3856053	3858922
SPNCRNA.1460	SPNCRNA.1460	II	intergenic RNA (predicted)	ncRNA	-1	1749626	1751043
SPSNORNA.21	snoU14	II	small nucleolar RNA U14	snoRNA	1	1308634	1308745
SPBC1685.13	fhn1	II	plasma membrane organization protein Fhn1	protein_coding	1	525509	528544
SPNCRNA.1453	mug124-antisense-1	II	antisense RNA (predicted)	ncRNA	1	1686427	1687926
SPNCRNA.1696	SPNCRNA.1696	II	non-coding RNA (predicted)	ncRNA	-1	4464625	4466286
SPNCRNA.1558	qcr10-antisense-1	II	antisense RNA (predicted)	ncRNA	-1	2884156	2887140
SPBC1198.14c	fbp1	II	fructose-1,6-bisphosphatase Fbp1	protein_coding	-1	197660	199474
SPCC1235.12c	mug146	III	Schizosaccharomyces specific protein Mug46	protein_coding	-1	201551	202707
SPCC1235.13	ght6	III	hexose transmembrane transporter Ght6	protein_coding	1	204706	206717
SPNCRNA.1158	gnr1-antisense-1	III	antisense RNA (predicted)	ncRNA	1	765556	767481
SPCC794.01c	zwf2	III	glucose-6-phosphate 1-dehydrogenase Zwf2 (predicted)	protein_coding	-1	239463	241999
SPCC594.01	SPCC594.01	III	DUF1769 family protein	protein_coding	1	352251	357773
SPCC548.06c	ght8	III	hexose transmembrane transporter Ght8 (predicted)	protein_coding	-1	226336	230546
SPCC794.04c	SPCC794.04c	III	amino acid transmembrane transporter (predicted)	protein_coding	-1	248211	250194
SPCC320.03	SPCC320.03	III	transcription factor (predicted)	protein_coding	-1	165563	170811
SPCC417.16	SPCC417.16	III	cytochrome c oxidase subunit (predicted)	protein_coding	-1	1702785	1703501
SPCC11E10.01	SPCC11E10.01	III	cystathionine beta-lyase (predicted)	protein_coding	1	1451701	1454632
SPNCRNA.1165	SPNCRNA.1165	III	intergenic RNA (predicted)	ncRNA	-1	966442	967703
SPCC1235.18	SPCC1235.18	III	dubious	protein_coding	1	209921	211648
SPCC622.12c	gdh1	III	NADP-specific glutamate dehydrogenase Gdh1 (predicted)	protein_coding	-1	1419131	1421212
SPCC1281.08	wtf11	III	wtf element Wtf11	protein_coding	1	1396887	1400821
SPCC1529.01	SPCC1529.01	III	transmembrane transporter (predicted)	protein_coding	1	236660	239381
SPCC1235.01	SPCC1235.01	III	Schizosaccharomyces specific protein	protein_coding	1	174097	176473
SPCC285.09c	cgs2	III	cAMP-specific phosphodiesterase Cgs2	protein_coding	-1	1810337	1812646
SPCC576.03c	tpx1	III	thioredoxin peroxidase Tpx1	protein_coding	-1	2084942	2085706
SPCC794.12c	mae2	III	malic enzyme, malate dehydrogenase (oxaloacetate decarboxylating), Mae2	protein_coding	-1	275261	277340
SPCC1672.02c	sap1	III	switch-activating protein Sap1	protein_coding	-1	561576	563819
SPCC74.09	mug24	III	RNA-binding protein, rrm type	protein_coding	1	1917714	1922733
SPCC569.05c	SPCC569.05c	III	spermidine family transmembrane transporter (predicted)	protein_coding	1	2423807	2427995
SPCC13B11.01	adh1	III	alcohol dehydrogenase Adh1	protein_coding	1	1589427	1592889
SPCC191.11	inv1	III	external invertase, beta-fructofuranosidase	protein_coding	1	1723393	1726164
SPCC576.17c	SPCC576.17c	III	pyridoxamine/pyridoxine/pyridoxal transmembrane transporter (predicted)	protein_coding	-1	2111240	2113660
SPCC548.07c	ght1	III	hexose transmembrane transporter Ght1	protein_coding	-1	232288	235289
SPNCRNA.1116	SPNCRNA.1116	III	intergenic RNA (predicted)	ncRNA	-1	170851	173547
SPCC1742.01	gsf2	III	galactose-specific flocculin Gsf2	protein_coding	-1	959199	966014
SPNCRNA.1260	SPNCRNA.1260	III	intergenic RNA (predicted), possible alternative UTR	ncRNA	1	2085862	2086765
SPCC191.10	SPCC191.10	III	Schizosaccharomyces pombe specific protein	protein_coding	1	1721489	1722397
SPAC2H10.04	SPAC2H10.04	I	dubious	protein_coding	1	5272461	5272835
SPCC1235.14	ght5	III	plasma membrane glucose/fructose:proton symporter Ght5	protein_coding	1	212160	214376

## Sheet: Scr1_Sucrose_ChIP
Lab Scr1 ChIP features annotated to peaks in Sucrose condition
systematic_id	name	chromosome	description	feature_type	strand	start	end
SPAC806.11	SPAC806.11	I	dubious	protein_coding	-1	237023	237885
SPAC4G8.03c	puf5	I	pumilio family RNA-binding protein Puf5 (predicted)	protein_coding	-1	757915	762714
SPAC56F8.14c	mug115	I	Schizosaccharomyces pombe specific protein Mug115	protein_coding	-1	1148131	1152178
SPAC631.01c	acp2	I	F-actin capping protein beta subunit Acp2	protein_coding	-1	2104030	2105484
SPAC631.02	bdf2	I	BET family double bromodomain protein Bdf2	protein_coding	1	2105472	2110519
SPNCRNA.872	eta2-antisense-1	I	antisense RNA (predicted)	ncRNA	-1	3001750	3004335
SPAC17A2.12	rrp1	I	ATP-dependent DNA helicase/ ubiquitin-protein ligase E3 (predicted)	protein_coding	1	3578771	3583005
SPAC26H5.09c	SPAC26H5.09c	I	oxidoreductase involved in NADPH regeneration (predicted)	protein_coding	-1	4137266	4139080
SPAC16.05c	sfp1	I	transcription factor Sfp1 (predicted)	protein_coding	-1	4431869	4434012
SPAC17D4.01	pex7	I	peroxin-7 (predicted)	protein_coding	1	4722806	4724645
SPAC19D5.01	pyp2	I	tyrosine phosphatase Pyp2	protein_coding	1	5202366	5205202
SPAC1039.11c	gto1	I	alpha-glucosidase (predicted)	protein_coding	-1	5471270	5474941
SPAC977.17	SPAC977.17	I	MIP water channel (predicted)	protein_coding	1	66219	69821
SPAC1F8.01	ght3	I	hexose transmembrane transporter Ght3	protein_coding	1	82746	84786
SPNCRNA.626	SPNCRNA.626	I	intergenic RNA (predicted), possible alternative UTR	ncRNA	-1	237820	239427
SPAC1751.01c	gti1	I	gluconate transmembrane transporter inducer Gti1	protein_coding	-1	377844	384751
SPAC1A6.04c	plb1	I	phospholipase B homolog Plb1	protein_coding	-1	1074331	1077514
SPAC56F8.15	SPAC56F8.15	I	Schizosaccharomyces pombe specific protein	protein_coding	1	1151431	1153638
SPAC23H4.06	gln1	I	glutamate-ammonia ligase Gln1	protein_coding	-1	1596073	1598149
SPAC1002.13c	psu1	I	cell wall protein Psu1, beta-glucosidase (predicted)	protein_coding	-1	1821401	1823413
SPAC1002.16c	SPAC1002.16c	I	carboxylic acid transmembrane transporter (predicted)	protein_coding	-1	1827612	1829708
SPAC110.05	SPAC110.05	I	Schizosaccharomyces pombe specific protein	protein_coding	-1	1904196	1906153
SPAC110.01	ppk1	I	serine/threonine protein kinase Ppk1 (predicted)	protein_coding	1	1905755	1911747
SPNCRNA.777	SPNCRNA.777	I	intergenic RNA (predicted)	ncRNA	-1	1951105	1953595
SPNCRNA.781	SPNCRNA.781	I	intergenic RNA (predicted)	ncRNA	1	1954820	1956332
SPAC13F5.03c	gld1	I	mitochondrial glycerol dehydrogenase Gld1	protein_coding	-1	2174641	2177050
SPAC13G7.02c	ssa1	I	heat shock protein Ssa1 (predicted)	protein_coding	-1	2295580	2297981
SPAC4F8.07c	hxk2	I	hexokinase 2	protein_coding	1	2664345	2667395
SPAC16A10.01	SPAC16A10.01	I	DUF1212 family protein	protein_coding	1	3077159	3080590
SPAC17A2.10c	SPAC17A2.10c	I	Schizosaccharomyces pombe specific protein	protein_coding	-1	3574995	3575687
SPAC17A2.11	SPAC17A2.11	I	Schizosaccharomyces pombe specific protein	protein_coding	1	3576769	3578782
SPAC1071.10c	pma1	I	P-type proton ATPase, P3-type Pma1	protein_coding	-1	3871642	3876176
SPAPB15E9.01c	pfl2	I	flocculin Pfl2	protein_coding	-1	3987033	3991388
SPAPB15E9.02c	SPAPB15E9.02c	I	dubious	protein_coding	-1	3991830	3994099
SPAC27E2.11c	SPAC27E2.11c	I	Schizosaccharomyces specific protein	protein_coding	-1	4009573	4010224
SPAC25B8.12c	SPAC25B8.12c	I	unknown HAD superfamily hydrolase	protein_coding	-1	4176460	4178343
SPAC1F7.07c	fip1	I	iron permease Fip1	protein_coding	-1	4232998	4234760
SPAC1F7.08	fio1	I	iron transport multicopper oxidase Fio1	protein_coding	1	4235080	4237874
SPAC9E9.01	SPAC9E9.01	I	dubious	protein_coding	1	4434861	4435509
SPAC22F8.04	pet1	I	phosphoenolpyruvate transmembrane transporter Pet1	protein_coding	1	4789418	4791232
SPAC29A4.12c	mug108	I	Schizosaccharomyces specific protein Mug108	protein_coding	1	5124554	5125643
SPNCRNA.1054	SPNCRNA.1054	I	intergenic RNA (predicted), possible alternative UTR	ncRNA	-1	5156289	5157303
SPAC2H10.01	SPAC2H10.01	I	transcription factor, zf-fungal binuclear cluster type (predicted)	protein_coding	1	5273012	5275983
SPAP8A3.04c	hsp9	I	heat shock protein Hsp9	protein_coding	-1	5319957	5320676
SPNCRNA.679	SPNCRNA.679	I	intergenic RNA (predicted)	ncRNA	1	762720	764810
SPNCRNA.963	SPNCRNA.963	I	intergenic RNA (predicted)	ncRNA	1	4140077	4141041
SPNCRNA.253	SPNCRNA.253	I	non-coding RNA (predicted)	ncRNA	-1	4787154	4787928
SPAC29A4.22	SPAC29A4.22	I	dubious	protein_coding	1	5124392	5124613
SPNCRNA.627	SPNCRNA.627	I	intergenic RNA (predicted)	ncRNA	1	237903	238881
SPNCRNA.769	SPAPB1A10.13-antisense-1	I	antisense RNA (predicted)	ncRNA	-1	1886752	1888797
SPNCRNA.1065	SPNCRNA.1065	I	intergenic RNA (predicted)	ncRNA	-1	5271336	5272361
SPAC2E1P3.05c	SPAC2E1P3.05c	I	fungal cellulose binding domain protein	protein_coding	-1	2935116	2937079
SPNCRNA.1058	SPNCRNA.1058	I	intergenic RNA (predicted)	ncRNA	-1	5200370	5201855
SPNCRNA.989	SPNCRNA.989	I	intergenic RNA (predicted)	ncRNA	1	4455878	4458045
SPNCRNA.990	cbh1-antisense-1	I	antisense RNA (predicted)	ncRNA	1	4458176	4461222
SPSNORNA.06	snoZ3	I	small nucleolar RNA Z3	snoRNA	1	527624	527713
SPAC27D7.12c	but1	I	neddylation pathway protein But1	protein_coding	-1	4533326	4534385
SPAC1399.06	SPAC1399.06	I	Schizosaccharomyces pombe specific protein	protein_coding	-1	1848338	1850881
SPBC8E4.01c	pho84	II	inorganic phosphate transmembrane transporter (predicted)	protein_coding	1	4444125	4446200
SPBC1271.09	tgp1	II	glycerophosphodiester transmembrane transporter (predicted)	protein_coding	-1	350692	352369
SPBPB2B2.13	gal1	II	galactokinase Gal1	protein_coding	1	4488322	4490271
SPBC1718.07c	zfs1	II	CCCH tandem zinc finger protein, human Tristetraprolin homolog Zfs1, involved in mRNA catabolism	protein_coding	-1	3482848	3487862
SPBP4H10.09	rsv1	II	transcription factor Rsv1	protein_coding	1	2888450	2889979
SPBP8B7.32	SPBP8B7.32	II	dubious	protein_coding	1	3629876	3634113
SPBC660.05	SPBC660.05	II	WW domain containing conserved fungal protein	protein_coding	1	202257	203623
SPBC32H8.02c	nep2	II	NEDD8 protease Nep2	protein_coding	-1	1451331	1454730
SPBC30B4.03c	adn1	II	adhesion defective protein	protein_coding	-1	1304274	1306121
SPBC36.02c	SPBC36.02c	II	spermidine family transmembrane transporter (predicted)	protein_coding	-1	836908	841625
SPBC1D7.02c	scr1	II	transcription factor Scr1	protein_coding	1	1752100	1755619
SPBC23E6.09	ssn6	II	transcriptional corepressor Ssn6	protein_coding	1	3862346	3867052
SPBP4G3.02	pho1	II	acid phosphatase Pho1	protein_coding	1	4446373	4449053
SPBC1683.08	ght4	II	hexose transmembrane transporter Ght4	protein_coding	1	155751	159570
SPBC13A2.04c	ptr2	II	PTR family peptide transmembrane transporter Ptr2	protein_coding	-1	3405575	3408492
SPBPB7E8.02	SPBPB7E8.02	II	PSP1 family protein	protein_coding	1	3498388	3502150
SPBC839.06	cta3	II	P-type ATPase, potassium exporting Cta3	protein_coding	1	607214	611989
SPBPB2B2.05	SPBPB2B2.05	II	peptidase family C26 protein	protein_coding	1	4466517	4467612
SPBC354.12	gpd3	II	glyceraldehyde 3-phosphate dehydrogenase Gpd3	protein_coding	1	578063	580056
SPBC8E4.02c	SPBC8E4.02c	II	Schizosaccharomyces pombe specific protein	protein_coding	1	4442574	4444191
SPBC15D4.02	gsf1	II	transcription factor, zf-fungal binuclear cluster type Gsf1	protein_coding	1	3011491	3015079
SPBC4B4.07c	usp102	II	U1 snRNP-associated protein Usp102	protein_coding	-1	3423222	3424668
SPBC4B4.08	ght2	II	hexose transmembrane transporter Ght2	protein_coding	1	3427180	3429424
SPNCRNA.1626	SPNCRNA.1626	II	antisense RNA (predicted)	ncRNA	-1	3626024	3631136
SPBPB2B2.12c	gal10	II	UDP-glucose 4-epimerase/aldose 1-epimerase Gal10	protein_coding	-1	4484023	4487569
SPBC530.11c	SPBC530.11c	II	transcription factor, zf-fungal binuclear cluster type (predicted)	protein_coding	-1	814378	819357
SPBC29B5.01	atf1	II	transcription factor, Atf-CREB family Atf1	protein_coding	1	1546194	1549862
SPBC32F12.11	tdh1	II	glyceraldehyde-3-phosphate dehydrogenase Tdh1	protein_coding	1	2807534	2809051
SPBC359.02	alr2	II	alanine racemase Alr2 (predicted)	protein_coding	1	107583	109353
SPBPB21E7.08	SPBPB21E7.08	II		pseudogene	1	72081	73390
SPBC1D7.05	byr2	II	MAP kinase kinase kinase Byr2	protein_coding	-1	1740048	1742504
SPBC660.16	gnd1	II	phosphogluconate dehydrogenase, decarboxylating	protein_coding	1	230269	233218
SPBC14F5.04c	pgk1	II	phosphoglycerate kinase Pgk1 (predicted)	protein_coding	-1	4157821	4159543
SPBC19C2.07	fba1	II	fructose-bisphosphate aldolase Fba1	protein_coding	1	1688336	1689599
SPBC1652.01	SPBC1652.01	II	ribosomal RNA processing element (RRPE)-binding protein (predicted)	protein_coding	1	4252276	4255310
SPBC1683.09c	frp1	II	ferric-chelate reductase Frp1	protein_coding	-1	160357	162497
SPBC16H5.02	pfk1	II	6-phosphofructokinase pfk1	protein_coding	-1	2297164	2300512
SPNCRNA.1625	SPNCRNA.1625	II	intergenic RNA (predicted)	ncRNA	-1	3622474	3625877
SPBC1105.05	exg1	II	glucan 1,6-beta-glucosidase Exg1	protein_coding	1	3514552	3516567
SPNCRNA.1645	sat1-antisense-1	II	antisense RNA (predicted), possible alternative UTR	ncRNA	-1	3856053	3858922
SPNCRNA.1460	SPNCRNA.1460	II	intergenic RNA (predicted)	ncRNA	-1	1749626	1751043
SPBC3D6.02	but2	II	But2 family protein But2	protein_coding	1	1268479	1271559
SPSNORNA.21	snoU14	II	small nucleolar RNA U14	snoRNA	1	1308634	1308745
SPBC1815.01	eno101	II	enolase (predicted)	protein_coding	1	2201159	2202652
SPBP8B7.15c	mpe1	II	mRNA cleavage ubiquitin-protein ligase E3 Mpe1 (predicted)	protein_coding	-1	3659809	3662598
SPBC1685.13	fhn1	II	plasma membrane organization protein Fhn1	protein_coding	1	525509	528544
SPNCRNA.1453	mug124-antisense-1	II	antisense RNA (predicted)	ncRNA	1	1686427	1687926
SPNCRNA.1696	SPNCRNA.1696	II	non-coding RNA (predicted)	ncRNA	-1	4464625	4466286
SPBC19C2.04c	ubp11	II	ubiquitin C-terminal hydrolase Ubp11	protein_coding	-1	1676352	1678652
SPNCRNA.1480	SPBC16E9.20-antisense-1	II	antisense RNA (predicted)	ncRNA	-1	1951122	1951972
SPNCRNA.1558	qcr10-antisense-1	II	antisense RNA (predicted)	ncRNA	-1	2884156	2887140
SPBC215.05	gpd1	II	glycerol-3-phosphate dehydrogenase Gpd1	protein_coding	1	4035580	4037342
SPBC1861.02	abp2	II	ARS binding protein Abp2	protein_coding	1	4130876	4133635
SPBC29A10.08	gas2	II	1,3-beta-glucanosyltransferase Gas2 (predicted)	protein_coding	1	2554009	2555531
SPBC3H7.05c	SPBC3H7.05c	II	mitochondrial Membrane Bound O-Acyl Transferase (MBOAT) family	protein_coding	1	1873513	1875657
SPBC3H7.02	SPBC3H7.02	II	sulfate transmembrane transporter (predicted)	protein_coding	-1	1884123	1887940
SPBC1198.14c	fbp1	II	fructose-1,6-bisphosphatase Fbp1	protein_coding	-1	197660	199474
SPNCRNA.1158	gnr1-antisense-1	III	antisense RNA (predicted)	ncRNA	1	765556	767481
SPCC794.01c	zwf2	III	glucose-6-phosphate 1-dehydrogenase Zwf2 (predicted)	protein_coding	-1	239463	241999
SPCC548.06c	ght8	III	hexose transmembrane transporter Ght8 (predicted)	protein_coding	-1	226336	230546
SPCC794.04c	SPCC794.04c	III	amino acid transmembrane transporter (predicted)	protein_coding	-1	248211	250194
SPCC320.03	SPCC320.03	III	transcription factor (predicted)	protein_coding	-1	165563	170811
SPCC417.16	SPCC417.16	III	cytochrome c oxidase subunit (predicted)	protein_coding	-1	1702785	1703501
SPCC11E10.01	SPCC11E10.01	III	cystathionine beta-lyase (predicted)	protein_coding	1	1451701	1454632
SPNCRNA.1165	SPNCRNA.1165	III	intergenic RNA (predicted)	ncRNA	-1	966442	967703
SPCC1235.18	SPCC1235.18	III	dubious	protein_coding	1	209921	211648
SPCC622.12c	gdh1	III	NADP-specific glutamate dehydrogenase Gdh1 (predicted)	protein_coding	-1	1419131	1421212
SPCC1281.08	wtf11	III	wtf element Wtf11	protein_coding	1	1396887	1400821
SPCC1529.01	SPCC1529.01	III	transmembrane transporter (predicted)	protein_coding	1	236660	239381
SPCC1235.01	SPCC1235.01	III	Schizosaccharomyces specific protein	protein_coding	1	174097	176473
SPCC285.09c	cgs2	III	cAMP-specific phosphodiesterase Cgs2	protein_coding	-1	1810337	1812646
SPCC576.03c	tpx1	III	thioredoxin peroxidase Tpx1	protein_coding	-1	2084942	2085706
SPCC794.12c	mae2	III	malic enzyme, malate dehydrogenase (oxaloacetate decarboxylating), Mae2	protein_coding	-1	275261	277340
SPCC1672.02c	sap1	III	switch-activating protein Sap1	protein_coding	-1	561576	563819
SPCC74.09	mug24	III	RNA-binding protein, rrm type	protein_coding	1	1917714	1922733
SPCC569.05c	SPCC569.05c	III	spermidine family transmembrane transporter (predicted)	protein_coding	1	2423807	2427995
SPCC13B11.01	adh1	III	alcohol dehydrogenase Adh1	protein_coding	1	1589427	1592889
SPCC191.11	inv1	III	external invertase, beta-fructofuranosidase	protein_coding	1	1723393	1726164
SPCC576.17c	SPCC576.17c	III	pyridoxamine/pyridoxine/pyridoxal transmembrane transporter (predicted)	protein_coding	-1	2111240	2113660
SPCC1020.10	oca2	III	serine/threonine protein kinase Oca2	protein_coding	-1	758368	762656
SPCC548.07c	ght1	III	hexose transmembrane transporter Ght1	protein_coding	-1	232288	235289
SPNCRNA.1116	SPNCRNA.1116	III	intergenic RNA (predicted)	ncRNA	-1	170851	173547
SPCC1742.01	gsf2	III	galactose-specific flocculin Gsf2	protein_coding	-1	959199	966014
SPNCRNA.1260	SPNCRNA.1260	III	intergenic RNA (predicted), possible alternative UTR	ncRNA	1	2085862	2086765
SPCC191.10	SPCC191.10	III	Schizosaccharomyces pombe specific protein	protein_coding	1	1721489	1722397
SPCC594.02c	SPCC594.02c	III	conserved fungal protein	protein_coding	-1	357953	361151
SPCC1753.02c	git3	III	G-protein coupled receptor Git3	protein_coding	-1	1542333	1546161
SPNCRNA.69	tos1	III	antisense RNA (predicted)	ncRNA	1	1547928	1549537
SPCC63.14	eis1	III	eisosome assembly protein eis1	protein_coding	1	862399	866807
SPCC1393.08	SPCC1393.08	III	transcription factor, zf-GATA type (predicted)	protein_coding	1	811693	814708
SPNCRNA.472	SPNCRNA.472	III	non-coding RNA (predicted)	ncRNA	1	715986	717312
SPCC18B5.01c	bfr1	III	brefeldin A transmembrane transporter Bfr1	protein_coding	-1	709302	715435
SPCC1223.03c	gut2	III	glycerol-3-phosphate dehydrogenase Gut2 (predicted)	protein_coding	-1	1840594	1843300
SPCC594.03	SPCC594.03	III	Schizosaccharomyces pombe specific protein	protein_coding	1	361356	362629
SPAC9E9.09c	atd1	I	aldehyde dehydrogenase (predicted)	protein_coding	-1	4453280	4455187
SPAC2H10.04	SPAC2H10.04	I	dubious	protein_coding	1	5272461	5272835
SPCC1235.14	ght5	III	plasma membrane glucose/fructose:proton symporter Ght5	protein_coding	1	212160	214376

## Sheet: Scr1_Gluc_Suc_Consensus
Consensus genome features between Scr1 ChIP from glucose and sucrose (all features)
systematic_id	name	chromosome	description	feature_type	strand	start	end
SPAC806.11	SPAC806.11	I	dubious	protein_coding	-1	237023	237885
SPAC1751.04	loc1	I	ribosome biogenesis protein Loc1 (predicted)	protein_coding	1	383580	385433
SPAC4G8.03c	puf5	I	pumilio family RNA-binding protein Puf5 (predicted)	protein_coding	-1	757915	762714
SPAC56F8.14c	mug115	I	Schizosaccharomyces pombe specific protein Mug115	protein_coding	-1	1148131	1152178
SPAC631.01c	acp2	I	F-actin capping protein beta subunit Acp2	protein_coding	-1	2104030	2105484
SPAC631.02	bdf2	I	BET family double bromodomain protein Bdf2	protein_coding	1	2105472	2110519
SPNCRNA.872	eta2-antisense-1	I	antisense RNA (predicted)	ncRNA	-1	3001750	3004335
SPAC17A2.12	rrp1	I	ATP-dependent DNA helicase/ ubiquitin-protein ligase E3 (predicted)	protein_coding	1	3578771	3583005
SPAC26H5.09c	SPAC26H5.09c	I	oxidoreductase involved in NADPH regeneration (predicted)	protein_coding	-1	4137266	4139080
SPAC16.05c	sfp1	I	transcription factor Sfp1 (predicted)	protein_coding	-1	4431869	4434012
SPAC17D4.01	pex7	I	peroxin-7 (predicted)	protein_coding	1	4722806	4724645
SPAC19D5.01	pyp2	I	tyrosine phosphatase Pyp2	protein_coding	1	5202366	5205202
SPAC1039.11c	gto1	I	alpha-glucosidase (predicted)	protein_coding	-1	5471270	5474941
SPAC977.17	SPAC977.17	I	MIP water channel (predicted)	protein_coding	1	66219	69821
SPAC1F8.01	ght3	I	hexose transmembrane transporter Ght3	protein_coding	1	82746	84786
SPNCRNA.626	SPNCRNA.626	I	intergenic RNA (predicted), possible alternative UTR	ncRNA	-1	237820	239427
SPAC1751.01c	gti1	I	gluconate transmembrane transporter inducer Gti1	protein_coding	-1	377844	384751
SPAC1A6.04c	plb1	I	phospholipase B homolog Plb1	protein_coding	-1	1074331	1077514
SPAC56F8.15	SPAC56F8.15	I	Schizosaccharomyces pombe specific protein	protein_coding	1	1151431	1153638
SPAC23H4.06	gln1	I	glutamate-ammonia ligase Gln1	protein_coding	-1	1596073	1598149
SPAC1002.13c	psu1	I	cell wall protein Psu1, beta-glucosidase (predicted)	protein_coding	-1	1821401	1823413
SPAC1002.16c	SPAC1002.16c	I	carboxylic acid transmembrane transporter (predicted)	protein_coding	-1	1827612	1829708
SPAC110.05	SPAC110.05	I	Schizosaccharomyces pombe specific protein	protein_coding	-1	1904196	1906153
SPAC110.01	ppk1	I	serine/threonine protein kinase Ppk1 (predicted)	protein_coding	1	1905755	1911747
SPNCRNA.777	SPNCRNA.777	I	intergenic RNA (predicted)	ncRNA	-1	1951105	1953595
SPNCRNA.781	SPNCRNA.781	I	intergenic RNA (predicted)	ncRNA	1	1954820	1956332
SPAC13F5.03c	gld1	I	mitochondrial glycerol dehydrogenase Gld1	protein_coding	-1	2174641	2177050
SPAC13G7.02c	ssa1	I	heat shock protein Ssa1 (predicted)	protein_coding	-1	2295580	2297981
SPAC4F8.07c	hxk2	I	hexokinase 2	protein_coding	1	2664345	2667395
SPAC16A10.01	SPAC16A10.01	I	DUF1212 family protein	protein_coding	1	3077159	3080590
SPAC17A2.10c	SPAC17A2.10c	I	Schizosaccharomyces pombe specific protein	protein_coding	-1	3574995	3575687
SPAC17A2.11	SPAC17A2.11	I	Schizosaccharomyces pombe specific protein	protein_coding	1	3576769	3578782
SPAC1071.10c	pma1	I	P-type proton ATPase, P3-type Pma1	protein_coding	-1	3871642	3876176
SPAPB15E9.01c	pfl2	I	flocculin Pfl2	protein_coding	-1	3987033	3991388
SPAPB15E9.02c	SPAPB15E9.02c	I	dubious	protein_coding	-1	3991830	3994099
SPAC27E2.11c	SPAC27E2.11c	I	Schizosaccharomyces specific protein	protein_coding	-1	4009573	4010224
SPAC25B8.12c	SPAC25B8.12c	I	unknown HAD superfamily hydrolase	protein_coding	-1	4176460	4178343
SPAC1F7.07c	fip1	I	iron permease Fip1	protein_coding	-1	4232998	4234760
SPAC1F7.08	fio1	I	iron transport multicopper oxidase Fio1	protein_coding	1	4235080	4237874
SPAC9E9.01	SPAC9E9.01	I	dubious	protein_coding	1	4434861	4435509
SPAC22F8.04	pet1	I	phosphoenolpyruvate transmembrane transporter Pet1	protein_coding	1	4789418	4791232
SPAC29A4.12c	mug108	I	Schizosaccharomyces specific protein Mug108	protein_coding	1	5124554	5125643
SPNCRNA.1054	SPNCRNA.1054	I	intergenic RNA (predicted), possible alternative UTR	ncRNA	-1	5156289	5157303
SPAC2H10.01	SPAC2H10.01	I	transcription factor, zf-fungal binuclear cluster type (predicted)	protein_coding	1	5273012	5275983
SPAP8A3.04c	hsp9	I	heat shock protein Hsp9	protein_coding	-1	5319957	5320676
SPNCRNA.679	SPNCRNA.679	I	intergenic RNA (predicted)	ncRNA	1	762720	764810
SPNCRNA.963	SPNCRNA.963	I	intergenic RNA (predicted)	ncRNA	1	4140077	4141041
SPNCRNA.253	SPNCRNA.253	I	non-coding RNA (predicted)	ncRNA	-1	4787154	4787928
SPAC29A4.22	SPAC29A4.22	I	dubious	protein_coding	1	5124392	5124613
SPNCRNA.627	SPNCRNA.627	I	intergenic RNA (predicted)	ncRNA	1	237903	238881
SPNCRNA.1065	SPNCRNA.1065	I	intergenic RNA (predicted)	ncRNA	-1	5271336	5272361
SPNCRNA.1058	SPNCRNA.1058	I	intergenic RNA (predicted)	ncRNA	-1	5200370	5201855
SPBC8E4.01c	pho84	II	inorganic phosphate transmembrane transporter (predicted)	protein_coding	1	4444125	4446200
SPBC1271.09	tgp1	II	glycerophosphodiester transmembrane transporter (predicted)	protein_coding	-1	350692	352369
SPBPB2B2.13	gal1	II	galactokinase Gal1	protein_coding	1	4488322	4490271
SPBC1718.07c	zfs1	II	CCCH tandem zinc finger protein, human Tristetraprolin homolog Zfs1, involved in mRNA catabolism	protein_coding	-1	3482848	3487862
SPBP4H10.09	rsv1	II	transcription factor Rsv1	protein_coding	1	2888450	2889979
SPBP8B7.32	SPBP8B7.32	II	dubious	protein_coding	1	3629876	3634113
SPBC660.05	SPBC660.05	II	WW domain containing conserved fungal protein	protein_coding	1	202257	203623
SPBC32H8.02c	nep2	II	NEDD8 protease Nep2	protein_coding	-1	1451331	1454730
SPBC30B4.03c	adn1	II	adhesion defective protein	protein_coding	-1	1304274	1306121
SPBC36.02c	SPBC36.02c	II	spermidine family transmembrane transporter (predicted)	protein_coding	-1	836908	841625
SPBC1D7.02c	scr1	II	transcription factor Scr1	protein_coding	1	1752100	1755619
SPBC23E6.09	ssn6	II	transcriptional corepressor Ssn6	protein_coding	1	3862346	3867052
SPBP4G3.02	pho1	II	acid phosphatase Pho1	protein_coding	1	4446373	4449053
SPBC1683.08	ght4	II	hexose transmembrane transporter Ght4	protein_coding	1	155751	159570
SPBC13A2.04c	ptr2	II	PTR family peptide transmembrane transporter Ptr2	protein_coding	-1	3405575	3408492
SPBPB7E8.02	SPBPB7E8.02	II	PSP1 family protein	protein_coding	1	3498388	3502150
SPBC839.06	cta3	II	P-type ATPase, potassium exporting Cta3	protein_coding	1	607214	611989
SPBPB2B2.05	SPBPB2B2.05	II	peptidase family C26 protein	protein_coding	1	4466517	4467612
SPBC354.12	gpd3	II	glyceraldehyde 3-phosphate dehydrogenase Gpd3	protein_coding	1	578063	580056
SPBC8E4.02c	SPBC8E4.02c	II	Schizosaccharomyces pombe specific protein	protein_coding	1	4442574	4444191
SPBC15D4.02	gsf1	II	transcription factor, zf-fungal binuclear cluster type Gsf1	protein_coding	1	3011491	3015079
SPBC4B4.07c	usp102	II	U1 snRNP-associated protein Usp102	protein_coding	-1	3423222	3424668
SPBC4B4.08	ght2	II	hexose transmembrane transporter Ght2	protein_coding	1	3427180	3429424
SPNCRNA.1626	SPNCRNA.1626	II	antisense RNA (predicted)	ncRNA	-1	3626024	3631136
SPBPB2B2.12c	gal10	II	UDP-glucose 4-epimerase/aldose 1-epimerase Gal10	protein_coding	-1	4484023	4487569
SPBC530.11c	SPBC530.11c	II	transcription factor, zf-fungal binuclear cluster type (predicted)	protein_coding	-1	814378	819357
SPBC29B5.01	atf1	II	transcription factor, Atf-CREB family Atf1	protein_coding	1	1546194	1549862
SPBC32F12.11	tdh1	II	glyceraldehyde-3-phosphate dehydrogenase Tdh1	protein_coding	1	2807534	2809051
SPBC359.02	alr2	II	alanine racemase Alr2 (predicted)	protein_coding	1	107583	109353
SPBPB21E7.08	SPBPB21E7.08	II		pseudogene	1	72081	73390
SPBC1D7.05	byr2	II	MAP kinase kinase kinase Byr2	protein_coding	-1	1740048	1742504
SPBC660.16	gnd1	II	phosphogluconate dehydrogenase, decarboxylating	protein_coding	1	230269	233218
SPBC14F5.04c	pgk1	II	phosphoglycerate kinase Pgk1 (predicted)	protein_coding	-1	4157821	4159543
SPBC19C2.07	fba1	II	fructose-bisphosphate aldolase Fba1	protein_coding	1	1688336	1689599
SPBC1652.01	SPBC1652.01	II	ribosomal RNA processing element (RRPE)-binding protein (predicted)	protein_coding	1	4252276	4255310
SPBC1683.09c	frp1	II	ferric-chelate reductase Frp1	protein_coding	-1	160357	162497
SPBC16H5.02	pfk1	II	6-phosphofructokinase pfk1	protein_coding	-1	2297164	2300512
SPNCRNA.1625	SPNCRNA.1625	II	intergenic RNA (predicted)	ncRNA	-1	3622474	3625877
SPBC1105.05	exg1	II	glucan 1,6-beta-glucosidase Exg1	protein_coding	1	3514552	3516567
SPNCRNA.1645	sat1-antisense-1	II	antisense RNA (predicted), possible alternative UTR	ncRNA	-1	3856053	3858922
SPNCRNA.1460	SPNCRNA.1460	II	intergenic RNA (predicted)	ncRNA	-1	1749626	1751043
SPSNORNA.21	snoU14	II	small nucleolar RNA U14	snoRNA	1	1308634	1308745
SPBC1685.13	fhn1	II	plasma membrane organization protein Fhn1	protein_coding	1	525509	528544
SPNCRNA.1453	mug124-antisense-1	II	antisense RNA (predicted)	ncRNA	1	1686427	1687926
SPNCRNA.1696	SPNCRNA.1696	II	non-coding RNA (predicted)	ncRNA	-1	4464625	4466286
SPNCRNA.1558	qcr10-antisense-1	II	antisense RNA (predicted)	ncRNA	-1	2884156	2887140
SPBC1198.14c	fbp1	II	fructose-1,6-bisphosphatase Fbp1	protein_coding	-1	197660	199474
SPNCRNA.1158	gnr1-antisense-1	III	antisense RNA (predicted)	ncRNA	1	765556	767481
SPCC794.01c	zwf2	III	glucose-6-phosphate 1-dehydrogenase Zwf2 (predicted)	protein_coding	-1	239463	241999
SPCC548.06c	ght8	III	hexose transmembrane transporter Ght8 (predicted)	protein_coding	-1	226336	230546
SPCC794.04c	SPCC794.04c	III	amino acid transmembrane transporter (predicted)	protein_coding	-1	248211	250194
SPCC320.03	SPCC320.03	III	transcription factor (predicted)	protein_coding	-1	165563	170811
SPCC417.16	SPCC417.16	III	mitochondrial protein associated with respiratory chain (predicted)	protein_coding	-1	1702785	1703501
SPCC11E10.01	SPCC11E10.01	III	cystathionine beta-lyase (predicted)	protein_coding	1	1451701	1454632
SPNCRNA.1165	SPNCRNA.1165	III	intergenic RNA (predicted)	ncRNA	-1	966442	967703
SPCC1235.18	SPCC1235.18	III	dubious	protein_coding	1	209921	211648
SPCC622.12c	gdh1	III	NADP-specific glutamate dehydrogenase Gdh1 (predicted)	protein_coding	-1	1419131	1421212
SPCC1281.08	wtf11	III	wtf element Wtf11	protein_coding	1	1396887	1400821
SPCC1529.01	SPCC1529.01	III	transmembrane transporter (predicted)	protein_coding	1	236660	239381
SPCC1235.01	SPCC1235.01	III	Schizosaccharomyces specific protein	protein_coding	1	174097	176473
SPCC285.09c	cgs2	III	cAMP-specific phosphodiesterase Cgs2	protein_coding	-1	1810337	1812646
SPCC576.03c	tpx1	III	thioredoxin peroxidase Tpx1	protein_coding	-1	2084942	2085706
SPCC794.12c	mae2	III	malic enzyme, malate dehydrogenase (oxaloacetate decarboxylating), Mae2	protein_coding	-1	275261	277340
SPCC1672.02c	sap1	III	switch-activating protein Sap1	protein_coding	-1	561576	563819
SPCC74.09	mug24	III	RNA-binding protein, rrm type	protein_coding	1	1917714	1922733
SPCC569.05c	SPCC569.05c	III	spermidine family transmembrane transporter (predicted)	protein_coding	1	2423807	2427995
SPCC13B11.01	adh1	III	alcohol dehydrogenase Adh1	protein_coding	1	1589427	1592889
SPCC191.11	inv1	III	external invertase, beta-fructofuranosidase	protein_coding	1	1723393	1726164
SPCC576.17c	SPCC576.17c	III	pyridoxamine/pyridoxine/pyridoxal transmembrane transporter (predicted)	protein_coding	-1	2111240	2113660
SPCC548.07c	ght1	III	hexose transmembrane transporter Ght1	protein_coding	-1	232288	235289
SPNCRNA.1116	SPNCRNA.1116	III	intergenic RNA (predicted)	ncRNA	-1	170851	173547
SPCC1742.01	gsf2	III	galactose-specific flocculin Gsf2	protein_coding	-1	959199	966014
SPNCRNA.1260	SPNCRNA.1260	III	intergenic RNA (predicted), possible alternative UTR	ncRNA	1	2085862	2086765
SPCC191.10	SPCC191.10	III	Schizosaccharomyces pombe specific protein	protein_coding	1	1721489	1722397
SPCC1235.14	ght5	III	plasma membrane glucose/fructose:proton symporter Ght5	protein_coding	1	212160	214376

## Sheet: Scr1_ChIP_vs_RNA-seq 
55 unique elements in "scr1 RNA-seq DEGs":
Systematic ID	Name	Product description	Feature type	Start position	End position	Chromosome	Strand
SPBC1861.02	abp2	unknown protein, may bind replication origins Abp2	protein coding	4130876	4133635	II	forward
SPBPB21E7.07	aes1	phenazine biosynthesis PhzF protein family	protein coding	70156	71310	II	forward
SPAPB24D3.10c	agl1	maltose alpha-glucosidase Agl1	protein coding	2967916	2972064	I	reverse
SPBC530.10c	anc1	mitochondrial carrier, ATP:ADP antiporter Anc1	protein coding	811060	812897	II	reverse
SPAC6C3.04	cit1	citrate synthase Cit1	protein coding	2327767	2330289	I	forward
SPBC1861.01c	cnp3	kinetochore protein, CENP-C ortholog Cnp3	protein coding	4126318	4129456	II	reverse
SPAC977.16c	dak2	dihydroxyacetone kinase Dak2	protein coding	64559	66980	I	reverse
SPBPB2B2.10c	gal7	galactose-1-phosphate uridylyltransferase Gal7	protein coding	4482234	4483799	II	reverse
SPCC1235.13	ght6	plasma membrane hexose transmembrane transporter Ght6	protein coding	204706	206717	III	forward
SPACUNK4.10	gor1	glyoxylate reductase (predicted)	protein coding	2891049	2892803	I	reverse
SPCC191.09c	gst1	glutathione S-transferase Gst1	protein coding	1719143	1720128	III	reverse
SPAC20G4.03c	hri1	eIF2 alpha kinase Hri1	protein coding	4818012	4820749	I	reverse
SPAC4G9.12	idn1	gluconokinase	protein coding	2276859	2278109	I	forward
SPAC1039.09	isp5	amino acid permease Isp5	protein coding	5465377	5468649	I	forward
SPAC11E3.06	map1	MADS-box transcription factor Map1	protein coding	5292648	5294751	I	forward
SPBC19F8.07	mcs6	TFIIH associated cyclin-dependent protein kinase Mcs6	protein coding	3243309	3244568	II	forward
SPCC306.08c	mdh1	malate dehydrogenase Mdh1 (predicted)	protein coding	421646	423488	III	reverse
SPAC27D7.03c	mei2	RNA-binding protein involved in meiosis Mei2	protein coding	4510983	4515015	I	reverse
SPBC428.11	met17	homocysteine synthase Met17	protein coding	465475	467247	II	forward
SPAC23C11.10	mpn1	poly(U)-specific exoribonuclease, producing 3' uridine cyclic phosphate ends Mpn1	protein coding	2150624	2151601	I	forward
SPAC13G7.13c	msa1	RNA-binding protein Msa1	protein coding	2318492	2322664	I	reverse
SPAC4F8.08	mug114	Schizosaccharomyces pombe specific protein Mug114	protein coding	2662988	2665035	I	reverse
SPBC359.06	mug14	adducin, involved in actin cytoskeleton organization	protein coding	128660	129742	II	forward
SPCC1235.12c	mug146	Schizosaccharomyces specific protein Mug46	protein coding	201551	202707	III	reverse
SPAC19E9.03	pas1	cyclin Pas1	protein coding	1361066	1364174	I	forward
SPBC947.04	pfl3	cell surface glycoprotein, flocculin Pfl3, DIPSY family	protein coding	669581	673842	II	reverse
SPBC359.04c	pfl7	cell surface glycoprotein, flocculin Pfl7, DIPSY family	protein coding	117892	121286	II	reverse
SPBP4H10.10	rbd3	mitochondrial rhomboid family protease	protein coding	2890645	2891823	II	forward
SPAC29A4.11	rga3	RhoGAP, GTPase activating protein Rga3	protein coding	5123328	5129129	I	reverse
SPAC22F3.12c	rgs1	regulator of G-protein signaling Rgs1	protein coding	679062	681890	I	forward
SPAC23G3.03	sib2	ornithine N5 monooxygenase (predicted)	protein coding	870740	872773	I	forward
SPAC31G5.09c	spk1	MAP kinase Spk1	protein coding	2999546	3001687	I	reverse
SPBC32C12.02	ste11	transcription factor Ste11	protein coding	3983404	3987400	II	forward
SPAC23E2.03c	ste7	arrestin family meiotic suppressor protein Ste7	protein coding	450860	453603	I	reverse
SPBC19C2.04c	ubp11	ubiquitin C-terminal hydrolase Ubp11	protein coding	1676352	1678652	II	reverse
SPAC1F8.08		Schizosaccharomyces pombe specific protein	protein coding	103941	104953	I	forward
SPAC23D3.12		plasma membrane inorganic phosphate transmembrane transporter (predicted)	protein coding	4362493	4365125	I	forward
SPAC27D7.11c		But2 family protein, similar to cell surface molecules	protein coding	4529389	4531031	I	reverse
SPAC869.05c		plasma membrane sulfate transmembrane transporter (predicted)	protein coding	5505583	5508782	I	forward
SPAC922.09		dubious	protein coding	5482662	5482877	I	forward
SPAC977.15		dienelactone hydrolase family, implicated in cellular detoxification	protein coding	62961	63862	I	forward
SPAPJ695.02		Schizosaccharomyces pombe specific protein	protein coding	74452	76721	I	reverse
SPBC13G1.15c		Schizosaccharomyces pombe specific protein	protein coding	3741388	3742251	II	reverse
SPBC1685.17		Schizosaccharomyces pombe specific protein	protein coding	522603	523313	II	forward
SPBC19C7.04c		DUF2406 family conserved fungal protein	protein coding	2825251	2826700	II	reverse
SPBC25B2.08		Schizosaccharomyces pombe specific protein	protein coding	2611366	2612917	II	forward
SPBC32H8.15		dubious	protein coding	1455028	1455333	II	forward
SPBC713.14c		Schizosaccharomyces pombe specific protein	protein coding	890116	890343	II	reverse
SPBPB2B2.01		amino acid transmembrane transporter (predicted)	protein coding	4457661	4459842	II	forward
SPCC1235.17		dubious	protein coding	207225	211270	III	reverse
SPCC1322.10		cell wall protein, Kre9/Knh1 family Pwp1	protein coding	1309585	1310947	III	forward
SPCC191.01		Schizosaccharomyces specific protein	protein coding	1705817	1707734	III	forward
SPCC330.03c		NADPH-hemoprotein reductase (predicted)	protein coding	109597	110654	III	reverse
SPCC417.15		dubious	protein coding	1702500	1702842	III	reverse
SPCC794.16		dubious	protein coding
32 common elements in "scr1 RNA-seq DEGs" and "Scr1 gluc-suc consensus ChIP-seq genes":
Systematic ID	Name	Product description	Feature type	Start position	End position	Chromosome	Strand
SPCC285.09c	cgs2	cAMP-specific phosphodiesterase Cgs2	protein coding	1810337	1812646	III	reverse
SPBPB2B2.13	gal1	galactokinase Gal1	protein coding	4488322	4490271	II	forward
SPBPB2B2.12c	gal10	UDP-glucose 4-epimerase/aldose 1-epimerase Gal10	protein coding	4484023	4487569	II	reverse
SPCC794.01c	gcd1	glucose dehydrogenase Gcd1	protein coding	239463	241999	III	reverse
SPCC622.12c	gdh1	NADP-specific glutamate dehydrogenase Gdh1 (predicted)	protein coding	1419131	1421212	III	reverse
SPCC548.07c	ght1	hexose transmembrane transporter Ght1	protein coding	232288	235289	III	reverse
SPAC1F8.01	ght3	plasma membrane hexose transmembrane transporter Ght3	protein coding	82746	84786	I	forward
SPBC1683.08	ght4	plasma membrane hexose transmembrane transporter Ght4	protein coding	155751	159570	II	forward
SPAC13F5.03c	gld1	mitochondrial glycerol dehydrogenase Gld1	protein coding	2174641	2177050	I	reverse
SPBC660.16	gnd1	phosphogluconate dehydrogenase, decarboxylating	protein coding	230269	233218	II	forward
SPAC1751.01c	gti1	gluconate transmembrane transporter inducer Gti1	protein coding	377844	384751	I	reverse
SPAP8A3.04c	hsp9	heat shock protein Hsp9	protein coding	5319957	5320676	I	reverse
SPAC4F8.07c	hxk2	hexokinase 2	protein coding	2664345	2667395	I	forward
SPCC191.11	inv1	external invertase, beta-fructofuranosidase Inv1	protein coding	1723393	1726164	III	forward
SPAC29A4.12c	mug108	Schizosaccharomyces specific protein Mug108	protein coding	5124554	5125643	I	forward
SPBC32H8.02c	nep2	NEDD8 protease Nep2	protein coding	1451331	1454730	II	reverse
SPAC1A6.04c	plb1	phospholipase B homolog Plb1	protein coding	1074331	1077514	I	reverse
SPBP4H10.09	rsv1	transcription factor Rsv1	protein coding	2888450	2889979	II	forward
SPBC1D7.02c	scr1	transcription factor Scr1	protein coding	1752100	1755619	II	forward
SPAC13G7.02c	ssa1	heat shock protein Ssa1 (predicted)	protein coding	2295580	2297981	I	reverse
SPBC1271.09	tgp1	plasma membrane glycerophosphodiester transmembrane transporter (predicted)	protein coding	350692	352369	II	reverse
SPCC1235.14	ght5	plasma membrane glucose/fructose:proton symporter Ght5	protein coding	212160	214376	III	forward
SPAC29A4.22		dubious	protein coding	5124392	5124613	I	forward
SPAC806.11		dubious	protein coding	237023	237885	I	reverse
SPBC660.05		WW domain containing conserved fungal protein	protein coding	202257	203623	II	forward
SPBPB7E8.02		PSP1 family protein	protein coding	3498388	3502150	II	forward
SPCC1235.01		Schizosaccharomyces specific protein	protein coding	174097	176473	III	forward
SPCC1235.18		dubious	protein coding	209921	211648	III	forward
SPCC1529.01		transmembrane transporter (predicted)	protein coding	236660	239381	III	forward
SPCC191.10		Schizosaccharomyces pombe specific protein	protein coding	1721489	1722397	III	forward
SPCC417.16		mitochondrial protein (predicted)	protein coding	1702785	1703501	III	reverse
SPCC794.04c		amino acid transmembrane transporter (predicted)	protein coding	248211	250194	III	reverse
71 unique elements in "Scr1 gluc-suc consensus ChIP-seq genes":
Systematic ID	Name	Product description	Feature type	Start position	End position	Chromosome	Strand
SPAC631.01c	acp2	F-actin capping protein beta subunit Acp2	protein coding	2104030	2105484	I	reverse
SPCC13B11.01	adh1	alcohol dehydrogenase Adh1	protein coding	1589427	1592889	III	forward
SPBC359.02	alr2	alanine racemase Alr2 (predicted)	protein coding	107583	109353	II	forward
SPBC29B5.01	atf1	transcription factor, Atf-CREB family Atf1	protein coding	1546194	1549862	II	forward
SPAC631.02	bdf2	BET family double bromodomain protein Bdf2	protein coding	2105472	2110519	I	forward
SPBC1D7.05	byr2	MAP kinase kinase kinase Byr2	protein coding	1740048	1742504	II	reverse
SPBC839.06	cta3	P-type ATPase, potassium exporting Cta3	protein coding	607214	611989	II	forward
SPBC1105.05	exg1	cell wall glucan 1,6-beta-glucosidase Exg1	protein coding	3514552	3516567	II	forward
SPBC19C2.07	fba1	fructose-bisphosphate aldolase Fba1	protein coding	1688336	1689599	II	forward
SPBC1198.14c	fbp1	fructose-1,6-bisphosphatase Fbp1	protein coding	197660	199474	II	reverse
SPBC1685.13	fhn1	eisosome assembly protein Fhn1	protein coding	525509	528544	II	forward
SPAC1F7.08	fio1	plasma membrane iron transport multicopper oxidase Fio1	protein coding	4235080	4237874	I	forward
SPAC1F7.07c	fip1	plasma membrane iron permease Fip1	protein coding	4232998	4234760	I	reverse
SPBC1683.09c	frp1	plasma membrane ferric-chelate reductase Frp1	protein coding	160357	162497	II	reverse
SPBC4B4.08	ght2	plasma membrane hexose transmembrane transporter Ght2	protein coding	3427180	3429424	II	forward
SPCC548.06c	ght8	hexose transmembrane transporter Ght8 (predicted)	protein coding	226336	230546	III	reverse
SPAC23H4.06	gln1	glutamate-ammonia ligase Gln1	protein coding	1596073	1598149	I	reverse
SPBC354.12	gpd3	glyceraldehyde 3-phosphate dehydrogenase Gpd3	protein coding	578063	580056	II	forward
SPBC15D4.02	gsf1	transcription factor, zf-fungal binuclear cluster type Gsf1	protein coding	3011491	3015079	II	forward
SPCC1742.01	gsf2	cell surface glycoprotein, galactose-specific flocculin Gsf2	protein coding	959199	966014	III	reverse
SPAC1039.11c	gto1	alpha-glucosidase (predicted)	protein coding	5471270	5474941	I	reverse
SPBC30B4.03c	ldb1	LIM domain binding protein, transcription co-repressor	protein coding	1304274	1306121	II	reverse
SPAC1751.04	loc1	ribosome biogenesis protein Loc1 (predicted)	protein coding	383580	385433	I	forward
SPCC794.12c	mae2	malic enzyme, malate dehydrogenase (oxaloacetate decarboxylating), Mae2	protein coding	275261	277340	III	reverse
SPAC56F8.14c	mug115	Schizosaccharomyces pombe specific protein Mug115	protein coding	1148131	1152178	I	reverse
SPCC74.09	mug24	RNA-binding protein, rrm type	protein coding	1917714	1922733	III	forward
SPAC22F8.04	pet1	Golgi phosphoenolpyruvate transmembrane transporter Pet1	protein coding	4789418	4791232	I	forward
SPAC17D4.01	pex7	peroxin-7 (predicted)	protein coding	4722806	4724645	I	forward
SPBC16H5.02	pfk1	6-phosphofructokinase pfk1	protein coding	2297164	2300512	II	reverse
SPAPB15E9.01c	pfl2	cell surface glycoprotein, flocculin Pfl2	protein coding	3987033	3991388	I	reverse
SPBC14F5.04c	pgk1	phosphoglycerate kinase Pgk1 (predicted)	protein coding	4157821	4159543	II	reverse
SPBP4G3.02	pho1	acid phosphatase Pho1	protein coding	4447505	4449053	II	forward
SPBC8E4.01c	pho84	inorganic phosphate transmembrane transporter (predicted)	protein coding	4444125	4446200	II	forward
SPAC1071.10c	pma1	plasma membrane P-type proton exporting ATPase, P3-type Pma1	protein coding	3871642	3876176	I	reverse
SPAC110.01	ppk1	serine/threonine protein kinase Ppk1 (predicted)	protein coding	1905755	1911747	I	forward
SPAC1002.13c	psu1	cell wall beta-glucosidase Psu1, (predicted)	protein coding	1821401	1823413	I	reverse
SPBC13A2.04c	ptr2	plasma membrane PTR family peptide transmembrane transporter Ptr2	protein coding	3405575	3408492	II	reverse
SPAC4G8.03c	puf5	pumilio family RNA-binding protein Puf5 (predicted)	protein coding	757915	762714	I	reverse
SPAC19D5.01	pyp2	tyrosine phosphatase Pyp2	protein coding	5202366	5205202	I	forward
SPAC17A2.12	rrp1	ATP-dependent DNA helicase/ ubiquitin-protein ligase E3 (predicted)	protein coding	3578771	3583005	I	forward
SPCC1672.02c	sap1	switch-activating protein Sap1	protein coding	561576	563819	III	reverse
SPAC16.05c	sfp1	transcription factor Sfp1 (predicted)	protein coding	4431869	4434012	I	reverse
SPBC23E6.09	ssn6	transcriptional corepressor Ssn6	protein coding	3862346	3867052	II	forward
SPBC32F12.11	tdh1	glyceraldehyde-3-phosphate dehydrogenase Tdh1	protein coding	2807534	2809051	II	forward
SPCC576.03c	tpx1	thioredoxin peroxidase Tpx1	protein coding	2084942	2085706	III	reverse
SPBC4B4.07c	usp102	U1 snRNP-associated protein Usp102	protein coding	3423222	3424668	II	reverse
SPCC1281.08	wtf11	wtf element Wtf11	protein coding	1396887	1400821	III	forward
SPBC1718.07c	zfs1	CCCH tandem zinc finger protein, human Tristetraprolin homolog Zfs1, involved in mRNA catabolism	protein coding	3482848	3487862	II	reverse
SPAC1002.16c		carboxylic acid transmembrane transporter (predicted)	protein coding	1827612	1829708	I	reverse
SPAC110.06		Schizosaccharomyces pombe specific protein	protein coding	1904196	1906153	I	reverse
SPAC16A10.01		plasma membrane ThrE amino acid transmembrane transporter family protein (preedicted)	protein coding	3077159	3080590	I	forward
SPAC17A2.10c		Schizosaccharomyces pombe specific protein	protein coding	3574995	3575687	I	reverse
SPAC17A2.11		Schizosaccharomyces pombe specific protein	protein coding	3576769	3578782	I	forward
SPAC25B8.12c		HAD superfamily hydrolase, unknown role	protein coding	4176460	4178343	I	reverse
SPAC26H5.09c		oxidoreductase involved in NADPH regeneration (predicted)	protein coding	4137266	4139080	I	reverse
SPAC27E2.11c		Schizosaccharomyces specific protein	protein coding	4009573	4010224	I	reverse
SPAC2H10.01		transcription factor, zf-fungal binuclear cluster type (predicted)	protein coding	5273012	5275983	I	forward
SPAC56F8.15		Schizosaccharomyces pombe specific protein	protein coding	1151431	1153638	I	forward
SPAC977.17		MIP water channel (predicted)	protein coding	66219	69821	I	forward
SPAC9E9.01		dubious	protein coding	4434861	4435509	I	forward
SPAPB15E9.02c		dubious	protein coding	3991830	3994099	I	reverse
SPBC1652.01		transcription factor (predicted)	protein coding	4252276	4255310	II	forward
SPBC36.02c		spermidine family transmembrane transporter (predicted)	protein coding	836908	841625	II	reverse
SPBC530.11c		transcription factor, zf-fungal binuclear cluster type (predicted)	protein coding	814378	819357	II	reverse
SPBC8E4.02c		Schizosaccharomyces pombe specific protein	protein coding	4442574	4444191	II	forward
SPBP8B7.32		dubious	protein coding	3629876	3634113	II	forward
SPBPB2B2.05		class I glutamine amidotransferase family protein	protein coding	4466517	4467612	II	forward
SPCC11E10.01		cystathionine beta-lyase (predicted)	protein coding	1451701	1454632	III	forward
SPCC320.03		transcription factor (predicted)	protein coding	165563	170811	III	reverse
SPCC569.05c		plasma membrane spermidine family transmembrane transporter (predicted)	protein coding	2423807	2427995	III	forward
SPCC576.17c		pyridoxamine/pyridoxine/pyridoxal transmembrane transporter (predicted)	protein coding	2111240	2113660	III	reverse
