# Supplementary material for: A genome-wide analysis of carbon catabolite repression in Schizosaccharomyces pombe
Source: BMC Genomics. 2019 Mar 29;20:251. doi: 10.1186/s12864-019-5602-8 (PMC6440086; doi:10.1186/s12864-019-5602-8)
Supplement: Supplementary file 7 — Table S6. Results of Tup11 ChIP-seq analysis. (XLSX 69 kb) [file 12864_2019_5602_MOESM7_ESM.xlsx]

## Sheet: Glucose
Tup11 Glucose ChIP-seq Results
systematic_id	name	chromosome	description	feature_type	strand	start	end
SPAC1002.16c	SPAC1002.16c	I	carboxylic acid transmembrane transporter (predicted)	protein_coding	-1	1827612	1829708
SPNCRNA.1165	SPNCRNA.1165	III	intergenic RNA (predicted)	ncRNA	-1	966442	967703
SPCC569.05c	SPCC569.05c	III	spermidine family transmembrane transporter (predicted)	protein_coding	1	2423807	2427995
SPBC2F12.09c	atf21	II	transcription factor, Atf-CREB family Atf21	protein_coding	1	1722231	1724450
SPAC1039.11c	gto1	I	alpha-glucosidase (predicted)	protein_coding	-1	5471270	5474941
SPNCRNA.603	SPNCRNA.603	I	intergenic RNA (predicted)	ncRNA	-1	81468	82345
SPBC36.02c	SPBC36.02c	II	spermidine family transmembrane transporter (predicted)	protein_coding	-1	836908	841625
SPBC660.05	SPBC660.05	II	WW domain containing conserved fungal protein	protein_coding	1	202257	203623
SPAC1A6.04c	plb1	I	phospholipase B homolog Plb1	protein_coding	-1	1074331	1077514
SPBPB2B2.05	SPBPB2B2.05	II	peptidase family C26 protein	protein_coding	1	4466517	4467612
SPNCRNA.1197	SPNCRNA.1197	III	intergenic RNA (predicted)	ncRNA	-1	1451418	1452653
SPBP4G3.02	pho1	II	acid phosphatase Pho1	protein_coding	1	4446373	4449053
SPBC13A2.04c	ptr2	II	PTR family peptide transmembrane transporter Ptr2	protein_coding	-1	3405575	3408492
SPACUNK4.15	SPACUNK4.15	I	2',3'-cyclic-nucleotide 3'-phosphodiesterase (predicted)	protein_coding	-1	2880963	2882258
SPAC4F8.07c	hxk2	I	hexokinase 2	protein_coding	1	2664345	2667395
SPBC839.06	cta3	II	P-type ATPase, potassium exporting Cta3	protein_coding	1	607214	611989
SPAC1F8.03c	str3	I	siderophore-iron transporter Str3	protein_coding	-1	88201	90300
SPNCRNA.253	SPNCRNA.253	I	non-coding RNA (predicted)	ncRNA	-1	4787154	4787928
SPNCRNA.213	SPNCRNA.213	I	non-coding RNA (predicted)	ncRNA	1	3076914	3077076
SPNCRNA.911	SPNCRNA.911	I	intergenic RNA (predicted)	ncRNA	-1	3477738	3479037
SPAC1834.13	SPAC1834.13	I	dubious	protein_coding	-1	4721587	4722717
SPNCRNA.781	SPNCRNA.781	I	intergenic RNA (predicted)	ncRNA	1	1954820	1956332
SPBC1105.05	exg1	II	glucan 1,6-beta-glucosidase Exg1	protein_coding	1	3514552	3516567
SPNCRNA.1645	sat1-antisense-1	II	antisense RNA (predicted), possible alternative UTR	ncRNA	-1	3856053	3858922
SPNCRNA.1389	SPNCRNA.1389	II	intergenic RNA (predicted)	ncRNA	1	841331	842790
SPAPB1A10.14	pof15	I	F-box protein (predicted)	protein_coding	1	1890529	1892090
SPBC8E4.02c	SPBC8E4.02c	II	Schizosaccharomyces pombe specific protein	protein_coding	1	4442574	4444191
SPCC548.06c	ght8	III	hexose transmembrane transporter Ght8 (predicted)	protein_coding	-1	226336	230546
SPBP23A10.11c	SPBP23A10.11c	II	circularly permuted 1,3-beta-glucanase (predicted)	protein_coding	-1	2018920	2021589
SPCC24B10.21	tpi1	III	triosephosphate isomerase	protein_coding	1	939913	940869
SPAC806.11	SPAC806.11	I	dubious	protein_coding	-1	237023	237885
SPAC631.01c	acp2	I	F-actin capping protein beta subunit Acp2	protein_coding	-1	2104030	2105484
SPCC576.03c	tpx1	III	thioredoxin peroxidase Tpx1	protein_coding	-1	2084942	2085706
SPCC1795.05c	ura6	III	uridylate kinase Ura6 (predicted)	protein_coding	1	988395	989709
SPBPB2B2.12c	gal10	II	UDP-glucose 4-epimerase/aldose 1-epimerase Gal10	protein_coding	-1	4484023	4487569
SPBC359.02	alr2	II	alanine racemase Alr2 (predicted)	protein_coding	1	107583	109353
SPBC609.01	SPBC609.01	II	ribonuclease II (RNB) family, involved in nuclear-transcribed mRNA catabolic process (predicted)	protein_coding	1	3155857	3161616
SPBC19C7.04c	SPBC19C7.04c	II	conserved fungal protein	protein_coding	-1	2825251	2826700
SPCC320.03	SPCC320.03	III	transcription factor (predicted)	protein_coding	-1	165563	170811
SPBC15D4.02	gsf1	II	transcription factor, zf-fungal binuclear cluster type Gsf1	protein_coding	1	3011491	3015079
SPCC622.12c	gdh1	III	NADP-specific glutamate dehydrogenase Gdh1 (predicted)	protein_coding	-1	1419131	1421212
SPAC56F8.15	SPAC56F8.15	I	Schizosaccharomyces pombe specific protein	protein_coding	1	1151431	1153638
SPCC794.12c	mae2	III	malic enzyme, malate dehydrogenase (oxaloacetate decarboxylating), Mae2	protein_coding	-1	275261	277340
SPAC23G3.02c	sib1	I	ferrichrome synthetase Sib1	protein_coding	-1	854453	869704
SPBC3H7.02	SPBC3H7.02	II	sulfate transmembrane transporter (predicted)	protein_coding	-1	1884123	1887940
SPNCRNA.1460	SPNCRNA.1460	II	intergenic RNA (predicted)	ncRNA	-1	1749626	1751043
SPAP8A3.04c	hsp9	I	heat shock protein Hsp9	protein_coding	-1	5319957	5320676
SPBTRNAGLU.05	SPBTRNAGLU.05	II	tRNA Glutamic acid	tRNA	1	820491	820562
SPAC23H4.06	gln1	I	glutamate-ammonia ligase Gln1	protein_coding	-1	1596073	1598149
SPNCRNA.651	SPNCRNA.651	I	intergenic RNA (predicted), possible alternative UTR	ncRNA	1	460793	461752
SPBC29B5.01	atf1	II	transcription factor, Atf-CREB family Atf1	protein_coding	1	1546194	1549862
SPBC17G9.11c	pyr1	II	pyruvate carboxylase Pyr1	protein_coding	-1	2190645	2194621
SPAC25B8.12c	SPAC25B8.12c	I	unknown HAD superfamily hydrolase	protein_coding	-1	4176460	4178343
SPAC110.05	SPAC110.05	I	Schizosaccharomyces pombe specific protein	protein_coding	-1	1904196	1906153
SPNCRNA.626	SPNCRNA.626	I	intergenic RNA (predicted), possible alternative UTR	ncRNA	-1	237820	239427
SPNCRNA.989	SPNCRNA.989	I	intergenic RNA (predicted)	ncRNA	1	4455878	4458045
SPBC16H5.02	pfk1	II	6-phosphofructokinase pfk1	protein_coding	-1	2297164	2300512
SPCC794.04c	SPCC794.04c	III	amino acid transmembrane transporter (predicted)	protein_coding	-1	248211	250194
SPAC4G8.03c	puf5	I	pumilio family RNA-binding protein Puf5 (predicted)	protein_coding	-1	757915	762714
SPAC1F8.02c	shu1	I	cell-surface heme aquisition heme protein Shu1	protein_coding	-1	85566	86324
SPAC9E9.01	SPAC9E9.01	I	dubious	protein_coding	1	4434861	4435509
SPBC1105.13c	SPBC1105.13c	II	Schizosaccharomyces pombe specific protein	protein_coding	-1	3531243	3532680
SPNCRNA.1453	mug124-antisense-1	II	antisense RNA (predicted)	ncRNA	1	1686427	1687926
SPCPB1C11.01	amt1	III	ammonium transmembrane transporter Amt1	protein_coding	1	2068977	2071707
SPAC23D3.12	SPAC23D3.12	I	inorganic phosphate transmembrane transporter (predicted)	protein_coding	1	4362493	4365125
SPAC13G7.02c	ssa1	I	heat shock protein Ssa1 (predicted)	protein_coding	-1	2295580	2297981
SPACUNK4.19	mug153	I	Schizosaccharomyces pombe specific protein	protein_coding	1	2874956	2877487
SPAC13F5.03c	gld1	I	mitochondrial glycerol dehydrogenase Gld1	protein_coding	-1	2174641	2177050
SPCC74.09	mug24	III	RNA-binding protein, rrm type	protein_coding	1	1917714	1922733
SPBC1683.09c	frp1	II	ferric-chelate reductase Frp1	protein_coding	-1	160357	162497
SPNCRNA.934	SPNCRNA.934	I	intergenic RNA (predicted)	ncRNA	-1	3745764	3748595
SPNCRNA.777	SPNCRNA.777	I	intergenic RNA (predicted)	ncRNA	-1	1951105	1953595
SPAC2H10.01	SPAC2H10.01	I	transcription factor, zf-fungal binuclear cluster type (predicted)	protein_coding	1	5273012	5275983
SPBC30B4.03c	adn1	II	adhesion defective protein	protein_coding	-1	1304274	1306121
SPCC594.01	SPCC594.01	III	DUF1769 family protein	protein_coding	1	352251	357773
SPBC14F5.04c	pgk1	II	phosphoglycerate kinase Pgk1 (predicted)	protein_coding	-1	4157821	4159543
SPBC27.08c	sua1	II	sulfate adenylyltransferase	protein_coding	-1	1571423	1573100
SPCC63.14	eis1	III	eisosome assembly protein eis1	protein_coding	1	862399	866807
SPAC1751.04	loc1	I	ribosome biogenesis protein Loc1 (predicted)	protein_coding	1	383580	385433
SPCC417.16	SPCC417.16	III	mitochondrial protein associated with respiratory chain (predicted)	protein_coding	-1	1702785	1703501
SPNCRNA.1318	SPNCRNA.1318	II	antisense RNA (predicted)	ncRNA	-1	154521	156642
SPCC1235.18	SPCC1235.18	III	dubious	protein_coding	1	209921	211648
SPBC3E7.17	SPBC3E7.17	II	dubious	protein_coding	1	2661796	2661978
SPNCRNA.680	SPNCRNA.680	I	intergenic RNA (predicted), possible alternative UTR	ncRNA	1	765526	767503
SPAC977.17	SPAC977.17	I	MIP water channel (predicted)	protein_coding	1	66219	69821
SPAPB15E9.01c	pfl2	I	flocculin Pfl2	protein_coding	-1	3987033	3991388
SPAPB24D3.10c	agl1	I	maltose alpha-glucosidase Agl1	protein_coding	-1	2967916	2972064
SPBC839.15c	tef103	II	translation elongation factor EF-1 alpha Ef1a-c	protein_coding	-1	626004	627556
SPNCRNA.1054	SPNCRNA.1054	I	intergenic RNA (predicted), possible alternative UTR	ncRNA	-1	5156289	5157303
SPBC4B4.08	ght2	II	hexose transmembrane transporter Ght2	protein_coding	1	3427180	3429424
SPAC1705.03c	ecm33	I	cell wall protein Ecm33	protein_coding	-1	1569613	1571567
SPNCRNA.831	SPNCRNA.831	I	intergenic RNA (predicted), possible alternative UTR	ncRNA	1	2519375	2521586
SPAC8C9.12c	SPAC8C9.12c	I	mitochondrial iron ion transmembrane transporter (predicted)	protein_coding	-1	3661062	3663364
SPAC1002.13c	psu1	I	cell wall protein Psu1, beta-glucosidase (predicted)	protein_coding	-1	1821401	1823413
SPNCRNA.1116	SPNCRNA.1116	III	intergenic RNA (predicted)	ncRNA	-1	170851	173547
SPNCRNA.155	SPNCRNA.155	I	non-coding RNA (predicted)	ncRNA	1	577199	578150
SPNCRNA.1058	SPNCRNA.1058	I	intergenic RNA (predicted)	ncRNA	-1	5200370	5201855
SPBC32H8.02c	nep2	II	NEDD8 protease Nep2	protein_coding	-1	1451331	1454730
SPAC27D7.03c	mei2	I	RNA-binding protein involved in meiosis Mei2	protein_coding	-1	4510983	4515015
SPBC660.16	gnd1	II	phosphogluconate dehydrogenase, decarboxylating	protein_coding	1	230269	233218
SPAPB15E9.02c	SPAPB15E9.02c	I	dubious	protein_coding	-1	3991830	3994099
SPNCRNA.1558	qcr10-antisense-1	II	antisense RNA (predicted)	ncRNA	-1	2884156	2887140
SPNCRNA.1158	gnr1-antisense-1	III	antisense RNA (predicted)	ncRNA	1	765556	767481
SPBC12C2.03c	SPBC12C2.03c	II	methionine synthase reductase (predicted)	protein_coding	1	2473006	2475652
SPNCRNA.628	SPNCRNA.628	I		ncRNA	1	238998	240617
SPCC306.11	SPCC306.11	III	Schizosaccharomyces specific protein	protein_coding	1	430385	432270
SPNCRNA.679	SPNCRNA.679	I	intergenic RNA (predicted)	ncRNA	1	762720	764810
SPAC186.03	SPAC186.03	I	L-asparaginase (predicted)	protein_coding	1	5535061	5536432
SPCC285.09c	cgs2	III	cAMP-specific phosphodiesterase Cgs2	protein_coding	-1	1810337	1812646
SPBPB7E8.02	SPBPB7E8.02	II	PSP1 family protein	protein_coding	1	3498388	3502150
SPBC1D7.05	byr2	II	MAP kinase kinase kinase Byr2	protein_coding	-1	1740048	1742504
SPCC4F11.05	SPCC4F11.05	III	dubious	protein_coding	1	2010426	2010789
SPCC1281.08	wtf11	III	wtf element Wtf11	protein_coding	1	1396887	1400821
SPBC887.17	SPBC887.17	II	transmembrane transporter (predicted)	protein_coding	1	3575420	3578114
SPCC1529.01	SPCC1529.01	III	transmembrane transporter (predicted)	protein_coding	1	236660	239381
SPBC4B4.07c	usp102	II	U1 snRNP-associated protein Usp102	protein_coding	-1	3423222	3424668
SPNCRNA.990	cbh1-antisense-1	I	antisense RNA (predicted)	ncRNA	1	4458176	4461222
SPBC1271.09	tgp1	II	glycerophosphodiester transmembrane transporter (predicted)	protein_coding	-1	350692	352369
SPCC306.08c	mdh1	III	malate dehydrogenase Mdh1 (predicted)	protein_coding	-1	421646	423488
SPAC11D3.05	mfs2	I	MFS family transmembrane transporter Mfs2 (predicted)	protein_coding	1	113950	115962
SPAC1F7.07c	fip1	I	iron permease Fip1	protein_coding	-1	4232998	4234760
SPBC14F5.13c	pho8	II	vacuolar membrane alkaline phosphatase (predicted)	protein_coding	-1	4182551	4184659
SPAC1071.10c	pma1	I	P-type proton ATPase, P3-type Pma1	protein_coding	-1	3871642	3876176
SPBPB8B6.03	fah1	II	fatty acid amide hydrolase Fah1 (predicted)	protein_coding	1	47056	49071
SPBC29A10.08	gas2	II	1,3-beta-glucanosyltransferase Gas2 (predicted)	protein_coding	1	2554009	2555531
SPBC428.11	met17	II	homocysteine synthase Met17	protein_coding	1	465475	467247
SPAC5H10.06c	adh4	I	alcohol dehydrogenase Adh4	protein_coding	-1	156430	158307
SPCC4G3.08	psk1	III	ribosomal protein S6 kinase Psk1	protein_coding	-1	457709	459466
SPBC19C2.04c	ubp11	II	ubiquitin C-terminal hydrolase Ubp11	protein_coding	-1	1676352	1678652
SPNCRNA.963	SPNCRNA.963	I	intergenic RNA (predicted)	ncRNA	1	4140077	4141041
SPAC19B12.02c	gas1	I	cell wall protein Gas1, 1,3-beta-glucanosyltransferase (predicted)	protein_coding	-1	4878579	4880798
SPNCRNA.627	SPNCRNA.627	I	intergenic RNA (predicted)	ncRNA	1	237903	238881
SPBC12C2.04	SPBC12C2.04	II	NAD binding dehydrogenase family protein	protein_coding	-1	2468858	2470506
SPBC215.05	gpd1	II	glycerol-3-phosphate dehydrogenase Gpd1	protein_coding	1	4035580	4037342
SPBC1861.02	abp2	II	ARS binding protein Abp2	protein_coding	1	4130876	4133635
SPCC757.12	SPCC757.12	III	alpha-amylase homolog (predicted)	protein_coding	1	72916	75522
SPAPB24D3.07c	SPAPB24D3.07c	I	Schizosaccharomyces pombe specific protein	protein_coding	-1	2957839	2959192
SPAC17A2.12	rrp1	I	ATP-dependent DNA helicase/ ubiquitin-protein ligase E3 (predicted)	protein_coding	1	3578771	3583005
SPBC1105.14	rsv2	II	transcription factor Rsv2	protein_coding	1	3530760	3535288
SPAC4A8.04	isp6	I	vacuolar serine protease Isp6	protein_coding	1	2544815	2546981
SPAC26F1.11	SPAC26F1.11	I	dubious	protein_coding	-1	5157285	5159163
SPBC1685.13	fhn1	II	plasma membrane organization protein Fhn1	protein_coding	1	525509	528544
SPNCRNA.69	tos1	III	antisense RNA (predicted)	ncRNA	1	1547928	1549537
SPBC3E7.02c	hsp16	II	heat shock protein Hsp16	protein_coding	-1	2660139	2660992
SPCC1393.08	SPCC1393.08	III	transcription factor, zf-GATA type (predicted)	protein_coding	1	811693	814708
SPAC1399.06	SPAC1399.06	I	Schizosaccharomyces pombe specific protein	protein_coding	-1	1848338	1850881
SPBC23E6.09	ssn6	II	transcriptional corepressor Ssn6	protein_coding	1	3862346	3867052
SPCC794.01c	zwf2	III	glucose-6-phosphate 1-dehydrogenase Zwf2 (predicted)	protein_coding	-1	239463	241999
SPNCRNA.472	SPNCRNA.472	III	non-coding RNA (predicted)	ncRNA	1	715986	717312
SPAC26F1.07	SPAC26F1.07	I	glucose 1-dehydrogenase (NADP+) (predicted)	protein_coding	-1	5170789	5172112
SPAC29A4.22	SPAC29A4.22	I	dubious	protein_coding	1	5124392	5124613
SPNCRNA.1481	rem1-antisense-1	II	antisense RNA (predicted), possible alternative UTR	ncRNA	1	1952767	1955702
SPBC2G2.17c	SPBC2G2.17c	II	beta-glucosidase Psu2 (predicted)	protein_coding	-1	3466270	3467797
SPCC13B11.02c	SPCC13B11.02c	III	Schizosaccharomyces pombe specific protein	protein_coding	-1	1589996	1593818
SPBC1652.01	SPBC1652.01	II	ribosomal RNA processing element (RRPE)-binding protein (predicted)	protein_coding	1	4252276	4255310
SPNCRNA.1626	SPNCRNA.1626	II	antisense RNA (predicted)	ncRNA	-1	3626024	3631136
SPNCRNA.1086	SPAC1039.08-antisense-1	I	antisense RNA (predicted), possible alternative UTR	ncRNA	-1	5463940	5466070
SPAC24H6.06	sld3	I	DNA replication pre-initiation complex subunit Sld3	protein_coding	-1	476474	478803
SPAC27D7.12c	but1	I	neddylation pathway protein But1	protein_coding	-1	4533326	4534385
SPAC1F8.07c	pdc101	I	pyruvate decarboxylase (predicted)	protein_coding	-1	101715	103594
SPAC6G10.12c	ace2	I	transcription factor Ace2	protein_coding	-1	3239232	3241177
SPAC23E2.01	fep1	I	iron-sensing transcription factor Fep1	protein_coding	1	442201	445721
SPAC2E1P3.05c	SPAC2E1P3.05c	I	fungal cellulose binding domain protein	protein_coding	-1	2935116	2937079
SPCC13B11.01	adh1	III	alcohol dehydrogenase Adh1	protein_coding	1	1589427	1592889
SPCC1235.12c	mug146	III	Schizosaccharomyces specific protein Mug46	protein_coding	-1	201551	202707
SPAC25B8.19c	loz1	I	transcription factor zf-C2H2 type	protein_coding	-1	4192070	4195228
SPAC31G5.11	pac2	I	cAMP-independent regulatory protein Pac2	protein_coding	1	3006138	3006845
SPNCRNA.769	SPAPB1A10.13-antisense-1	I	antisense RNA (predicted)	ncRNA	-1	1886752	1888797
SPNCRNA.1125	SPNCRNA.1125	III	intergenic RNA (predicted)	ncRNA	1	285644	286318
SPAC11D3.19	SPAC11D3.19	I	Schizosaccharomyces pombe specific protein	protein_coding	1	106893	108361
SPBPB21E7.08	SPBPB21E7.08	II		pseudogene	1	72081	73390
SPCPB16A4.03c	ade10	III	bifunctional IMP cyclohydrolase/phosphoribosylaminoimidazolecarboxamideformyltransferase	protein_coding	-1	947597	949685
SPAC17A2.10c	SPAC17A2.10c	I	Schizosaccharomyces pombe specific protein	protein_coding	-1	3574995	3575687
SPAC1399.05c	toe1	I	transcription factor, zf-fungal binuclear cluster type	protein_coding	1	1838515	1840293
SPNCRNA.1175	SPNCRNA.1175	III	intergenic RNA (predicted)	ncRNA	-1	1156615	1157629
SPNCRNA.100	SPNCRNA.100	II	non-coding RNA (predicted)	ncRNA	1	163689	163891
SPCC1672.02c	sap1	III	switch-activating protein Sap1	protein_coding	-1	561576	563819
SPNCRNA.1214	SPCC663.10-antisense-1	III	antisense RNA (predicted)	ncRNA	-1	1650949	1652838
SPCC1235.17	SPCC1235.17	III	dubious	protein_coding	-1	207225	211270
SPBC4F6.09	str1	II	siderophore-iron transmembrane transporter Str1	protein_coding	1	2704645	2707648
SPAC26F1.06	gpm1	I	monomeric 2,3-bisphosphoglycerate (BPG)-dependent phosphoglycerate mutase (PGAM), Gpm1	protein_coding	-1	5173864	5174644
SPAPB2B4.04c	pmc1	I	vacuolar calcium transporting P-type ATPase P2 type, Pmc1	protein_coding	-1	2712704	2718444
SPBPB2B2.01	SPBPB2B2.01	II	amino acid transmembrane transporter (predicted)	protein_coding	1	4457661	4459842
SPAC27E2.11c	SPAC27E2.11c	I	Schizosaccharomyces specific protein	protein_coding	-1	4009573	4010224
SPAC3A12.18	zwf1	I	glucose-6-phosphate 1-dehydrogenase (predicted)	protein_coding	1	1454782	1456870
SPAC8C9.03	cgs1	I	cAMP-dependent protein kinase regulatory subunit Cgs1	protein_coding	1	3642972	3645636
SPAC4H3.10c	pyk1	I	pyruvate kinase	protein_coding	-1	3844743	3846645
SPNCRNA.1621	mok13-antisense-1	II	antisense RNA (predicted)	ncRNA	-1	3597308	3597967
SPCC1322.08	srk1	III	MAPK-activated protein kinase Srk1	protein_coding	1	1301937	1305468
SPNCRNA.604	SPNCRNA.604	I	intergenic RNA (predicted)	ncRNA	-1	90681	91753
SPCC417.05c	cfh2	III	chitin synthase regulatory factor Cfh2 (predicted)	protein_coding	-1	1675008	1677146
SPNCRNA.724	prp22-antisense-1	I	antisense RNA (predicted)	ncRNA	1	1206325	1210885
SPBC1E8.05	SPBC1E8.05	II	conserved fungal protein	protein_coding	1	1970612	1972799
SPBC56F2.05c	SPBC56F2.05c	II	transcription factor (predicted)	protein_coding	1	4109970	4112903
SPAC25B8.02	sds3	I	Clr6 histone deacetylase complex subunit Sds3	protein_coding	1	4156472	4157726
SPAC167.06c	mug143	I	Schizosaccharomyces specific protein Mug143	protein_coding	1	1550050	1550889
SPCC825.03c	psy1	III	SNARE Psy1	protein_coding	-1	1027501	1029258
SPBC530.10c	anc1	II	mitochondrial adenine nucleotide carrier Anc1	protein_coding	-1	811060	812897
SPBC30B4.09	SPBC30B4.09	II	Schizosaccharomyces specific protein	protein_coding	-1	1296672	1297662
SPCC576.17c	SPCC576.17c	III	pyridoxamine/pyridoxine/pyridoxal transmembrane transporter (predicted)	protein_coding	-1	2111240	2113660
SPAC869.02c	yhb1	I	nitric oxide dioxygenase Yhb1	protein_coding	1	5517865	5519950
SPBC16D10.06	zrt1	II	ZIP zinc transmembrane transporter Zrt1	protein_coding	1	3607199	3609330
SPCC1739.13	ssa2	III	heat shock protein Ssa2	protein_coding	1	2057084	2059331
SPAC25B8.13c	isp7	I	2-OG-Fe(II) oxygenase superfamily protein	protein_coding	-1	4179961	4183074
SPCC1281.01	ags1	III	alpha glucan synthase Ags1	protein_coding	1	1373096	1381763
SPAC24C9.06c	aco1	I	aconitate hydratase Aco1 (predicted)	protein_coding	-1	3048060	3051537
SPNCRNA.400	SPNCRNA.400	II	non-coding RNA (predicted)	ncRNA	1	2528770	2529528
SPCC1739.01	SPCC1739.01	III	zf-CCCH type zinc finger protein	protein_coding	1	2024482	2029066
SPBC713.12	erg1	II	squalene monooxygenase Erg1 (predicted)	protein_coding	1	892162	894361
SPNCRNA.80	SPNCRNA.80	I	non-coding RNA (predicted)	ncRNA	-1	1572010	1572308
SPAPJ695.02	SPAPJ695.02	I	Schizosaccharomyces pombe specific protein	protein_coding	-1	74452	76721
SPAC26H5.10c	tif51	I	translation elongation factor eIF5A (predicted)	protein_coding	-1	4141281	4142329
SPAC3H5.11	SPAC3H5.11	I	NAD/NADH kinase (predicted)	protein_coding	-1	3412269	3414736
SPNCRNA.571	rem1-antisense-2	II	antisense RNA (predicted)	ncRNA	1	1953038	1954662
SPBC2G5.06c	hmt2	II	sulfide-quinone oxidoreductase	protein_coding	-1	2589004	2590955
SPNCRNA.197	SPNCRNA.197	I	non-coding RNA (predicted)	ncRNA	1	2519010	2521358
SPCC70.12c	ecl1	III	extender of the chronological lifespan protein Ecl1	protein_coding	-1	2354974	2358570
SPAC20G8.04c	SPAC20G8.04c	I	mitochondrial electron transfer flavoprotein-ubiquinone oxidoreductase Cir2 (predicted)	protein_coding	-1	1395770	1398272
SPBC32C12.02	ste11	II	transcription factor Ste11	protein_coding	1	3983312	3987400
SPBC32F12.11	tdh1	II	glyceraldehyde-3-phosphate dehydrogenase Tdh1	protein_coding	1	2807534	2809051
SPBC1685.11	rlp1	II	RecA family ATPase Rlp1	protein_coding	1	518095	519645
SPBP4H10.15	aco2	II	aconitate hydratase/mitochondrial ribosomal protein subunit L21, fusion protein	protein_coding	1	2902818	2906068
SPAC926.04c	hsp90	I	Hsp90 chaperone	protein_coding	-1	3888558	3891157
SPNCRNA.1625	SPNCRNA.1625	II	intergenic RNA (predicted)	ncRNA	-1	3622474	3625877
SPAC922.04	SPAC922.04	I	Schizosaccharomyces specific protein	protein_coding	1	5479853	5480485
SPCC1223.03c	gut2	III	glycerol-3-phosphate dehydrogenase Gut2 (predicted)	protein_coding	-1	1840594	1843300
SPNCRNA.1400	SPNCRNA.1400	II	intergenic RNA (predicted)	ncRNA	1	963076	963774
SPCC1223.13	cbf12	III	CBF1/Su(H)/LAG-1 family transcription factor Cbf12	protein_coding	1	1870438	1875842
SPAC22H10.12c	gdi1	I	GDP dissociation inhibitor Gdi1 (predicted)	protein_coding	-1	2395068	2396905
SPCC191.11	inv1	III	external invertase, beta-fructofuranosidase	protein_coding	1	1723393	1726164
SPCC1742.01	gsf2	III	galactose-specific flocculin Gsf2	protein_coding	-1	959199	966014
SPAC1F8.01	ght3	I	hexose transmembrane transporter Ght3	protein_coding	1	82746	84786
SPBC1198.14c	fbp1	II	fructose-1,6-bisphosphatase Fbp1	protein_coding	-1	197660	199474
SPNCRNA.1696	SPNCRNA.1696	II	non-coding RNA (predicted)	ncRNA	-1	4464625	4466286
SPCC11E10.01	SPCC11E10.01	III	cystathionine beta-lyase (predicted)	protein_coding	1	1451701	1454632
SPAC22F8.04	pet1	I	phosphoenolpyruvate transmembrane transporter Pet1	protein_coding	1	4789418	4791232
SPAC16A10.01	SPAC16A10.01	I	DUF1212 family protein	protein_coding	1	3077159	3080590
SPAC328.03	tps1	I	alpha,alpha-trehalose-phosphate synthase [UDP-forming]	protein_coding	1	3479098	3481305
SPAC17D4.01	pex7	I	peroxin-7 (predicted)	protein_coding	1	4722806	4724645
SPBC8E4.01c	pho84	II	inorganic phosphate transmembrane transporter (predicted)	protein_coding	1	4444125	4446200
SPAC631.02	bdf2	I	BET family double bromodomain protein Bdf2	protein_coding	1	2105472	2110519
SPNCRNA.1260	SPNCRNA.1260	III	intergenic RNA (predicted), possible alternative UTR	ncRNA	1	2085862	2086765
SPCC1795.06	map2	III	P-factor pheromone Map2	protein_coding	-1	986014	989739
SPBPB2B2.13	gal1	II	galactokinase Gal1	protein_coding	1	4488322	4490271
SPAC23G3.03	sib2	I	ornithine N5 monooxygenase (predicted)	protein_coding	1	870740	872773
SPBC1D7.02c	scr1	II	transcription factor Scr1	protein_coding	1	1752100	1755619
SPBC530.11c	SPBC530.11c	II	transcription factor, zf-fungal binuclear cluster type (predicted)	protein_coding	-1	814378	819357
SPAC24H6.13	SPAC24H6.13	I	DUF221 family protein implicated in Golgi to plasma membrane transport (predicted)	protein_coding	-1	456931	460811
SPAC110.01	ppk1	I	serine/threonine protein kinase Ppk1 (predicted)	protein_coding	1	1905755	1911747
SPAC16.05c	sfp1	I	transcription factor Sfp1 (predicted)	protein_coding	-1	4431869	4434012
SPBC354.12	gpd3	II	glyceraldehyde 3-phosphate dehydrogenase Gpd3	protein_coding	1	578063	580056
SPAC13G7.03	upf3	I	up-frameshift suppressor 3 family protein (predicted)	protein_coding	1	2298875	2300068
SPACUNK4.16c	SPACUNK4.16c	I	alpha,alpha-trehalose-phosphate synthase (predicted)	protein_coding	1	2877422	2880590
SPAP7G5.06	per1	I	plasma membrane amino acid permease Per1	protein_coding	1	3748767	3751729
SPSNORNA.21	snoU14	II	small nucleolar RNA U14	snoRNA	1	1308634	1308745
SPAC1751.01c	gti1	I	gluconate transmembrane transporter inducer Gti1	protein_coding	-1	377844	384751
SPBC1683.08	ght4	II	hexose transmembrane transporter Ght4	protein_coding	1	155751	159570
SPCC1235.01	SPCC1235.01	III	Schizosaccharomyces specific protein	protein_coding	1	174097	176473
SPAC13A11.02c	erg11	I	sterol 14-demethylase Erg11 (predicted)	protein_coding	-1	574652	577171
SPAC19D5.01	pyp2	I	tyrosine phosphatase Pyp2	protein_coding	1	5202366	5205202
SPBP4H10.09	rsv1	II	transcription factor Rsv1	protein_coding	1	2888450	2889979
SPCC4F11.04c	imt2	III	mannosyltransferase Imt2	protein_coding	-1	2007921	2010840
SPCC548.07c	ght1	III	hexose transmembrane transporter Ght1	protein_coding	-1	232288	235289
SPAC11D3.04c	SPAC11D3.04c	I	polyketide cyclase SnoaL-like domain protein	protein_coding	-1	112514	114445
SPAC1F7.08	fio1	I	iron transport multicopper oxidase Fio1	protein_coding	1	4235080	4237874
SPBPB8B6.02c	SPBPB8B6.02c	II	urea transmembrane transporter (predicted)	protein_coding	-1	44694	46836
SPAC5H10.07	SPAC5H10.07	I	Schizosaccharomyces pombe specific protein	protein_coding	1	158777	159472
SPCC4G3.07c	phf1	III	PHD finger containing protein Phf1	protein_coding	1	459847	461914
SPAC26H5.09c	SPAC26H5.09c	I	oxidoreductase involved in NADPH regeneration (predicted)	protein_coding	-1	4137266	4139080
SPAC2H10.04	SPAC2H10.04	I	dubious	protein_coding	1	5272461	5272835
SPCC1753.02c	git3	III	G-protein coupled receptor Git3	protein_coding	-1	1542333	1546161
SPAC1399.01c	SPAC1399.01c	I	transmembrane transporter (predicted)	protein_coding	1	1851495	1854651
SPCC18B5.01c	bfr1	III	brefeldin A transmembrane transporter Bfr1	protein_coding	-1	709302	715435
SPAC29A4.12c	mug108	I	Schizosaccharomyces specific protein Mug108	protein_coding	1	5124554	5125643
SPNCRNA.1480	SPBC16E9.20-antisense-1	II	antisense RNA (predicted)	ncRNA	-1	1951122	1951972
SPAC1039.09	isp5	I	amino acid permease Isp5	protein_coding	1	5465377	5468649
SPAC1F8.08	SPAC1F8.08	I	Schizosaccharomyces pombe specific protein	protein_coding	1	103941	104953
SPCC1235.13	ght6	III	hexose transmembrane transporter Ght6	protein_coding	1	204706	206717
SPAC683.03	SPAC683.03	I	Schizosaccharomyces pombe specific protein	protein_coding	1	4195642	4196021
SPNCRNA.872	eta2-antisense-1	I	antisense RNA (predicted)	ncRNA	-1	3001750	3004335
SPCC553.10	SPCC553.10	III	conserved fungal protein	protein_coding	-1	283181	285072
SPCC4B3.10c	ipk1	III	inositol 1,3,4,5,6-pentakisphosphate (IP5) kinase	protein_coding	1	1158148	1160394
SPCC663.11	saf1	III	splicing associated factor Saf1	protein_coding	1	1653343	1655582
SPCC1235.14	ght5	III	hexose transmembrane transporter Ght5	protein_coding	1	212160	214376
SPBC16D10.05	mok13	II	alpha-1,3-glucan synthase Mok13	protein_coding	1	3597571	3604899
SPCC1322.07c	mug150	III	Schizosaccharomyces pombe specific protein Mug150	protein_coding	-1	1299511	1302574
SPAC10F6.01c	sir1	I	sulfite reductase beta subunit Sir1	protein_coding	-1	1200916	1206090
SPAC26H5.11	mug56	I	spore wall assembly protein Mug56 (predicted)	protein_coding	1	4142849	4147291
SPAC23H3.13c	gpa2	I	heterotrimeric G protein alpha-2 subunit Gpa2	protein_coding	-1	2516053	2519235
SPBC317.01	mbx2	II	MADS-box transcription factor Pvg4	protein_coding	1	3622580	3628658
SPBP35G2.16c	ecl2	II	extender of the chronological lifespan protein Ecl2	protein_coding	-1	961007	963780
SPCC1223.12c	meu10	III	GPI anchored cell surface protein involved in ascospore wall assembly Meu10	protein_coding	-1	1866916	1871663
SPACUNK4.17	SPACUNK4.17	I	NAD binding dehydrogenase family protein	protein_coding	-1	2872778	2874687
SPNCRNA.587	meu20	III	non-coding RNA, poly(A)-bearing (predicted)	ncRNA	-1	2009624	2010229
SPNCRNA.1065	SPNCRNA.1065	I	intergenic RNA (predicted)	ncRNA	-1	5271336	5272361
SPAC17A2.11	SPAC17A2.11	I	Schizosaccharomyces pombe specific protein	protein_coding	1	3576769	3578782
SPNCRNA.980	ayr1-antisense-1	I	antisense RNA (predicted)	ncRNA	-1	4358458	4362334
SPNCRNA.255	SPNCRNA.255	I	non-coding RNA (predicted)	ncRNA	1	4881385	4881949

## Sheet: Sucrose
Tup11 Sucrose ChIP-seq Results
systematic_id	name	chromosome	description	feature_type	strand	start	end
SPAC1071.10c	pma1	I	P-type proton ATPase, P3-type Pma1	protein_coding	-1	3871642	3876176
SPAC1A6.04c	plb1	I	phospholipase B homolog Plb1	protein_coding	-1	1074331	1077514
SPBC36.02c	SPBC36.02c	II	spermidine family transmembrane transporter (predicted)	protein_coding	-1	836908	841625
SPCC794.04c	SPCC794.04c	III	amino acid transmembrane transporter (predicted)	protein_coding	-1	248211	250194
SPCC548.06c	ght8	III	hexose transmembrane transporter Ght8 (predicted)	protein_coding	-1	226336	230546
SPCC320.03	SPCC320.03	III	transcription factor (predicted)	protein_coding	-1	165563	170811
SPAC56F8.15	SPAC56F8.15	I	Schizosaccharomyces pombe specific protein	protein_coding	1	1151431	1153638
SPNCRNA.679	SPNCRNA.679	I	intergenic RNA (predicted)	ncRNA	1	762720	764810
SPAC4F8.07c	hxk2	I	hexokinase 2	protein_coding	1	2664345	2667395
SPNCRNA.1054	SPNCRNA.1054	I	intergenic RNA (predicted), possible alternative UTR	ncRNA	-1	5156289	5157303
SPBC32H8.02c	nep2	II	NEDD8 protease Nep2	protein_coding	-1	1451331	1454730
SPAC17A2.11	SPAC17A2.11	I	Schizosaccharomyces pombe specific protein	protein_coding	1	3576769	3578782
SPBC32F12.11	tdh1	II	glyceraldehyde-3-phosphate dehydrogenase Tdh1	protein_coding	1	2807534	2809051
SPNCRNA.1645	sat1-antisense-1	II	antisense RNA (predicted), possible alternative UTR	ncRNA	-1	3856053	3858922
SPAC1039.11c	gto1	I	alpha-glucosidase (predicted)	protein_coding	-1	5471270	5474941
SPNCRNA.1460	SPNCRNA.1460	II	intergenic RNA (predicted)	ncRNA	-1	1749626	1751043
SPAPB15E9.01c	pfl2	I	flocculin Pfl2	protein_coding	-1	3987033	3991388
SPCC1020.10	oca2	III	serine/threonine protein kinase Oca2	protein_coding	-1	758368	762656
SPCC1281.08	wtf11	III	wtf element Wtf11	protein_coding	1	1396887	1400821
SPCC13B11.01	adh1	III	alcohol dehydrogenase Adh1	protein_coding	1	1589427	1592889
SPBC3D6.02	but2	II	But2 family protein But2	protein_coding	1	1268479	1271559
SPAC17A2.10c	SPAC17A2.10c	I	Schizosaccharomyces pombe specific protein	protein_coding	-1	3574995	3575687
SPBC660.05	SPBC660.05	II	WW domain containing conserved fungal protein	protein_coding	1	202257	203623
SPBC14F5.04c	pgk1	II	phosphoglycerate kinase Pgk1 (predicted)	protein_coding	-1	4157821	4159543
SPNCRNA.1165	SPNCRNA.1165	III	intergenic RNA (predicted)	ncRNA	-1	966442	967703
SPNCRNA.626	SPNCRNA.626	I	intergenic RNA (predicted), possible alternative UTR	ncRNA	-1	237820	239427
SPCC569.05c	SPCC569.05c	III	spermidine family transmembrane transporter (predicted)	protein_coding	1	2423807	2427995
SPAPB15E9.02c	SPAPB15E9.02c	I	dubious	protein_coding	-1	3991830	3994099
SPAC1002.16c	SPAC1002.16c	I	carboxylic acid transmembrane transporter (predicted)	protein_coding	-1	1827612	1829708
SPNCRNA.213	SPNCRNA.213	I	non-coding RNA (predicted)	ncRNA	1	3076914	3077076
SPAC110.05	SPAC110.05	I	Schizosaccharomyces pombe specific protein	protein_coding	-1	1904196	1906153
SPCC576.17c	SPCC576.17c	III	pyridoxamine/pyridoxine/pyridoxal transmembrane transporter (predicted)	protein_coding	-1	2111240	2113660
SPAC25B8.12c	SPAC25B8.12c	I	unknown HAD superfamily hydrolase	protein_coding	-1	4176460	4178343
SPCC794.12c	mae2	III	malic enzyme, malate dehydrogenase (oxaloacetate decarboxylating), Mae2	protein_coding	-1	275261	277340
SPCC1672.02c	sap1	III	switch-activating protein Sap1	protein_coding	-1	561576	563819
SPBC13A2.04c	ptr2	II	PTR family peptide transmembrane transporter Ptr2	protein_coding	-1	3405575	3408492
SPBTRNAGLU.05	SPBTRNAGLU.05	II	tRNA Glutamic acid	tRNA	1	820491	820562
SPCC794.01c	zwf2	III	glucose-6-phosphate 1-dehydrogenase Zwf2 (predicted)	protein_coding	-1	239463	241999
SPBC1815.01	eno101	II	enolase (predicted)	protein_coding	1	2201159	2202652
SPCC622.12c	gdh1	III	NADP-specific glutamate dehydrogenase Gdh1 (predicted)	protein_coding	-1	1419131	1421212
SPCC1235.14	ght5	III	hexose transmembrane transporter Ght5	protein_coding	1	212160	214376
SPBC16H5.02	pfk1	II	6-phosphofructokinase pfk1	protein_coding	-1	2297164	2300512
SPCC417.16	SPCC417.16	III	mitochondrial protein associated with respiratory chain (predicted)	protein_coding	-1	1702785	1703501
SPCC576.03c	tpx1	III	thioredoxin peroxidase Tpx1	protein_coding	-1	2084942	2085706
SPAC1751.04	loc1	I	ribosome biogenesis protein Loc1 (predicted)	protein_coding	1	383580	385433
SPBC839.06	cta3	II	P-type ATPase, potassium exporting Cta3	protein_coding	1	607214	611989
SPAP8A3.04c	hsp9	I	heat shock protein Hsp9	protein_coding	-1	5319957	5320676
SPAC9E9.01	SPAC9E9.01	I	dubious	protein_coding	1	4434861	4435509
SPCC1235.18	SPCC1235.18	III	dubious	protein_coding	1	209921	211648
SPAC13F5.03c	gld1	I	mitochondrial glycerol dehydrogenase Gld1	protein_coding	-1	2174641	2177050
SPNCRNA.603	SPNCRNA.603	I	intergenic RNA (predicted)	ncRNA	-1	81468	82345
SPBC19C7.04c	SPBC19C7.04c	II	conserved fungal protein	protein_coding	-1	2825251	2826700
SPCC1529.01	SPCC1529.01	III	transmembrane transporter (predicted)	protein_coding	1	236660	239381
SPCC594.02c	SPCC594.02c	III	conserved fungal protein	protein_coding	-1	357953	361151
SPBC15D4.02	gsf1	II	transcription factor, zf-fungal binuclear cluster type Gsf1	protein_coding	1	3011491	3015079
SPBC215.05	gpd1	II	glycerol-3-phosphate dehydrogenase Gpd1	protein_coding	1	4035580	4037342
SPNCRNA.253	SPNCRNA.253	I	non-coding RNA (predicted)	ncRNA	-1	4787154	4787928
SPBPB7E8.02	SPBPB7E8.02	II	PSP1 family protein	protein_coding	1	3498388	3502150
SPBC8E4.02c	SPBC8E4.02c	II	Schizosaccharomyces pombe specific protein	protein_coding	1	4442574	4444191
SPBC29B5.01	atf1	II	transcription factor, Atf-CREB family Atf1	protein_coding	1	1546194	1549862
SPCC63.14	eis1	III	eisosome assembly protein eis1	protein_coding	1	862399	866807
SPBC19C2.06c	mug124	II	Schizosaccharomyces pombe specific protein	protein_coding	-1	1685238	1688060
SPBC609.01	SPBC609.01	II	ribonuclease II (RNB) family, involved in nuclear-transcribed mRNA catabolic process (predicted)	protein_coding	1	3155857	3161616
SPBC1105.05	exg1	II	glucan 1,6-beta-glucosidase Exg1	protein_coding	1	3514552	3516567
SPACUNK4.19	mug153	I	Schizosaccharomyces pombe specific protein	protein_coding	1	2874956	2877487
SPNCRNA.1453	mug124-antisense-1	II	antisense RNA (predicted)	ncRNA	1	1686427	1687926
SPNCRNA.1318	SPNCRNA.1318	II	antisense RNA (predicted)	ncRNA	-1	154521	156642
SPBC2F12.09c	atf21	II	transcription factor, Atf-CREB family Atf21	protein_coding	1	1722231	1724450
SPBC1685.13	fhn1	II	plasma membrane organization protein Fhn1	protein_coding	1	525509	528544
SPAC1834.13	SPAC1834.13	I	dubious	protein_coding	-1	4721587	4722717
SPAC1F7.07c	fip1	I	iron permease Fip1	protein_coding	-1	4232998	4234760
SPAC17A2.12	rrp1	I	ATP-dependent DNA helicase/ ubiquitin-protein ligase E3 (predicted)	protein_coding	1	3578771	3583005
SPCC74.09	mug24	III	RNA-binding protein, rrm type	protein_coding	1	1917714	1922733
SPCC1393.08	SPCC1393.08	III	transcription factor, zf-GATA type (predicted)	protein_coding	1	811693	814708
SPNCRNA.769	SPAPB1A10.13-antisense-1	I	antisense RNA (predicted)	ncRNA	-1	1886752	1888797
SPNCRNA.963	SPNCRNA.963	I	intergenic RNA (predicted)	ncRNA	1	4140077	4141041
SPNCRNA.1116	SPNCRNA.1116	III	intergenic RNA (predicted)	ncRNA	-1	170851	173547
SPBPB2B2.05	SPBPB2B2.05	II	peptidase family C26 protein	protein_coding	1	4466517	4467612
SPAC1002.13c	psu1	I	cell wall protein Psu1, beta-glucosidase (predicted)	protein_coding	-1	1821401	1823413
SPBC19C2.04c	ubp11	II	ubiquitin C-terminal hydrolase Ubp11	protein_coding	-1	1676352	1678652
SPNCRNA.627	SPNCRNA.627	I	intergenic RNA (predicted)	ncRNA	1	237903	238881
SPNCRNA.1158	gnr1-antisense-1	III	antisense RNA (predicted)	ncRNA	1	765556	767481
SPNCRNA.781	SPNCRNA.781	I	intergenic RNA (predicted)	ncRNA	1	1954820	1956332
SPCPB1C11.01	amt1	III	ammonium transmembrane transporter Amt1	protein_coding	1	2068977	2071707
SPAC631.01c	acp2	I	F-actin capping protein beta subunit Acp2	protein_coding	-1	2104030	2105484
SPAC29A4.22	SPAC29A4.22	I	dubious	protein_coding	1	5124392	5124613
SPNCRNA.934	SPNCRNA.934	I	intergenic RNA (predicted)	ncRNA	-1	3745764	3748595
SPAC26F1.06	gpm1	I	monomeric 2,3-bisphosphoglycerate (BPG)-dependent phosphoglycerate mutase (PGAM), Gpm1	protein_coding	-1	5173864	5174644
SPBP23A10.11c	SPBP23A10.11c	II	circularly permuted 1,3-beta-glucanase (predicted)	protein_coding	-1	2018920	2021589
SPBPB21E7.08	SPBPB21E7.08	II		pseudogene	1	72081	73390
SPBC839.15c	tef103	II	translation elongation factor EF-1 alpha Ef1a-c	protein_coding	-1	626004	627556
SPAC23H4.06	gln1	I	glutamate-ammonia ligase Gln1	protein_coding	-1	1596073	1598149
SPBP4G3.02	pho1	II	acid phosphatase Pho1	protein_coding	1	4446373	4449053
SPAC27E2.11c	SPAC27E2.11c	I	Schizosaccharomyces specific protein	protein_coding	-1	4009573	4010224
SPCC736.15	pil1	III	eisosome BAR domain protein Pil1	protein_coding	1	348692	351165
SPNCRNA.1389	SPNCRNA.1389	II	intergenic RNA (predicted)	ncRNA	1	841331	842790
SPCC24B10.21	tpi1	III	triosephosphate isomerase	protein_coding	1	939913	940869
SPAC5H10.07	SPAC5H10.07	I	Schizosaccharomyces pombe specific protein	protein_coding	1	158777	159472
SPNCRNA.989	SPNCRNA.989	I	intergenic RNA (predicted)	ncRNA	1	4455878	4458045
SPBC12C2.03c	SPBC12C2.03c	II	methionine synthase reductase (predicted)	protein_coding	1	2473006	2475652
SPNCRNA.1197	SPNCRNA.1197	III	intergenic RNA (predicted)	ncRNA	-1	1451418	1452653
SPNCRNA.980	ayr1-antisense-1	I	antisense RNA (predicted)	ncRNA	-1	4358458	4362334
SPAC2H10.04	SPAC2H10.04	I	dubious	protein_coding	1	5272461	5272835
SPAC4H3.10c	pyk1	I	pyruvate kinase	protein_coding	-1	3844743	3846645
SPBC1683.09c	frp1	II	ferric-chelate reductase Frp1	protein_coding	-1	160357	162497
SPACUNK4.15	SPACUNK4.15	I	2',3'-cyclic-nucleotide 3'-phosphodiesterase (predicted)	protein_coding	-1	2880963	2882258
SPBC3H7.02	SPBC3H7.02	II	sulfate transmembrane transporter (predicted)	protein_coding	-1	1884123	1887940
SPBC660.16	gnd1	II	phosphogluconate dehydrogenase, decarboxylating	protein_coding	1	230269	233218
SPCC594.01	SPCC594.01	III	DUF1769 family protein	protein_coding	1	352251	357773
SPNCRNA.1058	SPNCRNA.1058	I	intergenic RNA (predicted)	ncRNA	-1	5200370	5201855
SPAC8C9.12c	SPAC8C9.12c	I	mitochondrial iron ion transmembrane transporter (predicted)	protein_coding	-1	3661062	3663364
SPAPB1A10.14	pof15	I	F-box protein (predicted)	protein_coding	1	1890529	1892090
SPNCRNA.777	SPNCRNA.777	I	intergenic RNA (predicted)	ncRNA	-1	1951105	1953595
SPNCRNA.724	prp22-antisense-1	I	antisense RNA (predicted)	ncRNA	1	1206325	1210885
SPAC1705.03c	ecm33	I	cell wall protein Ecm33	protein_coding	-1	1569613	1571567
SPAC2H10.01	SPAC2H10.01	I	transcription factor, zf-fungal binuclear cluster type (predicted)	protein_coding	1	5273012	5275983
SPNCRNA.69	tos1	III	antisense RNA (predicted)	ncRNA	1	1547928	1549537
SPBC17G9.11c	pyr1	II	pyruvate carboxylase Pyr1	protein_coding	-1	2190645	2194621
SPNCRNA.1626	SPNCRNA.1626	II	antisense RNA (predicted)	ncRNA	-1	3626024	3631136
SPAC4A8.04	isp6	I	vacuolar serine protease Isp6	protein_coding	1	2544815	2546981
SPBC1271.09	tgp1	II	glycerophosphodiester transmembrane transporter (predicted)	protein_coding	-1	350692	352369
SPNCRNA.1125	SPNCRNA.1125	III	intergenic RNA (predicted)	ncRNA	1	285644	286318
SPBPB2B2.12c	gal10	II	UDP-glucose 4-epimerase/aldose 1-epimerase Gal10	protein_coding	-1	4484023	4487569
SPAC2E1P3.05c	SPAC2E1P3.05c	I	fungal cellulose binding domain protein	protein_coding	-1	2935116	2937079
SPAC23G3.02c	sib1	I	ferrichrome synthetase Sib1	protein_coding	-1	854453	869704
SPNCRNA.628	SPNCRNA.628	I		ncRNA	1	238998	240617
SPNCRNA.1558	qcr10-antisense-1	II	antisense RNA (predicted)	ncRNA	-1	2884156	2887140
SPBC23E6.09	ssn6	II	transcriptional corepressor Ssn6	protein_coding	1	3862346	3867052
SPAC1399.06	SPAC1399.06	I	Schizosaccharomyces pombe specific protein	protein_coding	-1	1848338	1850881
SPMTR.03	mat3-Mm	MTR	silenced mating-type m-specific polypeptide Mi	protein_coding	-1	15593	15721
SPBC1861.02	abp2	II	ARS binding protein Abp2	protein_coding	1	4130876	4133635
SPCC1795.05c	ura6	III	uridylate kinase Ura6 (predicted)	protein_coding	1	988395	989709
SPAC977.17	SPAC977.17	I	MIP water channel (predicted)	protein_coding	1	66219	69821
SPBC359.02	alr2	II	alanine racemase Alr2 (predicted)	protein_coding	1	107583	109353
SPBC428.11	met17	II	homocysteine synthase Met17	protein_coding	1	465475	467247
SPCC285.09c	cgs2	III	cAMP-specific phosphodiesterase Cgs2	protein_coding	-1	1810337	1812646
SPNCRNA.472	SPNCRNA.472	III	non-coding RNA (predicted)	ncRNA	1	715986	717312
SPCC1322.08	srk1	III	MAPK-activated protein kinase Srk1	protein_coding	1	1301937	1305468
SPCC306.08c	mdh1	III	malate dehydrogenase Mdh1 (predicted)	protein_coding	-1	421646	423488
SPNCRNA.255	SPNCRNA.255	I	non-coding RNA (predicted)	ncRNA	1	4881385	4881949
SPBC530.10c	anc1	II	mitochondrial adenine nucleotide carrier Anc1	protein_coding	-1	811060	812897
SPCC757.12	SPCC757.12	III	alpha-amylase homolog (predicted)	protein_coding	1	72916	75522
SPAC922.04	SPAC922.04	I	Schizosaccharomyces specific protein	protein_coding	1	5479853	5480485
SPCC4F11.05	SPCC4F11.05	III	dubious	protein_coding	1	2010426	2010789
SPNCRNA.1481	rem1-antisense-1	II	antisense RNA (predicted), possible alternative UTR	ncRNA	1	1952767	1955702
SPAC26F1.11	SPAC26F1.11	I	dubious	protein_coding	-1	5157285	5159163
SPAC683.03	SPAC683.03	I	Schizosaccharomyces pombe specific protein	protein_coding	1	4195642	4196021
SPNCRNA.911	SPNCRNA.911	I	intergenic RNA (predicted)	ncRNA	-1	3477738	3479037
SPBC27.08c	sua1	II	sulfate adenylyltransferase	protein_coding	-1	1571423	1573100
SPAC1F8.03c	str3	I	siderophore-iron transporter Str3	protein_coding	-1	88201	90300
SPBC4B4.07c	usp102	II	U1 snRNP-associated protein Usp102	protein_coding	-1	3423222	3424668
SPCC191.10	SPCC191.10	III	Schizosaccharomyces pombe specific protein	protein_coding	1	1721489	1722397
SPAC186.03	SPAC186.03	I	L-asparaginase (predicted)	protein_coding	1	5535061	5536432
SPNCRNA.155	SPNCRNA.155	I	non-coding RNA (predicted)	ncRNA	1	577199	578150
SPBC4B4.08	ght2	II	hexose transmembrane transporter Ght2	protein_coding	1	3427180	3429424
SPAC4G8.03c	puf5	I	pumilio family RNA-binding protein Puf5 (predicted)	protein_coding	-1	757915	762714
SPCC1739.01	SPCC1739.01	III	zf-CCCH type zinc finger protein	protein_coding	1	2024482	2029066
SPBC1D7.02c	scr1	II	transcription factor Scr1	protein_coding	1	1752100	1755619
SPAPB8E5.02c	rpn502	I	19S proteasome regulatory subunit Rpn502	protein_coding	-1	4909367	4911100
SPBC1D7.05	byr2	II	MAP kinase kinase kinase Byr2	protein_coding	-1	1740048	1742504
SPBC1652.01	SPBC1652.01	II	ribosomal RNA processing element (RRPE)-binding protein (predicted)	protein_coding	1	4252276	4255310
SPBC1198.14c	fbp1	II	fructose-1,6-bisphosphatase Fbp1	protein_coding	-1	197660	199474
SPCC1742.01	gsf2	III	galactose-specific flocculin Gsf2	protein_coding	-1	959199	966014
SPBC354.12	gpd3	II	glyceraldehyde 3-phosphate dehydrogenase Gpd3	protein_coding	1	578063	580056
SPAC16A10.01	SPAC16A10.01	I	DUF1212 family protein	protein_coding	1	3077159	3080590
SPAC110.01	ppk1	I	serine/threonine protein kinase Ppk1 (predicted)	protein_coding	1	1905755	1911747
SPBC530.11c	SPBC530.11c	II	transcription factor, zf-fungal binuclear cluster type (predicted)	protein_coding	-1	814378	819357
SPNCRNA.1260	SPNCRNA.1260	III	intergenic RNA (predicted), possible alternative UTR	ncRNA	1	2085862	2086765
SPAC1751.01c	gti1	I	gluconate transmembrane transporter inducer Gti1	protein_coding	-1	377844	384751
SPAC16.05c	sfp1	I	transcription factor Sfp1 (predicted)	protein_coding	-1	4431869	4434012
SPAC1F8.01	ght3	I	hexose transmembrane transporter Ght3	protein_coding	1	82746	84786
SPCC548.07c	ght1	III	hexose transmembrane transporter Ght1	protein_coding	-1	232288	235289
SPCC594.03	SPCC594.03	III	Schizosaccharomyces pombe specific protein	protein_coding	1	361356	362629
SPAC22F8.04	pet1	I	phosphoenolpyruvate transmembrane transporter Pet1	protein_coding	1	4789418	4791232
SPBC8E4.01c	pho84	II	inorganic phosphate transmembrane transporter (predicted)	protein_coding	1	4444125	4446200
SPBC19C2.07	fba1	II	fructose-bisphosphate aldolase Fba1	protein_coding	1	1688336	1689599
SPACUNK4.16c	SPACUNK4.16c	I	alpha,alpha-trehalose-phosphate synthase (predicted)	protein_coding	1	2877422	2880590
SPBC1683.08	ght4	II	hexose transmembrane transporter Ght4	protein_coding	1	155751	159570
SPAC17D4.01	pex7	I	peroxin-7 (predicted)	protein_coding	1	4722806	4724645
SPAC1F7.08	fio1	I	iron transport multicopper oxidase Fio1	protein_coding	1	4235080	4237874
SPAC26H5.09c	SPAC26H5.09c	I	oxidoreductase involved in NADPH regeneration (predicted)	protein_coding	-1	4137266	4139080
SPCC1235.01	SPCC1235.01	III	Schizosaccharomyces specific protein	protein_coding	1	174097	176473
SPNCRNA.1696	SPNCRNA.1696	II	non-coding RNA (predicted)	ncRNA	-1	4464625	4466286
SPAC806.11	SPAC806.11	I	dubious	protein_coding	-1	237023	237885
SPAC631.02	bdf2	I	BET family double bromodomain protein Bdf2	protein_coding	1	2105472	2110519
SPAC29A4.12c	mug108	I	Schizosaccharomyces specific protein Mug108	protein_coding	1	5124554	5125643
SPAP7G5.06	per1	I	plasma membrane amino acid permease Per1	protein_coding	1	3748767	3751729
SPAC5H10.06c	adh4	I	alcohol dehydrogenase Adh4	protein_coding	-1	156430	158307
SPCC11E10.01	SPCC11E10.01	III	cystathionine beta-lyase (predicted)	protein_coding	1	1451701	1454632
SPAC23D3.12	SPAC23D3.12	I	inorganic phosphate transmembrane transporter (predicted)	protein_coding	1	4362493	4365125
SPAC19D5.01	pyp2	I	tyrosine phosphatase Pyp2	protein_coding	1	5202366	5205202
SPAC10F6.01c	sir1	I	sulfite reductase beta subunit Sir1	protein_coding	-1	1200916	1206090
SPCC1753.02c	git3	III	G-protein coupled receptor Git3	protein_coding	-1	1542333	1546161
SPCC553.10	SPCC553.10	III	conserved fungal protein	protein_coding	-1	283181	285072
SPBPB2B2.13	gal1	II	galactokinase Gal1	protein_coding	1	4488322	4490271
SPAC23G3.03	sib2	I	ornithine N5 monooxygenase (predicted)	protein_coding	1	870740	872773
SPBP4H10.09	rsv1	II	transcription factor Rsv1	protein_coding	1	2888450	2889979
SPAC1399.01c	SPAC1399.01c	I	transmembrane transporter (predicted)	protein_coding	1	1851495	1854651
SPCC1795.06	map2	III	P-factor pheromone Map2	protein_coding	-1	986014	989739
SPCC18B5.01c	bfr1	III	brefeldin A transmembrane transporter Bfr1	protein_coding	-1	709302	715435
SPCC1322.07c	mug150	III	Schizosaccharomyces pombe specific protein Mug150	protein_coding	-1	1299511	1302574
SPAC19B12.02c	gas1	I	cell wall protein Gas1, 1,3-beta-glucanosyltransferase (predicted)	protein_coding	-1	4878579	4880798
SPCC4F11.04c	imt2	III	mannosyltransferase Imt2	protein_coding	-1	2007921	2010840
SPNCRNA.1480	SPBC16E9.20-antisense-1	II	antisense RNA (predicted)	ncRNA	-1	1951122	1951972
SPAC25B8.19c	loz1	I	transcription factor zf-C2H2 type	protein_coding	-1	4192070	4195228
SPAC328.03	tps1	I	alpha,alpha-trehalose-phosphate synthase [UDP-forming]	protein_coding	1	3479098	3481305
SPCC191.11	inv1	III	external invertase, beta-fructofuranosidase	protein_coding	1	1723393	1726164
SPAC13A11.02c	erg11	I	sterol 14-demethylase Erg11 (predicted)	protein_coding	-1	574652	577171
SPAPB8E5.03	mae1	I	malic acid transport protein Mae1	protein_coding	1	4912237	4914182
SPACUNK4.17	SPACUNK4.17	I	NAD binding dehydrogenase family protein	protein_coding	-1	2872778	2874687
SPNCRNA.587	meu20	III	non-coding RNA, poly(A)-bearing (predicted)	ncRNA	-1	2009624	2010229
SPNCRNA.1065	SPNCRNA.1065	I	intergenic RNA (predicted)	ncRNA	-1	5271336	5272361

## Sheet: Glycerol
Tup11 Glycerol ChIP-seq Results
systematic_id	name	chromosome	description	feature_type	strand	start	end
SPAC56F8.15	SPAC56F8.15	I	Schizosaccharomyces pombe specific protein	protein_coding	1	1151431	1153638
SPCC13B11.01	adh1	III	alcohol dehydrogenase Adh1	protein_coding	1	1589427	1592889
SPBC32F12.11	tdh1	II	glyceraldehyde-3-phosphate dehydrogenase Tdh1	protein_coding	1	2807534	2809051
SPBC14F5.04c	pgk1	II	phosphoglycerate kinase Pgk1 (predicted)	protein_coding	-1	4157821	4159543
SPNCRNA.679	SPNCRNA.679	I	intergenic RNA (predicted)	ncRNA	1	762720	764810
SPAC1039.11c	gto1	I	alpha-glucosidase (predicted)	protein_coding	-1	5471270	5474941
SPAC1071.10c	pma1	I	P-type proton ATPase, P3-type Pma1	protein_coding	-1	3871642	3876176
SPBC1815.01	eno101	II	enolase (predicted)	protein_coding	1	2201159	2202652
SPCC320.03	SPCC320.03	III	transcription factor (predicted)	protein_coding	-1	165563	170811
SPCC1529.01	SPCC1529.01	III	transmembrane transporter (predicted)	protein_coding	1	236660	239381
SPCC1020.10	oca2	III	serine/threonine protein kinase Oca2	protein_coding	-1	758368	762656
SPAC4F8.07c	hxk2	I	hexokinase 2	protein_coding	1	2664345	2667395
SPAC25B8.12c	SPAC25B8.12c	I	unknown HAD superfamily hydrolase	protein_coding	-1	4176460	4178343
SPBTRNAGLU.05	SPBTRNAGLU.05	II	tRNA Glutamic acid	tRNA	1	820491	820562
SPAC26F1.05	mug106	I	Schizosaccharomyces pombe specific protein Mug106	protein_coding	-1	5174625	5175819
SPNCRNA.603	SPNCRNA.603	I	intergenic RNA (predicted)	ncRNA	-1	81468	82345
SPBC31A8.02	SPBC31A8.02	II		pseudogene	1	1268093	1268452
SPAC1002.16c	SPAC1002.16c	I	carboxylic acid transmembrane transporter (predicted)	protein_coding	-1	1827612	1829708
SPBP23A10.11c	SPBP23A10.11c	II	circularly permuted 1,3-beta-glucanase (predicted)	protein_coding	-1	2018920	2021589
SPAPB15E9.01c	pfl2	I	flocculin Pfl2	protein_coding	-1	3987033	3991388
SPNCRNA.1460	SPNCRNA.1460	II	intergenic RNA (predicted)	ncRNA	-1	1749626	1751043
SPNCRNA.769	SPAPB1A10.13-antisense-1	I	antisense RNA (predicted)	ncRNA	-1	1886752	1888797
SPNCRNA.1645	sat1-antisense-1	II	antisense RNA (predicted), possible alternative UTR	ncRNA	-1	3856053	3858922
SPBC19C2.06c	mug124	II	Schizosaccharomyces pombe specific protein	protein_coding	-1	1685238	1688060
SPBC36.02c	SPBC36.02c	II	spermidine family transmembrane transporter (predicted)	protein_coding	-1	836908	841625
SPBC8E4.02c	SPBC8E4.02c	II	Schizosaccharomyces pombe specific protein	protein_coding	1	4442574	4444191
SPCC794.01c	zwf2	III	glucose-6-phosphate 1-dehydrogenase Zwf2 (predicted)	protein_coding	-1	239463	241999
SPCPB1C11.01	amt1	III	ammonium transmembrane transporter Amt1	protein_coding	1	2068977	2071707
SPNCRNA.1165	SPNCRNA.1165	III	intergenic RNA (predicted)	ncRNA	-1	966442	967703
SPNCRNA.1158	gnr1-antisense-1	III	antisense RNA (predicted)	ncRNA	1	765556	767481
SPCC1281.08	wtf11	III	wtf element Wtf11	protein_coding	1	1396887	1400821
SPACUNK4.19	mug153	I	Schizosaccharomyces pombe specific protein	protein_coding	1	2874956	2877487
SPAC110.05	SPAC110.05	I	Schizosaccharomyces pombe specific protein	protein_coding	-1	1904196	1906153
SPCC794.04c	SPCC794.04c	III	amino acid transmembrane transporter (predicted)	protein_coding	-1	248211	250194
SPBC839.15c	tef103	II	translation elongation factor EF-1 alpha Ef1a-c	protein_coding	-1	626004	627556
SPNCRNA.213	SPNCRNA.213	I	non-coding RNA (predicted)	ncRNA	1	3076914	3077076
SPCC1393.08	SPCC1393.08	III	transcription factor, zf-GATA type (predicted)	protein_coding	1	811693	814708
SPNCRNA.989	SPNCRNA.989	I	intergenic RNA (predicted)	ncRNA	1	4455878	4458045
SPBC839.06	cta3	II	P-type ATPase, potassium exporting Cta3	protein_coding	1	607214	611989
SPAPB15E9.02c	SPAPB15E9.02c	I	dubious	protein_coding	-1	3991830	3994099
SPAC1F8.07c	pdc101	I	pyruvate decarboxylase (predicted)	protein_coding	-1	101715	103594
SPBC660.05	SPBC660.05	II	WW domain containing conserved fungal protein	protein_coding	1	202257	203623
SPAC8C9.12c	SPAC8C9.12c	I	mitochondrial iron ion transmembrane transporter (predicted)	protein_coding	-1	3661062	3663364
SPAC1F7.07c	fip1	I	iron permease Fip1	protein_coding	-1	4232998	4234760
SPNCRNA.1054	SPNCRNA.1054	I	intergenic RNA (predicted), possible alternative UTR	ncRNA	-1	5156289	5157303
SPBC16H5.02	pfk1	II	6-phosphofructokinase pfk1	protein_coding	-1	2297164	2300512
SPCC622.12c	gdh1	III	NADP-specific glutamate dehydrogenase Gdh1 (predicted)	protein_coding	-1	1419131	1421212
SPAC4H3.10c	pyk1	I	pyruvate kinase	protein_coding	-1	3844743	3846645
SPAC926.04c	hsp90	I	Hsp90 chaperone	protein_coding	-1	3888558	3891157
SPAC2H10.01	SPAC2H10.01	I	transcription factor, zf-fungal binuclear cluster type (predicted)	protein_coding	1	5273012	5275983
SPCC417.16	SPCC417.16	III	mitochondrial protein associated with respiratory chain (predicted)	protein_coding	-1	1702785	1703501
SPAC9E9.01	SPAC9E9.01	I	dubious	protein_coding	1	4434861	4435509
SPBC12C2.03c	SPBC12C2.03c	II	methionine synthase reductase (predicted)	protein_coding	1	2473006	2475652
SPBC15D4.02	gsf1	II	transcription factor, zf-fungal binuclear cluster type Gsf1	protein_coding	1	3011491	3015079
SPAC1A6.04c	plb1	I	phospholipase B homolog Plb1	protein_coding	-1	1074331	1077514
SPAPB1A10.14	pof15	I	F-box protein (predicted)	protein_coding	1	1890529	1892090
SPBC3H7.02	SPBC3H7.02	II	sulfate transmembrane transporter (predicted)	protein_coding	-1	1884123	1887940
SPCC576.03c	tpx1	III	thioredoxin peroxidase Tpx1	protein_coding	-1	2084942	2085706
SPBC19C7.04c	SPBC19C7.04c	II	conserved fungal protein	protein_coding	-1	2825251	2826700
SPCC13B11.02c	SPCC13B11.02c	III	Schizosaccharomyces pombe specific protein	protein_coding	-1	1589996	1593818
SPAC13F5.03c	gld1	I	mitochondrial glycerol dehydrogenase Gld1	protein_coding	-1	2174641	2177050
SPAC17A2.11	SPAC17A2.11	I	Schizosaccharomyces pombe specific protein	protein_coding	1	3576769	3578782
SPAC1002.17c	urg2	I	uracil phosphoribosyltransferase (predicted)	protein_coding	-1	1830609	1831951
SPCC576.17c	SPCC576.17c	III	pyridoxamine/pyridoxine/pyridoxal transmembrane transporter (predicted)	protein_coding	-1	2111240	2113660
SPAC27D7.11c	SPAC27D7.11c	I	But2 family protein	protein_coding	-1	4529389	4531031
SPCC569.05c	SPCC569.05c	III	spermidine family transmembrane transporter (predicted)	protein_coding	1	2423807	2427995
SPBC1685.13	fhn1	II	plasma membrane organization protein Fhn1	protein_coding	1	525509	528544
SPBC215.05	gpd1	II	glycerol-3-phosphate dehydrogenase Gpd1	protein_coding	1	4035580	4037342
SPAC1786.02	SPAC1786.02	I	phospholipase (predicted)	protein_coding	1	3033828	3037249
SPNCRNA.253	SPNCRNA.253	I	non-coding RNA (predicted)	ncRNA	-1	4787154	4787928
SPAC23H4.06	gln1	I	glutamate-ammonia ligase Gln1	protein_coding	-1	1596073	1598149
SPAC1002.13c	psu1	I	cell wall protein Psu1, beta-glucosidase (predicted)	protein_coding	-1	1821401	1823413
SPCC24B10.21	tpi1	III	triosephosphate isomerase	protein_coding	1	939913	940869
SPBC1105.13c	SPBC1105.13c	II	Schizosaccharomyces pombe specific protein	protein_coding	-1	3531243	3532680
SPNCRNA.1125	SPNCRNA.1125	III	intergenic RNA (predicted)	ncRNA	1	285644	286318
SPAC17A2.10c	SPAC17A2.10c	I	Schizosaccharomyces pombe specific protein	protein_coding	-1	3574995	3575687
SPNCRNA.155	SPNCRNA.155	I	non-coding RNA (predicted)	ncRNA	1	577199	578150
SPBC713.12	erg1	II	squalene monooxygenase Erg1 (predicted)	protein_coding	1	892162	894361
SPBP4G3.02	pho1	II	acid phosphatase Pho1	protein_coding	1	4446373	4449053
SPBC32H8.02c	nep2	II	NEDD8 protease Nep2	protein_coding	-1	1451331	1454730
SPAC4A8.04	isp6	I	vacuolar serine protease Isp6	protein_coding	1	2544815	2546981
SPCC736.15	pil1	III	eisosome BAR domain protein Pil1	protein_coding	1	348692	351165
SPAC26H5.10c	tif51	I	translation elongation factor eIF5A (predicted)	protein_coding	-1	4141281	4142329
SPCC74.09	mug24	III	RNA-binding protein, rrm type	protein_coding	1	1917714	1922733
SPAC3A12.18	zwf1	I	glucose-6-phosphate 1-dehydrogenase (predicted)	protein_coding	1	1454782	1456870
SPBC3E7.02c	hsp16	II	heat shock protein Hsp16	protein_coding	-1	2660139	2660992
SPAP8A3.04c	hsp9	I	heat shock protein Hsp9	protein_coding	-1	5319957	5320676
SPNCRNA.571	rem1-antisense-2	II	antisense RNA (predicted)	ncRNA	1	1953038	1954662
SPCC594.02c	SPCC594.02c	III	conserved fungal protein	protein_coding	-1	357953	361151
SPCC757.12	SPCC757.12	III	alpha-amylase homolog (predicted)	protein_coding	1	72916	75522
SPAC922.04	SPAC922.04	I	Schizosaccharomyces specific protein	protein_coding	1	5479853	5480485
SPNCRNA.1481	rem1-antisense-1	II	antisense RNA (predicted), possible alternative UTR	ncRNA	1	1952767	1955702
SPNCRNA.1389	SPNCRNA.1389	II	intergenic RNA (predicted)	ncRNA	1	841331	842790
SPBC1105.05	exg1	II	glucan 1,6-beta-glucosidase Exg1	protein_coding	1	3514552	3516567
SPBC609.01	SPBC609.01	II	ribonuclease II (RNB) family, involved in nuclear-transcribed mRNA catabolic process (predicted)	protein_coding	1	3155857	3161616
SPCC594.01	SPCC594.01	III	DUF1769 family protein	protein_coding	1	352251	357773
SPBC19C2.04c	ubp11	II	ubiquitin C-terminal hydrolase Ubp11	protein_coding	-1	1676352	1678652
SPAC11D3.19	SPAC11D3.19	I	Schizosaccharomyces pombe specific protein	protein_coding	1	106893	108361
SPAC26F1.07	SPAC26F1.07	I	glucose 1-dehydrogenase (NADP+) (predicted)	protein_coding	-1	5170789	5172112
SPNCRNA.472	SPNCRNA.472	III	non-coding RNA (predicted)	ncRNA	1	715986	717312
SPCC1672.02c	sap1	III	switch-activating protein Sap1	protein_coding	-1	561576	563819
SPAC631.01c	acp2	I	F-actin capping protein beta subunit Acp2	protein_coding	-1	2104030	2105484
SPAC1F8.02c	shu1	I	cell-surface heme aquisition heme protein Shu1	protein_coding	-1	85566	86324
SPNCRNA.1424	SPNCRNA.1424	II	intergenic RNA (predicted)	ncRNA	-1	1264952	1266264
SPNCRNA.777	SPNCRNA.777	I	intergenic RNA (predicted)	ncRNA	-1	1951105	1953595
SPBC530.10c	anc1	II	mitochondrial adenine nucleotide carrier Anc1	protein_coding	-1	811060	812897
SPBC12C2.04	SPBC12C2.04	II	NAD binding dehydrogenase family protein	protein_coding	-1	2468858	2470506
SPBC13A2.04c	ptr2	II	PTR family peptide transmembrane transporter Ptr2	protein_coding	-1	3405575	3408492
SPCC1235.18	SPCC1235.18	III	dubious	protein_coding	1	209921	211648
SPCC63.14	eis1	III	eisosome assembly protein eis1	protein_coding	1	862399	866807
SPAC23D3.12	SPAC23D3.12	I	inorganic phosphate transmembrane transporter (predicted)	protein_coding	1	4362493	4365125
SPNCRNA.1064	SPNCRNA.1064	I	intergenic RNA (predicted)	ncRNA	1	5267175	5269088
SPNCRNA.1063	SPNCRNA.1063	I	intergenic RNA (predicted), possible alternative UTR	ncRNA	-1	5266525	5269973
SPAC1002.19	urg1	I	GTP cyclohydrolase II Urg1 (predicted)	protein_coding	1	1835270	1837060
SPAC23H4.05c	SPAC23H4.05c	I	Schizosaccharomyces pombe specific protein	protein_coding	1	1599323	1600363
SPNCRNA.1116	SPNCRNA.1116	III	intergenic RNA (predicted)	ncRNA	-1	170851	173547
SPAPB2B4.04c	pmc1	I	vacuolar calcium transporting P-type ATPase P2 type, Pmc1	protein_coding	-1	2712704	2718444
SPAC323.07c	SPAC323.07c	I	MatE family transmembrane transporter (predicted)	protein_coding	-1	3917636	3920119
SPAPB15E9.06	SPAPB15E9.06	I	dubious	protein_coding	1	3993495	3995104
SPCC4G3.08	psk1	III	ribosomal protein S6 kinase Psk1	protein_coding	-1	457709	459466
SPBC1683.01	SPBC1683.01	II	inorganic phosphate transmembrane transporter (predicted)	protein_coding	1	132353	136275
SPCC965.13	SPCC965.13	III	pyridoxal family transmembrane transporter (predicted)	protein_coding	1	2310096	2314400
SPAC186.03	SPAC186.03	I	L-asparaginase (predicted)	protein_coding	1	5535061	5536432
SPAC17A2.12	rrp1	I	ATP-dependent DNA helicase/ ubiquitin-protein ligase E3 (predicted)	protein_coding	1	3578771	3583005
SPBC4B4.08	ght2	II	hexose transmembrane transporter Ght2	protein_coding	1	3427180	3429424
SPBC23E6.09	ssn6	II	transcriptional corepressor Ssn6	protein_coding	1	3862346	3867052
SPNCRNA.1480	SPBC16E9.20-antisense-1	II	antisense RNA (predicted)	ncRNA	-1	1951122	1951972
SPNCRNA.945	SPNCRNA.945	I	intergenic RNA (predicted)	ncRNA	-1	3879034	3880272
SPBC30B4.03c	adn1	II	adhesion defective protein	protein_coding	-1	1304274	1306121
SPNCRNA.1318	SPNCRNA.1318	II	antisense RNA (predicted)	ncRNA	-1	154521	156642
SPBC1D7.02c	scr1	II	transcription factor Scr1	protein_coding	1	1752100	1755619
SPBC17G9.11c	pyr1	II	pyruvate carboxylase Pyr1	protein_coding	-1	2190645	2194621
SPCC1322.08	srk1	III	MAPK-activated protein kinase Srk1	protein_coding	1	1301937	1305468
SPAC5H10.06c	adh4	I	alcohol dehydrogenase Adh4	protein_coding	-1	156430	158307
SPBC1105.14	rsv2	II	transcription factor Rsv2	protein_coding	1	3530760	3535288
SPCC1235.17	SPCC1235.17	III	dubious	protein_coding	-1	207225	211270
SPNCRNA.1132	dis1-antisense-1	III	antisense RNA (predicted)	ncRNA	-1	342960	346745
SPBC902.06	mto2	II	MT organizer Mto2	protein_coding	1	494592	496423
SPBC2F12.09c	atf21	II	transcription factor, Atf-CREB family Atf21	protein_coding	1	1722231	1724450
SPNCRNA.1058	SPNCRNA.1058	I	intergenic RNA (predicted)	ncRNA	-1	5200370	5201855
SPNCRNA.911	SPNCRNA.911	I	intergenic RNA (predicted)	ncRNA	-1	3477738	3479037
SPNCRNA.1086	SPAC1039.08-antisense-1	I	antisense RNA (predicted), possible alternative UTR	ncRNA	-1	5463940	5466070
SPAC56F8.13	SPAC56F8.13	I	dubious	protein_coding	1	1149078	1150659
SPBC1683.09c	frp1	II	ferric-chelate reductase Frp1	protein_coding	-1	160357	162497
SPBC409.08	SPBC409.08	II	spermine family transmembrane transporter (predicted)	protein_coding	1	1151272	1154300
SPBC1E8.05	SPBC1E8.05	II	conserved fungal protein	protein_coding	1	1970612	1972799
SPCC1739.13	ssa2	III	heat shock protein Ssa2	protein_coding	1	2057084	2059331
SPAC227.13c	isu1	I	mitochondrial iron-sulfur cluster assembly scaffold protein Isu1	protein_coding	-1	517416	519017
SPCC548.06c	ght8	III	hexose transmembrane transporter Ght8 (predicted)	protein_coding	-1	226336	230546
SPCC4F11.05	SPCC4F11.05	III	dubious	protein_coding	1	2010426	2010789
SPBC30B4.01c	wsc1	II	transmembrane signaling receptor Wsc1 (predicted)	protein_coding	-1	1297676	1301328
SPNCRNA.781	SPNCRNA.781	I	intergenic RNA (predicted)	ncRNA	1	1954820	1956332
SPNCRNA.587	meu20	III	non-coding RNA, poly(A)-bearing (predicted)	ncRNA	-1	2009624	2010229
SPNCRNA.746	SPNCRNA.746	I	intergenic RNA (predicted)	ncRNA	1	1600909	1601622
SPNCRNA.990	cbh1-antisense-1	I	antisense RNA (predicted)	ncRNA	1	4458176	4461222
SPAC25B8.13c	isp7	I	2-OG-Fe(II) oxygenase superfamily protein	protein_coding	-1	4179961	4183074
SPBPB21E7.08	SPBPB21E7.08	II		pseudogene	1	72081	73390
SPAC343.12	rds1	I	conserved fungal protein	protein_coding	1	1667671	1669666
SPNCRNA.680	SPNCRNA.680	I	intergenic RNA (predicted), possible alternative UTR	ncRNA	1	765526	767503
SPAC821.10c	sod1	I	superoxide dismutase Sod1	protein_coding	-1	1002838	1003600
SPCC1902.01	gaf1	III	transcription factor Gaf1	protein_coding	-1	1665533	1669788
SPAC6B12.07c	SPAC6B12.07c	I	ubiquitin-protein ligase E3 (predicted)	protein_coding	-1	2421446	2423898
SPBC660.16	gnd1	II	phosphogluconate dehydrogenase, decarboxylating	protein_coding	1	230269	233218
SPAC1751.04	loc1	I	ribosome biogenesis protein Loc1 (predicted)	protein_coding	1	383580	385433
SPAC25B8.19c	loz1	I	transcription factor zf-C2H2 type	protein_coding	-1	4192070	4195228
SPAC23H3.15c	SPAC23H3.15c	I	Schizosaccharomyces specific protein	protein_coding	-1	2523372	2524734
SPNCRNA.963	SPNCRNA.963	I	intergenic RNA (predicted)	ncRNA	1	4140077	4141041
SPBC530.11c	SPBC530.11c	II	transcription factor, zf-fungal binuclear cluster type (predicted)	protein_coding	-1	814378	819357
SPCC757.07c	ctt1	III	catalase	protein_coding	-1	56654	58865
SPCTRNAHIS.03	SPCTRNAHIS.03	III	tRNA Histidine	tRNA	1	71400	71471
SPNCRNA.724	prp22-antisense-1	I	antisense RNA (predicted)	ncRNA	1	1206325	1210885
SPAC27E2.11c	SPAC27E2.11c	I	Schizosaccharomyces specific protein	protein_coding	-1	4009573	4010224
SPCC825.03c	psy1	III	SNARE Psy1	protein_coding	-1	1027501	1029258
SPCC1393.10	ctr4	III	copper transporter complex subunit Ctr4	protein_coding	1	818302	819361
SPCC1235.14	ght5	III	hexose transmembrane transporter Ght5	protein_coding	1	212160	214376
SPBC29B5.01	atf1	II	transcription factor, Atf-CREB family Atf1	protein_coding	1	1546194	1549862
SPBC887.17	SPBC887.17	II	transmembrane transporter (predicted)	protein_coding	1	3575420	3578114
SPAC19B12.02c	gas1	I	cell wall protein Gas1, 1,3-beta-glucanosyltransferase (predicted)	protein_coding	-1	4878579	4880798
SPBC2G2.17c	SPBC2G2.17c	II	beta-glucosidase Psu2 (predicted)	protein_coding	-1	3466270	3467797
SPBC30B4.09	SPBC30B4.09	II	Schizosaccharomyces specific protein	protein_coding	-1	1296672	1297662
SPAC24C9.06c	aco1	I	aconitate hydratase Aco1 (predicted)	protein_coding	-1	3048060	3051537
SPAC29A4.12c	mug108	I	Schizosaccharomyces specific protein Mug108	protein_coding	1	5124554	5125643
SPACUNK4.15	SPACUNK4.15	I	2',3'-cyclic-nucleotide 3'-phosphodiesterase (predicted)	protein_coding	-1	2880963	2882258
SPBC2G5.06c	hmt2	II	sulfide-quinone oxidoreductase	protein_coding	-1	2589004	2590955
SPBPB7E8.02	SPBPB7E8.02	II	PSP1 family protein	protein_coding	1	3498388	3502150
SPNCRNA.400	SPNCRNA.400	II	non-coding RNA (predicted)	ncRNA	1	2528770	2529528
SPCTRNAGLN.05	SPCTRNAGLN.05	III	tRNA Glutamine	tRNA	1	1863131	1863202
SPCC1739.01	SPCC1739.01	III	zf-CCCH type zinc finger protein	protein_coding	1	2024482	2029066
SPBC36.03c	mfs3	II	MFS family transmembrane transporter Mfs3	protein_coding	-1	843017	845684
SPCC417.05c	cfh2	III	chitin synthase regulatory factor Cfh2 (predicted)	protein_coding	-1	1675008	1677146
SPNCRNA.934	SPNCRNA.934	I	intergenic RNA (predicted)	ncRNA	-1	3745764	3748595
SPBC29A10.08	gas2	II	1,3-beta-glucanosyltransferase Gas2 (predicted)	protein_coding	1	2554009	2555531
SPAC3H1.06c	SPAC3H1.06c	I	transmembrane transporter (predicted)	protein_coding	-1	1940432	1944540
SPNCRNA.764	toe1-antisense-1	I	antisense RNA (predicted)	ncRNA	-1	1838822	1840290
SPAC26H5.09c	SPAC26H5.09c	I	oxidoreductase involved in NADPH regeneration (predicted)	protein_coding	-1	4137266	4139080
SPBC428.11	met17	II	homocysteine synthase Met17	protein_coding	1	465475	467247
SPBC119.02	ubc4	II	ubiquitin conjugating enzyme E2 Ubc4/UbcP1	protein_coding	1	715227	716311
SPBC56F2.06	mug147	II	Schizosaccharomyces specific protein Mug147	protein_coding	-1	4104214	4106013
SPBC2G5.05	SPBC2G5.05	II	transketolase (predicted)	protein_coding	1	2586372	2588834
SPATRNATHR.05	SPATRNATHR.05	I	tRNA Threonine	tRNA	1	4715431	4715502
SPBPB2B2.01	SPBPB2B2.01	II	amino acid transmembrane transporter (predicted)	protein_coding	1	4457661	4459842
SPCC663.01c	ekc1	III	protein phosphatase regulatory subunit Ekc1	protein_coding	-1	1625987	1629437
SPAC869.02c	yhb1	I	nitric oxide dioxygenase Yhb1	protein_coding	1	5517865	5519950
SPNCRNA.1108	SPCC330.04c-antisense-1	III	antisense RNA (predicted)	ncRNA	1	111870	112722
SPAC56F8.14c	mug115	I	Schizosaccharomyces pombe specific protein Mug115	protein_coding	-1	1148131	1152178
SPAC1705.03c	ecm33	I	cell wall protein Ecm33	protein_coding	-1	1569613	1571567
SPAC3G9.14	sak1	I	transcriptional activator Sak1	protein_coding	-1	3146948	3150486
SPBP4H10.15	aco2	II	aconitate hydratase/mitochondrial ribosomal protein subunit L21, fusion protein	protein_coding	1	2902818	2906068
SPCC70.12c	ecl1	III	extender of the chronological lifespan protein Ecl1	protein_coding	-1	2354974	2358570
SPAC1687.16c	erg31	I	C-5 sterol desaturase Erg31	protein_coding	-1	932425	934021
SPNCRNA.111	SPNCRNA.111	II	intergenic RNA (predicted)	ncRNA	-1	3978331	3982106
SPAC23G3.02c	sib1	I	ferrichrome synthetase Sib1	protein_coding	-1	854453	869704
SPBC2D10.04	SPBC2D10.04	II	arrestin Aly1 related, implicated in endocytosis	protein_coding	1	2971099	2974641
SPNCRNA.1133	SPNCRNA.1133	III	intergenic RNA (predicted)	ncRNA	-1	351210	353119
SPBC56F2.05c	SPBC56F2.05c	II	transcription factor (predicted)	protein_coding	1	4109970	4112903
SPNCRNA.1400	SPNCRNA.1400	II	intergenic RNA (predicted)	ncRNA	1	963076	963774
SPAC20G8.04c	SPAC20G8.04c	I	mitochondrial electron transfer flavoprotein-ubiquinone oxidoreductase Cir2 (predicted)	protein_coding	-1	1395770	1398272
SPNCRNA.832	SPAC23H3.15c-antisense-1	I	antisense RNA (predicted), possible alternative UTR	ncRNA	1	2523434	2525232
SPNCRNA.1146	SPNCRNA.1146	III	intergenic RNA (predicted)	ncRNA	-1	616785	618617
SPAC1F8.03c	str3	I	siderophore-iron transporter Str3	protein_coding	-1	88201	90300
SPCC1281.06c	ole1	III	acyl-coA desaturase (predicted)	protein_coding	-1	1392544	1394904
SPAC1399.06	SPAC1399.06	I	Schizosaccharomyces pombe specific protein	protein_coding	-1	1848338	1850881
SPNCRNA.1236	SPNCRNA.1236	III	antisense RNA (predicted)	ncRNA	1	1859963	1860577
SPCC1906.01	mpg1	III	mannose-1-phosphate guanyltransferase Mpg1	protein_coding	1	2012545	2014000
SPBC1652.01	SPBC1652.01	II	ribosomal RNA processing element (RRPE)-binding protein (predicted)	protein_coding	1	4252276	4255310
SPAPB24D3.07c	SPAPB24D3.07c	I	Schizosaccharomyces pombe specific protein	protein_coding	-1	2957839	2959192
SPBC16D10.06	zrt1	II	ZIP zinc transmembrane transporter Zrt1	protein_coding	1	3607199	3609330
SPAPB1E7.07	glt1	I	glutamate synthase Glt1	protein_coding	1	3302875	3310369
SPCC191.10	SPCC191.10	III	Schizosaccharomyces pombe specific protein	protein_coding	1	1721489	1722397
SPCC1795.05c	ura6	III	uridylate kinase Ura6 (predicted)	protein_coding	1	988395	989709
SPBP23A10.08	alp5	II	actin-like protein Arp4	protein_coding	1	2012988	2015005
SPBC21C3.19	SPBC21C3.19	II	SBDS family protein Rtc3 (predicted)	protein_coding	1	3829961	3830902
SPAC1834.11c	sec18	I	secretory pathway protein Sec18 (predicted)	protein_coding	-1	4718513	4721597
SPAC13G7.02c	ssa1	I	heat shock protein Ssa1 (predicted)	protein_coding	-1	2295580	2297981
SPNCRNA.757	SPNCRNA.757	I	intergenic RNA (predicted)	ncRNA	-1	1725052	1725780
SPBC1D7.03	clg1	II	cyclin Clg1 (predicted)	protein_coding	-1	1745777	1747871
SPCC18B5.01c	bfr1	III	brefeldin A transmembrane transporter Bfr1	protein_coding	-1	709302	715435
SPCC794.12c	mae2	III	malic enzyme, malate dehydrogenase (oxaloacetate decarboxylating), Mae2	protein_coding	-1	275261	277340
SPCC569.06	SPCC569.06	III	Schizosaccharomyces specific multicopy membrane protein family 1	protein_coding	-1	2420265	2422307
SPAC343.21	SPAC343.21	I	dubious	protein_coding	1	1665144	1667735
SPAC3H1.11	hsr1	I	transcription factor Hsr1	protein_coding	1	1957461	1961546
SPNCRNA.1621	mok13-antisense-1	II	antisense RNA (predicted)	ncRNA	-1	3597308	3597967
SPCC1393.07c	mug4	III	Schizosaccharomyces specific protein, DNAJ domain	protein_coding	-1	806076	809247
SPCC191.07	cyc1	III	cytochrome c	protein_coding	1	1714660	1715798
SPBC2G5.01	SPBC2G5.01	II	ER protein involved in ER-nucleus signaling (predicted)	protein_coding	1	2576500	2577868
SPAC26F1.11	SPAC26F1.11	I	dubious	protein_coding	-1	5157285	5159163
SPBC16E9.20	SPBC16E9.20	II	dubious	protein_coding	1	1951398	1952828
SPBC3H7.03c	kgd1	II	2-oxoglutarate dehydrogenase (lipoamide) (e1 component of oxoglutarate dehydrogenase complex) (predicted)	protein_coding	1	1879006	1884199
SPAC19G12.10c	cpy1	I	vacuolar carboxypeptidase Y	protein_coding	-1	4061377	4064952
SPCC1620.14c	snf22	III	ATP-dependent DNA helicase Snf22	protein_coding	-1	2171573	2179601
SPCC417.02	dad5	III	DASH complex subunit Dad5	protein_coding	-1	1669944	1671551
SPNCRNA.1118	ght6-antisense-1	III	antisense RNA (predicted)	ncRNA	-1	204633	206912
SPBC4F6.09	str1	II	siderophore-iron transmembrane transporter Str1	protein_coding	1	2704645	2707648
SPAC2E1P3.02c	amt3	I	ammonium transmembrane transporter Amt3	protein_coding	-1	2924692	2927075
SPAC105.03c	SPAC105.03c	I	transcription factor (predicted)	protein_coding	-1	1746468	1749242
SPNCRNA.133	SPNCRNA.133	II	non-coding RNA (predicted)	ncRNA	1	527043	528366
SPAC6G10.12c	ace2	I	transcription factor Ace2	protein_coding	-1	3239232	3241177
SPBC36.01c	SPBC36.01c	II	spermidine family transmembrane transporter (predicted)	protein_coding	-1	832780	836971
SPNCRNA.995	SPNCRNA.995	I	intergenic RNA (predicted), possible alternative UTR	ncRNA	-1	4531036	4532486
SPCC1620.03	mug163	III	conserved eukaryotic protein, mitochondrial	protein_coding	1	2148588	2151955
SPBC14F5.03c	kap123	II	karyopherin Kap123	protein_coding	-1	4153236	4157111
SPCC16A11.01	sfk1	III	plasma membrane protein involved in inositol lipid-mediated signaling Sfk1 (predicted)	protein_coding	1	867227	869260
SPBC14C8.07c	cdc18	II	MCM loader	protein_coding	-1	2215955	2218031
SPAPB24D3.10c	agl1	I	maltose alpha-glucosidase Agl1	protein_coding	-1	2967916	2972064
SPNCRNA.651	SPNCRNA.651	I	intergenic RNA (predicted), possible alternative UTR	ncRNA	1	460793	461752
SPBC31F10.10c	SPBC31F10.10c	II	zf-MYND type zinc finger protein	protein_coding	-1	3766606	3769989
SPCC18B5.03	wee1	III	M phase inhibitor protein kinase Wee1	protein_coding	1	721788	725835
SPAC977.05c	SPAC977.05c	I	conserved fungal family	protein_coding	-1	35768	36382
SPBC530.14c	dsk1	II	SR protein-specific kinase Dsk1	protein_coding	-1	824805	827995
SPBC947.15c	nde1	II	mitochondrial NADH dehydrogenase (ubiquinone) Nde1 (predicted)	protein_coding	1	641285	643906
SPCC162.07	ent1	III	epsin	protein_coding	-1	1571465	1574440
SPAPB1A10.08	SPAPB1A10.08	I	Schizosaccharomyces specific protein	protein_coding	1	1875572	1877864
SPCC1884.02	nic1	III	NiCoT heavy metal ion transmembrane transporter Nic1	protein_coding	1	43480	46985
SPNCRNA.312	SPNCRNA.312	II	non-coding RNA (predicted)	ncRNA	1	574632	575459
SPAC30D11.02c	SPAC30D11.02c	I	Schizosaccharomyces pombe specific protein	protein_coding	1	1118926	1119763
SPBC337.08c	ubi4	II	ubiquitin	protein_coding	-1	1044271	1046642
SPCC126.02c	pku70	III	Ku domain protein Pku70	protein_coding	-1	2117095	2119699
SPNCRNA.1558	qcr10-antisense-1	II	antisense RNA (predicted)	ncRNA	-1	2884156	2887140
SPBPB2B2.15	SPBPB2B2.15	II	conserved fungal family	protein_coding	1	4496373	4496984
SPCC1223.10c	eaf1	III	RNA polymerase II transcription elongation factor SpEAF	protein_coding	-1	1860094	1862041
SPBC106.02c	srx1	II	sulfiredoxin	protein_coding	-1	376253	377036
SPAC27E2.03c	SPAC27E2.03c	I	Obg-Like ATPase (predicted)	protein_coding	-1	4005717	4007722
SPAC57A7.04c	pabp	I	mRNA export shuttling protein	protein_coding	1	1540606	1545221
SPAPB8E5.02c	rpn502	I	19S proteasome regulatory subunit Rpn502	protein_coding	-1	4909367	4911100
SPAC7D4.07c	trx1	I	cytosolic thioredoxin Trx1	protein_coding	1	2625316	2625855
SPCC1223.03c	gut2	III	glycerol-3-phosphate dehydrogenase Gut2 (predicted)	protein_coding	-1	1840594	1843300
SPAC3A11.07	nde2	I	mitochondrial NADH dehydrogenase (ubiquinone) Nde2 (predicted)	protein_coding	1	3456694	3459197
SPNCRNA.86	SPNCRNA.86	I	non-coding RNA (predicted)	ncRNA	-1	1357811	1358292
SPBP4H10.10	rbd3	II	rhomboid family protease	protein_coding	1	2890645	2891823
SPCC1739.08c	SPCC1739.08c	III	short chain dehydrogenase (predicted)	protein_coding	-1	2041789	2044397
SPCPB16A4.07	SPCPB16A4.07	III	Schizosaccharomyces specific protein	protein_coding	1	955171	955906
SPBC947.10	dsc1	II	Golgi Dsc E3 ligase complex subunit Dsc1	protein_coding	-1	652950	655450
SPAC4D7.08c	ade4	I	amidophosphoribosyltransferase Ade4	protein_coding	-1	5363988	5366539
SPNCRNA.324	SPNCRNA.324	II	non-coding RNA (predicted)	ncRNA	1	719163	719617
SPAC9E9.03	leu2	I	3-isopropylmalate dehydratase Leu2 (predicted)	protein_coding	1	4439837	4442513
SPBC317.01	mbx2	II	MADS-box transcription factor Pvg4	protein_coding	1	3622580	3628658
SPBC27.08c	sua1	II	sulfate adenylyltransferase	protein_coding	-1	1571423	1573100
SPNCRNA.164	SPNCRNA.164	I	non-coding RNA (predicted)	ncRNA	1	1005499	1005710
SPAC1565.01	rcf2	I	cytochrome c oxidase assembly protein Rcf2	protein_coding	1	1290931	1293853
SPBC354.05c	sre2	II	membrane-tethered transcription factor Sre2	protein_coding	-1	551130	555362
SPCC306.08c	mdh1	III	malate dehydrogenase Mdh1 (predicted)	protein_coding	-1	421646	423488
SPBC15D4.05	SPBC15D4.05	II	conserved CobW/HypB/UreG nucleotide binding domain protein (predicted)	protein_coding	1	3020681	3022237
SPAP8A3.05	ski7	I	ski complex interacting GTPase Ski7	protein_coding	1	5321727	5325075
SPBC14F5.13c	pho8	II	vacuolar membrane alkaline phosphatase (predicted)	protein_coding	-1	4182551	4184659
SPAC27D7.03c	mei2	I	RNA-binding protein involved in meiosis Mei2	protein_coding	-1	4510983	4515015
SPAC1D4.08	pis1	I	CDP-diacylglycerol--inositol 3-phosphatidyltransferase Pis1	protein_coding	1	650465	652224
SPCC191.11	inv1	III	external invertase, beta-fructofuranosidase	protein_coding	1	1723393	1726164
SPCC1450.07c	dao1	III	D-amino acid oxidase	protein_coding	-1	1736500	1738318
SPCC663.03	pmd1	III	leptomycin transmembrane transporter Pmd1	protein_coding	1	1634987	1640571
SPBC32C12.02	ste11	II	transcription factor Ste11	protein_coding	1	3983312	3987400
SPBTRNAPRO.04	SPBTRNAPRO.04	II	tRNA Proline	tRNA	-1	1825787	1825858
SPBC1348.06c	SPBC1348.06c	II	conserved fungal family	protein_coding	-1	15981	16592
SPCC1739.06c	SPCC1739.06c	III	uroporphyrin methyltransferase (predicted)	protein_coding	-1	2037670	2039988
SPBC359.05	abc3	II	ABC transmembrane transporter Abc3, unknown specificity	protein_coding	1	122657	127461
SPBC3D6.16	SPBC3D6.16	II	dubious	protein_coding	1	1296915	1297260
SPNCRNA.1395	SPBC713.13-antisense-1	II	antisense RNA (predicted)	ncRNA	1	889339	891607
SPBC460.02c	SPBC460.02c	AB325691	eukaryotic translation elongation factor, glutathione S-transferase (predicted)	protein_coding	-1	8856	9803
SPNCRNA.432	SPNCRNA.432	I	non-coding RNA (predicted)	ncRNA	1	1237146	1238641
SPAC6G10.08	idp1	I	isocitrate dehydrogenase Idp1 (predicted)	protein_coding	1	3231335	3232976
SPAC3H8.06	aur1	I	inositol phosphorylceramide synthase Aur1 (predicted)	protein_coding	1	598473	600805
SPCC63.02c	aah3	III	alpha-amylase homolog Aah3	protein_coding	-1	833581	836015
SPAC222.09	seb1	I	Nrd1 comples RNA-binding subunit Seb1	protein_coding	1	959867	962227
SPCC18.18c	fum1	III	fumarate hydratase (predicted)	protein_coding	-1	1988324	1991055
SPAC8F11.10c	pvg1	I	pyruvyltransferase Pvg1	protein_coding	-1	2869644	2871785
SPAC8C9.03	cgs1	I	cAMP-dependent protein kinase regulatory subunit Cgs1	protein_coding	1	3642972	3645636
SPBC1718.07c	zfs1	II	CCCH tandem zinc finger protein, human Tristetraprolin homolog Zfs1, involved in mRNA catabolism	protein_coding	-1	3482848	3487862
SPCC1020.04c	rpb6	III	DNA-directed RNA polymerase I, II and III subunit Rpb6	protein_coding	1	783023	784077
SPAC167.06c	mug143	I	Schizosaccharomyces specific protein Mug143	protein_coding	1	1550050	1550889
SPCC1281.01	ags1	III	alpha glucan synthase Ags1	protein_coding	1	1373096	1381763
SPAC5D6.10c	mug116	I	Schizosaccharomyces pombe specific protein Mug116	protein_coding	1	1494670	1495830
SPNCRNA.1162	SPNCRNA.1162	III	intergenic RNA (predicted), possible alternative UTR	ncRNA	-1	957563	958480
SPCPB1C11.02	SPCPB1C11.02	III	amino acid permease (predicted)	protein_coding	1	2072626	2074890
SPCC1442.01	ste6	III	guanyl-nucleotide exchange factor Ste6	protein_coding	1	1765913	1768971
SPAC25B8.02	sds3	I	Clr6 histone deacetylase complex subunit Sds3	protein_coding	1	4156472	4157726
SPAC1F12.10c	SPAC1F12.10c	I	NADPH-hemoprotein reductase (predicted)	protein_coding	-1	3820527	3821537
SPCC1322.04	fyu1	III	UTP-glucose-1-phosphate uridylyltransferase Fyu1	protein_coding	1	1292109	1294029
SPCC1235.02	bio2	III	biotin synthase	protein_coding	1	176681	178818
SPCC188.11	prp45	III	splicing factor Prp45	protein_coding	1	1502489	1504664
SPBC4B4.07c	usp102	II	U1 snRNP-associated protein Usp102	protein_coding	-1	3423222	3424668
SPAC8C9.14	prr1	I	transcription factor Prr1	protein_coding	1	3665912	3669087
SPBPB2B2.12c	gal10	II	UDP-glucose 4-epimerase/aldose 1-epimerase Gal10	protein_coding	-1	4484023	4487569
SPAC10F6.16	mug134	I	endosulfine Igo1	protein_coding	1	1238896	1240185
SPAC977.17	SPAC977.17	I	MIP water channel (predicted)	protein_coding	1	66219	69821
SPCC1281.07c	gst4	III	glutathione S-transferase (predicted)	protein_coding	-1	1397188	1398780
SPAC821.05	tif38	I	translation initiation factor eIF3h (p40)	protein_coding	1	988076	989866
SPAC2C4.16c	rps801	I	40S ribosomal protein S8 (predicted)	protein_coding	-1	4286744	4287454
SPCC306.11	SPCC306.11	III	Schizosaccharomyces specific protein	protein_coding	1	430385	432270
SPNCRNA.1214	SPCC663.10-antisense-1	III	antisense RNA (predicted)	ncRNA	-1	1650949	1652838
SPCC1739.09c	cox13	III	cytochrome c oxidase subunit VIa (predicted)	protein_coding	-1	2046412	2047407
SPBC1711.16	pwp1	II	WD repeat protein Pwp1 (predicted)	protein_coding	1	2164012	2165996
SPCC757.09c	rnc1	III	RNA-binding protein that suppresses calcineurin deletion Rnc1	protein_coding	-1	64099	66972
SPCC1235.12c	mug146	III	Schizosaccharomyces specific protein Mug46	protein_coding	-1	201551	202707
SPBC18H10.02	lcf1	II	long-chain-fatty-acid-CoA ligase Lcf1	protein_coding	1	1769946	1772629
SPCC737.04	SPCC737.04	III	UPF0300 family protein 6	protein_coding	1	1891328	1893817
SPAC4G8.03c	puf5	I	pumilio family RNA-binding protein Puf5 (predicted)	protein_coding	-1	757915	762714
SPBC354.12	gpd3	II	glyceraldehyde 3-phosphate dehydrogenase Gpd3	protein_coding	1	578063	580056
SPCC548.07c	ght1	III	hexose transmembrane transporter Ght1	protein_coding	-1	232288	235289
SPAC26F1.06	gpm1	I	monomeric 2,3-bisphosphoglycerate (BPG)-dependent phosphoglycerate mutase (PGAM), Gpm1	protein_coding	-1	5173864	5174644
SPAC1F8.01	ght3	I	hexose transmembrane transporter Ght3	protein_coding	1	82746	84786
SPBC19C2.07	fba1	II	fructose-bisphosphate aldolase Fba1	protein_coding	1	1688336	1689599
SPBC8E4.01c	pho84	II	inorganic phosphate transmembrane transporter (predicted)	protein_coding	1	4444125	4446200
SPCC1742.01	gsf2	III	galactose-specific flocculin Gsf2	protein_coding	-1	959199	966014
SPACUNK4.16c	SPACUNK4.16c	I	alpha,alpha-trehalose-phosphate synthase (predicted)	protein_coding	1	2877422	2880590
SPAC110.01	ppk1	I	serine/threonine protein kinase Ppk1 (predicted)	protein_coding	1	1905755	1911747
SPAC16A10.01	SPAC16A10.01	I	DUF1212 family protein	protein_coding	1	3077159	3080590
SPAC1F8.08	SPAC1F8.08	I	Schizosaccharomyces pombe specific protein	protein_coding	1	103941	104953
SPBC1198.14c	fbp1	II	fructose-1,6-bisphosphatase Fbp1	protein_coding	-1	197660	199474
SPAC1F7.08	fio1	I	iron transport multicopper oxidase Fio1	protein_coding	1	4235080	4237874
SPAC16.05c	sfp1	I	transcription factor Sfp1 (predicted)	protein_coding	-1	4431869	4434012
SPNCRNA.1260	SPNCRNA.1260	III	intergenic RNA (predicted), possible alternative UTR	ncRNA	1	2085862	2086765
SPAC1002.18	urg3	I	DUF1688 family protein	protein_coding	1	1832317	1833811
SPAC22F8.04	pet1	I	phosphoenolpyruvate transmembrane transporter Pet1	protein_coding	1	4789418	4791232
SPCC553.10	SPCC553.10	III	conserved fungal protein	protein_coding	-1	283181	285072
SPAC13A11.02c	erg11	I	sterol 14-demethylase Erg11 (predicted)	protein_coding	-1	574652	577171
SPAC26H5.11	mug56	I	spore wall assembly protein Mug56 (predicted)	protein_coding	1	4142849	4147291
SPAC631.02	bdf2	I	BET family double bromodomain protein Bdf2	protein_coding	1	2105472	2110519
SPCC1235.01	SPCC1235.01	III	Schizosaccharomyces specific protein	protein_coding	1	174097	176473
SPAC323.08	rmp1	I	ribonuclease MRP complex subunit (predicted)	protein_coding	1	3921018	3921711
SPCC4G3.07c	phf1	III	PHD finger containing protein Phf1	protein_coding	1	459847	461914
SPAC1071.13	SPAC1071.13	I	dubious	protein_coding	1	3878007	3881812
SPSNORNA.21	snoU14	II	small nucleolar RNA U14	snoRNA	1	1308634	1308745
SPBC1683.08	ght4	II	hexose transmembrane transporter Ght4	protein_coding	1	155751	159570
SPCC1322.07c	mug150	III	Schizosaccharomyces pombe specific protein Mug150	protein_coding	-1	1299511	1302574
SPAC5H10.07	SPAC5H10.07	I	Schizosaccharomyces pombe specific protein	protein_coding	1	158777	159472
SPAC19D5.01	pyp2	I	tyrosine phosphatase Pyp2	protein_coding	1	5202366	5205202
SPAC328.03	tps1	I	alpha,alpha-trehalose-phosphate synthase [UDP-forming]	protein_coding	1	3479098	3481305
SPAC1039.09	isp5	I	amino acid permease Isp5	protein_coding	1	5465377	5468649
SPNCRNA.658	SPNCRNA.658	I	intergenic RNA (predicted), possible alternative UTR	ncRNA	1	519257	520194
SPCC4F11.04c	imt2	III	mannosyltransferase Imt2	protein_coding	-1	2007921	2010840
SPBC12D12.01	sad1	II	spindle pole body SUN domain protein Sad1	protein_coding	1	2303681	2306661
SPAC1751.01c	gti1	I	gluconate transmembrane transporter inducer Gti1	protein_coding	-1	377844	384751
SPAC683.03	SPAC683.03	I	Schizosaccharomyces pombe specific protein	protein_coding	1	4195642	4196021
SPCC757.11c	SPCC757.11c	III	transmembrane transporter (predicted)	protein_coding	-1	69195	71282
SPAC10F6.01c	sir1	I	sulfite reductase beta subunit Sir1	protein_coding	-1	1200916	1206090
SPCC1223.11	ptc2	III	protein phosphatase 2C Ptc2	protein_coding	1	1863661	1866637
SPAP7G5.06	per1	I	plasma membrane amino acid permease Per1	protein_coding	1	3748767	3751729
SPAC3H1.07	aru1	I	arginase Aru1	protein_coding	1	1944127	1945368
SPAC1399.04c	SPAC1399.04c	I	uracil phosphoribosyltransferase (predicted)	protein_coding	1	1840621	1841283
SPAPB1A11.01	mfc1	I	copper transmembrane transporter, meiotic Mfc1	protein_coding	1	2977811	2979495
SPAC1834.09	mug51	I	variant protein kinase 19 family protein	protein_coding	1	4716549	4717760
SPCC663.02	wtf14	III	wtf element Wtf14	protein_coding	1	1629964	1632149
SPCC330.03c	SPCC330.03c	III	NADPH-hemoprotein reductase (predicted)	protein_coding	-1	109597	110654
SPAC23G3.03	sib2	I	ornithine N5 monooxygenase (predicted)	protein_coding	1	870740	872773
SPBP35G2.16c	ecl2	II	extender of the chronological lifespan protein Ecl2	protein_coding	-1	961007	963780
SPCC1183.11	msy1	III	MS calcium ion channel protein Msy1	protein_coding	1	618889	623222
SPAC1399.01c	SPAC1399.01c	I	transmembrane transporter (predicted)	protein_coding	1	1851495	1854651
SPCC1223.09	SPCC1223.09	III	uricase (predicted)	protein_coding	-1	1857150	1858621
SPCC1795.06	map2	III	P-factor pheromone Map2	protein_coding	-1	986014	989739
SPAC13G7.03	upf3	I	up-frameshift suppressor 3 family protein (predicted)	protein_coding	1	2298875	2300068
SPAC664.11	ssc1	I	mitochondrial heat shock protein Hsp70	protein_coding	1	1725858	1728189
SPBC16D10.05	mok13	II	alpha-1,3-glucan synthase Mok13	protein_coding	1	3597571	3604899
SPCC830.02	wtf24	III		pseudogene	1	2181204	2182504
SPAC24H6.13	SPAC24H6.13	I	DUF221 family protein implicated in Golgi to plasma membrane transport (predicted)	protein_coding	-1	456931	460811
SPNCRNA.872	eta2-antisense-1	I	antisense RNA (predicted)	ncRNA	-1	3001750	3004335
SPAC30D11.03	ddx27	I	ATP-dependent RNA helicase Ddx27/Drs1 (predicted)	protein_coding	-1	1115899	1118412
SPBP4H10.09	rsv1	II	transcription factor Rsv1	protein_coding	1	2888450	2889979
SPBC32F12.15	tfb5	II	transcription factor TFIIH complex subunit Tfb5 (predicted)	protein_coding	1	2809816	2810539
SPBC119.04	mei3	II	meiosis inducing protein Mei3	protein_coding	1	719585	720990
SPBC354.06	mrps16	II	mitochondrial ribosomal protein subunit S16 (predicted)	protein_coding	1	554749	557248
SPBC3E7.01	fab1	II	1-phosphatidylinositol-3-phosphate 5-kinase Fab1	protein_coding	-1	2651580	2659459
SPBC3D6.13c	pdi3	II	ER associated protein disulfide isomerase Pdi3	protein_coding	-1	1293360	1296034
SPAC5D6.12	mtf2	I	mitochondrial translation protein Mtf2 (predicted)	protein_coding	-1	1492307	1495689
SPAPB8E5.03	mae1	I	malic acid transport protein Mae1	protein_coding	1	4912237	4914182
SPAC4H3.01	SPAC4H3.01	I	DNAJ domain protein Caj1/Djp1 type (predicted)	protein_coding	1	3821682	3824461
SPBPB2B2.13	gal1	II	galactokinase Gal1	protein_coding	1	4488322	4490271
SPCC663.11	saf1	III	splicing associated factor Saf1	protein_coding	1	1653343	1655582
SPCC1739.10	mug33	III	Tea1-interacting protein involved in exocytosis	protein_coding	1	2047508	2049286
SPCC1235.13	ght6	III	hexose transmembrane transporter Ght6	protein_coding	1	204706	206717
SPCC737.03c	ima1	III	inner nuclear membrane protein Ima1	protein_coding	-1	1888103	1891959
SPACUNK4.17	SPACUNK4.17	I	NAD binding dehydrogenase family protein	protein_coding	-1	2872778	2874687
SPNCRNA.1065	SPNCRNA.1065	I	intergenic RNA (predicted)	ncRNA	-1	5271336	5272361
SPNCRNA.313	SPNCRNA.313	II	non-coding RNA (predicted)	ncRNA	1	576376	576873
SPBTRNAALA.10	SPBTRNAALA.10	II	tRNA Alanine	tRNA	1	1629902	1629975
SPNCRNA.778	SPNCRNA.778	I	intergenic RNA (predicted)	ncRNA	1	1952384	1953655
SPBTRNAASN.01	SPBTRNAASN.01	II	tRNA Asparagine	tRNA	-1	1597996	1598069
SPBTRNAGLU.08	SPBTRNAGLU.08	II	tRNA Glutamic acid	tRNA	1	4107639	4107710
SPNCRNA.1296	SPNCRNA.1296	III	intergenic RNA (predicted)	ncRNA	-1	2422419	2423268
SPAC32A11.02c	SPAC32A11.02c	I	conserved fungal protein	protein_coding	-1	2447839	2450875
SPNCRNA.01	prl1	I	non-coding RNA, poly(A)-bearing (predicted)	ncRNA	1	3003816	3004916
SPNCRNA.255	SPNCRNA.255	I	non-coding RNA (predicted)	ncRNA	1	4881385	4881949
SPAC3G9.13c	msw1	I	mitochondrial tryptophan-tRNA ligase Msw1 (predicted)	protein_coding	1	3150082	3156856
SPAPJ760.03c	adg1	I	Schizosaccharomyces specific protein Adg1	protein_coding	-1	5265435	5266589
SPCC622.08c	hta1	III	histone H2A alpha	protein_coding	-1	1411144	1412214
SPAC29B12.08	clr5	I	Clr5 protein	protein_coding	1	5427297	5431523
SPAC57A7.05	SPAC57A7.05	I	conserved protein	protein_coding	-1	1534352	1541786
SPNCRNA.1297	SPNCRNA.1297	III	intergenic RNA (predicted), possible alternative UTR	ncRNA	1	2422707	2423873
SPCC794.02	wtf5	III	wtf element Wtf5	protein_coding	1	241472	245622
SPBC15D4.01c	klp9	II	kinesin-like protein Klp9	protein_coding	-1	3005478	3007839
SPCC594.03	SPCC594.03	III	Schizosaccharomyces pombe specific protein	protein_coding	1	361356	362629
SPBC14C8.10	mrpl24	II	mitochondrial ribosomal protein subunit L28 (predicted)	protein_coding	1	2218178	2223157
SPBP35G2.02	txc1	II	26S proteasome co-factor Txc1	protein_coding	1	963900	968891
SPBC713.11c	pmp3	II	plasma membrane proteolipid Pmp3	protein_coding	-1	887573	888695
SPBC365.16	SPBC365.16	II	conserved protein	protein_coding	1	2529641	2532214
SPBC3D6.02	but2	II	But2 family protein But2	protein_coding	1	1268479	1271559
SPBC3E7.17	SPBC3E7.17	II	dubious	protein_coding	1	2661796	2661978
SPAC31G5.11	pac2	I	cAMP-independent regulatory protein Pac2	protein_coding	1	3006138	3006845
SPNCRNA.1453	mug124-antisense-1	II	antisense RNA (predicted)	ncRNA	1	1686427	1687926
SPAC29A4.22	SPAC29A4.22	I	dubious	protein_coding	1	5124392	5124613
SPAC2H10.04	SPAC2H10.04	I	dubious	protein_coding	1	5272461	5272835
SPNCRNA.980	ayr1-antisense-1	I	antisense RNA (predicted)	ncRNA	-1	4358458	4362334
