# Supplementary material for: A genome-wide analysis of carbon catabolite repression in Schizosaccharomyces pombe
Source: BMC Genomics. 2019 Mar 29;20:251. doi: 10.1186/s12864-019-5602-8 (PMC6440086; doi:10.1186/s12864-019-5602-8)
Supplement: Supplementary file 8 — Table S7. Results of Rst2 ChIP-seq analysis. (XLSX 50 kb) [file 12864_2019_5602_MOESM8_ESM.xlsx]

## Sheet: Glucose
Rst2 Glucose ChIP-seq Results
systematic_id	name	chromosome	description	feature_type	strand	start	end
SPBP4G3.02	pho1	II	acid phosphatase Pho1	protein_coding	1	4446373	4449053
SPNCRNA.1197	SPNCRNA.1197	III	intergenic RNA (predicted)	ncRNA	-1	1451418	1452653
SPAC631.01c	acp2	I	F-actin capping protein beta subunit Acp2	protein_coding	-1	2104030	2105484
SPBC8E4.02c	SPBC8E4.02c	II	Schizosaccharomyces pombe specific protein	protein_coding	1	4442574	4444191
SPNCRNA.831	SPNCRNA.831	I	intergenic RNA (predicted), possible alternative UTR	ncRNA	1	2519375	2521586
SPSNORNA.21	snoU14	II	small nucleolar RNA U14	snoRNA	1	1308634	1308745
SPBC36.02c	SPBC36.02c	II	spermidine family transmembrane transporter (predicted)	protein_coding	-1	836908	841625
SPAC1A6.04c	plb1	I	phospholipase B homolog Plb1	protein_coding	-1	1074331	1077514
SPNCRNA.777	SPNCRNA.777	I	intergenic RNA (predicted)	ncRNA	-1	1951105	1953595
SPBTRNAGLU.05	SPBTRNAGLU.05	II	tRNA Glutamic acid	tRNA	1	820491	820562
SPBC1271.09	tgp1	II	glycerophosphodiester transmembrane transporter (predicted)	protein_coding	-1	350692	352369
SPNCRNA.1645	sat1-antisense-1	II	antisense RNA (predicted), possible alternative UTR	ncRNA	-1	3856053	3858922
SPAC56F8.15	SPAC56F8.15	I	Schizosaccharomyces pombe specific protein	protein_coding	1	1151431	1153638
SPCC548.06c	ght8	III	hexose transmembrane transporter Ght8 (predicted)	protein_coding	-1	226336	230546
SPBC1D7.05	byr2	II	MAP kinase kinase kinase Byr2	protein_coding	-1	1740048	1742504
SPBC1861.02	abp2	II	ARS binding protein Abp2	protein_coding	1	4130876	4133635
SPAC9E9.01	SPAC9E9.01	I	dubious	protein_coding	1	4434861	4435509
SPNCRNA.626	SPNCRNA.626	I	intergenic RNA (predicted), possible alternative UTR	ncRNA	-1	237820	239427
SPNCRNA.781	SPNCRNA.781	I	intergenic RNA (predicted)	ncRNA	1	1954820	1956332
SPNCRNA.1165	SPNCRNA.1165	III	intergenic RNA (predicted)	ncRNA	-1	966442	967703
SPCC320.03	SPCC320.03	III	transcription factor (predicted)	protein_coding	-1	165563	170811
SPCC794.12c	mae2	III	malic enzyme, malate dehydrogenase (oxaloacetate decarboxylating), Mae2	protein_coding	-1	275261	277340
SPNCRNA.627	SPNCRNA.627	I	intergenic RNA (predicted)	ncRNA	1	237903	238881
SPNCRNA.1460	SPNCRNA.1460	II	intergenic RNA (predicted)	ncRNA	-1	1749626	1751043
SPBC13A2.04c	ptr2	II	PTR family peptide transmembrane transporter Ptr2	protein_coding	-1	3405575	3408492
SPNCRNA.1604	SPNCRNA.1604	II	intergenic RNA (predicted)	ncRNA	-1	3488678	3489268
SPBC32H8.02c	nep2	II	NEDD8 protease Nep2	protein_coding	-1	1451331	1454730
SPNCRNA.990	cbh1-antisense-1	I	antisense RNA (predicted)	ncRNA	1	4458176	4461222
SPBC16H5.02	pfk1	II	6-phosphofructokinase pfk1	protein_coding	-1	2297164	2300512
SPCC576.03c	tpx1	III	thioredoxin peroxidase Tpx1	protein_coding	-1	2084942	2085706
SPAPB15E9.01c	pfl2	I	flocculin Pfl2	protein_coding	-1	3987033	3991388
SPNCRNA.963	SPNCRNA.963	I	intergenic RNA (predicted)	ncRNA	1	4140077	4141041
SPAC17A2.12	rrp1	I	ATP-dependent DNA helicase/ ubiquitin-protein ligase E3 (predicted)	protein_coding	1	3578771	3583005
SPAC22F8.04	pet1	I	phosphoenolpyruvate transmembrane transporter Pet1	protein_coding	1	4789418	4791232
SPAC869.02c	yhb1	I	nitric oxide dioxygenase Yhb1	protein_coding	1	5517865	5519950
SPBC1652.01	SPBC1652.01	II	ribosomal RNA processing element (RRPE)-binding protein (predicted)	protein_coding	1	4252276	4255310
SPNCRNA.679	SPNCRNA.679	I	intergenic RNA (predicted)	ncRNA	1	762720	764810
SPBC3H7.05c	SPBC3H7.05c	II	mitochondrial Membrane Bound O-Acyl Transferase (MBOAT) family	protein_coding	1	1873513	1875657
SPAC1705.03c	ecm33	I	cell wall protein Ecm33	protein_coding	-1	1569613	1571567
SPAC4F8.07c	hxk2	I	hexokinase 2	protein_coding	1	2664345	2667395
SPBC359.02	alr2	II	alanine racemase Alr2 (predicted)	protein_coding	1	107583	109353
SPAC110.05	SPAC110.05	I	Schizosaccharomyces pombe specific protein	protein_coding	-1	1904196	1906153
SPNCRNA.628	SPNCRNA.628	I		ncRNA	1	238998	240617
SPNCRNA.1054	SPNCRNA.1054	I	intergenic RNA (predicted), possible alternative UTR	ncRNA	-1	5156289	5157303
SPAC2E1P3.05c	SPAC2E1P3.05c	I	fungal cellulose binding domain protein	protein_coding	-1	2935116	2937079
SPNCRNA.989	SPNCRNA.989	I	intergenic RNA (predicted)	ncRNA	1	4455878	4458045
SPBC29B5.01	atf1	II	transcription factor, Atf-CREB family Atf1	protein_coding	1	1546194	1549862
SPCC1281.08	wtf11	III	wtf element Wtf11	protein_coding	1	1396887	1400821
SPAPB15E9.02c	SPAPB15E9.02c	I	dubious	protein_coding	-1	3991830	3994099
SPNCRNA.1625	SPNCRNA.1625	II	intergenic RNA (predicted)	ncRNA	-1	3622474	3625877
SPNCRNA.603	SPNCRNA.603	I	intergenic RNA (predicted)	ncRNA	-1	81468	82345
SPNCRNA.472	SPNCRNA.472	III	non-coding RNA (predicted)	ncRNA	1	715986	717312
SPAC27E2.11c	SPAC27E2.11c	I	Schizosaccharomyces specific protein	protein_coding	-1	4009573	4010224
SPNCRNA.69	tos1	III	antisense RNA (predicted)	ncRNA	1	1547928	1549537
SPAC977.17	SPAC977.17	I	MIP water channel (predicted)	protein_coding	1	66219	69821
SPAPB15E9.06	SPAPB15E9.06	I	dubious	protein_coding	1	3993495	3995104
SPAC1071.10c	pma1	I	P-type proton ATPase, P3-type Pma1	protein_coding	-1	3871642	3876176
SPNCRNA.1453	mug124-antisense-1	II	antisense RNA (predicted)	ncRNA	1	1686427	1687926
SPBPB21E7.08	SPBPB21E7.08	II		pseudogene	1	72081	73390
SPBC1105.05	exg1	II	glucan 1,6-beta-glucosidase Exg1	protein_coding	1	3514552	3516567
SPAPB8E5.02c	rpn502	I	19S proteasome regulatory subunit Rpn502	protein_coding	-1	4909367	4911100
SPAC1002.13c	psu1	I	cell wall protein Psu1, beta-glucosidase (predicted)	protein_coding	-1	1821401	1823413
SPNCRNA.01	prl1	I	non-coding RNA, poly(A)-bearing (predicted)	ncRNA	1	3003816	3004916
SPNCRNA.1136	ggc1-antisense-2	III	antisense RNA (predicted)	ncRNA	1	389072	389926
SPAC1002.16c	SPAC1002.16c	I	carboxylic acid transmembrane transporter (predicted)	protein_coding	-1	1827612	1829708
SPCC1739.13	ssa2	III	heat shock protein Ssa2	protein_coding	1	2057084	2059331
SPCC1672.02c	sap1	III	switch-activating protein Sap1	protein_coding	-1	561576	563819
SPNCRNA.197	SPNCRNA.197	I	non-coding RNA (predicted)	ncRNA	1	2519010	2521358
SPAC1039.11c	gto1	I	alpha-glucosidase (predicted)	protein_coding	-1	5471270	5474941
SPBPB7E8.02	SPBPB7E8.02	II	PSP1 family protein	protein_coding	1	3498388	3502150
SPCC594.01	SPCC594.01	III	DUF1769 family protein	protein_coding	1	352251	357773
SPAC17A2.10c	SPAC17A2.10c	I	Schizosaccharomyces pombe specific protein	protein_coding	-1	3574995	3575687
SPNCRNA.1318	SPNCRNA.1318	II	antisense RNA (predicted)	ncRNA	-1	154521	156642
SPAC27D7.03c	mei2	I	RNA-binding protein involved in meiosis Mei2	protein_coding	-1	4510983	4515015
SPNCRNA.651	SPNCRNA.651	I	intergenic RNA (predicted), possible alternative UTR	ncRNA	1	460793	461752
SPBC19C7.04c	SPBC19C7.04c	II	conserved fungal protein	protein_coding	-1	2825251	2826700
SPAC25B8.12c	SPAC25B8.12c	I	unknown HAD superfamily hydrolase	protein_coding	-1	4176460	4178343
SPNCRNA.1571	SPNCRNA.1571	II	intergenic RNA (predicted)	ncRNA	-1	3007917	3011223
SPAC27D7.12c	but1	I	neddylation pathway protein But1	protein_coding	-1	4533326	4534385
SPAC3H5.11	SPAC3H5.11	I	NAD/NADH kinase (predicted)	protein_coding	-1	3412269	3414736
SPSNORNA.06	snoZ3	I	small nucleolar RNA Z3	snoRNA	1	527624	527713
SPBC27.08c	sua1	II	sulfate adenylyltransferase	protein_coding	-1	1571423	1573100
SPBC14F5.04c	pgk1	II	phosphoglycerate kinase Pgk1 (predicted)	protein_coding	-1	4157821	4159543
SPNCRNA.155	SPNCRNA.155	I	non-coding RNA (predicted)	ncRNA	1	577199	578150
SPBC23E6.09	ssn6	II	transcriptional corepressor Ssn6	protein_coding	1	3862346	3867052
SPCC1529.01	SPCC1529.01	III	transmembrane transporter (predicted)	protein_coding	1	236660	239381
SPNCRNA.477	SPNCRNA.477	III	non-coding RNA (predicted)	ncRNA	1	949754	950750
SPCC569.05c	SPCC569.05c	III	spermidine family transmembrane transporter (predicted)	protein_coding	1	2423807	2427995
SPBC32F12.11	tdh1	II	glyceraldehyde-3-phosphate dehydrogenase Tdh1	protein_coding	1	2807534	2809051
SPCC417.16	SPCC417.16	III	mitochondrial protein associated with respiratory chain (predicted)	protein_coding	-1	1702785	1703501
SPAC1399.06	SPAC1399.06	I	Schizosaccharomyces pombe specific protein	protein_coding	-1	1848338	1850881
SPAC922.04	SPAC922.04	I	Schizosaccharomyces specific protein	protein_coding	1	5479853	5480485
SPCC11E10.01	SPCC11E10.01	III	cystathionine beta-lyase (predicted)	protein_coding	1	1451701	1454632
SPAC631.02	bdf2	I	BET family double bromodomain protein Bdf2	protein_coding	1	2105472	2110519
SPBC8E4.01c	pho84	II	inorganic phosphate transmembrane transporter (predicted)	protein_coding	1	4444125	4446200
SPAC23H3.13c	gpa2	I	heterotrimeric G protein alpha-2 subunit Gpa2	protein_coding	-1	2516053	2519235
SPBC30B4.03c	adn1	II	adhesion defective protein	protein_coding	-1	1304274	1306121
SPBC530.11c	SPBC530.11c	II	transcription factor, zf-fungal binuclear cluster type (predicted)	protein_coding	-1	814378	819357
SPAC17D4.01	pex7	I	peroxin-7 (predicted)	protein_coding	1	4722806	4724645
SPAC806.11	SPAC806.11	I	dubious	protein_coding	-1	237023	237885
SPBC1D7.02c	scr1	II	transcription factor Scr1	protein_coding	1	1752100	1755619
SPBC1718.07c	zfs1	II	CCCH tandem zinc finger protein, human Tristetraprolin homolog Zfs1, involved in mRNA catabolism	protein_coding	-1	3482848	3487862
SPCC794.04c	SPCC794.04c	III	amino acid transmembrane transporter (predicted)	protein_coding	-1	248211	250194
SPAC26H5.09c	SPAC26H5.09c	I	oxidoreductase involved in NADPH regeneration (predicted)	protein_coding	-1	4137266	4139080
SPAC4G8.03c	puf5	I	pumilio family RNA-binding protein Puf5 (predicted)	protein_coding	-1	757915	762714
SPAC110.01	ppk1	I	serine/threonine protein kinase Ppk1 (predicted)	protein_coding	1	1905755	1911747
SPAC9E9.09c	atd1	I	aldehyde dehydrogenase (predicted)	protein_coding	-1	4453280	4455187
SPBP8B7.32	SPBP8B7.32	II	dubious	protein_coding	1	3629876	3634113
SPAC1F8.01	ght3	I	hexose transmembrane transporter Ght3	protein_coding	1	82746	84786
SPCC18B5.01c	bfr1	III	brefeldin A transmembrane transporter Bfr1	protein_coding	-1	709302	715435
SPCC1753.02c	git3	III	G-protein coupled receptor Git3	protein_coding	-1	1542333	1546161
SPBC19C2.07	fba1	II	fructose-bisphosphate aldolase Fba1	protein_coding	1	1688336	1689599
SPBC1683.08	ght4	II	hexose transmembrane transporter Ght4	protein_coding	1	155751	159570
SPAC24H6.13	SPAC24H6.13	I	DUF221 family protein implicated in Golgi to plasma membrane transport (predicted)	protein_coding	-1	456931	460811
SPBC15D4.02	gsf1	II	transcription factor, zf-fungal binuclear cluster type Gsf1	protein_coding	1	3011491	3015079
SPAC13A11.02c	erg11	I	sterol 14-demethylase Erg11 (predicted)	protein_coding	-1	574652	577171
SPCPB16A4.03c	ade10	III	bifunctional IMP cyclohydrolase/phosphoribosylaminoimidazolecarboxamideformyltransferase	protein_coding	-1	947597	949685
SPNCRNA.1626	SPNCRNA.1626	II	antisense RNA (predicted)	ncRNA	-1	3626024	3631136
SPCC548.07c	ght1	III	hexose transmembrane transporter Ght1	protein_coding	-1	232288	235289
SPNCRNA.872	eta2-antisense-1	I	antisense RNA (predicted)	ncRNA	-1	3001750	3004335
SPAC16.05c	sfp1	I	transcription factor Sfp1 (predicted)	protein_coding	-1	4431869	4434012
SPCC1742.01	gsf2	III	galactose-specific flocculin Gsf2	protein_coding	-1	959199	966014

## Sheet: Sucrose
Rst2 Sucrose ChIP-seq Results
systematic_id	name	chromosome	description	feature_type	strand	start	end
SPAC1071.10c	pma1	I	P-type proton ATPase, P3-type Pma1	protein_coding	-1	3871642	3876176
SPAPB15E9.01c	pfl2	I	flocculin Pfl2	protein_coding	-1	3987033	3991388
SPCC1672.02c	sap1	III	switch-activating protein Sap1	protein_coding	-1	561576	563819
SPAC56F8.15	SPAC56F8.15	I	Schizosaccharomyces pombe specific protein	protein_coding	1	1151431	1153638
SPBC32H8.02c	nep2	II	NEDD8 protease Nep2	protein_coding	-1	1451331	1454730
SPAC17A2.11	SPAC17A2.11	I	Schizosaccharomyces pombe specific protein	protein_coding	1	3576769	3578782
SPBC36.02c	SPBC36.02c	II	spermidine family transmembrane transporter (predicted)	protein_coding	-1	836908	841625
SPCC548.06c	ght8	III	hexose transmembrane transporter Ght8 (predicted)	protein_coding	-1	226336	230546
SPBC3D6.02	but2	II	But2 family protein But2	protein_coding	1	1268479	1271559
SPNCRNA.626	SPNCRNA.626	I	intergenic RNA (predicted), possible alternative UTR	ncRNA	-1	237820	239427
SPNCRNA.1197	SPNCRNA.1197	III	intergenic RNA (predicted)	ncRNA	-1	1451418	1452653
SPBTRNAGLU.05	SPBTRNAGLU.05	II	tRNA Glutamic acid	tRNA	1	820491	820562
SPBC32F12.11	tdh1	II	glyceraldehyde-3-phosphate dehydrogenase Tdh1	protein_coding	1	2807534	2809051
SPAC1A6.04c	plb1	I	phospholipase B homolog Plb1	protein_coding	-1	1074331	1077514
SPBP4G3.02	pho1	II	acid phosphatase Pho1	protein_coding	1	4446373	4449053
SPBC1271.09	tgp1	II	glycerophosphodiester transmembrane transporter (predicted)	protein_coding	-1	350692	352369
SPAC631.01c	acp2	I	F-actin capping protein beta subunit Acp2	protein_coding	-1	2104030	2105484
SPNCRNA.1645	sat1-antisense-1	II	antisense RNA (predicted), possible alternative UTR	ncRNA	-1	3856053	3858922
SPAC17A2.10c	SPAC17A2.10c	I	Schizosaccharomyces pombe specific protein	protein_coding	-1	3574995	3575687
SPNCRNA.1208	SPCC162.01c-antisense-1	III	antisense RNA (predicted)	ncRNA	-1	1587817	1589758
SPBC8E4.02c	SPBC8E4.02c	II	Schizosaccharomyces pombe specific protein	protein_coding	1	4442574	4444191
SPCC1281.08	wtf11	III	wtf element Wtf11	protein_coding	1	1396887	1400821
SPAC17A2.12	rrp1	I	ATP-dependent DNA helicase/ ubiquitin-protein ligase E3 (predicted)	protein_coding	1	3578771	3583005
SPNCRNA.963	SPNCRNA.963	I	intergenic RNA (predicted)	ncRNA	1	4140077	4141041
SPCC794.12c	mae2	III	malic enzyme, malate dehydrogenase (oxaloacetate decarboxylating), Mae2	protein_coding	-1	275261	277340
SPNCRNA.1460	SPNCRNA.1460	II	intergenic RNA (predicted)	ncRNA	-1	1749626	1751043
SPAC4F8.07c	hxk2	I	hexokinase 2	protein_coding	1	2664345	2667395
SPAC9E9.01	SPAC9E9.01	I	dubious	protein_coding	1	4434861	4435509
SPNCRNA.1054	SPNCRNA.1054	I	intergenic RNA (predicted), possible alternative UTR	ncRNA	-1	5156289	5157303
SPNCRNA.1625	SPNCRNA.1625	II	intergenic RNA (predicted)	ncRNA	-1	3622474	3625877
SPBC16H5.02	pfk1	II	6-phosphofructokinase pfk1	protein_coding	-1	2297164	2300512
SPCC320.03	SPCC320.03	III	transcription factor (predicted)	protein_coding	-1	165563	170811
SPNCRNA.831	SPNCRNA.831	I	intergenic RNA (predicted), possible alternative UTR	ncRNA	1	2519375	2521586
SPAC2E1P3.05c	SPAC2E1P3.05c	I	fungal cellulose binding domain protein	protein_coding	-1	2935116	2937079
SPBPB21E7.08	SPBPB21E7.08	II		pseudogene	1	72081	73390
SPBC13A2.04c	ptr2	II	PTR family peptide transmembrane transporter Ptr2	protein_coding	-1	3405575	3408492
SPBC3H7.05c	SPBC3H7.05c	II	mitochondrial Membrane Bound O-Acyl Transferase (MBOAT) family	protein_coding	1	1873513	1875657
SPNCRNA.627	SPNCRNA.627	I	intergenic RNA (predicted)	ncRNA	1	237903	238881
SPBC1652.01	SPBC1652.01	II	ribosomal RNA processing element (RRPE)-binding protein (predicted)	protein_coding	1	4252276	4255310
SPSNORNA.21	snoU14	II	small nucleolar RNA U14	snoRNA	1	1308634	1308745
SPBC1861.02	abp2	II	ARS binding protein Abp2	protein_coding	1	4130876	4133635
SPAC27E2.11c	SPAC27E2.11c	I	Schizosaccharomyces specific protein	protein_coding	-1	4009573	4010224
SPNCRNA.781	SPNCRNA.781	I	intergenic RNA (predicted)	ncRNA	1	1954820	1956332
SPAPB15E9.06	SPAPB15E9.06	I	dubious	protein_coding	1	3993495	3995104
SPNCRNA.69	tos1	III	antisense RNA (predicted)	ncRNA	1	1547928	1549537
SPAC22F8.04	pet1	I	phosphoenolpyruvate transmembrane transporter Pet1	protein_coding	1	4789418	4791232
SPNCRNA.777	SPNCRNA.777	I	intergenic RNA (predicted)	ncRNA	-1	1951105	1953595
SPNCRNA.990	cbh1-antisense-1	I	antisense RNA (predicted)	ncRNA	1	4458176	4461222
SPNCRNA.472	SPNCRNA.472	III	non-coding RNA (predicted)	ncRNA	1	715986	717312
SPBC29B5.01	atf1	II	transcription factor, Atf-CREB family Atf1	protein_coding	1	1546194	1549862
SPAC110.05	SPAC110.05	I	Schizosaccharomyces pombe specific protein	protein_coding	-1	1904196	1906153
SPNCRNA.628	SPNCRNA.628	I		ncRNA	1	238998	240617
SPNCRNA.01	prl1	I	non-coding RNA, poly(A)-bearing (predicted)	ncRNA	1	3003816	3004916
SPBC1815.01	eno101	II	enolase (predicted)	protein_coding	1	2201159	2202652
SPCC1235.18	SPCC1235.18	III	dubious	protein_coding	1	209921	211648
SPNCRNA.1136	ggc1-antisense-2	III	antisense RNA (predicted)	ncRNA	1	389072	389926
SPCC1020.10	oca2	III	serine/threonine protein kinase Oca2	protein_coding	-1	758368	762656
SPBC359.02	alr2	II	alanine racemase Alr2 (predicted)	protein_coding	1	107583	109353
SPNCRNA.724	prp22-antisense-1	I	antisense RNA (predicted)	ncRNA	1	1206325	1210885
SPBC1D7.05	byr2	II	MAP kinase kinase kinase Byr2	protein_coding	-1	1740048	1742504
SPNCRNA.679	SPNCRNA.679	I	intergenic RNA (predicted)	ncRNA	1	762720	764810
SPNCRNA.1626	SPNCRNA.1626	II	antisense RNA (predicted)	ncRNA	-1	3626024	3631136
SPBP8B7.15c	mpe1	II	mRNA cleavage ubiquitin-protein ligase E3 Mpe1 (predicted)	protein_coding	-1	3659809	3662598
SPAC922.04	SPAC922.04	I	Schizosaccharomyces specific protein	protein_coding	1	5479853	5480485
SPCC594.02c	SPCC594.02c	III	conserved fungal protein	protein_coding	-1	357953	361151
SPBC14F5.04c	pgk1	II	phosphoglycerate kinase Pgk1 (predicted)	protein_coding	-1	4157821	4159543
SPNCRNA.1318	SPNCRNA.1318	II	antisense RNA (predicted)	ncRNA	-1	154521	156642
SPAPB8E5.02c	rpn502	I	19S proteasome regulatory subunit Rpn502	protein_coding	-1	4909367	4911100
SPBC1718.07c	zfs1	II	CCCH tandem zinc finger protein, human Tristetraprolin homolog Zfs1, involved in mRNA catabolism	protein_coding	-1	3482848	3487862
SPCC576.17c	SPCC576.17c	III	pyridoxamine/pyridoxine/pyridoxal transmembrane transporter (predicted)	protein_coding	-1	2111240	2113660
SPBC215.05	gpd1	II	glycerol-3-phosphate dehydrogenase Gpd1	protein_coding	1	4035580	4037342
SPCC794.01c	zwf2	III	glucose-6-phosphate 1-dehydrogenase Zwf2 (predicted)	protein_coding	-1	239463	241999
SPAC27D7.12c	but1	I	neddylation pathway protein But1	protein_coding	-1	4533326	4534385
SPCC1393.08	SPCC1393.08	III	transcription factor, zf-GATA type (predicted)	protein_coding	1	811693	814708
SPNCRNA.989	SPNCRNA.989	I	intergenic RNA (predicted)	ncRNA	1	4455878	4458045
SPCC11E10.01	SPCC11E10.01	III	cystathionine beta-lyase (predicted)	protein_coding	1	1451701	1454632
SPBC530.11c	SPBC530.11c	II	transcription factor, zf-fungal binuclear cluster type (predicted)	protein_coding	-1	814378	819357
SPAC631.02	bdf2	I	BET family double bromodomain protein Bdf2	protein_coding	1	2105472	2110519
SPCC13B11.01	adh1	III	alcohol dehydrogenase Adh1	protein_coding	1	1589427	1592889
SPBC8E4.01c	pho84	II	inorganic phosphate transmembrane transporter (predicted)	protein_coding	1	4444125	4446200
SPCC794.04c	SPCC794.04c	III	amino acid transmembrane transporter (predicted)	protein_coding	-1	248211	250194
SPAC26H5.09c	SPAC26H5.09c	I	oxidoreductase involved in NADPH regeneration (predicted)	protein_coding	-1	4137266	4139080
SPBC1D7.02c	scr1	II	transcription factor Scr1	protein_coding	1	1752100	1755619
SPBP8B7.32	SPBP8B7.32	II	dubious	protein_coding	1	3629876	3634113
SPAC23H3.13c	gpa2	I	heterotrimeric G protein alpha-2 subunit Gpa2	protein_coding	-1	2516053	2519235
SPAC806.11	SPAC806.11	I	dubious	protein_coding	-1	237023	237885
SPBC30B4.03c	adn1	II	adhesion defective protein	protein_coding	-1	1304274	1306121
SPAC17D4.01	pex7	I	peroxin-7 (predicted)	protein_coding	1	4722806	4724645
SPAPB15E9.02c	SPAPB15E9.02c	I	dubious	protein_coding	-1	3991830	3994099
SPCC1753.02c	git3	III	G-protein coupled receptor Git3	protein_coding	-1	1542333	1546161
SPBC1685.13	fhn1	II	plasma membrane organization protein Fhn1	protein_coding	1	525509	528544
SPCC18B5.01c	bfr1	III	brefeldin A transmembrane transporter Bfr1	protein_coding	-1	709302	715435
SPAC110.01	ppk1	I	serine/threonine protein kinase Ppk1 (predicted)	protein_coding	1	1905755	1911747
SPAC10F6.01c	sir1	I	sulfite reductase beta subunit Sir1	protein_coding	-1	1200916	1206090
SPAC4G8.03c	puf5	I	pumilio family RNA-binding protein Puf5 (predicted)	protein_coding	-1	757915	762714
SPCC594.03	SPCC594.03	III	Schizosaccharomyces pombe specific protein	protein_coding	1	361356	362629
SPBC1683.08	ght4	II	hexose transmembrane transporter Ght4	protein_coding	1	155751	159570
SPAC9E9.09c	atd1	I	aldehyde dehydrogenase (predicted)	protein_coding	-1	4453280	4455187
SPNCRNA.872	eta2-antisense-1	I	antisense RNA (predicted)	ncRNA	-1	3001750	3004335
SPAC16.05c	sfp1	I	transcription factor Sfp1 (predicted)	protein_coding	-1	4431869	4434012

## Sheet: Glycerol
Rst2 Glycerol ChIP-seq Results
systematic_id	name	chromosome	description	feature_type	strand	start	end
SPNCRNA.1054	SPNCRNA.1054	I	intergenic RNA (predicted), possible alternative UTR	ncRNA	-1	5156289	5157303
SPAC1A6.04c	plb1	I	phospholipase B homolog Plb1	protein_coding	-1	1074331	1077514
SPBC32H8.02c	nep2	II	NEDD8 protease Nep2	protein_coding	-1	1451331	1454730
SPAC56F8.15	SPAC56F8.15	I	Schizosaccharomyces pombe specific protein	protein_coding	1	1151431	1153638
SPAC17A2.11	SPAC17A2.11	I	Schizosaccharomyces pombe specific protein	protein_coding	1	3576769	3578782
SPNCRNA.995	SPNCRNA.995	I	intergenic RNA (predicted), possible alternative UTR	ncRNA	-1	4531036	4532486
SPCC320.03	SPCC320.03	III	transcription factor (predicted)	protein_coding	-1	165563	170811
SPAP8A3.04c	hsp9	I	heat shock protein Hsp9	protein_coding	-1	5319957	5320676
SPCC1235.18	SPCC1235.18	III	dubious	protein_coding	1	209921	211648
SPAC13F5.03c	gld1	I	mitochondrial glycerol dehydrogenase Gld1	protein_coding	-1	2174641	2177050
SPCC1529.01	SPCC1529.01	III	transmembrane transporter (predicted)	protein_coding	1	236660	239381
SPNCRNA.989	SPNCRNA.989	I	intergenic RNA (predicted)	ncRNA	1	4455878	4458045
SPBC660.05	SPBC660.05	II	WW domain containing conserved fungal protein	protein_coding	1	202257	203623
SPNCRNA.603	SPNCRNA.603	I	intergenic RNA (predicted)	ncRNA	-1	81468	82345
SPNCRNA.1318	SPNCRNA.1318	II	antisense RNA (predicted)	ncRNA	-1	154521	156642
SPBC32F12.11	tdh1	II	glyceraldehyde-3-phosphate dehydrogenase Tdh1	protein_coding	1	2807534	2809051
SPAC631.01c	acp2	I	F-actin capping protein beta subunit Acp2	protein_coding	-1	2104030	2105484
SPCC417.16	SPCC417.16	III	mitochondrial protein associated with respiratory chain (predicted)	protein_coding	-1	1702785	1703501
SPBC36.02c	SPBC36.02c	II	spermidine family transmembrane transporter (predicted)	protein_coding	-1	836908	841625
SPAC4F8.07c	hxk2	I	hexokinase 2	protein_coding	1	2664345	2667395
SPCC794.04c	SPCC794.04c	III	amino acid transmembrane transporter (predicted)	protein_coding	-1	248211	250194
SPBC215.05	gpd1	II	glycerol-3-phosphate dehydrogenase Gpd1	protein_coding	1	4035580	4037342
SPNCRNA.472	SPNCRNA.472	III	non-coding RNA (predicted)	ncRNA	1	715986	717312
SPAC1071.10c	pma1	I	P-type proton ATPase, P3-type Pma1	protein_coding	-1	3871642	3876176
SPNCRNA.679	SPNCRNA.679	I	intergenic RNA (predicted)	ncRNA	1	762720	764810
SPAC17A2.10c	SPAC17A2.10c	I	Schizosaccharomyces pombe specific protein	protein_coding	-1	3574995	3575687
SPBP4G3.02	pho1	II	acid phosphatase Pho1	protein_coding	1	4446373	4449053
SPAC29A4.12c	mug108	I	Schizosaccharomyces specific protein Mug108	protein_coding	1	5124554	5125643
SPACUNK4.19	mug153	I	Schizosaccharomyces pombe specific protein	protein_coding	1	2874956	2877487
SPNCRNA.1645	sat1-antisense-1	II	antisense RNA (predicted), possible alternative UTR	ncRNA	-1	3856053	3858922
SPBC31A8.02	SPBC31A8.02	II		pseudogene	1	1268093	1268452
SPBC8E4.02c	SPBC8E4.02c	II	Schizosaccharomyces pombe specific protein	protein_coding	1	4442574	4444191
SPCC1672.02c	sap1	III	switch-activating protein Sap1	protein_coding	-1	561576	563819
SPCC1281.08	wtf11	III	wtf element Wtf11	protein_coding	1	1396887	1400821
SPCC794.01c	zwf2	III	glucose-6-phosphate 1-dehydrogenase Zwf2 (predicted)	protein_coding	-1	239463	241999
SPCC1020.10	oca2	III	serine/threonine protein kinase Oca2	protein_coding	-1	758368	762656
SPNCRNA.1208	SPCC162.01c-antisense-1	III	antisense RNA (predicted)	ncRNA	-1	1587817	1589758
SPBC14F5.04c	pgk1	II	phosphoglycerate kinase Pgk1 (predicted)	protein_coding	-1	4157821	4159543
SPAC23H3.15c	SPAC23H3.15c	I	Schizosaccharomyces specific protein	protein_coding	-1	2523372	2524734
SPNCRNA.1460	SPNCRNA.1460	II	intergenic RNA (predicted)	ncRNA	-1	1749626	1751043
SPCC594.01	SPCC594.01	III	DUF1769 family protein	protein_coding	1	352251	357773
SPNCRNA.1165	SPNCRNA.1165	III	intergenic RNA (predicted)	ncRNA	-1	966442	967703
SPAC17A2.12	rrp1	I	ATP-dependent DNA helicase/ ubiquitin-protein ligase E3 (predicted)	protein_coding	1	3578771	3583005
SPBC19C2.06c	mug124	II	Schizosaccharomyces pombe specific protein	protein_coding	-1	1685238	1688060
SPAC25B8.12c	SPAC25B8.12c	I	unknown HAD superfamily hydrolase	protein_coding	-1	4176460	4178343
SPCC736.15	pil1	III	eisosome BAR domain protein Pil1	protein_coding	1	348692	351165
SPAC16A10.01	SPAC16A10.01	I	DUF1212 family protein	protein_coding	1	3077159	3080590
SPCC553.10	SPCC553.10	III	conserved fungal protein	protein_coding	-1	283181	285072
SPAC26F1.06	gpm1	I	monomeric 2,3-bisphosphoglycerate (BPG)-dependent phosphoglycerate mutase (PGAM), Gpm1	protein_coding	-1	5173864	5174644
SPCC63.14	eis1	III	eisosome assembly protein eis1	protein_coding	1	862399	866807
SPBC29B5.01	atf1	II	transcription factor, Atf-CREB family Atf1	protein_coding	1	1546194	1549862
SPCC548.06c	ght8	III	hexose transmembrane transporter Ght8 (predicted)	protein_coding	-1	226336	230546
SPBC1685.13	fhn1	II	plasma membrane organization protein Fhn1	protein_coding	1	525509	528544
SPCC757.12	SPCC757.12	III	alpha-amylase homolog (predicted)	protein_coding	1	72916	75522
SPAC1039.11c	gto1	I	alpha-glucosidase (predicted)	protein_coding	-1	5471270	5474941
SPBC3H7.02	SPBC3H7.02	II	sulfate transmembrane transporter (predicted)	protein_coding	-1	1884123	1887940
SPNCRNA.911	SPNCRNA.911	I	intergenic RNA (predicted)	ncRNA	-1	3477738	3479037
SPNCRNA.1453	mug124-antisense-1	II	antisense RNA (predicted)	ncRNA	1	1686427	1687926
SPNCRNA.313	SPNCRNA.313	II	non-coding RNA (predicted)	ncRNA	1	576376	576873
SPAC1751.04	loc1	I	ribosome biogenesis protein Loc1 (predicted)	protein_coding	1	383580	385433
SPBC1815.01	eno101	II	enolase (predicted)	protein_coding	1	2201159	2202652
SPCC191.10	SPCC191.10	III	Schizosaccharomyces pombe specific protein	protein_coding	1	1721489	1722397
SPBC16H5.02	pfk1	II	6-phosphofructokinase pfk1	protein_coding	-1	2297164	2300512
SPBC15D4.02	gsf1	II	transcription factor, zf-fungal binuclear cluster type Gsf1	protein_coding	1	3011491	3015079
SPBC660.16	gnd1	II	phosphogluconate dehydrogenase, decarboxylating	protein_coding	1	230269	233218
SPAC9E9.01	SPAC9E9.01	I	dubious	protein_coding	1	4434861	4435509
SPBC56F2.06	mug147	II	Schizosaccharomyces specific protein Mug147	protein_coding	-1	4104214	4106013
SPCC576.03c	tpx1	III	thioredoxin peroxidase Tpx1	protein_coding	-1	2084942	2085706
SPBPB21E7.08	SPBPB21E7.08	II		pseudogene	1	72081	73390
SPBC839.06	cta3	II	P-type ATPase, potassium exporting Cta3	protein_coding	1	607214	611989
SPCC757.11c	SPCC757.11c	III	transmembrane transporter (predicted)	protein_coding	-1	69195	71282
SPCC1322.08	srk1	III	MAPK-activated protein kinase Srk1	protein_coding	1	1301937	1305468
SPNCRNA.253	SPNCRNA.253	I	non-coding RNA (predicted)	ncRNA	-1	4787154	4787928
SPAC8C9.12c	SPAC8C9.12c	I	mitochondrial iron ion transmembrane transporter (predicted)	protein_coding	-1	3661062	3663364
SPAPB15E9.01c	pfl2	I	flocculin Pfl2	protein_coding	-1	3987033	3991388
SPCC594.02c	SPCC594.02c	III	conserved fungal protein	protein_coding	-1	357953	361151
SPAC3G9.11c	pdc201	I	pyruvate decarboxylase (predicted)	protein_coding	1	3159753	3162245
SPBC29A10.08	gas2	II	1,3-beta-glucanosyltransferase Gas2 (predicted)	protein_coding	1	2554009	2555531
SPBTRNAGLU.05	SPBTRNAGLU.05	II	tRNA Glutamic acid	tRNA	1	820491	820562
SPAC343.12	rds1	I	conserved fungal protein	protein_coding	1	1667671	1669666
SPBC12C2.04	SPBC12C2.04	II	NAD binding dehydrogenase family protein	protein_coding	-1	2468858	2470506
SPCC1739.08c	SPCC1739.08c	III	short chain dehydrogenase (predicted)	protein_coding	-1	2041789	2044397
SPBPB7E8.02	SPBPB7E8.02	II	PSP1 family protein	protein_coding	1	3498388	3502150
SPNCRNA.1158	gnr1-antisense-1	III	antisense RNA (predicted)	ncRNA	1	765556	767481
SPBC839.15c	tef103	II	translation elongation factor EF-1 alpha Ef1a-c	protein_coding	-1	626004	627556
SPCC1739.13	ssa2	III	heat shock protein Ssa2	protein_coding	1	2057084	2059331
SPCC1235.17	SPCC1235.17	III	dubious	protein_coding	-1	207225	211270
SPBC2G5.05	SPBC2G5.05	II	transketolase (predicted)	protein_coding	1	2586372	2588834
SPCC1393.08	SPCC1393.08	III	transcription factor, zf-GATA type (predicted)	protein_coding	1	811693	814708
SPBC1105.13c	SPBC1105.13c	II	Schizosaccharomyces pombe specific protein	protein_coding	-1	3531243	3532680
SPNCRNA.1558	qcr10-antisense-1	II	antisense RNA (predicted)	ncRNA	-1	2884156	2887140
SPBC3E7.02c	hsp16	II	heat shock protein Hsp16	protein_coding	-1	2660139	2660992
SPCC1235.01	SPCC1235.01	III	Schizosaccharomyces specific protein	protein_coding	1	174097	176473
SPSNORNA.21	snoU14	II	small nucleolar RNA U14	snoRNA	1	1308634	1308745
SPNCRNA.963	SPNCRNA.963	I	intergenic RNA (predicted)	ncRNA	1	4140077	4141041
SPBTRNAALA.10	SPBTRNAALA.10	II	tRNA Alanine	tRNA	1	1629902	1629975
SPBP23A10.11c	SPBP23A10.11c	II	circularly permuted 1,3-beta-glucanase (predicted)	protein_coding	-1	2018920	2021589
SPAC1002.13c	psu1	I	cell wall protein Psu1, beta-glucosidase (predicted)	protein_coding	-1	1821401	1823413
SPBC1683.01	SPBC1683.01	II	inorganic phosphate transmembrane transporter (predicted)	protein_coding	1	132353	136275
SPBC12C2.03c	SPBC12C2.03c	II	methionine synthase reductase (predicted)	protein_coding	1	2473006	2475652
SPAC6B12.07c	SPAC6B12.07c	I	ubiquitin-protein ligase E3 (predicted)	protein_coding	-1	2421446	2423898
SPNCRNA.1063	SPNCRNA.1063	I	intergenic RNA (predicted), possible alternative UTR	ncRNA	-1	5266525	5269973
SPAC821.10c	sod1	I	superoxide dismutase Sod1	protein_coding	-1	1002838	1003600
SPNCRNA.769	SPAPB1A10.13-antisense-1	I	antisense RNA (predicted)	ncRNA	-1	1886752	1888797
SPAC27E2.11c	SPAC27E2.11c	I	Schizosaccharomyces specific protein	protein_coding	-1	4009573	4010224
SPCC18B5.01c	bfr1	III	brefeldin A transmembrane transporter Bfr1	protein_coding	-1	709302	715435
SPCC1235.14	ght5	III	hexose transmembrane transporter Ght5	protein_coding	1	212160	214376
SPBC4B4.08	ght2	II	hexose transmembrane transporter Ght2	protein_coding	1	3427180	3429424
SPAC5D6.10c	mug116	I	Schizosaccharomyces pombe specific protein Mug116	protein_coding	1	1494670	1495830
SPBC337.08c	ubi4	II	ubiquitin	protein_coding	-1	1044271	1046642
SPBC16E9.20	SPBC16E9.20	II	dubious	protein_coding	1	1951398	1952828
SPAC110.05	SPAC110.05	I	Schizosaccharomyces pombe specific protein	protein_coding	-1	1904196	1906153
SPBC609.01	SPBC609.01	II	ribonuclease II (RNB) family, involved in nuclear-transcribed mRNA catabolic process (predicted)	protein_coding	1	3155857	3161616
SPAC23D3.12	SPAC23D3.12	I	inorganic phosphate transmembrane transporter (predicted)	protein_coding	1	4362493	4365125
SPNCRNA.778	SPNCRNA.778	I	intergenic RNA (predicted)	ncRNA	1	1952384	1953655
SPNCRNA.1058	SPNCRNA.1058	I	intergenic RNA (predicted)	ncRNA	-1	5200370	5201855
SPCPB1C11.01	amt1	III	ammonium transmembrane transporter Amt1	protein_coding	1	2068977	2071707
SPAPB15E9.02c	SPAPB15E9.02c	I	dubious	protein_coding	-1	3991830	3994099
SPCC4F11.05	SPCC4F11.05	III	dubious	protein_coding	1	2010426	2010789
SPBC13A2.04c	ptr2	II	PTR family peptide transmembrane transporter Ptr2	protein_coding	-1	3405575	3408492
SPAC26F1.07	SPAC26F1.07	I	glucose 1-dehydrogenase (NADP+) (predicted)	protein_coding	-1	5170789	5172112
SPCC965.13	SPCC965.13	III	pyridoxal family transmembrane transporter (predicted)	protein_coding	1	2310096	2314400
SPBTRNAASN.01	SPBTRNAASN.01	II	tRNA Asparagine	tRNA	-1	1597996	1598069
SPBC3H7.05c	SPBC3H7.05c	II	mitochondrial Membrane Bound O-Acyl Transferase (MBOAT) family	protein_coding	1	1873513	1875657
SPNCRNA.155	SPNCRNA.155	I	non-coding RNA (predicted)	ncRNA	1	577199	578150
SPBC119.02	ubc4	II	ubiquitin conjugating enzyme E2 Ubc4/UbcP1	protein_coding	1	715227	716311
SPBC30B4.09	SPBC30B4.09	II	Schizosaccharomyces specific protein	protein_coding	-1	1296672	1297662
SPAPB2B4.04c	pmc1	I	vacuolar calcium transporting P-type ATPase P2 type, Pmc1	protein_coding	-1	2712704	2718444
SPBC14C8.07c	cdc18	II	MCM loader	protein_coding	-1	2215955	2218031
SPAC4A8.04	isp6	I	vacuolar serine protease Isp6	protein_coding	1	2544815	2546981
SPACUNK4.16c	SPACUNK4.16c	I	alpha,alpha-trehalose-phosphate synthase (predicted)	protein_coding	1	2877422	2880590
SPCTRNALEU.13	SPCTRNALEU.13	III	tRNA Leucine	tRNA	1	1102809	1102909
SPCC16A11.01	sfk1	III	plasma membrane protein involved in inositol lipid-mediated signaling Sfk1 (predicted)	protein_coding	1	867227	869260
SPCC191.11	inv1	III	external invertase, beta-fructofuranosidase	protein_coding	1	1723393	1726164
SPCC576.17c	SPCC576.17c	III	pyridoxamine/pyridoxine/pyridoxal transmembrane transporter (predicted)	protein_coding	-1	2111240	2113660
SPATRNATHR.05	SPATRNATHR.05	I	tRNA Threonine	tRNA	1	4715431	4715502
SPCC622.12c	gdh1	III	NADP-specific glutamate dehydrogenase Gdh1 (predicted)	protein_coding	-1	1419131	1421212
SPAC26H5.10c	tif51	I	translation elongation factor eIF5A (predicted)	protein_coding	-1	4141281	4142329
SPBC1652.01	SPBC1652.01	II	ribosomal RNA processing element (RRPE)-binding protein (predicted)	protein_coding	1	4252276	4255310
SPBC530.10c	anc1	II	mitochondrial adenine nucleotide carrier Anc1	protein_coding	-1	811060	812897
SPCTRNAARG.12	SPCTRNAARG.12	III	tRNA Arginine	tRNA	-1	1092595	1092667
SPBTRNAALA.09	SPBTRNAALA.09	II	tRNA Alanine	tRNA	-1	1618440	1618513
SPBP4H10.15	aco2	II	aconitate hydratase/mitochondrial ribosomal protein subunit L21, fusion protein	protein_coding	1	2902818	2906068
SPAC1002.17c	urg2	I	uracil phosphoribosyltransferase (predicted)	protein_coding	-1	1830609	1831951
SPNCRNA.832	SPAC23H3.15c-antisense-1	I	antisense RNA (predicted), possible alternative UTR	ncRNA	1	2523434	2525232
SPNCRNA.1132	dis1-antisense-1	III	antisense RNA (predicted)	ncRNA	-1	342960	346745
SPAC26H5.09c	SPAC26H5.09c	I	oxidoreductase involved in NADPH regeneration (predicted)	protein_coding	-1	4137266	4139080
SPAC3A12.18	zwf1	I	glucose-6-phosphate 1-dehydrogenase (predicted)	protein_coding	1	1454782	1456870
SPBTRNAALA.08	SPBTRNAALA.08	II	tRNA Alanine	tRNA	-1	1600233	1600306
SPAC1F8.07c	pdc101	I	pyruvate decarboxylase (predicted)	protein_coding	-1	101715	103594
SPCC1223.11	ptc2	III	protein phosphatase 2C Ptc2	protein_coding	1	1863661	1866637
SPBC30B4.01c	wsc1	II	transmembrane signaling receptor Wsc1 (predicted)	protein_coding	-1	1297676	1301328
SPAC186.03	SPAC186.03	I	L-asparaginase (predicted)	protein_coding	1	5535061	5536432
SPCC1393.10	ctr4	III	copper transporter complex subunit Ctr4	protein_coding	1	818302	819361
SPBC1198.14c	fbp1	II	fructose-1,6-bisphosphatase Fbp1	protein_coding	-1	197660	199474
SPBC1E8.05	SPBC1E8.05	II	conserved fungal protein	protein_coding	1	1970612	1972799
SPCTRNALEU.12	SPCTRNALEU.12	III	tRNA Leucine	tRNA	-1	1096085	1096185
SPBC19C7.04c	SPBC19C7.04c	II	conserved fungal protein	protein_coding	-1	2825251	2826700
SPCC757.07c	ctt1	III	catalase	protein_coding	-1	56654	58865
SPNCRNA.1389	SPNCRNA.1389	II	intergenic RNA (predicted)	ncRNA	1	841331	842790
SPAC3A11.07	nde2	I	mitochondrial NADH dehydrogenase (ubiquinone) Nde2 (predicted)	protein_coding	1	3456694	3459197
SPBC2G5.01	SPBC2G5.01	II	ER protein involved in ER-nucleus signaling (predicted)	protein_coding	1	2576500	2577868
SPBC1D7.02c	scr1	II	transcription factor Scr1	protein_coding	1	1752100	1755619
SPBC2G5.06c	hmt2	II	sulfide-quinone oxidoreductase	protein_coding	-1	2589004	2590955
SPAPB1A11.01	mfc1	I	copper transmembrane transporter, meiotic Mfc1	protein_coding	1	2977811	2979495
SPBC21C3.08c	car2	II	ornithine transaminase Car2	protein_coding	-1	3809059	3810816
SPBC1271.14	SPBC1271.14	II	glutamate N-acetyltransferase (predicted)	protein_coding	-1	336351	338426
SPAC869.02c	yhb1	I	nitric oxide dioxygenase Yhb1	protein_coding	1	5517865	5519950
SPCC663.03	pmd1	III	leptomycin transmembrane transporter Pmd1	protein_coding	1	1634987	1640571
SPAC926.04c	hsp90	I	Hsp90 chaperone	protein_coding	-1	3888558	3891157
SPBTRNAGLU.08	SPBTRNAGLU.08	II	tRNA Glutamic acid	tRNA	1	4107639	4107710
SPCC1906.01	mpg1	III	mannose-1-phosphate guanyltransferase Mpg1	protein_coding	1	2012545	2014000
SPAC23H4.05c	SPAC23H4.05c	I	Schizosaccharomyces pombe specific protein	protein_coding	1	1599323	1600363
SPBP35G2.16c	ecl2	II	extender of the chronological lifespan protein Ecl2	protein_coding	-1	961007	963780
SPAC1002.16c	SPAC1002.16c	I	carboxylic acid transmembrane transporter (predicted)	protein_coding	-1	1827612	1829708
SPCC24B10.21	tpi1	III	triosephosphate isomerase	protein_coding	1	939913	940869
SPBC23E6.09	ssn6	II	transcriptional corepressor Ssn6	protein_coding	1	3862346	3867052
SPBC1D7.05	byr2	II	MAP kinase kinase kinase Byr2	protein_coding	-1	1740048	1742504
SPAC56F8.13	SPAC56F8.13	I	dubious	protein_coding	1	1149078	1150659
SPAC8C9.03	cgs1	I	cAMP-dependent protein kinase regulatory subunit Cgs1	protein_coding	1	3642972	3645636
SPBC713.12	erg1	II	squalene monooxygenase Erg1 (predicted)	protein_coding	1	892162	894361
SPAC25B8.19c	loz1	I	transcription factor zf-C2H2 type	protein_coding	-1	4192070	4195228
SPNCRNA.1133	SPNCRNA.1133	III	intergenic RNA (predicted)	ncRNA	-1	351210	353119
SPCC13B11.02c	SPCC13B11.02c	III	Schizosaccharomyces pombe specific protein	protein_coding	-1	1589996	1593818
SPNCRNA.1296	SPNCRNA.1296	III	intergenic RNA (predicted)	ncRNA	-1	2422419	2423268
SPAC32A11.02c	SPAC32A11.02c	I	conserved fungal protein	protein_coding	-1	2447839	2450875
SPBC1347.11	sro1	II	stress responsive orphan 1	protein_coding	1	4081869	4083198
SPAC1071.13	SPAC1071.13	I	dubious	protein_coding	1	3878007	3881812
SPCC825.03c	psy1	III	SNARE Psy1	protein_coding	-1	1027501	1029258
SPAC343.21	SPAC343.21	I	dubious	protein_coding	1	1665144	1667735
SPAPB15E9.06	SPAPB15E9.06	I	dubious	protein_coding	1	3993495	3995104
SPBTRNAARG.06	SPBTRNAARG.06	II	tRNA arginine	tRNA	1	1602188	1602260
SPAC10F6.16	mug134	I	endosulfine Igo1	protein_coding	1	1238896	1240185
SPCC417.11c	SPCC417.11c	III	glutamate-1-semialdehyde 2,1-aminomutase (predicted)	protein_coding	-1	1697661	1701831
SPCC1902.01	gaf1	III	transcription factor Gaf1	protein_coding	-1	1665533	1669788
SPNCRNA.01	prl1	I	non-coding RNA, poly(A)-bearing (predicted)	ncRNA	1	3003816	3004916
SPNCRNA.781	SPNCRNA.781	I	intergenic RNA (predicted)	ncRNA	1	1954820	1956332
SPCTRNAMET.07	SPCTRNAMET.07	III	tRNA Methionine	tRNA	1	1689817	1689888
SPAC26F1.11	SPAC26F1.11	I	dubious	protein_coding	-1	5157285	5159163
SPNCRNA.1236	SPNCRNA.1236	III	antisense RNA (predicted)	ncRNA	1	1859963	1860577
SPNCRNA.432	SPNCRNA.432	I	non-coding RNA (predicted)	ncRNA	1	1237146	1238641
SPBC36.03c	mfs3	II	MFS family transmembrane transporter Mfs3	protein_coding	-1	843017	845684
SPNCRNA.746	SPNCRNA.746	I	intergenic RNA (predicted)	ncRNA	1	1600909	1601622
SPAC1002.19	urg1	I	GTP cyclohydrolase II Urg1 (predicted)	protein_coding	1	1835270	1837060
SPBC2D10.03c	SPBC2D10.03c	II	DUF866 domain protein	protein_coding	-1	2968263	2968967
SPBTRNAPRO.04	SPBTRNAPRO.04	II	tRNA Proline	tRNA	-1	1825787	1825858
SPBC32C12.02	ste11	II	transcription factor Ste11	protein_coding	1	3983312	3987400
SPBC359.02	alr2	II	alanine racemase Alr2 (predicted)	protein_coding	1	107583	109353
SPAC1399.04c	SPAC1399.04c	I	uracil phosphoribosyltransferase (predicted)	protein_coding	1	1840621	1841283
SPBC23G7.08c	rga7	II	Rho-type GTPase activating protein Rga7	protein_coding	-1	2110485	2113453
SPCPB16A4.07	SPCPB16A4.07	III	Schizosaccharomyces specific protein	protein_coding	1	955171	955906
SPNCRNA.1443	SPNCRNA.1443	II	intergenic RNA (predicted)	ncRNA	1	1554843	1557638
SPNCRNA.1395	SPBC713.13-antisense-1	II	antisense RNA (predicted)	ncRNA	1	889339	891607
SPCTRNAARG.11	SPCTRNAARG.11	III	tRNA Arginine	tRNA	-1	1068182	1068254
SPNCRNA.400	SPNCRNA.400	II	non-coding RNA (predicted)	ncRNA	1	2528770	2529528
SPCP31B10.06	mug190	III	C2 domain protein involved in ER membrane tethering	protein_coding	1	532584	537202
SPAC1F7.07c	fip1	I	iron permease Fip1	protein_coding	-1	4232998	4234760
SPCC663.01c	ekc1	III	protein phosphatase regulatory subunit Ekc1	protein_coding	-1	1625987	1629437
SPAC922.04	SPAC922.04	I	Schizosaccharomyces specific protein	protein_coding	1	5479853	5480485
SPBC651.01c	nog1	II	GTP binding protein Nog1 (predicted)	protein_coding	-1	1236671	1239251
SPCC191.07	cyc1	III	cytochrome c	protein_coding	1	1714660	1715798
SPBC1271.09	tgp1	II	glycerophosphodiester transmembrane transporter (predicted)	protein_coding	-1	350692	352369
SPBC11C11.03	ndc80	II	NMS complex subunit Ndc80	protein_coding	1	3350765	3352972
SPAC4F10.14c	btf3	I	nascent polypeptide-associated complex beta subunit	protein_coding	-1	4860536	4861319
SPAC227.13c	isu1	I	mitochondrial iron-sulfur cluster assembly scaffold protein Isu1	protein_coding	-1	517416	519017
SPAC11D3.19	SPAC11D3.19	I	Schizosaccharomyces pombe specific protein	protein_coding	1	106893	108361
SPBP4H10.10	rbd3	II	rhomboid family protease	protein_coding	1	2890645	2891823
SPAC4F8.12c	spp42	I	U5 snRNP complex subunit Spp42	protein_coding	1	2650688	2658024
SPBC1105.05	exg1	II	glucan 1,6-beta-glucosidase Exg1	protein_coding	1	3514552	3516567
SPCC1620.03	mug163	III	conserved eukaryotic protein, mitochondrial	protein_coding	1	2148588	2151955
SPAC1687.16c	erg31	I	C-5 sterol desaturase Erg31	protein_coding	-1	932425	934021
SPAC1565.01	rcf2	I	cytochrome c oxidase assembly protein Rcf2	protein_coding	1	1290931	1293853
SPAC323.08	rmp1	I	ribonuclease MRP complex subunit (predicted)	protein_coding	1	3921018	3921711
SPNCRNA.133	SPNCRNA.133	II	non-coding RNA (predicted)	ncRNA	1	527043	528366
SPCC1183.11	msy1	III	MS calcium ion channel protein Msy1	protein_coding	1	618889	623222
SPCPB1C11.02	SPCPB1C11.02	III	amino acid permease (predicted)	protein_coding	1	2072626	2074890
SPNCRNA.255	SPNCRNA.255	I	non-coding RNA (predicted)	ncRNA	1	4881385	4881949
SPAC2E1P3.02c	amt3	I	ammonium transmembrane transporter Amt3	protein_coding	-1	2924692	2927075
SPCC1223.10c	eaf1	III	RNA polymerase II transcription elongation factor SpEAF	protein_coding	-1	1860094	1862041
SPAC3G9.13c	msw1	I	mitochondrial tryptophan-tRNA ligase Msw1 (predicted)	protein_coding	1	3150082	3156856
SPACUNK4.15	SPACUNK4.15	I	2',3'-cyclic-nucleotide 3'-phosphodiesterase (predicted)	protein_coding	-1	2880963	2882258
SPAC8C9.14	prr1	I	transcription factor Prr1	protein_coding	1	3665912	3669087
SPCC1739.01	SPCC1739.01	III	zf-CCCH type zinc finger protein	protein_coding	1	2024482	2029066
SPCC1322.10	SPCC1322.10	III	cell wall protein Pwp1	protein_coding	1	1309585	1310947
SPAC3H1.07	aru1	I	arginase Aru1	protein_coding	1	1944127	1945368
SPAC57A7.04c	pabp	I	mRNA export shuttling protein	protein_coding	1	1540606	1545221
SPBC19C2.04c	ubp11	II	ubiquitin C-terminal hydrolase Ubp11	protein_coding	-1	1676352	1678652
SPAC3H1.11	hsr1	I	transcription factor Hsr1	protein_coding	1	1957461	1961546
SPBC660.13c	ssb1	II	DNA replication factor A subunit Ssb1	protein_coding	-1	219182	221326
SPAPB8E5.02c	rpn502	I	19S proteasome regulatory subunit Rpn502	protein_coding	-1	4909367	4911100
SPAC6B12.14c	SPAC6B12.14c	I	conserved fungal protein	protein_coding	-1	2435528	2437498
SPAC8F11.10c	pvg1	I	pyruvyltransferase Pvg1	protein_coding	-1	2869644	2871785
SPBC902.06	mto2	II	MT organizer Mto2	protein_coding	1	494592	496423
SPCC1281.06c	ole1	III	acyl-coA desaturase (predicted)	protein_coding	-1	1392544	1394904
SPNCRNA.680	SPNCRNA.680	I	intergenic RNA (predicted), possible alternative UTR	ncRNA	1	765526	767503
SPAPB1A10.08	SPAPB1A10.08	I	Schizosaccharomyces specific protein	protein_coding	1	1875572	1877864
SPBC21C3.19	SPBC21C3.19	II	SBDS family protein Rtc3 (predicted)	protein_coding	1	3829961	3830902
SPAPJ760.03c	adg1	I	Schizosaccharomyces specific protein Adg1	protein_coding	-1	5265435	5266589
SPCTRNAASN.05	SPCTRNAASN.05	III	tRNA Asparagine	tRNA	1	947262	947335
SPAP7G5.06	per1	I	plasma membrane amino acid permease Per1	protein_coding	1	3748767	3751729
SPCC63.02c	aah3	III	alpha-amylase homolog Aah3	protein_coding	-1	833581	836015
SPBC1711.16	pwp1	II	WD repeat protein Pwp1 (predicted)	protein_coding	1	2164012	2165996
SPAC1786.02	SPAC1786.02	I	phospholipase (predicted)	protein_coding	1	3033828	3037249
SPCC1753.02c	git3	III	G-protein coupled receptor Git3	protein_coding	-1	1542333	1546161
SPBC12D12.01	sad1	II	spindle pole body SUN domain protein Sad1	protein_coding	1	2303681	2306661
SPNCRNA.651	SPNCRNA.651	I	intergenic RNA (predicted), possible alternative UTR	ncRNA	1	460793	461752
SPBC17G9.11c	pyr1	II	pyruvate carboxylase Pyr1	protein_coding	-1	2190645	2194621
SPAC8C9.05	dtd1	I	D-Tyr-tRNA deacylase Dtd1 (predicted)	protein_coding	1	3649373	3650629
SPBTRNAASN.03	SPBTRNAASN.03	II	tRNA Asparagine	tRNA	1	4031743	4031816
SPCC794.12c	mae2	III	malic enzyme, malate dehydrogenase (oxaloacetate decarboxylating), Mae2	protein_coding	-1	275261	277340
SPCC74.09	mug24	III	RNA-binding protein, rrm type	protein_coding	1	1917714	1922733
SPCC622.08c	hta1	III	histone H2A alpha	protein_coding	-1	1411144	1412214
SPCPB16A4.06c	SPCPB16A4.06c	III	Schizosaccharomyces specific protein	protein_coding	-1	956012	957627
SPAPB24D3.07c	SPAPB24D3.07c	I	Schizosaccharomyces pombe specific protein	protein_coding	-1	2957839	2959192
SPAC24C9.06c	aco1	I	aconitate hydratase Aco1 (predicted)	protein_coding	-1	3048060	3051537
SPAC22F8.05	SPAC22F8.05	I	alpha,alpha-trehalose-phosphate synthase (predicted)	protein_coding	1	4791892	4795263
SPAC29B12.08	clr5	I	Clr5 protein	protein_coding	1	5427297	5431523
SPNCRNA.09	prl9	II	non-coding RNA, poly(A)-bearing (predicted)	ncRNA	-1	2485500	2486230
SPCC1442.01	ste6	III	guanyl-nucleotide exchange factor Ste6	protein_coding	1	1765913	1768971
SPAP14E8.02	tos4	I	FHA domain protein Tos4 (predicted)	protein_coding	1	1922552	1924915
SPNCRNA.1528	tri1-antisense-1	II	antisense RNA (predicted)	ncRNA	1	2555739	2556917
SPNCRNA.950	SPNCRNA.950	I	intergenic RNA (predicted)	ncRNA	1	3938842	3939103
SPBC1718.07c	zfs1	II	CCCH tandem zinc finger protein, human Tristetraprolin homolog Zfs1, involved in mRNA catabolism	protein_coding	-1	3482848	3487862
SPAC6C3.04	cit1	I	citrate synthase Cit1	protein_coding	1	2327767	2330289
SPAC8E11.02c	rad24	I	14-3-3 protein Rad24	protein_coding	1	3384190	3385685
SPAC4G9.22	SPAC4G9.22	I	conserved fungal protein	protein_coding	1	2291666	2292778
SPCC1739.06c	SPCC1739.06c	III	uroporphyrin methyltransferase (predicted)	protein_coding	-1	2037670	2039988
SPCC417.02	dad5	III	DASH complex subunit Dad5	protein_coding	-1	1669944	1671551
SPCC297.03	ssp1	III	Ca2+/calmodulin-dependent (CaMMK)-like protein kinase Ssp1	protein_coding	1	1878434	1882310
SPNCRNA.724	prp22-antisense-1	I	antisense RNA (predicted)	ncRNA	1	1206325	1210885
SPAC1705.03c	ecm33	I	cell wall protein Ecm33	protein_coding	-1	1569613	1571567
SPAC23H4.06	gln1	I	glutamate-ammonia ligase Gln1	protein_coding	-1	1596073	1598149
SPAC1399.06	SPAC1399.06	I	Schizosaccharomyces pombe specific protein	protein_coding	-1	1848338	1850881
SPNCRNA.831	SPNCRNA.831	I	intergenic RNA (predicted), possible alternative UTR	ncRNA	1	2519375	2521586
SPBC1685.05	htr11	II	serine protease (predicted)	protein_coding	1	504397	509056
SPAC57A7.05	SPAC57A7.05	I	conserved protein	protein_coding	-1	1534352	1541786
SPAC19E9.03	pas1	I	cyclin Pas1	protein_coding	1	1361066	1364174
SPAC5D6.12	mtf2	I	mitochondrial translation protein Mtf2 (predicted)	protein_coding	-1	1492307	1495689
SPNCRNA.934	SPNCRNA.934	I	intergenic RNA (predicted)	ncRNA	-1	3745764	3748595
SPAC222.09	seb1	I	Nrd1 comples RNA-binding subunit Seb1	protein_coding	1	959867	962227
SPAC9E9.03	leu2	I	3-isopropylmalate dehydratase Leu2 (predicted)	protein_coding	1	4439837	4442513
SPAC13F5.05	mpd1	I	thioredoxin family protein Mpd1 (predicted)	protein_coding	1	2179175	2181507
SPBC56F2.05c	SPBC56F2.05c	II	transcription factor (predicted)	protein_coding	1	4109970	4112903
SPAC222.08c	sno1	I	glutamine aminotransferase subunit Sno1 (predicted)	protein_coding	-1	957367	958774
SPAC27D7.14c	tpr1	I	RNA polymerase II associated Paf1 complex subunit Tpr1	protein_coding	-1	4536975	4540298
SPBC428.18	cdt1	II	replication licensing factor Cdt1	protein_coding	1	477189	478738
SPNCRNA.1015	SPNCRNA.1015	I	antisense RNA (predicted)	ncRNA	-1	4674037	4675800
SPCC1223.03c	gut2	III	glycerol-3-phosphate dehydrogenase Gut2 (predicted)	protein_coding	-1	1840594	1843300
SPCC16A11.15c	SPCC16A11.15c	III	Schizosaccharomyces specific protein	protein_coding	-1	895846	896879
SPCC1223.13	cbf12	III	CBF1/Su(H)/LAG-1 family transcription factor Cbf12	protein_coding	1	1870438	1875842
SPAC3C7.14c	obr1	I	ubiquitinated protein Uhp1	protein_coding	-1	2094110	2095066
SPBTRNAGLU.06	SPBTRNAGLU.06	II	tRNA Glutamic acid	tRNA	-1	1601491	1601562
SPCC757.09c	rnc1	III	RNA-binding protein that suppresses calcineurin deletion Rnc1	protein_coding	-1	64099	66972
SPAC5H10.07	SPAC5H10.07	I	Schizosaccharomyces pombe specific protein	protein_coding	1	158777	159472
SPCC584.16c	SPCC584.16c	III	Schizosaccharomyces specific protein	protein_coding	-1	1524517	1525212
SPNCRNA.111	SPNCRNA.111	II	intergenic RNA (predicted)	ncRNA	-1	3978331	3982106
SPNCRNA.1197	SPNCRNA.1197	III	intergenic RNA (predicted)	ncRNA	-1	1451418	1452653
SPNCRNA.650	SPNCRNA.650	I	intergenic RNA (predicted)	ncRNA	1	453735	455859
SPAPB2B4.03	cig2	I	G1/S-specific B-type cyclin Cig2	protein_coding	1	2709731	2714162
SPBC1105.14	rsv2	II	transcription factor Rsv2	protein_coding	1	3530760	3535288
SPBC2D10.04	SPBC2D10.04	II	arrestin Aly1 related, implicated in endocytosis	protein_coding	1	2971099	2974641
SPBC16D10.06	zrt1	II	ZIP zinc transmembrane transporter Zrt1	protein_coding	1	3607199	3609330
SPBC887.15c	sur2	II	sphingosine hydroxylase Sur2	protein_coding	-1	3570849	3572677
SPBC530.14c	dsk1	II	SR protein-specific kinase Dsk1	protein_coding	-1	824805	827995
SPBPB2B2.12c	gal10	II	UDP-glucose 4-epimerase/aldose 1-epimerase Gal10	protein_coding	-1	4484023	4487569
SPAC23C11.06c	SPAC23C11.06c	I	hydrolase (inferred_from_context)	protein_coding	-1	2141632	2143598
SPBC3F6.03	trr1	II	thioredoxin reductase Trr1	protein_coding	1	4189144	4191448
SPNCRNA.1297	SPNCRNA.1297	III	intergenic RNA (predicted), possible alternative UTR	ncRNA	1	2422707	2423873
SPAC27D7.11c	SPAC27D7.11c	I	But2 family protein	protein_coding	-1	4529389	4531031
SPAC1F8.01	ght3	I	hexose transmembrane transporter Ght3	protein_coding	1	82746	84786
SPBC1683.08	ght4	II	hexose transmembrane transporter Ght4	protein_coding	1	155751	159570
SPAC631.02	bdf2	I	BET family double bromodomain protein Bdf2	protein_coding	1	2105472	2110519
SPAC4G8.03c	puf5	I	pumilio family RNA-binding protein Puf5 (predicted)	protein_coding	-1	757915	762714
SPBC8E4.01c	pho84	II	inorganic phosphate transmembrane transporter (predicted)	protein_coding	1	4444125	4446200
SPCC794.02	wtf5	III	wtf element Wtf5	protein_coding	1	241472	245622
SPCC13B11.01	adh1	III	alcohol dehydrogenase Adh1	protein_coding	1	1589427	1592889
SPBC19C2.07	fba1	II	fructose-bisphosphate aldolase Fba1	protein_coding	1	1688336	1689599
SPAC26F1.05	mug106	I	Schizosaccharomyces pombe specific protein Mug106	protein_coding	-1	5174625	5175819
SPAC328.03	tps1	I	alpha,alpha-trehalose-phosphate synthase [UDP-forming]	protein_coding	1	3479098	3481305
SPAC1751.01c	gti1	I	gluconate transmembrane transporter inducer Gti1	protein_coding	-1	377844	384751
SPBC15D4.01c	klp9	II	kinesin-like protein Klp9	protein_coding	-1	3005478	3007839
SPCC1322.07c	mug150	III	Schizosaccharomyces pombe specific protein Mug150	protein_coding	-1	1299511	1302574
SPAC22F8.04	pet1	I	phosphoenolpyruvate transmembrane transporter Pet1	protein_coding	1	4789418	4791232
SPCC594.03	SPCC594.03	III	Schizosaccharomyces pombe specific protein	protein_coding	1	361356	362629
SPBC530.11c	SPBC530.11c	II	transcription factor, zf-fungal binuclear cluster type (predicted)	protein_coding	-1	814378	819357
SPBP4H10.09	rsv1	II	transcription factor Rsv1	protein_coding	1	2888450	2889979
SPBC30B4.03c	adn1	II	adhesion defective protein	protein_coding	-1	1304274	1306121
SPAPB1A10.14	pof15	I	F-box protein (predicted)	protein_coding	1	1890529	1892090
SPAC110.01	ppk1	I	serine/threonine protein kinase Ppk1 (predicted)	protein_coding	1	1905755	1911747
SPNCRNA.777	SPNCRNA.777	I	intergenic RNA (predicted)	ncRNA	-1	1951105	1953595
SPAC19D5.01	pyp2	I	tyrosine phosphatase Pyp2	protein_coding	1	5202366	5205202
SPCC4F11.04c	imt2	III	mannosyltransferase Imt2	protein_coding	-1	2007921	2010840
SPAC13A11.02c	erg11	I	sterol 14-demethylase Erg11 (predicted)	protein_coding	-1	574652	577171
SPBC14C8.10	mrpl24	II	mitochondrial ribosomal protein subunit L28 (predicted)	protein_coding	1	2218178	2223157
SPAC1834.09	mug51	I	variant protein kinase 19 family protein	protein_coding	1	4716549	4717760
SPAC26H5.11	mug56	I	spore wall assembly protein Mug56 (predicted)	protein_coding	1	4142849	4147291
SPBP35G2.02	txc1	II	26S proteasome co-factor Txc1	protein_coding	1	963900	968891
SPCC569.05c	SPCC569.05c	III	spermidine family transmembrane transporter (predicted)	protein_coding	1	2423807	2427995
SPCC1223.09	SPCC1223.09	III	uricase (predicted)	protein_coding	-1	1857150	1858621
SPBC713.11c	pmp3	II	plasma membrane proteolipid Pmp3	protein_coding	-1	887573	888695
SPBC365.16	SPBC365.16	II	conserved protein	protein_coding	1	2529641	2532214
SPAC1F7.08	fio1	I	iron transport multicopper oxidase Fio1	protein_coding	1	4235080	4237874
SPCC663.02	wtf14	III	wtf element Wtf14	protein_coding	1	1629964	1632149
SPAC19B12.02c	gas1	I	cell wall protein Gas1, 1,3-beta-glucanosyltransferase (predicted)	protein_coding	-1	4878579	4880798
SPAC3H1.06c	SPAC3H1.06c	I	transmembrane transporter (predicted)	protein_coding	-1	1940432	1944540
SPBC660.14	mik1	II	mitotic inhibitor kinase Mik1	protein_coding	1	221358	224117
SPAC24H6.13	SPAC24H6.13	I	DUF221 family protein implicated in Golgi to plasma membrane transport (predicted)	protein_coding	-1	456931	460811
SPBC17F3.01c	rga5	II	Rho-type GTPase activating protein Rga5	protein_coding	1	2486559	2488209
SPAC2F3.09	hem1	I	5-aminolevulinate synthase Hem1	protein_coding	1	3939598	3942086
SPAC10F6.01c	sir1	I	sulfite reductase beta subunit Sir1	protein_coding	-1	1200916	1206090
SPAC23H3.13c	gpa2	I	heterotrimeric G protein alpha-2 subunit Gpa2	protein_coding	-1	2516053	2519235
SPAC144.12	rki1	I	ribose 5-phosphate isomerase Rki1 (predicted)	protein_coding	1	4675116	4678174
SPCC1223.12c	meu10	III	GPI anchored cell surface protein involved in ascospore wall assembly Meu10	protein_coding	-1	1866916	1871663
SPAC5H10.06c	adh4	I	alcohol dehydrogenase Adh4	protein_coding	-1	156430	158307
SPCC11E10.01	SPCC11E10.01	III	cystathionine beta-lyase (predicted)	protein_coding	1	1451701	1454632
SPAC23E2.03c	ste7	I	arrestin family meiotic suppressor protein Ste7	protein_coding	-1	450860	453603
SPBPB2B2.13	gal1	II	galactokinase Gal1	protein_coding	1	4488322	4490271
SPCC569.06	SPCC569.06	III	Schizosaccharomyces specific multicopy membrane protein family 1	protein_coding	-1	2420265	2422307
SPBC354.12	gpd3	II	glyceraldehyde 3-phosphate dehydrogenase Gpd3	protein_coding	1	578063	580056
SPBC3D6.02	but2	II	But2 family protein But2	protein_coding	1	1268479	1271559
SPNCRNA.990	cbh1-antisense-1	I	antisense RNA (predicted)	ncRNA	1	4458176	4461222
SPCC548.07c	ght1	III	hexose transmembrane transporter Ght1	protein_coding	-1	232288	235289
SPNCRNA.872	eta2-antisense-1	I	antisense RNA (predicted)	ncRNA	-1	3001750	3004335
SPAC16.05c	sfp1	I	transcription factor Sfp1 (predicted)	protein_coding	-1	4431869	4434012
SPCC1742.01	gsf2	III	galactose-specific flocculin Gsf2	protein_coding	-1	959199	966014
SPNCRNA.213	SPNCRNA.213	I	non-coding RNA (predicted)	ncRNA	1	3076914	3077076
SPAC4H3.10c	pyk1	I	pyruvate kinase	protein_coding	-1	3844743	3846645
SPNCRNA.1125	SPNCRNA.1125	III	intergenic RNA (predicted)	ncRNA	1	285644	286318
SPNCRNA.1424	SPNCRNA.1424	II	intergenic RNA (predicted)	ncRNA	-1	1264952	1266264
SPNCRNA.1116	SPNCRNA.1116	III	intergenic RNA (predicted)	ncRNA	-1	170851	173547
SPAC323.07c	SPAC323.07c	I	MatE family transmembrane transporter (predicted)	protein_coding	-1	3917636	3920119
SPNCRNA.945	SPNCRNA.945	I	intergenic RNA (predicted)	ncRNA	-1	3879034	3880272
SPNCRNA.587	meu20	III	non-coding RNA, poly(A)-bearing (predicted)	ncRNA	-1	2009624	2010229
SPCTRNAHIS.03	SPCTRNAHIS.03	III	tRNA Histidine	tRNA	1	71400	71471
SPCTRNAGLN.05	SPCTRNAGLN.05	III	tRNA Glutamine	tRNA	1	1863131	1863202
SPNCRNA.764	toe1-antisense-1	I	antisense RNA (predicted)	ncRNA	-1	1838822	1840290
SPAC56F8.14c	mug115	I	Schizosaccharomyces pombe specific protein Mug115	protein_coding	-1	1148131	1152178
SPAC3G9.14	sak1	I	transcriptional activator Sak1	protein_coding	-1	3146948	3150486
SPNCRNA.1400	SPNCRNA.1400	II	intergenic RNA (predicted)	ncRNA	1	963076	963774
SPNCRNA.1146	SPNCRNA.1146	III	intergenic RNA (predicted)	ncRNA	-1	616785	618617
SPNCRNA.1118	ght6-antisense-1	III	antisense RNA (predicted)	ncRNA	-1	204633	206912
SPNCRNA.164	SPNCRNA.164	I	non-coding RNA (predicted)	ncRNA	1	1005499	1005710
SPAP8A3.05	ski7	I	ski complex interacting GTPase Ski7	protein_coding	1	5321727	5325075
SPAC1F8.08	SPAC1F8.08	I	Schizosaccharomyces pombe specific protein	protein_coding	1	103941	104953
SPNCRNA.1260	SPNCRNA.1260	III	intergenic RNA (predicted), possible alternative UTR	ncRNA	1	2085862	2086765
SPAC1002.18	urg3	I	DUF1688 family protein	protein_coding	1	1832317	1833811
SPNCRNA.658	SPNCRNA.658	I	intergenic RNA (predicted), possible alternative UTR	ncRNA	1	519257	520194
SPAC683.03	SPAC683.03	I	Schizosaccharomyces pombe specific protein	protein_coding	1	4195642	4196021
SPAC1399.01c	SPAC1399.01c	I	transmembrane transporter (predicted)	protein_coding	1	1851495	1854651
SPAPB8E5.03	mae1	I	malic acid transport protein Mae1	protein_coding	1	4912237	4914182
SPACUNK4.17	SPACUNK4.17	I	NAD binding dehydrogenase family protein	protein_coding	-1	2872778	2874687
SPAC29A4.22	SPAC29A4.22	I	dubious	protein_coding	1	5124392	5124613
SPNCRNA.980	ayr1-antisense-1	I	antisense RNA (predicted)	ncRNA	-1	4358458	4362334
