# Supplementary material for: A genome-wide analysis of carbon catabolite repression in Schizosaccharomyces pombe
Source: BMC Genomics. 2019 Mar 29;20:251. doi: 10.1186/s12864-019-5602-8 (PMC6440086; doi:10.1186/s12864-019-5602-8)
Supplement: Supplementary file 9 — Table S8. Analysis of shared and unique Tup11 and Rst2 ChIP-seq targets in glucose, sucrose and glucose-starved conditions. (XLSX 126 kb) [file 12864_2019_5602_MOESM9_ESM.xlsx]

## Sheet: GLUC
Genome features bound by Tup11 and Rst2 in the glucose condition
Rst2 = 123
Tup11 = 306
12 elements included exclusively in "Rst2 Gluc":
systematic_id	name	chromosome	description	feature_type	strand	start	end
SPNCRNA.1604	SPNCRNA.1604	II	intergenic RNA (predicted)	ncRNA	-1	3488678	3489268
SPBC3H7.05c	SPBC3H7.05c	II	mitochondrial Membrane Bound O-Acyl Transferase (MBOAT) family	protein_coding	1	1873513	1875657
SPAPB15E9.06	SPAPB15E9.06	I	dubious	protein_coding	1	3993495	3995104
SPAPB8E5.02c	rpn502	I	19S proteasome regulatory subunit Rpn502	protein_coding	-1	4909367	4911100
SPNCRNA.01	prl1	I	non-coding RNA, poly(A)-bearing (predicted)	ncRNA	1	3003816	3004916
SPNCRNA.1136	ggc1-antisense-2	III	antisense RNA (predicted)	ncRNA	1	389072	389926
SPSNORNA.06	snoZ3	I	small nucleolar RNA Z3	snoRNA	1	527624	527713
SPNCRNA.477	SPNCRNA.477	III	non-coding RNA (predicted)	ncRNA	1	949754	950750
SPBC1718.07c	zfs1	II	CCCH tandem zinc finger protein, human Tristetraprolin homolog Zfs1, involved in mRNA catabolism	protein_coding	-1	3482848	3487862
SPAC9E9.09c	atd1	I	aldehyde dehydrogenase (predicted)	protein_coding	-1	4453280	4455187
SPBP8B7.32	SPBP8B7.32	II	dubious	protein_coding	1	3629876	3634113
SPBC19C2.07	fba1	II	fructose-bisphosphate aldolase Fba1	protein_coding	1	1688336	1689599
111 common elements in "Rst2 Gluc" and "Tup11 Gluc":
systematic_id	name	chromosome	description	feature_type	strand	start	end
SPBP4G3.02	pho1	II	acid phosphatase Pho1	protein_coding	1	4446373	4449053
SPNCRNA.1197	SPNCRNA.1197	III	intergenic RNA (predicted)	ncRNA	-1	1451418	1452653
SPAC631.01c	acp2	I	F-actin capping protein beta subunit Acp2	protein_coding	-1	2104030	2105484
SPBC8E4.02c	SPBC8E4.02c	II	Schizosaccharomyces pombe specific protein	protein_coding	1	4442574	4444191
SPNCRNA.831	SPNCRNA.831	I	intergenic RNA (predicted), possible alternative UTR	ncRNA	1	2519375	2521586
SPSNORNA.21	snoU14	II	small nucleolar RNA U14	snoRNA	1	1308634	1308745
SPBC36.02c	SPBC36.02c	II	spermidine family transmembrane transporter (predicted)	protein_coding	-1	836908	841625
SPAC1A6.04c	plb1	I	phospholipase B homolog Plb1	protein_coding	-1	1074331	1077514
SPNCRNA.777	SPNCRNA.777	I	intergenic RNA (predicted)	ncRNA	-1	1951105	1953595
SPBTRNAGLU.05	SPBTRNAGLU.05	II	tRNA Glutamic acid	tRNA	1	820491	820562
SPBC1271.09	tgp1	II	glycerophosphodiester transmembrane transporter (predicted)	protein_coding	-1	350692	352369
SPNCRNA.1645	sat1-antisense-1	II	antisense RNA (predicted), possible alternative UTR	ncRNA	-1	3856053	3858922
SPAC56F8.15	SPAC56F8.15	I	Schizosaccharomyces pombe specific protein	protein_coding	1	1151431	1153638
SPCC548.06c	ght8	III	hexose transmembrane transporter Ght8 (predicted)	protein_coding	-1	226336	230546
SPBC1D7.05	byr2	II	MAP kinase kinase kinase Byr2	protein_coding	-1	1740048	1742504
SPBC1861.02	abp2	II	ARS binding protein Abp2	protein_coding	1	4130876	4133635
SPAC9E9.01	SPAC9E9.01	I	dubious	protein_coding	1	4434861	4435509
SPNCRNA.626	SPNCRNA.626	I	intergenic RNA (predicted), possible alternative UTR	ncRNA	-1	237820	239427
SPNCRNA.781	SPNCRNA.781	I	intergenic RNA (predicted)	ncRNA	1	1954820	1956332
SPNCRNA.1165	SPNCRNA.1165	III	intergenic RNA (predicted)	ncRNA	-1	966442	967703
SPCC320.03	SPCC320.03	III	transcription factor (predicted)	protein_coding	-1	165563	170811
SPCC794.12c	mae2	III	malic enzyme, malate dehydrogenase (oxaloacetate decarboxylating), Mae2	protein_coding	-1	275261	277340
SPNCRNA.627	SPNCRNA.627	I	intergenic RNA (predicted)	ncRNA	1	237903	238881
SPNCRNA.1460	SPNCRNA.1460	II	intergenic RNA (predicted)	ncRNA	-1	1749626	1751043
SPBC13A2.04c	ptr2	II	PTR family peptide transmembrane transporter Ptr2	protein_coding	-1	3405575	3408492
SPBC32H8.02c	nep2	II	NEDD8 protease Nep2	protein_coding	-1	1451331	1454730
SPNCRNA.990	cbh1-antisense-1	I	antisense RNA (predicted)	ncRNA	1	4458176	4461222
SPBC16H5.02	pfk1	II	6-phosphofructokinase pfk1	protein_coding	-1	2297164	2300512
SPCC576.03c	tpx1	III	thioredoxin peroxidase Tpx1	protein_coding	-1	2084942	2085706
SPAPB15E9.01c	pfl2	I	cell surface glycoprotein, flocculin Pfl2	protein_coding	-1	3987033	3991388
SPNCRNA.963	SPNCRNA.963	I	intergenic RNA (predicted)	ncRNA	1	4140077	4141041
SPAC17A2.12	rrp1	I	ATP-dependent DNA helicase/ ubiquitin-protein ligase E3 (predicted)	protein_coding	1	3578771	3583005
SPAC22F8.04	pet1	I	phosphoenolpyruvate transmembrane transporter Pet1	protein_coding	1	4789418	4791232
SPAC869.02c	yhb1	I	nitric oxide dioxygenase Yhb1	protein_coding	1	5517865	5519950
SPBC1652.01	SPBC1652.01	II	ribosomal RNA processing element (RRPE)-binding protein (predicted)	protein_coding	1	4252276	4255310
SPNCRNA.679	SPNCRNA.679	I	intergenic RNA (predicted)	ncRNA	1	762720	764810
SPAC1705.03c	ecm33	I	cell wall protein Ecm33	protein_coding	-1	1569613	1571567
SPAC4F8.07c	hxk2	I	hexokinase 2	protein_coding	1	2664345	2667395
SPBC359.02	alr2	II	alanine racemase Alr2 (predicted)	protein_coding	1	107583	109353
SPAC110.05	SPAC110.05	I	Schizosaccharomyces pombe specific protein	protein_coding	-1	1904196	1906153
SPNCRNA.628	SPNCRNA.628	I		ncRNA	1	238998	240617
SPNCRNA.1054	SPNCRNA.1054	I	intergenic RNA (predicted), possible alternative UTR	ncRNA	-1	5156289	5157303
SPAC2E1P3.05c	SPAC2E1P3.05c	I	fungal cellulose binding domain protein	protein_coding	-1	2935116	2937079
SPNCRNA.989	SPNCRNA.989	I	intergenic RNA (predicted)	ncRNA	1	4455878	4458045
SPBC29B5.01	atf1	II	transcription factor, Atf-CREB family Atf1	protein_coding	1	1546194	1549862
SPCC1281.08	wtf11	III	wtf element Wtf11	protein_coding	1	1396887	1400821
SPAPB15E9.02c	SPAPB15E9.02c	I	dubious	protein_coding	-1	3991830	3994099
SPNCRNA.1625	SPNCRNA.1625	II	intergenic RNA (predicted)	ncRNA	-1	3622474	3625877
SPNCRNA.603	SPNCRNA.603	I	intergenic RNA (predicted)	ncRNA	-1	81468	82345
SPNCRNA.472	SPNCRNA.472	III	non-coding RNA (predicted)	ncRNA	1	715986	717312
SPAC27E2.11c	SPAC27E2.11c	I	Schizosaccharomyces specific protein	protein_coding	-1	4009573	4010224
SPNCRNA.69	tos1	III	antisense RNA (predicted)	ncRNA	1	1547928	1549537
SPAC977.17	SPAC977.17	I	MIP water channel (predicted)	protein_coding	1	66219	69821
SPAC1071.10c	pma1	I	P-type proton ATPase, P3-type Pma1	protein_coding	-1	3871642	3876176
SPNCRNA.1453	mug124-antisense-1	II	antisense RNA (predicted)	ncRNA	1	1686427	1687926
SPBPB21E7.08	SPBPB21E7.08	II		pseudogene	1	72081	73390
SPBC1105.05	exg1	II	glucan 1,6-beta-glucosidase Exg1	protein_coding	1	3514552	3516567
SPAC1002.13c	psu1	I	cell wall protein Psu1, beta-glucosidase (predicted)	protein_coding	-1	1821401	1823413
SPAC1002.16c	SPAC1002.16c	I	carboxylic acid transmembrane transporter (predicted)	protein_coding	-1	1827612	1829708
SPCC1739.13	ssa2	III	heat shock protein Ssa2	protein_coding	1	2057084	2059331
SPCC1672.02c	sap1	III	switch-activating protein Sap1	protein_coding	-1	561576	563819
SPNCRNA.197	SPNCRNA.197	I	non-coding RNA (predicted)	ncRNA	1	2519010	2521358
SPAC1039.11c	gto1	I	alpha-glucosidase (predicted)	protein_coding	-1	5471270	5474941
SPBPB7E8.02	SPBPB7E8.02	II	PSP1 family protein	protein_coding	1	3498388	3502150
SPCC594.01	SPCC594.01	III	DUF1769 family protein	protein_coding	1	352251	357773
SPAC17A2.10c	SPAC17A2.10c	I	Schizosaccharomyces pombe specific protein	protein_coding	-1	3574995	3575687
SPNCRNA.1318	SPNCRNA.1318	II	antisense RNA (predicted)	ncRNA	-1	154521	156642
SPAC27D7.03c	mei2	I	RNA-binding protein involved in meiosis Mei2	protein_coding	-1	4510983	4515015
SPNCRNA.651	SPNCRNA.651	I	intergenic RNA (predicted), possible alternative UTR	ncRNA	1	460793	461752
SPBC19C7.04c	SPBC19C7.04c	II	conserved fungal protein	protein_coding	-1	2825251	2826700
SPAC25B8.12c	SPAC25B8.12c	I	unknown HAD superfamily hydrolase	protein_coding	-1	4176460	4178343
SPNCRNA.1571	SPNCRNA.1571	II	intergenic RNA (predicted)	ncRNA	-1	3007917	3011223
SPAC27D7.12c	but1	I	neddylation pathway protein But1	protein_coding	-1	4533326	4534385
SPAC3H5.11	SPAC3H5.11	I	NAD/NADH kinase (predicted)	protein_coding	-1	3412269	3414736
SPBC27.08c	sua1	II	sulfate adenylyltransferase	protein_coding	-1	1571423	1573100
SPBC14F5.04c	pgk1	II	phosphoglycerate kinase Pgk1 (predicted)	protein_coding	-1	4157821	4159543
SPNCRNA.155	SPNCRNA.155	I	non-coding RNA (predicted)	ncRNA	1	577199	578150
SPBC23E6.09	ssn6	II	transcriptional corepressor Ssn6	protein_coding	1	3862346	3867052
SPCC1529.01	SPCC1529.01	III	transmembrane transporter (predicted)	protein_coding	1	236660	239381
SPCC569.05c	SPCC569.05c	III	spermidine family transmembrane transporter (predicted)	protein_coding	1	2423807	2427995
SPBC32F12.11	tdh1	II	glyceraldehyde-3-phosphate dehydrogenase Tdh1	protein_coding	1	2807534	2809051
SPCC417.16	SPCC417.16	III	mitochondrial protein associated with respiratory chain (predicted)	protein_coding	-1	1702785	1703501
SPAC1399.06	SPAC1399.06	I	Schizosaccharomyces pombe specific protein	protein_coding	-1	1848338	1850881
SPAC922.04	SPAC922.04	I	Schizosaccharomyces specific protein	protein_coding	1	5479853	5480485
SPCC11E10.01	SPCC11E10.01	III	cystathionine beta-lyase (predicted)	protein_coding	1	1451701	1454632
SPAC631.02	bdf2	I	BET family double bromodomain protein Bdf2	protein_coding	1	2105472	2110519
SPBC8E4.01c	pho84	II	inorganic phosphate transmembrane transporter (predicted)	protein_coding	1	4444125	4446200
SPAC23H3.13c	gpa2	I	heterotrimeric G protein alpha-2 subunit Gpa2	protein_coding	-1	2516053	2519235
SPBC30B4.03c	adn1	II	adhesion defective protein	protein_coding	-1	1304274	1306121
SPBC530.11c	SPBC530.11c	II	transcription factor, zf-fungal binuclear cluster type (predicted)	protein_coding	-1	814378	819357
SPAC17D4.01	pex7	I	peroxin-7 (predicted)	protein_coding	1	4722806	4724645
SPAC806.11	SPAC806.11	I	dubious	protein_coding	-1	237023	237885
SPBC1D7.02c	scr1	II	transcription factor Scr1	protein_coding	1	1752100	1755619
SPCC794.04c	SPCC794.04c	III	amino acid transmembrane transporter (predicted)	protein_coding	-1	248211	250194
SPAC26H5.09c	SPAC26H5.09c	I	oxidoreductase involved in NADPH regeneration (predicted)	protein_coding	-1	4137266	4139080
SPAC4G8.03c	puf5	I	pumilio family RNA-binding protein Puf5 (predicted)	protein_coding	-1	757915	762714
SPAC110.01	ppk1	I	serine/threonine protein kinase Ppk1 (predicted)	protein_coding	1	1905755	1911747
SPAC1F8.01	ght3	I	hexose transmembrane transporter Ght3	protein_coding	1	82746	84786
SPCC18B5.01c	bfr1	III	brefeldin A transmembrane transporter Bfr1	protein_coding	-1	709302	715435
SPCC1753.02c	git3	III	G-protein coupled receptor Git3	protein_coding	-1	1542333	1546161
SPBC1683.08	ght4	II	hexose transmembrane transporter Ght4	protein_coding	1	155751	159570
SPAC24H6.13	SPAC24H6.13	I	DUF221 family protein implicated in Golgi to plasma membrane transport (predicted)	protein_coding	-1	456931	460811
SPBC15D4.02	gsf1	II	transcription factor, zf-fungal binuclear cluster type Gsf1	protein_coding	1	3011491	3015079
SPAC13A11.02c	erg11	I	sterol 14-demethylase Erg11 (predicted)	protein_coding	-1	574652	577171
SPCPB16A4.03c	ade10	III	bifunctional IMP cyclohydrolase/phosphoribosylaminoimidazolecarboxamideformyltransferase	protein_coding	-1	947597	949685
SPNCRNA.1626	SPNCRNA.1626	II	antisense RNA (predicted)	ncRNA	-1	3626024	3631136
SPCC548.07c	ght1	III	hexose transmembrane transporter Ght1	protein_coding	-1	232288	235289
SPNCRNA.872	eta2-antisense-1	I	antisense RNA (predicted)	ncRNA	-1	3001750	3004335
SPAC16.05c	sfp1	I	transcription factor Sfp1 (predicted)	protein_coding	-1	4431869	4434012
SPCC1742.01	gsf2	III	cell surface glycoprotein, galactose-specific flocculin Gsf2	protein_coding	-1	959199	966014
195 elements included exclusively in "Tup11 Gluc":
systematic_id	name	chromosome	description	feature_type	strand	start	end
SPBC2F12.09c	atf21	II	transcription factor, Atf-CREB family Atf21	protein_coding	1	1722231	1724450
SPBC660.05	SPBC660.05	II	WW domain containing conserved fungal protein	protein_coding	1	202257	203623
SPBPB2B2.05	SPBPB2B2.05	II	peptidase family C26 protein	protein_coding	1	4466517	4467612
SPACUNK4.15	SPACUNK4.15	I	2',3'-cyclic-nucleotide 3'-phosphodiesterase (predicted)	protein_coding	-1	2880963	2882258
SPBC839.06	cta3	II	P-type ATPase, potassium exporting Cta3	protein_coding	1	607214	611989
SPAC1F8.03c	str3	I	siderophore-iron transporter Str3	protein_coding	-1	88201	90300
SPNCRNA.253	SPNCRNA.253	I	non-coding RNA (predicted)	ncRNA	-1	4787154	4787928
SPNCRNA.213	SPNCRNA.213	I	non-coding RNA (predicted)	ncRNA	1	3076914	3077076
SPNCRNA.911	SPNCRNA.911	I	intergenic RNA (predicted)	ncRNA	-1	3477738	3479037
SPAC1834.13	SPAC1834.13	I	dubious	protein_coding	-1	4721587	4722717
SPNCRNA.1389	SPNCRNA.1389	II	intergenic RNA (predicted)	ncRNA	1	841331	842790
SPAPB1A10.14	pof15	I	F-box protein (predicted)	protein_coding	1	1890529	1892090
SPBP23A10.11c	SPBP23A10.11c	II	circularly permuted 1,3-beta-glucanase (predicted)	protein_coding	-1	2018920	2021589
SPCC24B10.21	tpi1	III	triosephosphate isomerase	protein_coding	1	939913	940869
SPCC1795.05c	ura6	III	uridylate kinase Ura6	protein_coding	1	988395	989709
SPBPB2B2.12c	gal10	II	UDP-glucose 4-epimerase/aldose 1-epimerase Gal10	protein_coding	-1	4484023	4487569
SPBC609.01	SPBC609.01	II	ribonuclease II (RNB) family, involved in nuclear-transcribed mRNA catabolic process (predicted)	protein_coding	1	3155857	3161616
SPCC622.12c	gdh1	III	NADP-specific glutamate dehydrogenase Gdh1 (predicted)	protein_coding	-1	1419131	1421212
SPAC23G3.02c	sib1	I	ferrichrome synthetase Sib1	protein_coding	-1	854453	869704
SPBC3H7.02	SPBC3H7.02	II	sulfate transmembrane transporter (predicted)	protein_coding	-1	1884123	1887940
SPAP8A3.04c	hsp9	I	heat shock protein Hsp9	protein_coding	-1	5319957	5320676
SPAC23H4.06	gln1	I	glutamate-ammonia ligase Gln1	protein_coding	-1	1596073	1598149
SPBC17G9.11c	pyr1	II	pyruvate carboxylase Pyr1	protein_coding	-1	2190645	2194621
SPAC1F8.02c	shu1	I	cell-surface heme aquisition heme protein Shu1	protein_coding	-1	85566	86324
SPBC1105.13c	SPBC1105.13c	II	Schizosaccharomyces pombe specific protein	protein_coding	-1	3531243	3532680
SPCPB1C11.01	amt1	III	ammonium transmembrane transporter Amt1	protein_coding	1	2068977	2071707
SPAC23D3.12	SPAC23D3.12	I	inorganic phosphate transmembrane transporter (predicted)	protein_coding	1	4362493	4365125
SPAC13G7.02c	ssa1	I	heat shock protein Ssa1 (predicted)	protein_coding	-1	2295580	2297981
SPACUNK4.19	mug153	I	Schizosaccharomyces pombe specific protein	protein_coding	1	2874956	2877487
SPAC13F5.03c	gld1	I	mitochondrial glycerol dehydrogenase Gld1	protein_coding	-1	2174641	2177050
SPCC74.09	mug24	III	RNA-binding protein, rrm type	protein_coding	1	1917714	1922733
SPBC1683.09c	frp1	II	ferric-chelate reductase Frp1	protein_coding	-1	160357	162497
SPNCRNA.934	SPNCRNA.934	I	intergenic RNA (predicted)	ncRNA	-1	3745764	3748595
SPAC2H10.01	SPAC2H10.01	I	transcription factor, zf-fungal binuclear cluster type (predicted)	protein_coding	1	5273012	5275983
SPCC63.14	eis1	III	eisosome assembly protein eis1	protein_coding	1	862399	866807
SPAC1751.04	loc1	I	ribosome biogenesis protein Loc1 (predicted)	protein_coding	1	383580	385433
SPCC1235.18	SPCC1235.18	III	dubious	protein_coding	1	209921	211648
SPBC3E7.17	SPBC3E7.17	II	dubious	protein_coding	1	2661796	2661978
SPNCRNA.680	SPNCRNA.680	I	intergenic RNA (predicted), possible alternative UTR	ncRNA	1	765526	767503
SPAPB24D3.10c	agl1	I	maltose alpha-glucosidase Agl1	protein_coding	-1	2967916	2972064
SPBC839.15c	tef103	II	translation elongation factor EF-1 alpha Ef1a-c	protein_coding	-1	626004	627556
SPBC4B4.08	ght2	II	hexose transmembrane transporter Ght2	protein_coding	1	3427180	3429424
SPAC8C9.12c	SPAC8C9.12c	I	mitochondrial iron ion transmembrane transporter (predicted)	protein_coding	-1	3661062	3663364
SPNCRNA.1116	SPNCRNA.1116	III	intergenic RNA (predicted)	ncRNA	-1	170851	173547
SPNCRNA.1058	SPNCRNA.1058	I	intergenic RNA (predicted)	ncRNA	-1	5200370	5201855
SPBC660.16	gnd1	II	phosphogluconate dehydrogenase, decarboxylating	protein_coding	1	230269	233218
SPNCRNA.1558	qcr10-antisense-1	II	antisense RNA (predicted)	ncRNA	-1	2884156	2887140
SPNCRNA.1158	gnr1-antisense-1	III	antisense RNA (predicted)	ncRNA	1	765556	767481
SPBC12C2.03c	SPBC12C2.03c	II	methionine synthase reductase (predicted)	protein_coding	1	2473006	2475652
SPCC306.11	SPCC306.11	III	Schizosaccharomyces specific protein	protein_coding	1	430385	432270
SPAC186.03	SPAC186.03	I	L-asparaginase (predicted)	protein_coding	1	5535061	5536432
SPCC285.09c	cgs2	III	cAMP-specific phosphodiesterase Cgs2	protein_coding	-1	1810337	1812646
SPCC4F11.05	SPCC4F11.05	III	dubious	protein_coding	1	2010426	2010789
SPBC887.17	SPBC887.17	II	transmembrane transporter (predicted)	protein_coding	1	3575420	3578114
SPBC4B4.07c	usp102	II	U1 snRNP-associated protein Usp102	protein_coding	-1	3423222	3424668
SPCC306.08c	mdh1	III	malate dehydrogenase Mdh1 (predicted)	protein_coding	-1	421646	423488
SPAC11D3.05	mfs2	I	transmembrane transporter Mfs2 (predicted)	protein_coding	1	113950	115962
SPAC1F7.07c	fip1	I	iron permease Fip1	protein_coding	-1	4232998	4234760
SPBC14F5.13c	pho8	II	vacuolar membrane alkaline phosphatase (predicted)	protein_coding	-1	4182551	4184659
SPBPB8B6.03	fah1	II	fatty acid amide hydrolase Fah1 (predicted)	protein_coding	1	47056	49071
SPBC29A10.08	gas2	II	1,3-beta-glucanosyltransferase Gas2 (predicted)	protein_coding	1	2554009	2555531
SPBC428.11	met17	II	homocysteine synthase Met17	protein_coding	1	465475	467247
SPAC5H10.06c	adh4	I	alcohol dehydrogenase Adh4	protein_coding	-1	156430	158307
SPCC4G3.08	psk1	III	ribosomal protein S6 kinase Psk1	protein_coding	-1	457709	459466
SPBC19C2.04c	ubp11	II	ubiquitin C-terminal hydrolase Ubp11	protein_coding	-1	1676352	1678652
SPAC19B12.02c	gas1	I	cell wall protein Gas1, 1,3-beta-glucanosyltransferase (predicted)	protein_coding	-1	4878579	4880798
SPBC12C2.04	SPBC12C2.04	II	NAD binding dehydrogenase family protein	protein_coding	-1	2468858	2470506
SPBC215.05	gpd1	II	glycerol-3-phosphate dehydrogenase Gpd1	protein_coding	1	4035580	4037342
SPCC757.12	SPCC757.12	III	alpha-amylase homolog (predicted)	protein_coding	1	72916	75522
SPAPB24D3.07c	SPAPB24D3.07c	I	Schizosaccharomyces pombe specific protein	protein_coding	-1	2957839	2959192
SPBC1105.14	rsv2	II	transcription factor Rsv2	protein_coding	1	3530760	3535288
SPAC4A8.04	isp6	I	vacuolar serine protease Isp6	protein_coding	1	2544815	2546981
SPAC26F1.11	SPAC26F1.11	I	dubious	protein_coding	-1	5157285	5159163
SPBC1685.13	fhn1	II	plasma membrane organization protein Fhn1	protein_coding	1	525509	528544
SPBC3E7.02c	hsp16	II	heat shock protein Hsp16	protein_coding	-1	2660139	2660992
SPCC1393.08	SPCC1393.08	III	transcription factor, zf-GATA type (predicted)	protein_coding	1	811693	814708
SPCC794.01c	zwf2	III	glucose-6-phosphate 1-dehydrogenase Zwf2 (predicted)	protein_coding	-1	239463	241999
SPAC26F1.07	SPAC26F1.07	I	glucose 1-dehydrogenase (NADP+) (predicted)	protein_coding	-1	5170789	5172112
SPAC29A4.22	SPAC29A4.22	I	dubious	protein_coding	1	5124392	5124613
SPNCRNA.1481	rem1-antisense-1	II	antisense RNA (predicted), possible alternative UTR	ncRNA	1	1952767	1955702
SPBC2G2.17c	SPBC2G2.17c	II	beta-glucosidase Psu2 (predicted)	protein_coding	-1	3466270	3467797
SPCC13B11.02c	SPCC13B11.02c	III	Schizosaccharomyces pombe specific protein	protein_coding	-1	1589996	1593818
SPNCRNA.1086	SPAC1039.08-antisense-1	I	antisense RNA (predicted), possible alternative UTR	ncRNA	-1	5463940	5466070
SPAC24H6.06	sld3	I	DNA replication pre-initiation complex subunit Sld3	protein_coding	-1	476474	478803
SPAC1F8.07c	pdc101	I	pyruvate decarboxylase (predicted)	protein_coding	-1	101715	103594
SPAC6G10.12c	ace2	I	transcription factor Ace2	protein_coding	-1	3239232	3241177
SPAC23E2.01	fep1	I	iron-sensing transcription factor Fep1	protein_coding	1	442201	445721
SPCC13B11.01	adh1	III	alcohol dehydrogenase Adh1	protein_coding	1	1589427	1592889
SPCC1235.12c	mug146	III	Schizosaccharomyces specific protein Mug46	protein_coding	-1	201551	202707
SPAC25B8.19c	loz1	I	transcription factor zf-C2H2 type	protein_coding	-1	4192070	4195228
SPAC31G5.11	pac2	I	cAMP-independent regulatory protein Pac2	protein_coding	1	3006138	3006845
SPNCRNA.769	SPAPB1A10.13-antisense-1	I	antisense RNA (predicted)	ncRNA	-1	1886752	1888797
SPNCRNA.1125	SPNCRNA.1125	III	intergenic RNA (predicted)	ncRNA	1	285644	286318
SPAC11D3.19	SPAC11D3.19	I	Schizosaccharomyces pombe specific protein	protein_coding	1	106893	108361
SPAC1399.05c	toe1	I	transcription factor, zf-fungal binuclear cluster type	protein_coding	1	1838515	1840293
SPNCRNA.1175	SPNCRNA.1175	III	intergenic RNA (predicted)	ncRNA	-1	1156615	1157629
SPNCRNA.100	SPNCRNA.100	II	non-coding RNA (predicted)	ncRNA	1	163689	163891
SPNCRNA.1214	SPCC663.10-antisense-1	III	antisense RNA (predicted)	ncRNA	-1	1650949	1652838
SPNCRNA.1609	SPNCRNA.1609	II	intergenic RNA (predicted)	ncRNA	-1	3513210	3514247
SPCC1235.17	SPCC1235.17	III	dubious	protein_coding	-1	207225	211270
SPBC4F6.09	str1	II	siderophore-iron transmembrane transporter Str1	protein_coding	1	2704645	2707648
SPAC26F1.06	gpm1	I	monomeric 2,3-bisphosphoglycerate (BPG)-dependent phosphoglycerate mutase (PGAM), Gpm1	protein_coding	-1	5173864	5174644
SPAPB2B4.04c	pmc1	I	vacuolar calcium transporting P-type ATPase P2 type, Pmc1	protein_coding	-1	2712704	2718444
SPBPB2B2.01	SPBPB2B2.01	II	amino acid transmembrane transporter (predicted)	protein_coding	1	4457661	4459842
SPAC3A12.18	zwf1	I	glucose-6-phosphate 1-dehydrogenase (predicted)	protein_coding	1	1454782	1456870
SPAC8C9.03	cgs1	I	cAMP-dependent protein kinase regulatory subunit Cgs1	protein_coding	1	3642972	3645636
SPAC4H3.10c	pyk1	I	pyruvate kinase	protein_coding	-1	3844743	3846645
SPNCRNA.1621	mok13-antisense-1	II	antisense RNA (predicted)	ncRNA	-1	3597308	3597967
SPCC1322.08	srk1	III	MAPK-activated protein kinase Srk1	protein_coding	1	1301937	1305468
SPNCRNA.604	SPNCRNA.604	I	intergenic RNA (predicted)	ncRNA	-1	90681	91753
SPCC417.05c	cfh2	III	chitin synthase regulatory factor Cfh2 (predicted)	protein_coding	-1	1675008	1677146
SPNCRNA.724	prp22-antisense-1	I	antisense RNA (predicted)	ncRNA	1	1206325	1210885
SPBC1E8.05	SPBC1E8.05	II	conserved fungal protein	protein_coding	1	1970612	1972799
SPBC56F2.05c	SPBC56F2.05c	II	transcription factor (predicted)	protein_coding	1	4109970	4112903
SPAC25B8.02	sds3	I	Clr6 histone deacetylase complex subunit Sds3	protein_coding	1	4156472	4157726
SPAC167.06c	mug143	I	Schizosaccharomyces specific protein Mug143	protein_coding	1	1550050	1550889
SPCC825.03c	psy1	III	SNARE Psy1	protein_coding	-1	1027501	1029258
SPBC530.10c	anc1	II	mitochondrial adenine nucleotide carrier Anc1	protein_coding	-1	811060	812897
SPBC30B4.09	SPBC30B4.09	II	Schizosaccharomyces specific protein	protein_coding	-1	1296672	1297662
SPCC576.17c	SPCC576.17c	III	pyridoxamine/pyridoxine/pyridoxal transmembrane transporter (predicted)	protein_coding	-1	2111240	2113660
SPBC16D10.06	zrt1	II	ZIP zinc transmembrane transporter Zrt1	protein_coding	1	3607199	3609330
SPAC25B8.13c	isp7	I	2-OG-Fe(II) oxygenase superfamily protein	protein_coding	-1	4179961	4183074
SPCC1281.01	ags1	III	alpha glucan synthase Ags1	protein_coding	1	1373096	1381763
SPAC24C9.06c	aco1	I	aconitate hydratase Aco1 (predicted)	protein_coding	-1	3048060	3051537
SPNCRNA.400	SPNCRNA.400	II	non-coding RNA (predicted)	ncRNA	1	2528770	2529528
SPCC1739.01	SPCC1739.01	III	zf-CCCH type zinc finger protein	protein_coding	1	2024482	2029066
SPBC713.12	erg1	II	squalene monooxygenase Erg1 (predicted)	protein_coding	1	892162	894361
SPNCRNA.80	SPNCRNA.80	I	non-coding RNA (predicted)	ncRNA	-1	1572010	1572308
SPAPJ695.02	SPAPJ695.02	I	Schizosaccharomyces pombe specific protein	protein_coding	-1	74452	76721
SPAC26H5.10c	tif51	I	translation elongation factor eIF5A (predicted)	protein_coding	-1	4141281	4142329
SPNCRNA.571	rem1-antisense-2	II	antisense RNA (predicted)	ncRNA	1	1953038	1954662
SPBC2G5.06c	hmt2	II	sulfide-quinone oxidoreductase	protein_coding	-1	2589004	2590955
SPCC70.12c	ecl1	III	extender of the chronological lifespan protein Ecl1	protein_coding	-1	2354974	2358570
SPAC20G8.04c	SPAC20G8.04c	I	mitochondrial electron transfer flavoprotein-ubiquinone oxidoreductase Cir2 (predicted)	protein_coding	-1	1395770	1398272
SPBC32C12.02	ste11	II	transcription factor Ste11	protein_coding	1	3983312	3987400
SPRRNA.11	SPRRNA.11	I	5S rRNA	rRNA	1	456527	456645
SPBC1685.11	rlp1	II	RecA family ATPase Rlp1	protein_coding	1	518095	519645
SPBP4H10.15	aco2	II	aconitate hydratase/mitochondrial ribosomal protein subunit L21, fusion protein	protein_coding	1	2902818	2906068
SPAC926.04c	hsp90	I	Hsp90 chaperone	protein_coding	-1	3888558	3891157
SPCC1223.03c	gut2	III	glycerol-3-phosphate dehydrogenase Gut2 (predicted)	protein_coding	-1	1840594	1843300
SPNCRNA.1400	SPNCRNA.1400	II	intergenic RNA (predicted)	ncRNA	1	963076	963774
SPCC1223.13	cbf12	III	CBF1/Su(H)/LAG-1 family transcription factor Cbf12	protein_coding	1	1870438	1875842
SPAC12G12.05c	taf9	I	SAGA complex/ transcription initiation factor Taf9	protein_coding	1	338286	339763
SPAC22H10.12c	gdi1	I	GDP dissociation inhibitor Gdi1 (predicted)	protein_coding	-1	2395068	2396905
SPCC191.11	inv1	III	external invertase, beta-fructofuranosidase	protein_coding	1	1723393	1726164
SPBC1198.14c	fbp1	II	fructose-1,6-bisphosphatase Fbp1	protein_coding	-1	197660	199474
SPNCRNA.1696	SPNCRNA.1696	II	non-coding RNA (predicted)	ncRNA	-1	4464625	4466286
SPAC16A10.01	SPAC16A10.01	I	ThrE amino acid transmembrane transporter family protein	protein_coding	1	3077159	3080590
SPAC328.03	tps1	I	alpha,alpha-trehalose-phosphate synthase [UDP-forming]	protein_coding	1	3479098	3481305
SPNCRNA.1260	SPNCRNA.1260	III	intergenic RNA (predicted), possible alternative UTR	ncRNA	1	2085862	2086765
SPCC1795.06	map2	III	P-factor pheromone Map2	protein_coding	-1	986014	989739
SPBPB2B2.13	gal1	II	galactokinase Gal1	protein_coding	1	4488322	4490271
SPAC23G3.03	sib2	I	ornithine N5 monooxygenase (predicted)	protein_coding	1	870740	872773
SPBC354.12	gpd3	II	glyceraldehyde 3-phosphate dehydrogenase Gpd3	protein_coding	1	578063	580056
SPAC13G7.03	upf3	I	up-frameshift suppressor 3 family protein (predicted)	protein_coding	1	2298875	2300068
SPACUNK4.16c	tps3	I	alpha,alpha-trehalose-phosphate synthase (predicted)	protein_coding	1	2877422	2880590
SPCC737.09c	hmt1	III	vacuolar transmembrane transporter Hmt1	protein_coding	-1	1914756	1917707
SPAP7G5.06	per1	I	plasma membrane amino acid permease Per1	protein_coding	1	3748767	3751729
SPAC1751.01c	gti1	I	gluconate transmembrane transporter inducer Gti1	protein_coding	-1	377844	384751
SPBC839.16	thf1	II	C1-5,6,7,8-tetrahydrofolate (THF) synthase, trifunctional enzyme Thf1	protein_coding	1	627934	631710
SPAC23H3.14	avl9	I	post-Golgi vesicle-mediated transport protein Avl9 (predicted)	protein_coding	1	2521520	2523453
SPCC1235.01	SPCC1235.01	III	Schizosaccharomyces specific protein	protein_coding	1	174097	176473
SPAC19D5.01	pyp2	I	tyrosine phosphatase Pyp2	protein_coding	1	5202366	5205202
SPBP4H10.09	rsv1	II	transcription factor Rsv1	protein_coding	1	2888450	2889979
SPCC4F11.04c	imt2	III	mannosyltransferase Imt2	protein_coding	-1	2007921	2010840
SPAC11D3.04c	SPAC11D3.04c	I	polyketide cyclase SnoaL-like domain protein	protein_coding	-1	112514	114445
SPAC1F7.08	fio1	I	iron transport multicopper oxidase Fio1	protein_coding	1	4235080	4237874
SPBPB8B6.02c	SPBPB8B6.02c	II	urea transmembrane transporter (predicted)	protein_coding	-1	44694	46836
SPAC5H10.07	SPAC5H10.07	I	Schizosaccharomyces pombe specific protein	protein_coding	1	158777	159472
SPCC4G3.07c	phf1	III	PHD finger containing protein Phf1	protein_coding	1	459847	461914
SPAC2H10.04	SPAC2H10.04	I	dubious	protein_coding	1	5272461	5272835
SPAC1399.01c	SPAC1399.01c	I	transmembrane transporter (predicted)	protein_coding	1	1851495	1854651
SPAC29A4.12c	mug108	I	Schizosaccharomyces specific protein Mug108	protein_coding	1	5124554	5125643
SPNCRNA.1480	SPBC16E9.20-antisense-1	II	antisense RNA (predicted)	ncRNA	-1	1951122	1951972
SPAC1039.09	isp5	I	amino acid permease Isp5	protein_coding	1	5465377	5468649
SPAC1F8.08	SPAC1F8.08	I	Schizosaccharomyces pombe specific protein	protein_coding	1	103941	104953
SPCC1235.13	ght6	III	hexose transmembrane transporter Ght6	protein_coding	1	204706	206717
SPAC683.03	SPAC683.03	I	Schizosaccharomyces pombe specific protein	protein_coding	1	4195642	4196021
SPCC553.10	SPCC553.10	III	conserved fungal protein	protein_coding	-1	283181	285072
SPCC4B3.10c	ipk1	III	inositol 1,3,4,5,6-pentakisphosphate (IP5) kinase	protein_coding	1	1158148	1160394
SPCC663.11	saf1	III	splicing associated factor Saf1	protein_coding	1	1653343	1655582
SPCC1235.14	ght5	III	hexose transmembrane transporter Ght5	protein_coding	1	212160	214376
SPBC16D10.05	mok13	II	alpha-1,3-glucan synthase Mok13	protein_coding	1	3597571	3604899
SPCC1322.07c	mug150	III	Schizosaccharomyces pombe specific protein Mug150	protein_coding	-1	1299511	1302574
SPAC10F6.01c	sir1	I	sulfite reductase beta subunit Sir1	protein_coding	-1	1200916	1206090
SPAC26H5.11	mug56	I	spore wall assembly protein Mug56 (predicted)	protein_coding	1	4142849	4147291
SPBC317.01	mbx2	II	MADS-box transcription factor Pvg4	protein_coding	1	3622580	3628658
SPBP35G2.16c	ecl2	II	extender of the chronological lifespan protein Ecl2	protein_coding	-1	961007	963780
SPCC1223.12c	meu10	III	GPI anchored cell surface protein involved in ascospore wall assembly Meu10	protein_coding	-1	1866916	1871663
SPACUNK4.17	SPACUNK4.17	I	NAD binding dehydrogenase family protein	protein_coding	-1	2872778	2874687
SPNCRNA.587	meu20	III	non-coding RNA, poly(A)-bearing (predicted)	ncRNA	-1	2009624	2010229
SPNCRNA.1065	SPNCRNA.1065	I	intergenic RNA (predicted)	ncRNA	-1	5271336	5272361
0

## Sheet: SUC
Genome features bound by Tup11 and Rst2 in the sucrose condition
Rst2 = 102
Tup11 = 219
17 elements included exclusively in "Rst2 SUC":
systematic_id	name	chromosome	description	feature_type	strand	start	end
SPNCRNA.1208	SPCC162.01c-antisense-1	III	antisense RNA (predicted)	ncRNA	-1	1587817	1589758
SPNCRNA.1625	SPNCRNA.1625	II	intergenic RNA (predicted)	ncRNA	-1	3622474	3625877
SPNCRNA.831	SPNCRNA.831	I	intergenic RNA (predicted), possible alternative UTR	ncRNA	1	2519375	2521586
SPBC3H7.05c	SPBC3H7.05c	II	mitochondrial Membrane Bound O-Acyl Transferase (MBOAT) family	protein_coding	1	1873513	1875657
SPSNORNA.21	snoU14	II	small nucleolar RNA U14	snoRNA	1	1308634	1308745
SPAPB15E9.06	SPAPB15E9.06	I	dubious	protein_coding	1	3993495	3995104
SPNCRNA.990	cbh1-antisense-1	I	antisense RNA (predicted)	ncRNA	1	4458176	4461222
SPNCRNA.01	prl1	I	non-coding RNA, poly(A)-bearing (predicted)	ncRNA	1	3003816	3004916
SPNCRNA.1136	ggc1-antisense-2	III	antisense RNA (predicted)	ncRNA	1	389072	389926
SPBP8B7.15c	mpe1	II	mRNA cleavage ubiquitin-protein ligase E3 Mpe1 (predicted)	protein_coding	-1	3659809	3662598
SPBC1718.07c	zfs1	II	CCCH tandem zinc finger protein, human Tristetraprolin homolog Zfs1, involved in mRNA catabolism	protein_coding	-1	3482848	3487862
SPAC27D7.12c	but1	I	neddylation pathway protein But1	protein_coding	-1	4533326	4534385
SPBP8B7.32	SPBP8B7.32	II	dubious	protein_coding	1	3629876	3634113
SPAC23H3.13c	gpa2	I	heterotrimeric G protein alpha-2 subunit Gpa2	protein_coding	-1	2516053	2519235
SPBC30B4.03c	adn1	II	adhesion defective protein	protein_coding	-1	1304274	1306121
SPAC9E9.09c	atd1	I	aldehyde dehydrogenase (predicted)	protein_coding	-1	4453280	4455187
SPNCRNA.872	eta2-antisense-1	I	antisense RNA (predicted)	ncRNA	-1	3001750	3004335
85 common elements in "Rst2 SUC" and "Tup11 SUC":
systematic_id	name	chromosome	description	feature_type	strand	start	end
SPAC1071.10c	pma1	I	P-type proton ATPase, P3-type Pma1	protein_coding	-1	3871642	3876176
SPAPB15E9.01c	pfl2	I	cell surface glycoprotein, flocculin Pfl2	protein_coding	-1	3987033	3991388
SPCC1672.02c	sap1	III	switch-activating protein Sap1	protein_coding	-1	561576	563819
SPAC56F8.15	SPAC56F8.15	I	Schizosaccharomyces pombe specific protein	protein_coding	1	1151431	1153638
SPBC32H8.02c	nep2	II	NEDD8 protease Nep2	protein_coding	-1	1451331	1454730
SPAC17A2.11	SPAC17A2.11	I	Schizosaccharomyces pombe specific protein	protein_coding	1	3576769	3578782
SPBC36.02c	SPBC36.02c	II	spermidine family transmembrane transporter (predicted)	protein_coding	-1	836908	841625
SPCC548.06c	ght8	III	hexose transmembrane transporter Ght8 (predicted)	protein_coding	-1	226336	230546
SPBC3D6.02	but2	II	But2 family protein But2	protein_coding	1	1268479	1271559
SPNCRNA.626	SPNCRNA.626	I	intergenic RNA (predicted), possible alternative UTR	ncRNA	-1	237820	239427
SPNCRNA.1197	SPNCRNA.1197	III	intergenic RNA (predicted)	ncRNA	-1	1451418	1452653
SPBTRNAGLU.05	SPBTRNAGLU.05	II	tRNA Glutamic acid	tRNA	1	820491	820562
SPBC32F12.11	tdh1	II	glyceraldehyde-3-phosphate dehydrogenase Tdh1	protein_coding	1	2807534	2809051
SPAC1A6.04c	plb1	I	phospholipase B homolog Plb1	protein_coding	-1	1074331	1077514
SPBP4G3.02	pho1	II	acid phosphatase Pho1	protein_coding	1	4446373	4449053
SPBC1271.09	tgp1	II	glycerophosphodiester transmembrane transporter (predicted)	protein_coding	-1	350692	352369
SPAC631.01c	acp2	I	F-actin capping protein beta subunit Acp2	protein_coding	-1	2104030	2105484
SPNCRNA.1645	sat1-antisense-1	II	antisense RNA (predicted), possible alternative UTR	ncRNA	-1	3856053	3858922
SPAC17A2.10c	SPAC17A2.10c	I	Schizosaccharomyces pombe specific protein	protein_coding	-1	3574995	3575687
SPBC8E4.02c	SPBC8E4.02c	II	Schizosaccharomyces pombe specific protein	protein_coding	1	4442574	4444191
SPCC1281.08	wtf11	III	wtf element Wtf11	protein_coding	1	1396887	1400821
SPAC17A2.12	rrp1	I	ATP-dependent DNA helicase/ ubiquitin-protein ligase E3 (predicted)	protein_coding	1	3578771	3583005
SPNCRNA.963	SPNCRNA.963	I	intergenic RNA (predicted)	ncRNA	1	4140077	4141041
SPCC794.12c	mae2	III	malic enzyme, malate dehydrogenase (oxaloacetate decarboxylating), Mae2	protein_coding	-1	275261	277340
SPNCRNA.1460	SPNCRNA.1460	II	intergenic RNA (predicted)	ncRNA	-1	1749626	1751043
SPAC4F8.07c	hxk2	I	hexokinase 2	protein_coding	1	2664345	2667395
SPAC9E9.01	SPAC9E9.01	I	dubious	protein_coding	1	4434861	4435509
SPNCRNA.1054	SPNCRNA.1054	I	intergenic RNA (predicted), possible alternative UTR	ncRNA	-1	5156289	5157303
SPBC16H5.02	pfk1	II	6-phosphofructokinase pfk1	protein_coding	-1	2297164	2300512
SPCC320.03	SPCC320.03	III	transcription factor (predicted)	protein_coding	-1	165563	170811
SPAC2E1P3.05c	SPAC2E1P3.05c	I	fungal cellulose binding domain protein	protein_coding	-1	2935116	2937079
SPBPB21E7.08	SPBPB21E7.08	II		pseudogene	1	72081	73390
SPBC13A2.04c	ptr2	II	PTR family peptide transmembrane transporter Ptr2	protein_coding	-1	3405575	3408492
SPNCRNA.627	SPNCRNA.627	I	intergenic RNA (predicted)	ncRNA	1	237903	238881
SPBC1652.01	SPBC1652.01	II	ribosomal RNA processing element (RRPE)-binding protein (predicted)	protein_coding	1	4252276	4255310
SPBC1861.02	abp2	II	ARS binding protein Abp2	protein_coding	1	4130876	4133635
SPAC27E2.11c	SPAC27E2.11c	I	Schizosaccharomyces specific protein	protein_coding	-1	4009573	4010224
SPNCRNA.781	SPNCRNA.781	I	intergenic RNA (predicted)	ncRNA	1	1954820	1956332
SPNCRNA.69	tos1	III	antisense RNA (predicted)	ncRNA	1	1547928	1549537
SPAC22F8.04	pet1	I	phosphoenolpyruvate transmembrane transporter Pet1	protein_coding	1	4789418	4791232
SPNCRNA.777	SPNCRNA.777	I	intergenic RNA (predicted)	ncRNA	-1	1951105	1953595
SPNCRNA.472	SPNCRNA.472	III	non-coding RNA (predicted)	ncRNA	1	715986	717312
SPBC29B5.01	atf1	II	transcription factor, Atf-CREB family Atf1	protein_coding	1	1546194	1549862
SPAC110.05	SPAC110.05	I	Schizosaccharomyces pombe specific protein	protein_coding	-1	1904196	1906153
SPNCRNA.628	SPNCRNA.628	I		ncRNA	1	238998	240617
SPBC1815.01	eno101	II	enolase (predicted)	protein_coding	1	2201159	2202652
SPCC1235.18	SPCC1235.18	III	dubious	protein_coding	1	209921	211648
SPCC1020.10	oca2	III	serine/threonine protein kinase Oca2	protein_coding	-1	758368	762656
SPBC359.02	alr2	II	alanine racemase Alr2 (predicted)	protein_coding	1	107583	109353
SPNCRNA.724	prp22-antisense-1	I	antisense RNA (predicted)	ncRNA	1	1206325	1210885
SPBC1D7.05	byr2	II	MAP kinase kinase kinase Byr2	protein_coding	-1	1740048	1742504
SPNCRNA.679	SPNCRNA.679	I	intergenic RNA (predicted)	ncRNA	1	762720	764810
SPNCRNA.1626	SPNCRNA.1626	II	antisense RNA (predicted)	ncRNA	-1	3626024	3631136
SPAC922.04	SPAC922.04	I	Schizosaccharomyces specific protein	protein_coding	1	5479853	5480485
SPCC594.02c	SPCC594.02c	III	conserved fungal protein	protein_coding	-1	357953	361151
SPBC14F5.04c	pgk1	II	phosphoglycerate kinase Pgk1 (predicted)	protein_coding	-1	4157821	4159543
SPNCRNA.1318	SPNCRNA.1318	II	antisense RNA (predicted)	ncRNA	-1	154521	156642
SPAPB8E5.02c	rpn502	I	19S proteasome regulatory subunit Rpn502	protein_coding	-1	4909367	4911100
SPCC576.17c	SPCC576.17c	III	pyridoxamine/pyridoxine/pyridoxal transmembrane transporter (predicted)	protein_coding	-1	2111240	2113660
SPBC215.05	gpd1	II	glycerol-3-phosphate dehydrogenase Gpd1	protein_coding	1	4035580	4037342
SPCC794.01c	zwf2	III	glucose-6-phosphate 1-dehydrogenase Zwf2 (predicted)	protein_coding	-1	239463	241999
SPCC1393.08	SPCC1393.08	III	transcription factor, zf-GATA type (predicted)	protein_coding	1	811693	814708
SPNCRNA.989	SPNCRNA.989	I	intergenic RNA (predicted)	ncRNA	1	4455878	4458045
SPCC11E10.01	SPCC11E10.01	III	cystathionine beta-lyase (predicted)	protein_coding	1	1451701	1454632
SPBC530.11c	SPBC530.11c	II	transcription factor, zf-fungal binuclear cluster type (predicted)	protein_coding	-1	814378	819357
SPAC631.02	bdf2	I	BET family double bromodomain protein Bdf2	protein_coding	1	2105472	2110519
SPCC13B11.01	adh1	III	alcohol dehydrogenase Adh1	protein_coding	1	1589427	1592889
SPBC8E4.01c	pho84	II	inorganic phosphate transmembrane transporter (predicted)	protein_coding	1	4444125	4446200
SPCC794.04c	SPCC794.04c	III	amino acid transmembrane transporter (predicted)	protein_coding	-1	248211	250194
SPAC26H5.09c	SPAC26H5.09c	I	oxidoreductase involved in NADPH regeneration (predicted)	protein_coding	-1	4137266	4139080
SPBC1D7.02c	scr1	II	transcription factor Scr1	protein_coding	1	1752100	1755619
SPAC806.11	SPAC806.11	I	dubious	protein_coding	-1	237023	237885
SPAC17D4.01	pex7	I	peroxin-7 (predicted)	protein_coding	1	4722806	4724645
SPAPB15E9.02c	SPAPB15E9.02c	I	dubious	protein_coding	-1	3991830	3994099
SPCC1753.02c	git3	III	G-protein coupled receptor Git3	protein_coding	-1	1542333	1546161
SPBC1685.13	fhn1	II	plasma membrane organization protein Fhn1	protein_coding	1	525509	528544
SPCC18B5.01c	bfr1	III	brefeldin A transmembrane transporter Bfr1	protein_coding	-1	709302	715435
SPAC110.01	ppk1	I	serine/threonine protein kinase Ppk1 (predicted)	protein_coding	1	1905755	1911747
SPAC10F6.01c	sir1	I	sulfite reductase beta subunit Sir1	protein_coding	-1	1200916	1206090
SPAC4G8.03c	puf5	I	pumilio family RNA-binding protein Puf5 (predicted)	protein_coding	-1	757915	762714
SPCC594.03	SPCC594.03	III	Schizosaccharomyces pombe specific protein	protein_coding	1	361356	362629
SPBC1683.08	ght4	II	hexose transmembrane transporter Ght4	protein_coding	1	155751	159570
SPAC16.05c	sfp1	I	transcription factor Sfp1 (predicted)	protein_coding	-1	4431869	4434012
134 elements included exclusively in "Tup11 SUC":
systematic_id	name	chromosome	description	feature_type	strand	start	end
SPAC1039.11c	gto1	I	alpha-glucosidase (predicted)	protein_coding	-1	5471270	5474941
SPBC660.05	SPBC660.05	II	WW domain containing conserved fungal protein	protein_coding	1	202257	203623
SPNCRNA.1165	SPNCRNA.1165	III	intergenic RNA (predicted)	ncRNA	-1	966442	967703
SPCC569.05c	SPCC569.05c	III	spermidine family transmembrane transporter (predicted)	protein_coding	1	2423807	2427995
SPAC1002.16c	SPAC1002.16c	I	carboxylic acid transmembrane transporter (predicted)	protein_coding	-1	1827612	1829708
SPNCRNA.213	SPNCRNA.213	I	non-coding RNA (predicted)	ncRNA	1	3076914	3077076
SPAC25B8.12c	SPAC25B8.12c	I	unknown HAD superfamily hydrolase	protein_coding	-1	4176460	4178343
SPAC22F8.02c	pvg5	I	PvGal biosynthesis protein Pvg5	protein_coding	-1	4785162	4786280
SPCC622.12c	gdh1	III	NADP-specific glutamate dehydrogenase Gdh1 (predicted)	protein_coding	-1	1419131	1421212
SPCC417.16	SPCC417.16	III	mitochondrial protein associated with respiratory chain (predicted)	protein_coding	-1	1702785	1703501
SPCC576.03c	tpx1	III	thioredoxin peroxidase Tpx1	protein_coding	-1	2084942	2085706
SPAC1751.04	loc1	I	ribosome biogenesis protein Loc1 (predicted)	protein_coding	1	383580	385433
SPBC839.06	cta3	II	P-type ATPase, potassium exporting Cta3	protein_coding	1	607214	611989
SPAP8A3.04c	hsp9	I	heat shock protein Hsp9	protein_coding	-1	5319957	5320676
SPAC13F5.03c	gld1	I	mitochondrial glycerol dehydrogenase Gld1	protein_coding	-1	2174641	2177050
SPNCRNA.603	SPNCRNA.603	I	intergenic RNA (predicted)	ncRNA	-1	81468	82345
SPBC19C7.04c	SPBC19C7.04c	II	conserved fungal protein	protein_coding	-1	2825251	2826700
SPCC1529.01	SPCC1529.01	III	transmembrane transporter (predicted)	protein_coding	1	236660	239381
SPBC15D4.02	gsf1	II	transcription factor, zf-fungal binuclear cluster type Gsf1	protein_coding	1	3011491	3015079
SPNCRNA.253	SPNCRNA.253	I	non-coding RNA (predicted)	ncRNA	-1	4787154	4787928
SPBPB7E8.02	SPBPB7E8.02	II	PSP1 family protein	protein_coding	1	3498388	3502150
SPCC63.14	eis1	III	eisosome assembly protein eis1	protein_coding	1	862399	866807
SPBC19C2.06c	mug124	II	Schizosaccharomyces pombe specific protein	protein_coding	-1	1685238	1688060
SPBC609.01	SPBC609.01	II	ribonuclease II (RNB) family, involved in nuclear-transcribed mRNA catabolic process (predicted)	protein_coding	1	3155857	3161616
SPBC1105.05	exg1	II	glucan 1,6-beta-glucosidase Exg1	protein_coding	1	3514552	3516567
SPACUNK4.19	mug153	I	Schizosaccharomyces pombe specific protein	protein_coding	1	2874956	2877487
SPNCRNA.1453	mug124-antisense-1	II	antisense RNA (predicted)	ncRNA	1	1686427	1687926
SPBC2F12.09c	atf21	II	transcription factor, Atf-CREB family Atf21	protein_coding	1	1722231	1724450
SPAC1834.13	SPAC1834.13	I	dubious	protein_coding	-1	4721587	4722717
SPAC1F7.07c	fip1	I	iron permease Fip1	protein_coding	-1	4232998	4234760
SPCC74.09	mug24	III	RNA-binding protein, rrm type	protein_coding	1	1917714	1922733
SPNCRNA.769	SPAPB1A10.13-antisense-1	I	antisense RNA (predicted)	ncRNA	-1	1886752	1888797
SPNCRNA.1116	SPNCRNA.1116	III	intergenic RNA (predicted)	ncRNA	-1	170851	173547
SPBPB2B2.05	SPBPB2B2.05	II	peptidase family C26 protein	protein_coding	1	4466517	4467612
SPAC1002.13c	psu1	I	cell wall protein Psu1, beta-glucosidase (predicted)	protein_coding	-1	1821401	1823413
SPBC19C2.04c	ubp11	II	ubiquitin C-terminal hydrolase Ubp11	protein_coding	-1	1676352	1678652
SPNCRNA.1158	gnr1-antisense-1	III	antisense RNA (predicted)	ncRNA	1	765556	767481
SPCPB1C11.01	amt1	III	ammonium transmembrane transporter Amt1	protein_coding	1	2068977	2071707
SPAC29A4.22	SPAC29A4.22	I	dubious	protein_coding	1	5124392	5124613
SPNCRNA.934	SPNCRNA.934	I	intergenic RNA (predicted)	ncRNA	-1	3745764	3748595
SPAC26F1.06	gpm1	I	monomeric 2,3-bisphosphoglycerate (BPG)-dependent phosphoglycerate mutase (PGAM), Gpm1	protein_coding	-1	5173864	5174644
SPBP23A10.11c	SPBP23A10.11c	II	circularly permuted 1,3-beta-glucanase (predicted)	protein_coding	-1	2018920	2021589
SPBC839.15c	tef103	II	translation elongation factor EF-1 alpha Ef1a-c	protein_coding	-1	626004	627556
SPAC23H4.06	gln1	I	glutamate-ammonia ligase Gln1	protein_coding	-1	1596073	1598149
SPCC736.15	pil1	III	eisosome BAR domain protein Pil1	protein_coding	1	348692	351165
SPNCRNA.1389	SPNCRNA.1389	II	intergenic RNA (predicted)	ncRNA	1	841331	842790
SPCC24B10.21	tpi1	III	triosephosphate isomerase	protein_coding	1	939913	940869
SPAC5H10.07	SPAC5H10.07	I	Schizosaccharomyces pombe specific protein	protein_coding	1	158777	159472
SPBC12C2.03c	SPBC12C2.03c	II	methionine synthase reductase (predicted)	protein_coding	1	2473006	2475652
SPNCRNA.980	ayr1-antisense-1	I	antisense RNA (predicted)	ncRNA	-1	4358458	4362334
SPAC2H10.04	SPAC2H10.04	I	dubious	protein_coding	1	5272461	5272835
SPAC4H3.10c	pyk1	I	pyruvate kinase	protein_coding	-1	3844743	3846645
SPBC1683.09c	frp1	II	ferric-chelate reductase Frp1	protein_coding	-1	160357	162497
SPACUNK4.15	SPACUNK4.15	I	2',3'-cyclic-nucleotide 3'-phosphodiesterase (predicted)	protein_coding	-1	2880963	2882258
SPBC3H7.02	SPBC3H7.02	II	sulfate transmembrane transporter (predicted)	protein_coding	-1	1884123	1887940
SPBC660.16	gnd1	II	phosphogluconate dehydrogenase, decarboxylating	protein_coding	1	230269	233218
SPCC594.01	SPCC594.01	III	DUF1769 family protein	protein_coding	1	352251	357773
SPNCRNA.1058	SPNCRNA.1058	I	intergenic RNA (predicted)	ncRNA	-1	5200370	5201855
SPAC8C9.12c	SPAC8C9.12c	I	mitochondrial iron ion transmembrane transporter (predicted)	protein_coding	-1	3661062	3663364
SPAPB1A10.14	pof15	I	F-box protein (predicted)	protein_coding	1	1890529	1892090
SPAC1705.03c	ecm33	I	cell wall protein Ecm33	protein_coding	-1	1569613	1571567
SPAC2H10.01	SPAC2H10.01	I	transcription factor, zf-fungal binuclear cluster type (predicted)	protein_coding	1	5273012	5275983
SPBC17G9.11c	pyr1	II	pyruvate carboxylase Pyr1	protein_coding	-1	2190645	2194621
SPAC4A8.04	isp6	I	vacuolar serine protease Isp6	protein_coding	1	2544815	2546981
SPNCRNA.1125	SPNCRNA.1125	III	intergenic RNA (predicted)	ncRNA	1	285644	286318
SPBPB2B2.12c	gal10	II	UDP-glucose 4-epimerase/aldose 1-epimerase Gal10	protein_coding	-1	4484023	4487569
SPNCRNA.1571	SPNCRNA.1571	II	intergenic RNA (predicted)	ncRNA	-1	3007917	3011223
SPAC23G3.02c	sib1	I	ferrichrome synthetase Sib1	protein_coding	-1	854453	869704
SPNCRNA.1558	qcr10-antisense-1	II	antisense RNA (predicted)	ncRNA	-1	2884156	2887140
SPBC23E6.09	ssn6	II	transcriptional corepressor Ssn6	protein_coding	1	3862346	3867052
SPAC1399.06	SPAC1399.06	I	Schizosaccharomyces pombe specific protein	protein_coding	-1	1848338	1850881
SPBC1711.01c	mat3-Mm	II	mating-type M-specific polypeptide Mi at silenced MAT3 locus	protein_coding	-1	2132586	2132714
SPMTR.03	mat3-Mm	MTR	silenced mating-type m-specific polypeptide Mi	protein_coding	-1	15593	15721
SPCC1795.05c	ura6	III	uridylate kinase Ura6	protein_coding	1	988395	989709
SPAC977.17	SPAC977.17	I	MIP water channel (predicted)	protein_coding	1	66219	69821
SPBC428.11	met17	II	homocysteine synthase Met17	protein_coding	1	465475	467247
SPCC285.09c	cgs2	III	cAMP-specific phosphodiesterase Cgs2	protein_coding	-1	1810337	1812646
SPCC1322.08	srk1	III	MAPK-activated protein kinase Srk1	protein_coding	1	1301937	1305468
SPCC306.08c	mdh1	III	malate dehydrogenase Mdh1 (predicted)	protein_coding	-1	421646	423488
SPNCRNA.255	SPNCRNA.255	I	non-coding RNA (predicted)	ncRNA	1	4881385	4881949
SPBC530.10c	anc1	II	mitochondrial adenine nucleotide carrier Anc1	protein_coding	-1	811060	812897
SPCC757.12	SPCC757.12	III	alpha-amylase homolog (predicted)	protein_coding	1	72916	75522
SPCC4F11.05	SPCC4F11.05	III	dubious	protein_coding	1	2010426	2010789
SPNCRNA.1481	rem1-antisense-1	II	antisense RNA (predicted), possible alternative UTR	ncRNA	1	1952767	1955702
SPAC26F1.11	SPAC26F1.11	I	dubious	protein_coding	-1	5157285	5159163
SPAC683.03	SPAC683.03	I	Schizosaccharomyces pombe specific protein	protein_coding	1	4195642	4196021
SPNCRNA.911	SPNCRNA.911	I	intergenic RNA (predicted)	ncRNA	-1	3477738	3479037
SPBC27.08c	sua1	II	sulfate adenylyltransferase	protein_coding	-1	1571423	1573100
SPAC1F8.03c	str3	I	siderophore-iron transporter Str3	protein_coding	-1	88201	90300
SPBC4B4.07c	usp102	II	U1 snRNP-associated protein Usp102	protein_coding	-1	3423222	3424668
SPCC191.10	SPCC191.10	III	Schizosaccharomyces pombe specific protein	protein_coding	1	1721489	1722397
SPAC186.03	SPAC186.03	I	L-asparaginase (predicted)	protein_coding	1	5535061	5536432
SPNCRNA.155	SPNCRNA.155	I	non-coding RNA (predicted)	ncRNA	1	577199	578150
SPBC4B4.08	ght2	II	hexose transmembrane transporter Ght2	protein_coding	1	3427180	3429424
SPCC1739.01	SPCC1739.01	III	zf-CCCH type zinc finger protein	protein_coding	1	2024482	2029066
SPBC1198.14c	fbp1	II	fructose-1,6-bisphosphatase Fbp1	protein_coding	-1	197660	199474
SPCC1742.01	gsf2	III	cell surface glycoprotein, galactose-specific flocculin Gsf2	protein_coding	-1	959199	966014
SPBC354.12	gpd3	II	glyceraldehyde 3-phosphate dehydrogenase Gpd3	protein_coding	1	578063	580056
SPAC16A10.01	SPAC16A10.01	I	ThrE amino acid transmembrane transporter family protein	protein_coding	1	3077159	3080590
SPNCRNA.1260	SPNCRNA.1260	III	intergenic RNA (predicted), possible alternative UTR	ncRNA	1	2085862	2086765
SPAC1751.01c	gti1	I	gluconate transmembrane transporter inducer Gti1	protein_coding	-1	377844	384751
SPAC1F8.01	ght3	I	hexose transmembrane transporter Ght3	protein_coding	1	82746	84786
SPCC548.07c	ght1	III	hexose transmembrane transporter Ght1	protein_coding	-1	232288	235289
SPBC19C2.07	fba1	II	fructose-bisphosphate aldolase Fba1	protein_coding	1	1688336	1689599
SPACUNK4.16c	tps3	I	alpha,alpha-trehalose-phosphate synthase (predicted)	protein_coding	1	2877422	2880590
SPAC1F7.08	fio1	I	iron transport multicopper oxidase Fio1	protein_coding	1	4235080	4237874
SPCC737.09c	hmt1	III	vacuolar transmembrane transporter Hmt1	protein_coding	-1	1914756	1917707
SPCC1235.01	SPCC1235.01	III	Schizosaccharomyces specific protein	protein_coding	1	174097	176473
SPNCRNA.1696	SPNCRNA.1696	II	non-coding RNA (predicted)	ncRNA	-1	4464625	4466286
SPAC29A4.12c	mug108	I	Schizosaccharomyces specific protein Mug108	protein_coding	1	5124554	5125643
SPAP7G5.06	per1	I	plasma membrane amino acid permease Per1	protein_coding	1	3748767	3751729
SPBC839.16	thf1	II	C1-5,6,7,8-tetrahydrofolate (THF) synthase, trifunctional enzyme Thf1	protein_coding	1	627934	631710
SPAC5H10.06c	adh4	I	alcohol dehydrogenase Adh4	protein_coding	-1	156430	158307
SPAC23D3.12	SPAC23D3.12	I	inorganic phosphate transmembrane transporter (predicted)	protein_coding	1	4362493	4365125
SPAC19D5.01	pyp2	I	tyrosine phosphatase Pyp2	protein_coding	1	5202366	5205202
SPCC553.10	SPCC553.10	III	conserved fungal protein	protein_coding	-1	283181	285072
SPBPB2B2.13	gal1	II	galactokinase Gal1	protein_coding	1	4488322	4490271
SPAC23G3.03	sib2	I	ornithine N5 monooxygenase (predicted)	protein_coding	1	870740	872773
SPBP4H10.09	rsv1	II	transcription factor Rsv1	protein_coding	1	2888450	2889979
SPAC1399.01c	SPAC1399.01c	I	transmembrane transporter (predicted)	protein_coding	1	1851495	1854651
SPCC1795.06	map2	III	P-factor pheromone Map2	protein_coding	-1	986014	989739
SPCC1322.07c	mug150	III	Schizosaccharomyces pombe specific protein Mug150	protein_coding	-1	1299511	1302574
SPAC19B12.02c	gas1	I	cell wall protein Gas1, 1,3-beta-glucanosyltransferase (predicted)	protein_coding	-1	4878579	4880798
SPCC4F11.04c	imt2	III	mannosyltransferase Imt2	protein_coding	-1	2007921	2010840
SPNCRNA.1480	SPBC16E9.20-antisense-1	II	antisense RNA (predicted)	ncRNA	-1	1951122	1951972
SPAC25B8.19c	loz1	I	transcription factor zf-C2H2 type	protein_coding	-1	4192070	4195228
SPAC328.03	tps1	I	alpha,alpha-trehalose-phosphate synthase [UDP-forming]	protein_coding	1	3479098	3481305
SPCC191.11	inv1	III	external invertase, beta-fructofuranosidase	protein_coding	1	1723393	1726164
SPAC13A11.02c	erg11	I	sterol 14-demethylase Erg11 (predicted)	protein_coding	-1	574652	577171
SPAPB8E5.03	mae1	I	malic acid transport protein Mae1	protein_coding	1	4912237	4914182
SPACUNK4.17	SPACUNK4.17	I	NAD binding dehydrogenase family protein	protein_coding	-1	2872778	2874687
SPNCRNA.587	meu20	III	non-coding RNA, poly(A)-bearing (predicted)	ncRNA	-1	2009624	2010229
SPNCRNA.1065	SPNCRNA.1065	I	intergenic RNA (predicted)	ncRNA	-1	5271336	5272361

## Sheet: STV
Genome features bound by Tup11 and Rst2 in the glucose-starved condition
Tup11 = 460
Rst2 = 413
117 elements included exclusively in "Tup11 Glyc":
systematic_id	name	chromosome	description	feature_type	strand	start	end
SPAC2H10.01	SPAC2H10.01	I	transcription factor, zf-fungal binuclear cluster type (predicted)	protein_coding	1	5273012	5275983
SPNCRNA.571	rem1-antisense-2	II	antisense RNA (predicted)	ncRNA	1	1953038	1954662
SPNCRNA.1481	rem1-antisense-1	II	antisense RNA (predicted), possible alternative UTR	ncRNA	1	1952767	1955702
SPAC1F8.02c	shu1	I	cell-surface heme aquisition heme protein Shu1	protein_coding	-1	85566	86324
SPNCRNA.1064	SPNCRNA.1064	I	intergenic RNA (predicted)	ncRNA	1	5267175	5269088
SPCC4G3.08	psk1	III	ribosomal protein S6 kinase Psk1	protein_coding	-1	457709	459466
SPNCRNA.1480	SPBC16E9.20-antisense-1	II	antisense RNA (predicted)	ncRNA	-1	1951122	1951972
SPBC2F12.09c	atf21	II	transcription factor, Atf-CREB family Atf21	protein_coding	1	1722231	1724450
SPNCRNA.1086	SPAC1039.08-antisense-1	I	antisense RNA (predicted), possible alternative UTR	ncRNA	-1	5463940	5466070
SPBC1683.09c	frp1	II	ferric-chelate reductase Frp1	protein_coding	-1	160357	162497
SPBC409.08	SPBC409.08	II	spermine family transmembrane transporter (predicted)	protein_coding	1	1151272	1154300
SPAC25B8.13c	isp7	I	2-OG-Fe(II) oxygenase superfamily protein	protein_coding	-1	4179961	4183074
SPBC887.17	SPBC887.17	II	transmembrane transporter (predicted)	protein_coding	1	3575420	3578114
SPBC2G2.17c	SPBC2G2.17c	II	beta-glucosidase Psu2 (predicted)	protein_coding	-1	3466270	3467797
SPCC417.05c	cfh2	III	chitin synthase regulatory factor Cfh2 (predicted)	protein_coding	-1	1675008	1677146
SPBC428.11	met17	II	homocysteine synthase Met17	protein_coding	1	465475	467247
SPBPB2B2.01	SPBPB2B2.01	II	amino acid transmembrane transporter (predicted)	protein_coding	1	4457661	4459842
SPNCRNA.1108	SPCC330.04c-antisense-1	III	antisense RNA (predicted)	ncRNA	1	111870	112722
SPCC70.12c	ecl1	III	extender of the chronological lifespan protein Ecl1	protein_coding	-1	2354974	2358570
SPAC23G3.02c	sib1	I	ferrichrome synthetase Sib1	protein_coding	-1	854453	869704
SPAC20G8.04c	SPAC20G8.04c	I	mitochondrial electron transfer flavoprotein-ubiquinone oxidoreductase Cir2 (predicted)	protein_coding	-1	1395770	1398272
SPAC1F8.03c	str3	I	siderophore-iron transporter Str3	protein_coding	-1	88201	90300
SPAPB1E7.07	glt1	I	glutamate synthase Glt1	protein_coding	1	3302875	3310369
SPCC1795.05c	ura6	III	uridylate kinase Ura6	protein_coding	1	988395	989709
SPBP23A10.08	alp5	II	actin-like protein Arp4	protein_coding	1	2012988	2015005
SPAC1834.11c	sec18	I	secretory pathway protein Sec18 (predicted)	protein_coding	-1	4718513	4721597
SPAC13G7.02c	ssa1	I	heat shock protein Ssa1 (predicted)	protein_coding	-1	2295580	2297981
SPNCRNA.757	SPNCRNA.757	I	intergenic RNA (predicted)	ncRNA	-1	1725052	1725780
SPBC1D7.03	clg1	II	cyclin Clg1 (predicted)	protein_coding	-1	1745777	1747871
SPNCRNA.1621	mok13-antisense-1	II	antisense RNA (predicted)	ncRNA	-1	3597308	3597967
SPCC1393.07c	mug4	III	Schizosaccharomyces specific protein, DNAJ domain	protein_coding	-1	806076	809247
SPBC3H7.03c	kgd1	II	2-oxoglutarate dehydrogenase (lipoamide) (e1 component of oxoglutarate dehydrogenase complex) (predicted)	protein_coding	1	1879006	1884199
SPAC19G12.10c	cpy1	I	vacuolar carboxypeptidase Y	protein_coding	-1	4061377	4064952
SPCC1620.14c	snf22	III	ATP-dependent DNA helicase Snf22	protein_coding	-1	2171573	2179601
SPBC4F6.09	str1	II	siderophore-iron transmembrane transporter Str1	protein_coding	1	2704645	2707648
SPAC105.03c	SPAC105.03c	I	transcription factor (predicted)	protein_coding	-1	1746468	1749242
SPAC6G10.12c	ace2	I	transcription factor Ace2	protein_coding	-1	3239232	3241177
SPBC36.01c	SPBC36.01c	II	spermidine family transmembrane transporter (predicted)	protein_coding	-1	832780	836971
SPBC14F5.03c	kap123	II	karyopherin Kap123	protein_coding	-1	4153236	4157111
SPAPB24D3.10c	agl1	I	maltose alpha-glucosidase Agl1	protein_coding	-1	2967916	2972064
SPBC31F10.10c	SPBC31F10.10c	II	zf-MYND type zinc finger protein	protein_coding	-1	3766606	3769989
SPCC18B5.03	wee1	III	M phase inhibitor protein kinase Wee1	protein_coding	1	721788	725835
SPAC977.05c	SPAC977.05c	I	conserved fungal family	protein_coding	-1	35768	36382
SPBC947.15c	nde1	II	mitochondrial NADH dehydrogenase (ubiquinone) Nde1 (predicted)	protein_coding	1	641285	643906
SPCC162.07	ent1	III	epsin	protein_coding	-1	1571465	1574440
SPCC1884.02	nic1	III	NiCoT heavy metal ion transmembrane transporter Nic1	protein_coding	1	43480	46985
SPNCRNA.312	SPNCRNA.312	II	non-coding RNA (predicted)	ncRNA	1	574632	575459
SPAC30D11.02c	SPAC30D11.02c	I	Schizosaccharomyces pombe specific protein	protein_coding	1	1118926	1119763
SPCC126.02c	pku70	III	Ku domain protein Pku70	protein_coding	-1	2117095	2119699
SPBPB2B2.15	SPBPB2B2.15	II	conserved fungal family	protein_coding	1	4496373	4496984
SPBC106.02c	srx1	II	sulfiredoxin	protein_coding	-1	376253	377036
SPAC27E2.03c	SPAC27E2.03c	I	Obg-Like ATPase (predicted)	protein_coding	-1	4005717	4007722
SPAC7D4.07c	trx1	I	cytosolic thioredoxin Trx1	protein_coding	1	2625316	2625855
SPNCRNA.86	SPNCRNA.86	I	non-coding RNA (predicted)	ncRNA	-1	1357811	1358292
SPBC947.10	dsc1	II	Golgi Dsc E3 ligase complex subunit Dsc1	protein_coding	-1	652950	655450
SPAC4D7.08c	ade4	I	amidophosphoribosyltransferase Ade4	protein_coding	-1	5363988	5366539
SPNCRNA.324	SPNCRNA.324	II	non-coding RNA (predicted)	ncRNA	1	719163	719617
SPBC317.01	mbx2	II	MADS-box transcription factor Pvg4	protein_coding	1	3622580	3628658
SPBC27.08c	sua1	II	sulfate adenylyltransferase	protein_coding	-1	1571423	1573100
SPBC354.05c	sre2	II	membrane-tethered transcription factor Sre2	protein_coding	-1	551130	555362
SPCC306.08c	mdh1	III	malate dehydrogenase Mdh1 (predicted)	protein_coding	-1	421646	423488
SPBC15D4.05	SPBC15D4.05	II	conserved CobW/HypB/UreG nucleotide binding domain protein (predicted)	protein_coding	1	3020681	3022237
SPBC14F5.13c	pho8	II	vacuolar membrane alkaline phosphatase (predicted)	protein_coding	-1	4182551	4184659
SPAC27D7.03c	mei2	I	RNA-binding protein involved in meiosis Mei2	protein_coding	-1	4510983	4515015
SPAC1D4.08	pis1	I	CDP-diacylglycerol--inositol 3-phosphatidyltransferase Pis1	protein_coding	1	650465	652224
SPCC1450.07c	dao1	III	D-amino acid oxidase	protein_coding	-1	1736500	1738318
SPBC1348.06c	SPBC1348.06c	II	conserved fungal family	protein_coding	-1	15981	16592
SPBC359.05	abc3	II	ABC transmembrane transporter Abc3, unknown specificity	protein_coding	1	122657	127461
SPBC3D6.16	SPBC3D6.16	II	dubious	protein_coding	1	1296915	1297260
SPBC460.02c	SPBC460.02c	AB325691	eukaryotic translation elongation factor, glutathione S-transferase (predicted)	protein_coding	-1	8856	9803
SPAC6G10.08	idp1	I	isocitrate dehydrogenase Idp1 (predicted)	protein_coding	1	3231335	3232976
SPAC3H8.06	aur1	I	inositol phosphorylceramide synthase Aur1 (predicted)	protein_coding	1	598473	600805
SPCC18.18c	fum1	III	fumarate hydratase (predicted)	protein_coding	-1	1988324	1991055
SPCC1020.04c	rpb6	III	DNA-directed RNA polymerase I, II and III subunit Rpb6	protein_coding	1	783023	784077
SPAC167.06c	mug143	I	Schizosaccharomyces specific protein Mug143	protein_coding	1	1550050	1550889
SPCC1281.01	ags1	III	alpha glucan synthase Ags1	protein_coding	1	1373096	1381763
SPNCRNA.1162	SPNCRNA.1162	III	intergenic RNA (predicted), possible alternative UTR	ncRNA	-1	957563	958480
SPAC25B8.02	sds3	I	Clr6 histone deacetylase complex subunit Sds3	protein_coding	1	4156472	4157726
SPAC1F12.10c	SPAC1F12.10c	I	NADPH-hemoprotein reductase (predicted)	protein_coding	-1	3820527	3821537
SPCC1322.04	fyu1	III	UTP-glucose-1-phosphate uridylyltransferase Fyu1	protein_coding	1	1292109	1294029
SPCC1235.02	bio2	III	biotin synthase	protein_coding	1	176681	178818
SPCC188.11	prp45	III	splicing factor Prp45	protein_coding	1	1502489	1504664
SPBC4B4.07c	usp102	II	U1 snRNP-associated protein Usp102	protein_coding	-1	3423222	3424668
SPAC977.17	SPAC977.17	I	MIP water channel (predicted)	protein_coding	1	66219	69821
SPCC1281.07c	gst4	III	glutathione S-transferase (predicted)	protein_coding	-1	1397188	1398780
SPAC821.05	tif38	I	translation initiation factor eIF3h (p40)	protein_coding	1	988076	989866
SPAC2C4.16c	rps801	I	40S ribosomal protein S8 (predicted)	protein_coding	-1	4286744	4287454
SPCC306.11	SPCC306.11	III	Schizosaccharomyces specific protein	protein_coding	1	430385	432270
SPNCRNA.1214	SPCC663.10-antisense-1	III	antisense RNA (predicted)	ncRNA	-1	1650949	1652838
SPCC1739.09c	cox13	III	cytochrome c oxidase subunit VIa (predicted)	protein_coding	-1	2046412	2047407
SPCC1235.12c	mug146	III	Schizosaccharomyces specific protein Mug46	protein_coding	-1	201551	202707
SPBC18H10.02	lcf1	II	long-chain-fatty-acid-CoA ligase Lcf1	protein_coding	1	1769946	1772629
SPCC737.04	SPCC737.04	III	UPF0300 family protein 6	protein_coding	1	1891328	1893817
SPCC4G3.07c	phf1	III	PHD finger containing protein Phf1	protein_coding	1	459847	461914
SPAC1039.09	isp5	I	amino acid permease Isp5	protein_coding	1	5465377	5468649
SPCC330.03c	SPCC330.03c	III	NADPH-hemoprotein reductase (predicted)	protein_coding	-1	109597	110654
SPAC23G3.03	sib2	I	ornithine N5 monooxygenase (predicted)	protein_coding	1	870740	872773
SPCC1795.06	map2	III	P-factor pheromone Map2	protein_coding	-1	986014	989739
SPAC13G7.03	upf3	I	up-frameshift suppressor 3 family protein (predicted)	protein_coding	1	2298875	2300068
SPAC664.11	ssc1	I	mitochondrial heat shock protein Hsp70	protein_coding	1	1725858	1728189
SPBC16D10.05	mok13	II	alpha-1,3-glucan synthase Mok13	protein_coding	1	3597571	3604899
SPCC830.02	wtf24	III		pseudogene	1	2181204	2182504
SPAC30D11.03	ddx27	I	ATP-dependent RNA helicase Ddx27/Drs1 (predicted)	protein_coding	-1	1115899	1118412
SPBC32F12.15	tfb5	II	transcription factor TFIIH complex subunit Tfb5 (predicted)	protein_coding	1	2809816	2810539
SPBC119.04	mei3	II	meiosis inducing protein Mei3	protein_coding	1	719585	720990
SPBC354.06	mrps16	II	mitochondrial ribosomal protein subunit S16 (predicted)	protein_coding	1	554749	557248
SPBC3E7.01	fab1	II	1-phosphatidylinositol-3-phosphate 5-kinase Fab1	protein_coding	-1	2651580	2659459
SPBC3D6.13c	pdi3	II	ER associated protein disulfide isomerase Pdi3	protein_coding	-1	1293360	1296034
SPAC4H3.01	SPAC4H3.01	I	DNAJ domain protein Caj1/Djp1 type (predicted)	protein_coding	1	3821682	3824461
SPCC663.11	saf1	III	splicing associated factor Saf1	protein_coding	1	1653343	1655582
SPCC1739.10	mug33	III	Tea1-interacting protein involved in exocytosis	protein_coding	1	2047508	2049286
SPCC1235.13	ght6	III	hexose transmembrane transporter Ght6	protein_coding	1	204706	206717
SPCC737.03c	ima1	III	inner nuclear membrane protein Ima1	protein_coding	-1	1888103	1891959
SPNCRNA.1065	SPNCRNA.1065	I	intergenic RNA (predicted)	ncRNA	-1	5271336	5272361
SPBC3E7.17	SPBC3E7.17	II	dubious	protein_coding	1	2661796	2661978
SPAC31G5.11	pac2	I	cAMP-independent regulatory protein Pac2	protein_coding	1	3006138	3006845
SPAC2H10.04	SPAC2H10.04	I	dubious	protein_coding	1	5272461	5272835
343 common elements in "Tup11 Glyc" and "rst2 glyc":
systematic_id	name	chromosome	description	feature_type	strand	start	end
SPAC56F8.15	SPAC56F8.15	I	Schizosaccharomyces pombe specific protein	protein_coding	1	1151431	1153638
SPCC13B11.01	adh1	III	alcohol dehydrogenase Adh1	protein_coding	1	1589427	1592889
SPBC32F12.11	tdh1	II	glyceraldehyde-3-phosphate dehydrogenase Tdh1	protein_coding	1	2807534	2809051
SPBC14F5.04c	pgk1	II	phosphoglycerate kinase Pgk1 (predicted)	protein_coding	-1	4157821	4159543
SPNCRNA.679	SPNCRNA.679	I	intergenic RNA (predicted)	ncRNA	1	762720	764810
SPAC1039.11c	gto1	I	alpha-glucosidase (predicted)	protein_coding	-1	5471270	5474941
SPAC1071.10c	pma1	I	P-type proton ATPase, P3-type Pma1	protein_coding	-1	3871642	3876176
SPBC1815.01	eno101	II	enolase (predicted)	protein_coding	1	2201159	2202652
SPCC320.03	SPCC320.03	III	transcription factor (predicted)	protein_coding	-1	165563	170811
SPCC1529.01	SPCC1529.01	III	transmembrane transporter (predicted)	protein_coding	1	236660	239381
SPCC1020.10	oca2	III	serine/threonine protein kinase Oca2	protein_coding	-1	758368	762656
SPAC4F8.07c	hxk2	I	hexokinase 2	protein_coding	1	2664345	2667395
SPAC25B8.12c	SPAC25B8.12c	I	unknown HAD superfamily hydrolase	protein_coding	-1	4176460	4178343
SPBTRNAGLU.05	SPBTRNAGLU.05	II	tRNA Glutamic acid	tRNA	1	820491	820562
SPAC26F1.05	mug106	I	Schizosaccharomyces pombe specific protein Mug106	protein_coding	-1	5174625	5175819
SPNCRNA.603	SPNCRNA.603	I	intergenic RNA (predicted)	ncRNA	-1	81468	82345
SPBC31A8.02	SPBC31A8.02	II		pseudogene	1	1268093	1268452
SPAC1002.16c	SPAC1002.16c	I	carboxylic acid transmembrane transporter (predicted)	protein_coding	-1	1827612	1829708
SPBP23A10.11c	SPBP23A10.11c	II	circularly permuted 1,3-beta-glucanase (predicted)	protein_coding	-1	2018920	2021589
SPAPB15E9.01c	pfl2	I	cell surface glycoprotein, flocculin Pfl2	protein_coding	-1	3987033	3991388
SPNCRNA.1460	SPNCRNA.1460	II	intergenic RNA (predicted)	ncRNA	-1	1749626	1751043
SPNCRNA.769	SPAPB1A10.13-antisense-1	I	antisense RNA (predicted)	ncRNA	-1	1886752	1888797
SPNCRNA.1645	sat1-antisense-1	II	antisense RNA (predicted), possible alternative UTR	ncRNA	-1	3856053	3858922
SPBC19C2.06c	mug124	II	Schizosaccharomyces pombe specific protein	protein_coding	-1	1685238	1688060
SPBC36.02c	SPBC36.02c	II	spermidine family transmembrane transporter (predicted)	protein_coding	-1	836908	841625
SPBC8E4.02c	SPBC8E4.02c	II	Schizosaccharomyces pombe specific protein	protein_coding	1	4442574	4444191
SPCC794.01c	zwf2	III	glucose-6-phosphate 1-dehydrogenase Zwf2 (predicted)	protein_coding	-1	239463	241999
SPCPB1C11.01	amt1	III	ammonium transmembrane transporter Amt1	protein_coding	1	2068977	2071707
SPNCRNA.1165	SPNCRNA.1165	III	intergenic RNA (predicted)	ncRNA	-1	966442	967703
SPNCRNA.1158	gnr1-antisense-1	III	antisense RNA (predicted)	ncRNA	1	765556	767481
SPCC1281.08	wtf11	III	wtf element Wtf11	protein_coding	1	1396887	1400821
SPACUNK4.19	mug153	I	Schizosaccharomyces pombe specific protein	protein_coding	1	2874956	2877487
SPAC110.05	SPAC110.05	I	Schizosaccharomyces pombe specific protein	protein_coding	-1	1904196	1906153
SPCC794.04c	SPCC794.04c	III	amino acid transmembrane transporter (predicted)	protein_coding	-1	248211	250194
SPBC839.15c	tef103	II	translation elongation factor EF-1 alpha Ef1a-c	protein_coding	-1	626004	627556
SPNCRNA.213	SPNCRNA.213	I	non-coding RNA (predicted)	ncRNA	1	3076914	3077076
SPCC1393.08	SPCC1393.08	III	transcription factor, zf-GATA type (predicted)	protein_coding	1	811693	814708
SPNCRNA.989	SPNCRNA.989	I	intergenic RNA (predicted)	ncRNA	1	4455878	4458045
SPBC839.06	cta3	II	P-type ATPase, potassium exporting Cta3	protein_coding	1	607214	611989
SPAPB15E9.02c	SPAPB15E9.02c	I	dubious	protein_coding	-1	3991830	3994099
SPAC1F8.07c	pdc101	I	pyruvate decarboxylase (predicted)	protein_coding	-1	101715	103594
SPBC660.05	SPBC660.05	II	WW domain containing conserved fungal protein	protein_coding	1	202257	203623
SPAC8C9.12c	SPAC8C9.12c	I	mitochondrial iron ion transmembrane transporter (predicted)	protein_coding	-1	3661062	3663364
SPAC1F7.07c	fip1	I	iron permease Fip1	protein_coding	-1	4232998	4234760
SPNCRNA.1054	SPNCRNA.1054	I	intergenic RNA (predicted), possible alternative UTR	ncRNA	-1	5156289	5157303
SPBC16H5.02	pfk1	II	6-phosphofructokinase pfk1	protein_coding	-1	2297164	2300512
SPCC622.12c	gdh1	III	NADP-specific glutamate dehydrogenase Gdh1 (predicted)	protein_coding	-1	1419131	1421212
SPAC4H3.10c	pyk1	I	pyruvate kinase	protein_coding	-1	3844743	3846645
SPAC926.04c	hsp90	I	Hsp90 chaperone	protein_coding	-1	3888558	3891157
SPCC417.16	SPCC417.16	III	mitochondrial protein associated with respiratory chain (predicted)	protein_coding	-1	1702785	1703501
SPAC9E9.01	SPAC9E9.01	I	dubious	protein_coding	1	4434861	4435509
SPBC12C2.03c	SPBC12C2.03c	II	methionine synthase reductase (predicted)	protein_coding	1	2473006	2475652
SPBC15D4.02	gsf1	II	transcription factor, zf-fungal binuclear cluster type Gsf1	protein_coding	1	3011491	3015079
SPAC1A6.04c	plb1	I	phospholipase B homolog Plb1	protein_coding	-1	1074331	1077514
SPAPB1A10.14	pof15	I	F-box protein (predicted)	protein_coding	1	1890529	1892090
SPBC3H7.02	SPBC3H7.02	II	sulfate transmembrane transporter (predicted)	protein_coding	-1	1884123	1887940
SPCC576.03c	tpx1	III	thioredoxin peroxidase Tpx1	protein_coding	-1	2084942	2085706
SPBC19C7.04c	SPBC19C7.04c	II	conserved fungal protein	protein_coding	-1	2825251	2826700
SPCC13B11.02c	SPCC13B11.02c	III	Schizosaccharomyces pombe specific protein	protein_coding	-1	1589996	1593818
SPAC13F5.03c	gld1	I	mitochondrial glycerol dehydrogenase Gld1	protein_coding	-1	2174641	2177050
SPAC17A2.11	SPAC17A2.11	I	Schizosaccharomyces pombe specific protein	protein_coding	1	3576769	3578782
SPAC1002.17c	urg2	I	uracil phosphoribosyltransferase (predicted)	protein_coding	-1	1830609	1831951
SPCC576.17c	SPCC576.17c	III	pyridoxamine/pyridoxine/pyridoxal transmembrane transporter (predicted)	protein_coding	-1	2111240	2113660
SPAC27D7.11c	SPAC27D7.11c	I	But2 family protein	protein_coding	-1	4529389	4531031
SPCC569.05c	SPCC569.05c	III	spermidine family transmembrane transporter (predicted)	protein_coding	1	2423807	2427995
SPBC1685.13	fhn1	II	plasma membrane organization protein Fhn1	protein_coding	1	525509	528544
SPBC215.05	gpd1	II	glycerol-3-phosphate dehydrogenase Gpd1	protein_coding	1	4035580	4037342
SPAC1786.02	SPAC1786.02	I	phospholipase (predicted)	protein_coding	1	3033828	3037249
SPNCRNA.253	SPNCRNA.253	I	non-coding RNA (predicted)	ncRNA	-1	4787154	4787928
SPAC23H4.06	gln1	I	glutamate-ammonia ligase Gln1	protein_coding	-1	1596073	1598149
SPAC1002.13c	psu1	I	cell wall protein Psu1, beta-glucosidase (predicted)	protein_coding	-1	1821401	1823413
SPCC24B10.21	tpi1	III	triosephosphate isomerase	protein_coding	1	939913	940869
SPBC1105.13c	SPBC1105.13c	II	Schizosaccharomyces pombe specific protein	protein_coding	-1	3531243	3532680
SPNCRNA.1125	SPNCRNA.1125	III	intergenic RNA (predicted)	ncRNA	1	285644	286318
SPAC17A2.10c	SPAC17A2.10c	I	Schizosaccharomyces pombe specific protein	protein_coding	-1	3574995	3575687
SPNCRNA.155	SPNCRNA.155	I	non-coding RNA (predicted)	ncRNA	1	577199	578150
SPBC713.12	erg1	II	squalene monooxygenase Erg1 (predicted)	protein_coding	1	892162	894361
SPBP4G3.02	pho1	II	acid phosphatase Pho1	protein_coding	1	4446373	4449053
SPBC32H8.02c	nep2	II	NEDD8 protease Nep2	protein_coding	-1	1451331	1454730
SPAC4A8.04	isp6	I	vacuolar serine protease Isp6	protein_coding	1	2544815	2546981
SPCC736.15	pil1	III	eisosome BAR domain protein Pil1	protein_coding	1	348692	351165
SPAC26H5.10c	tif51	I	translation elongation factor eIF5A (predicted)	protein_coding	-1	4141281	4142329
SPCC74.09	mug24	III	RNA-binding protein, rrm type	protein_coding	1	1917714	1922733
SPAC3A12.18	zwf1	I	glucose-6-phosphate 1-dehydrogenase (predicted)	protein_coding	1	1454782	1456870
SPBC3E7.02c	hsp16	II	heat shock protein Hsp16	protein_coding	-1	2660139	2660992
SPAP8A3.04c	hsp9	I	heat shock protein Hsp9	protein_coding	-1	5319957	5320676
SPCC594.02c	SPCC594.02c	III	conserved fungal protein	protein_coding	-1	357953	361151
SPCC757.12	SPCC757.12	III	alpha-amylase homolog (predicted)	protein_coding	1	72916	75522
SPAC922.04	SPAC922.04	I	Schizosaccharomyces specific protein	protein_coding	1	5479853	5480485
SPNCRNA.1389	SPNCRNA.1389	II	intergenic RNA (predicted)	ncRNA	1	841331	842790
SPBC1105.05	exg1	II	glucan 1,6-beta-glucosidase Exg1	protein_coding	1	3514552	3516567
SPBC609.01	SPBC609.01	II	ribonuclease II (RNB) family, involved in nuclear-transcribed mRNA catabolic process (predicted)	protein_coding	1	3155857	3161616
SPCC594.01	SPCC594.01	III	DUF1769 family protein	protein_coding	1	352251	357773
SPBC19C2.04c	ubp11	II	ubiquitin C-terminal hydrolase Ubp11	protein_coding	-1	1676352	1678652
SPAC11D3.19	SPAC11D3.19	I	Schizosaccharomyces pombe specific protein	protein_coding	1	106893	108361
SPAC26F1.07	SPAC26F1.07	I	glucose 1-dehydrogenase (NADP+) (predicted)	protein_coding	-1	5170789	5172112
SPNCRNA.472	SPNCRNA.472	III	non-coding RNA (predicted)	ncRNA	1	715986	717312
SPCC1672.02c	sap1	III	switch-activating protein Sap1	protein_coding	-1	561576	563819
SPAC631.01c	acp2	I	F-actin capping protein beta subunit Acp2	protein_coding	-1	2104030	2105484
SPNCRNA.1424	SPNCRNA.1424	II	intergenic RNA (predicted)	ncRNA	-1	1264952	1266264
SPNCRNA.777	SPNCRNA.777	I	intergenic RNA (predicted)	ncRNA	-1	1951105	1953595
SPBC530.10c	anc1	II	mitochondrial adenine nucleotide carrier Anc1	protein_coding	-1	811060	812897
SPBC12C2.04	SPBC12C2.04	II	NAD binding dehydrogenase family protein	protein_coding	-1	2468858	2470506
SPBC13A2.04c	ptr2	II	PTR family peptide transmembrane transporter Ptr2	protein_coding	-1	3405575	3408492
SPCC1235.18	SPCC1235.18	III	dubious	protein_coding	1	209921	211648
SPCC63.14	eis1	III	eisosome assembly protein eis1	protein_coding	1	862399	866807
SPAC23D3.12	SPAC23D3.12	I	inorganic phosphate transmembrane transporter (predicted)	protein_coding	1	4362493	4365125
SPNCRNA.1063	SPNCRNA.1063	I	intergenic RNA (predicted), possible alternative UTR	ncRNA	-1	5266525	5269973
SPAC1002.19	urg1	I	GTP cyclohydrolase II Urg1 (predicted)	protein_coding	1	1835270	1837060
SPAC23H4.05c	SPAC23H4.05c	I	Schizosaccharomyces pombe specific protein	protein_coding	1	1599323	1600363
SPNCRNA.1116	SPNCRNA.1116	III	intergenic RNA (predicted)	ncRNA	-1	170851	173547
SPAPB2B4.04c	pmc1	I	vacuolar calcium transporting P-type ATPase P2 type, Pmc1	protein_coding	-1	2712704	2718444
SPAC323.07c	SPAC323.07c	I	MatE family transmembrane transporter (predicted)	protein_coding	-1	3917636	3920119
SPAPB15E9.06	SPAPB15E9.06	I	dubious	protein_coding	1	3993495	3995104
SPBC1683.01	SPBC1683.01	II	inorganic phosphate transmembrane transporter (predicted)	protein_coding	1	132353	136275
SPCC965.13	SPCC965.13	III	pyridoxal family transmembrane transporter (predicted)	protein_coding	1	2310096	2314400
SPAC186.03	SPAC186.03	I	L-asparaginase (predicted)	protein_coding	1	5535061	5536432
SPAC17A2.12	rrp1	I	ATP-dependent DNA helicase/ ubiquitin-protein ligase E3 (predicted)	protein_coding	1	3578771	3583005
SPBC4B4.08	ght2	II	hexose transmembrane transporter Ght2	protein_coding	1	3427180	3429424
SPBC23E6.09	ssn6	II	transcriptional corepressor Ssn6	protein_coding	1	3862346	3867052
SPNCRNA.945	SPNCRNA.945	I	intergenic RNA (predicted)	ncRNA	-1	3879034	3880272
SPBC30B4.03c	adn1	II	adhesion defective protein	protein_coding	-1	1304274	1306121
SPNCRNA.1318	SPNCRNA.1318	II	antisense RNA (predicted)	ncRNA	-1	154521	156642
SPBC1D7.02c	scr1	II	transcription factor Scr1	protein_coding	1	1752100	1755619
SPBC17G9.11c	pyr1	II	pyruvate carboxylase Pyr1	protein_coding	-1	2190645	2194621
SPCC1322.08	srk1	III	MAPK-activated protein kinase Srk1	protein_coding	1	1301937	1305468
SPAC5H10.06c	adh4	I	alcohol dehydrogenase Adh4	protein_coding	-1	156430	158307
SPBC1105.14	rsv2	II	transcription factor Rsv2	protein_coding	1	3530760	3535288
SPCC1235.17	SPCC1235.17	III	dubious	protein_coding	-1	207225	211270
SPNCRNA.1132	dis1-antisense-1	III	antisense RNA (predicted)	ncRNA	-1	342960	346745
SPBC902.06	mto2	II	microtubule organizer Mto2	protein_coding	1	494592	496423
SPNCRNA.1058	SPNCRNA.1058	I	intergenic RNA (predicted)	ncRNA	-1	5200370	5201855
SPNCRNA.911	SPNCRNA.911	I	intergenic RNA (predicted)	ncRNA	-1	3477738	3479037
SPAC56F8.13	SPAC56F8.13	I	dubious	protein_coding	1	1149078	1150659
SPBC1E8.05	SPBC1E8.05	II	conserved fungal protein	protein_coding	1	1970612	1972799
SPCC1739.13	ssa2	III	heat shock protein Ssa2	protein_coding	1	2057084	2059331
SPAC227.13c	isu1	I	mitochondrial iron-sulfur cluster assembly scaffold protein Isu1	protein_coding	-1	517416	519017
SPCC548.06c	ght8	III	hexose transmembrane transporter Ght8 (predicted)	protein_coding	-1	226336	230546
SPCC4F11.05	SPCC4F11.05	III	dubious	protein_coding	1	2010426	2010789
SPBC30B4.01c	wsc1	II	transmembrane signaling receptor Wsc1 (predicted)	protein_coding	-1	1297676	1301328
SPNCRNA.781	SPNCRNA.781	I	intergenic RNA (predicted)	ncRNA	1	1954820	1956332
SPNCRNA.587	meu20	III	non-coding RNA, poly(A)-bearing (predicted)	ncRNA	-1	2009624	2010229
SPNCRNA.746	SPNCRNA.746	I	intergenic RNA (predicted)	ncRNA	1	1600909	1601622
SPNCRNA.990	cbh1-antisense-1	I	antisense RNA (predicted)	ncRNA	1	4458176	4461222
SPBPB21E7.08	SPBPB21E7.08	II		pseudogene	1	72081	73390
SPAC343.12	rds1	I	conserved fungal protein	protein_coding	1	1667671	1669666
SPNCRNA.680	SPNCRNA.680	I	intergenic RNA (predicted), possible alternative UTR	ncRNA	1	765526	767503
SPAC821.10c	sod1	I	superoxide dismutase Sod1	protein_coding	-1	1002838	1003600
SPCC1902.01	gaf1	III	transcription factor Gaf1	protein_coding	-1	1665533	1669788
SPAC6B12.07c	SPAC6B12.07c	I	ubiquitin-protein ligase E3 (predicted)	protein_coding	-1	2421446	2423898
SPBC660.16	gnd1	II	phosphogluconate dehydrogenase, decarboxylating	protein_coding	1	230269	233218
SPAC1751.04	loc1	I	ribosome biogenesis protein Loc1 (predicted)	protein_coding	1	383580	385433
SPAC25B8.19c	loz1	I	transcription factor zf-C2H2 type	protein_coding	-1	4192070	4195228
SPAC23H3.15c	SPAC23H3.15c	I	Schizosaccharomyces specific protein	protein_coding	-1	2523372	2524734
SPNCRNA.963	SPNCRNA.963	I	intergenic RNA (predicted)	ncRNA	1	4140077	4141041
SPBC530.11c	SPBC530.11c	II	transcription factor, zf-fungal binuclear cluster type (predicted)	protein_coding	-1	814378	819357
SPCC757.07c	ctt1	III	catalase	protein_coding	-1	56654	58865
SPCTRNAHIS.03	SPCTRNAHIS.03	III	tRNA Histidine	tRNA	1	71400	71471
SPNCRNA.724	prp22-antisense-1	I	antisense RNA (predicted)	ncRNA	1	1206325	1210885
SPAC27E2.11c	SPAC27E2.11c	I	Schizosaccharomyces specific protein	protein_coding	-1	4009573	4010224
SPCC825.03c	psy1	III	SNARE Psy1	protein_coding	-1	1027501	1029258
SPCC1393.10	ctr4	III	copper transporter complex subunit Ctr4	protein_coding	1	818302	819361
SPCC1235.14	ght5	III	hexose transmembrane transporter Ght5	protein_coding	1	212160	214376
SPBC29B5.01	atf1	II	transcription factor, Atf-CREB family Atf1	protein_coding	1	1546194	1549862
SPAC19B12.02c	gas1	I	cell wall protein Gas1, 1,3-beta-glucanosyltransferase (predicted)	protein_coding	-1	4878579	4880798
SPBC30B4.09	SPBC30B4.09	II	Schizosaccharomyces specific protein	protein_coding	-1	1296672	1297662
SPAC24C9.06c	aco1	I	aconitate hydratase Aco1 (predicted)	protein_coding	-1	3048060	3051537
SPAC29A4.12c	mug108	I	Schizosaccharomyces specific protein Mug108	protein_coding	1	5124554	5125643
SPACUNK4.15	SPACUNK4.15	I	2',3'-cyclic-nucleotide 3'-phosphodiesterase (predicted)	protein_coding	-1	2880963	2882258
SPBC2G5.06c	hmt2	II	sulfide-quinone oxidoreductase	protein_coding	-1	2589004	2590955
SPBPB7E8.02	SPBPB7E8.02	II	PSP1 family protein	protein_coding	1	3498388	3502150
SPNCRNA.400	SPNCRNA.400	II	non-coding RNA (predicted)	ncRNA	1	2528770	2529528
SPCTRNAGLN.05	SPCTRNAGLN.05	III	tRNA Glutamine	tRNA	1	1863131	1863202
SPCC1739.01	SPCC1739.01	III	zf-CCCH type zinc finger protein	protein_coding	1	2024482	2029066
SPBC36.03c	mfs3	II	transmembrane transporter Mfs3	protein_coding	-1	843017	845684
SPNCRNA.934	SPNCRNA.934	I	intergenic RNA (predicted)	ncRNA	-1	3745764	3748595
SPBC29A10.08	gas2	II	1,3-beta-glucanosyltransferase Gas2 (predicted)	protein_coding	1	2554009	2555531
SPAC3H1.06c	SPAC3H1.06c	I	transmembrane transporter (predicted)	protein_coding	-1	1940432	1944540
SPNCRNA.764	toe1-antisense-1	I	antisense RNA (predicted)	ncRNA	-1	1838822	1840290
SPAC26H5.09c	SPAC26H5.09c	I	oxidoreductase involved in NADPH regeneration (predicted)	protein_coding	-1	4137266	4139080
SPBC119.02	ubc4	II	ubiquitin conjugating enzyme E2 Ubc4/UbcP1	protein_coding	1	715227	716311
SPBC56F2.06	mug147	II	Schizosaccharomyces specific protein Mug147	protein_coding	-1	4104214	4106013
SPBC2G5.05	SPBC2G5.05	II	transketolase (predicted)	protein_coding	1	2586372	2588834
SPATRNATHR.05	SPATRNATHR.05	I	tRNA Threonine	tRNA	1	4715431	4715502
SPCC663.01c	ekc1	III	protein phosphatase regulatory subunit Ekc1	protein_coding	-1	1625987	1629437
SPAC869.02c	yhb1	I	nitric oxide dioxygenase Yhb1	protein_coding	1	5517865	5519950
SPAC56F8.14c	mug115	I	Schizosaccharomyces pombe specific protein Mug115	protein_coding	-1	1148131	1152178
SPAC1705.03c	ecm33	I	cell wall protein Ecm33	protein_coding	-1	1569613	1571567
SPAC3G9.14	sak1	I	transcriptional activator Sak1	protein_coding	-1	3146948	3150486
SPBP4H10.15	aco2	II	aconitate hydratase/mitochondrial ribosomal protein subunit L21, fusion protein	protein_coding	1	2902818	2906068
SPAC1687.16c	erg31	I	C-5 sterol desaturase Erg31	protein_coding	-1	932425	934021
SPNCRNA.111	SPNCRNA.111	II	intergenic RNA (predicted)	ncRNA	-1	3978331	3982106
SPBC2D10.04	aly2	II	arrestin Aly1 related Aly2	protein_coding	1	2971099	2974641
SPNCRNA.1133	SPNCRNA.1133	III	intergenic RNA (predicted)	ncRNA	-1	351210	353119
SPBC56F2.05c	SPBC56F2.05c	II	transcription factor (predicted)	protein_coding	1	4109970	4112903
SPNCRNA.1400	SPNCRNA.1400	II	intergenic RNA (predicted)	ncRNA	1	963076	963774
SPNCRNA.832	SPAC23H3.15c-antisense-1	I	antisense RNA (predicted), possible alternative UTR	ncRNA	1	2523434	2525232
SPNCRNA.1146	SPNCRNA.1146	III	intergenic RNA (predicted)	ncRNA	-1	616785	618617
SPCC1281.06c	ole1	III	acyl-coA desaturase (predicted)	protein_coding	-1	1392544	1394904
SPAC1399.06	SPAC1399.06	I	Schizosaccharomyces pombe specific protein	protein_coding	-1	1848338	1850881
SPNCRNA.1236	SPNCRNA.1236	III	antisense RNA (predicted)	ncRNA	1	1859963	1860577
SPCC1906.01	mpg1	III	mannose-1-phosphate guanyltransferase Mpg1	protein_coding	1	2012545	2014000
SPBC1652.01	SPBC1652.01	II	ribosomal RNA processing element (RRPE)-binding protein (predicted)	protein_coding	1	4252276	4255310
SPAPB24D3.07c	SPAPB24D3.07c	I	Schizosaccharomyces pombe specific protein	protein_coding	-1	2957839	2959192
SPBC16D10.06	zrt1	II	ZIP zinc transmembrane transporter Zrt1	protein_coding	1	3607199	3609330
SPCC191.10	SPCC191.10	III	Schizosaccharomyces pombe specific protein	protein_coding	1	1721489	1722397
SPBC21C3.19	SPBC21C3.19	II	SBDS family protein Rtc3 (predicted)	protein_coding	1	3829961	3830902
SPCC18B5.01c	bfr1	III	brefeldin A transmembrane transporter Bfr1	protein_coding	-1	709302	715435
SPCC794.12c	mae2	III	malic enzyme, malate dehydrogenase (oxaloacetate decarboxylating), Mae2	protein_coding	-1	275261	277340
SPCC569.06	SPCC569.06	III	Schizosaccharomyces specific multicopy membrane protein family 1	protein_coding	-1	2420265	2422307
SPAC343.21	SPAC343.21	I	dubious	protein_coding	1	1665144	1667735
SPAC3H1.11	hsr1	I	transcription factor Hsr1	protein_coding	1	1957461	1961546
SPCC191.07	cyc1	III	cytochrome c	protein_coding	1	1714660	1715798
SPBC2G5.01	SPBC2G5.01	II	ER protein involved in ER-nucleus signaling (predicted)	protein_coding	1	2576500	2577868
SPAC26F1.11	SPAC26F1.11	I	dubious	protein_coding	-1	5157285	5159163
SPBC16E9.20	SPBC16E9.20	II	dubious	protein_coding	1	1951398	1952828
SPCC417.02	dad5	III	DASH complex subunit Dad5	protein_coding	-1	1669944	1671551
SPNCRNA.1118	ght6-antisense-1	III	antisense RNA (predicted)	ncRNA	-1	204633	206912
SPAC2E1P3.02c	amt3	I	ammonium transmembrane transporter Amt3	protein_coding	-1	2924692	2927075
SPNCRNA.133	SPNCRNA.133	II	non-coding RNA (predicted)	ncRNA	1	527043	528366
SPNCRNA.995	SPNCRNA.995	I	intergenic RNA (predicted), possible alternative UTR	ncRNA	-1	4531036	4532486
SPCC1620.03	mug163	III	mitochondrial conserved eukaryotic protein, human C6orf136 ortholog	protein_coding	1	2148588	2151955
SPCC16A11.01	sfk1	III	plasma membrane protein involved in inositol lipid-mediated signaling Sfk1 (predicted)	protein_coding	1	867227	869260
SPBC14C8.07c	cdc18	II	MCM loader	protein_coding	-1	2215955	2218031
SPNCRNA.651	SPNCRNA.651	I	intergenic RNA (predicted), possible alternative UTR	ncRNA	1	460793	461752
SPBC530.14c	dsk1	II	SR protein-specific kinase Dsk1	protein_coding	-1	824805	827995
SPAPB1A10.08	SPAPB1A10.08	I	Schizosaccharomyces specific protein	protein_coding	1	1875572	1877864
SPBC337.08c	ubi4	II	protein modifier, ubiquitin	protein_coding	-1	1044271	1046642
SPNCRNA.1558	qcr10-antisense-1	II	antisense RNA (predicted)	ncRNA	-1	2884156	2887140
SPCC1223.10c	eaf1	III	RNA polymerase II transcription elongation factor SpEAF	protein_coding	-1	1860094	1862041
SPAC57A7.04c	pabp	I	mRNA export shuttling protein	protein_coding	1	1540606	1545221
SPAPB8E5.02c	rpn502	I	19S proteasome regulatory subunit Rpn502	protein_coding	-1	4909367	4911100
SPCC1223.03c	gut2	III	glycerol-3-phosphate dehydrogenase Gut2 (predicted)	protein_coding	-1	1840594	1843300
SPAC3A11.07	nde2	I	mitochondrial NADH dehydrogenase (ubiquinone) Nde2 (predicted)	protein_coding	1	3456694	3459197
SPBP4H10.10	rbd3	II	rhomboid family protease	protein_coding	1	2890645	2891823
SPCC1739.08c	SPCC1739.08c	III	short chain dehydrogenase (predicted)	protein_coding	-1	2041789	2044397
SPCPB16A4.07	SPCPB16A4.07	III	Schizosaccharomyces specific protein	protein_coding	1	955171	955906
SPAC9E9.03	leu2	I	3-isopropylmalate dehydratase Leu2	protein_coding	1	4439837	4442513
SPNCRNA.164	SPNCRNA.164	I	non-coding RNA (predicted)	ncRNA	1	1005499	1005710
SPAC1565.01	rcf2	I	cytochrome c oxidase assembly protein Rcf2	protein_coding	1	1290931	1293853
SPAP8A3.05	ski7	I	ski complex interacting GTPase Ski7	protein_coding	1	5321727	5325075
SPCC191.11	inv1	III	external invertase, beta-fructofuranosidase	protein_coding	1	1723393	1726164
SPCC663.03	pmd1	III	leptomycin transmembrane transporter Pmd1	protein_coding	1	1634987	1640571
SPBC32C12.02	ste11	II	transcription factor Ste11	protein_coding	1	3983312	3987400
SPBTRNAPRO.04	SPBTRNAPRO.04	II	tRNA Proline	tRNA	-1	1825787	1825858
SPCC1739.06c	met1	III	uroporphyrin methyltransferase Met1	protein_coding	-1	2037670	2039988
SPNCRNA.1395	SPBC713.13-antisense-1	II	antisense RNA (predicted)	ncRNA	1	889339	891607
SPNCRNA.432	SPNCRNA.432	I	non-coding RNA (predicted)	ncRNA	1	1237146	1238641
SPCC63.02c	aah3	III	alpha-amylase homolog Aah3	protein_coding	-1	833581	836015
SPAC222.09	seb1	I	Nrd1 complex RNA-binding subunit Seb1	protein_coding	1	959867	962227
SPAC8F11.10c	pvg1	I	pyruvyltransferase Pvg1	protein_coding	-1	2869644	2871785
SPAC8C9.03	cgs1	I	cAMP-dependent protein kinase regulatory subunit Cgs1	protein_coding	1	3642972	3645636
SPBC1718.07c	zfs1	II	CCCH tandem zinc finger protein, human Tristetraprolin homolog Zfs1, involved in mRNA catabolism	protein_coding	-1	3482848	3487862
SPAC5D6.10c	mug116	I	Schizosaccharomyces pombe specific protein Mug116	protein_coding	1	1494670	1495830
SPCPB1C11.02	SPCPB1C11.02	III	amino acid permease (predicted)	protein_coding	1	2072626	2074890
SPCC1442.01	ste6	III	guanyl-nucleotide exchange factor Ste6	protein_coding	1	1765913	1768971
SPAC8C9.14	prr1	I	transcription factor Prr1	protein_coding	1	3665912	3669087
SPBPB2B2.12c	gal10	II	UDP-glucose 4-epimerase/aldose 1-epimerase Gal10	protein_coding	-1	4484023	4487569
SPAC10F6.16	mug134	I	endosulfine Igo1	protein_coding	1	1238896	1240185
SPBC1711.16	pwp1	II	WD repeat protein Pwp1 (predicted)	protein_coding	1	2164012	2165996
SPCC757.09c	rnc1	III	KH domain RNA-binding protein Rnc1	protein_coding	-1	64099	66972
SPAC4G8.03c	puf5	I	pumilio family RNA-binding protein Puf5 (predicted)	protein_coding	-1	757915	762714
SPBC354.12	gpd3	II	glyceraldehyde 3-phosphate dehydrogenase Gpd3	protein_coding	1	578063	580056
SPCC548.07c	ght1	III	hexose transmembrane transporter Ght1	protein_coding	-1	232288	235289
SPAC26F1.06	gpm1	I	monomeric 2,3-bisphosphoglycerate (BPG)-dependent phosphoglycerate mutase (PGAM), Gpm1	protein_coding	-1	5173864	5174644
SPAC1F8.01	ght3	I	hexose transmembrane transporter Ght3	protein_coding	1	82746	84786
SPBC19C2.07	fba1	II	fructose-bisphosphate aldolase Fba1	protein_coding	1	1688336	1689599
SPBC8E4.01c	pho84	II	inorganic phosphate transmembrane transporter (predicted)	protein_coding	1	4444125	4446200
SPCC1742.01	gsf2	III	cell surface glycoprotein, galactose-specific flocculin Gsf2	protein_coding	-1	959199	966014
SPACUNK4.16c	tps3	I	alpha,alpha-trehalose-phosphate synthase (predicted)	protein_coding	1	2877422	2880590
SPAC110.01	ppk1	I	serine/threonine protein kinase Ppk1 (predicted)	protein_coding	1	1905755	1911747
SPAC16A10.01	SPAC16A10.01	I	ThrE amino acid transmembrane transporter family protein	protein_coding	1	3077159	3080590
SPAC1F8.08	SPAC1F8.08	I	Schizosaccharomyces pombe specific protein	protein_coding	1	103941	104953
SPBC1198.14c	fbp1	II	fructose-1,6-bisphosphatase Fbp1	protein_coding	-1	197660	199474
SPAC1F7.08	fio1	I	iron transport multicopper oxidase Fio1	protein_coding	1	4235080	4237874
SPAC16.05c	sfp1	I	transcription factor Sfp1 (predicted)	protein_coding	-1	4431869	4434012
SPNCRNA.1260	SPNCRNA.1260	III	intergenic RNA (predicted), possible alternative UTR	ncRNA	1	2085862	2086765
SPAC1002.18	urg3	I	DUF1688 family protein	protein_coding	1	1832317	1833811
SPAC22F8.04	pet1	I	phosphoenolpyruvate transmembrane transporter Pet1	protein_coding	1	4789418	4791232
SPCC553.10	SPCC553.10	III	conserved fungal protein	protein_coding	-1	283181	285072
SPAC13A11.02c	erg11	I	sterol 14-demethylase Erg11 (predicted)	protein_coding	-1	574652	577171
SPAC26H5.11	mug56	I	spore wall assembly protein Mug56 (predicted)	protein_coding	1	4142849	4147291
SPAC631.02	bdf2	I	BET family double bromodomain protein Bdf2	protein_coding	1	2105472	2110519
SPCC1235.01	SPCC1235.01	III	Schizosaccharomyces specific protein	protein_coding	1	174097	176473
SPAC323.08	rmp1	I	ribonuclease MRP complex subunit (predicted)	protein_coding	1	3921018	3921711
SPAC1071.13	SPAC1071.13	I	dubious	protein_coding	1	3878007	3881812
SPSNORNA.21	snoU14	II	small nucleolar RNA U14	snoRNA	1	1308634	1308745
SPBC1683.08	ght4	II	hexose transmembrane transporter Ght4	protein_coding	1	155751	159570
SPCC1322.07c	mug150	III	Schizosaccharomyces pombe specific protein Mug150	protein_coding	-1	1299511	1302574
SPAC5H10.07	SPAC5H10.07	I	Schizosaccharomyces pombe specific protein	protein_coding	1	158777	159472
SPAC19D5.01	pyp2	I	tyrosine phosphatase Pyp2	protein_coding	1	5202366	5205202
SPAC328.03	tps1	I	alpha,alpha-trehalose-phosphate synthase [UDP-forming]	protein_coding	1	3479098	3481305
SPNCRNA.658	SPNCRNA.658	I	intergenic RNA (predicted), possible alternative UTR	ncRNA	1	519257	520194
SPCC4F11.04c	imt2	III	mannosyltransferase Imt2	protein_coding	-1	2007921	2010840
SPBC12D12.01	sad1	II	spindle pole body SUN domain protein Sad1	protein_coding	1	2303681	2306661
SPAC1751.01c	gti1	I	gluconate transmembrane transporter inducer Gti1	protein_coding	-1	377844	384751
SPAC683.03	SPAC683.03	I	Schizosaccharomyces pombe specific protein	protein_coding	1	4195642	4196021
SPCC757.11c	SPCC757.11c	III	transmembrane transporter (predicted)	protein_coding	-1	69195	71282
SPAC10F6.01c	sir1	I	sulfite reductase beta subunit Sir1	protein_coding	-1	1200916	1206090
SPCC1223.11	ptc2	III	protein phosphatase 2C Ptc2	protein_coding	1	1863661	1866637
SPAP7G5.06	per1	I	plasma membrane amino acid permease Per1	protein_coding	1	3748767	3751729
SPAC3H1.07	aru1	I	arginase Aru1	protein_coding	1	1944127	1945368
SPAC1399.04c	SPAC1399.04c	I	uracil phosphoribosyltransferase (predicted)	protein_coding	1	1840621	1841283
SPAPB1A11.01	mfc1	I	copper transmembrane transporter, meiotic Mfc1	protein_coding	1	2977811	2979495
SPAC1834.09	mug51	I	variant protein kinase 19 family protein	protein_coding	1	4716549	4717760
SPCC663.02	wtf14	III	wtf element Wtf14	protein_coding	1	1629964	1632149
SPBP35G2.16c	ecl2	II	extender of the chronological lifespan protein Ecl2	protein_coding	-1	961007	963780
SPCC1183.11	msy1	III	MS calcium ion channel protein Msy1	protein_coding	1	618889	623222
SPAC1399.01c	SPAC1399.01c	I	transmembrane transporter (predicted)	protein_coding	1	1851495	1854651
SPCC1223.09	uro1	III	uricase Uro1	protein_coding	-1	1857150	1858621
SPAC24H6.13	SPAC24H6.13	I	DUF221 family protein implicated in Golgi to plasma membrane transport (predicted)	protein_coding	-1	456931	460811
SPNCRNA.872	eta2-antisense-1	I	antisense RNA (predicted)	ncRNA	-1	3001750	3004335
SPBP4H10.09	rsv1	II	transcription factor Rsv1	protein_coding	1	2888450	2889979
SPAC5D6.12	mtf2	I	mitochondrial translation protein Mtf2 (predicted)	protein_coding	-1	1492307	1495689
SPAPB8E5.03	mae1	I	malic acid transport protein Mae1	protein_coding	1	4912237	4914182
SPBPB2B2.13	gal1	II	galactokinase Gal1	protein_coding	1	4488322	4490271
SPACUNK4.17	SPACUNK4.17	I	NAD binding dehydrogenase family protein	protein_coding	-1	2872778	2874687
SPNCRNA.313	SPNCRNA.313	II	non-coding RNA (predicted)	ncRNA	1	576376	576873
SPBTRNAALA.10	SPBTRNAALA.10	II	tRNA Alanine	tRNA	1	1629902	1629975
SPNCRNA.778	SPNCRNA.778	I	intergenic RNA (predicted)	ncRNA	1	1952384	1953655
SPBTRNAASN.01	SPBTRNAASN.01	II	tRNA Asparagine	tRNA	-1	1597996	1598069
SPBTRNAGLU.08	SPBTRNAGLU.08	II	tRNA Glutamic acid	tRNA	1	4107639	4107710
SPNCRNA.1296	SPNCRNA.1296	III	intergenic RNA (predicted)	ncRNA	-1	2422419	2423268
SPAC32A11.02c	SPAC32A11.02c	I	conserved fungal protein	protein_coding	-1	2447839	2450875
SPNCRNA.01	prl1	I	non-coding RNA, poly(A)-bearing (predicted)	ncRNA	1	3003816	3004916
SPNCRNA.255	SPNCRNA.255	I	non-coding RNA (predicted)	ncRNA	1	4881385	4881949
SPAC3G9.13c	msw1	I	mitochondrial tryptophan-tRNA ligase Msw1 (predicted)	protein_coding	1	3150082	3156856
SPAPJ760.03c	adg1	I	Schizosaccharomyces specific protein Adg1	protein_coding	-1	5265435	5266589
SPCC622.08c	hta1	III	histone H2A alpha	protein_coding	-1	1411144	1412214
SPAC29B12.08	clr5	I	Clr5 protein	protein_coding	1	5427297	5431523
SPAC57A7.05	SPAC57A7.05	I	conserved protein	protein_coding	-1	1534352	1541786
SPNCRNA.1297	SPNCRNA.1297	III	intergenic RNA (predicted), possible alternative UTR	ncRNA	1	2422707	2423873
SPCC794.02	wtf5	III	wtf element Wtf5	protein_coding	1	241472	245622
SPBC15D4.01c	klp9	II	kinesin-like protein Klp9	protein_coding	-1	3005478	3007839
SPCC594.03	SPCC594.03	III	Schizosaccharomyces pombe specific protein	protein_coding	1	361356	362629
SPBC14C8.10	mrpl24	II	mitochondrial ribosomal protein subunit L28 (predicted)	protein_coding	1	2218178	2223157
SPBP35G2.02	txc1	II	26S proteasome co-factor Txc1	protein_coding	1	963900	968891
SPBC713.11c	pmp3	II	plasma membrane proteolipid Pmp3	protein_coding	-1	887573	888695
SPBC365.16	SPBC365.16	II	conserved protein	protein_coding	1	2529641	2532214
SPBC3D6.02	but2	II	But2 family protein But2	protein_coding	1	1268479	1271559
SPNCRNA.1453	mug124-antisense-1	II	antisense RNA (predicted)	ncRNA	1	1686427	1687926
SPAC29A4.22	SPAC29A4.22	I	dubious	protein_coding	1	5124392	5124613
SPNCRNA.980	ayr1-antisense-1	I	antisense RNA (predicted)	ncRNA	-1	4358458	4362334
70 elements included exclusively in "rst2 glyc":
systematic_id	name	chromosome	description	feature_type	strand	start	end
SPNCRNA.1208	SPCC162.01c-antisense-1	III	antisense RNA (predicted)	ncRNA	-1	1587817	1589758
SPAC3G9.11c	pdc201	I	pyruvate decarboxylase (predicted)	protein_coding	1	3159753	3162245
SPBC3H7.05c	SPBC3H7.05c	II	mitochondrial Membrane Bound O-Acyl Transferase (MBOAT) family	protein_coding	1	1873513	1875657
SPCTRNALEU.13	SPCTRNALEU.13	III	tRNA Leucine	tRNA	1	1102809	1102909
SPCTRNAARG.12	SPCTRNAARG.12	III	tRNA Arginine	tRNA	-1	1092595	1092667
SPBTRNAALA.09	SPBTRNAALA.09	II	tRNA Alanine	tRNA	-1	1618440	1618513
SPBTRNAALA.08	SPBTRNAALA.08	II	tRNA Alanine	tRNA	-1	1600233	1600306
SPCTRNALEU.12	SPCTRNALEU.12	III	tRNA Leucine	tRNA	-1	1096085	1096185
SPBC21C3.08c	car2	II	ornithine transaminase Car2	protein_coding	-1	3809059	3810816
SPBC1271.14	SPBC1271.14	II	glutamate N-acetyltransferase (predicted)	protein_coding	-1	336351	338426
SPBC1D7.05	byr2	II	MAP kinase kinase kinase Byr2	protein_coding	-1	1740048	1742504
SPBC1347.11	sro1	II	stress responsive orphan 1	protein_coding	1	4081869	4083198
SPBTRNAARG.06	SPBTRNAARG.06	II	tRNA arginine	tRNA	1	1602188	1602260
SPCC417.11c	SPCC417.11c	III	glutamate-1-semialdehyde 2,1-aminomutase (predicted)	protein_coding	-1	1697661	1701831
SPCTRNAMET.07	SPCTRNAMET.07	III	tRNA Methionine	tRNA	1	1689817	1689888
SPBC2D10.03c	SPBC2D10.03c	II	DUF866 domain protein	protein_coding	-1	2968263	2968967
SPBC359.02	alr2	II	alanine racemase Alr2 (predicted)	protein_coding	1	107583	109353
SPBC23G7.08c	rga7	II	RhoGAP, GTPase activating protein Rga7	protein_coding	-1	2110485	2113453
SPNCRNA.1443	SPNCRNA.1443	II	intergenic RNA (predicted)	ncRNA	1	1554843	1557638
SPCTRNAARG.11	SPCTRNAARG.11	III	tRNA Arginine	tRNA	-1	1068182	1068254
SPBC651.01c	nog1	II	GTP binding protein Nog1 (predicted)	protein_coding	-1	1236671	1239251
SPBC1271.09	tgp1	II	glycerophosphodiester transmembrane transporter (predicted)	protein_coding	-1	350692	352369
SPBC11C11.03	ndc80	II	NMS complex subunit Ndc80	protein_coding	1	3350765	3352972
SPAC4F10.14c	btf3	I	nascent polypeptide-associated complex beta subunit	protein_coding	-1	4860536	4861319
SPAC4F8.12c	spp42	I	U5 snRNP complex subunit Spp42	protein_coding	1	2650688	2658024
SPCC1322.10	SPCC1322.10	III	cell wall protein Pwp1	protein_coding	1	1309585	1310947
SPBC660.13c	ssb1	II	DNA replication factor A subunit Ssb1	protein_coding	-1	219182	221326
SPAC6B12.14c	SPAC6B12.14c	I	conserved fungal protein	protein_coding	-1	2435528	2437498
SPCTRNAASN.05	SPCTRNAASN.05	III	tRNA Asparagine	tRNA	1	947262	947335
SPCC1753.02c	git3	III	G-protein coupled receptor Git3	protein_coding	-1	1542333	1546161
SPAC8C9.05	dtd1	I	D-Tyr-tRNA deacylase Dtd1 (predicted)	protein_coding	1	3649373	3650629
SPBTRNAASN.03	SPBTRNAASN.03	II	tRNA Asparagine	tRNA	1	4031743	4031816
SPCPB16A4.06c	SPCPB16A4.06c	III	Schizosaccharomyces specific protein	protein_coding	-1	956012	957627
SPAC22F8.05	SPAC22F8.05	I	alpha,alpha-trehalose-phosphate synthase (predicted)	protein_coding	1	4791892	4795263
SPNCRNA.09	prl9	II	non-coding RNA, poly(A)-bearing (predicted)	ncRNA	-1	2485500	2486230
SPAP14E8.02	tos4	I	FHA domain protein Tos4 (predicted)	protein_coding	1	1922552	1924915
SPNCRNA.1528	tri1-antisense-1	II	antisense RNA (predicted)	ncRNA	1	2555739	2556917
SPNCRNA.950	SPNCRNA.950	I	intergenic RNA (predicted)	ncRNA	1	3938842	3939103
SPAC6C3.04	cit1	I	citrate synthase Cit1	protein_coding	1	2327767	2330289
SPAC8E11.02c	rad24	I	14-3-3 protein Rad24	protein_coding	1	3384190	3385685
SPAC4G9.22	SPAC4G9.22	I	conserved fungal protein	protein_coding	1	2291666	2292778
SPCC297.03	ssp1	III	Ca2+/calmodulin-dependent (CaMMK)-like protein kinase Ssp1	protein_coding	1	1878434	1882310
SPNCRNA.831	SPNCRNA.831	I	intergenic RNA (predicted), possible alternative UTR	ncRNA	1	2519375	2521586
SPBC1685.05	htr11	II	serine protease (predicted)	protein_coding	1	504397	509056
SPAC19E9.03	pas1	I	cyclin Pas1	protein_coding	1	1361066	1364174
SPAC13F5.05	mpd1	I	thioredoxin family protein Mpd1 (predicted)	protein_coding	1	2179175	2181507
SPAC222.08c	sno1	I	glutamine aminotransferase subunit Sno1 (predicted)	protein_coding	-1	957367	958774
SPAC27D7.14c	tpr1	I	RNA polymerase II associated Paf1 complex subunit Tpr1	protein_coding	-1	4536975	4540298
SPBC428.18	cdt1	II	replication licensing factor Cdt1	protein_coding	1	477189	478738
SPNCRNA.1015	SPNCRNA.1015	I	antisense RNA (predicted)	ncRNA	-1	4674037	4675800
SPCC16A11.15c	SPCC16A11.15c	III	Schizosaccharomyces specific protein	protein_coding	-1	895846	896879
SPCC1223.13	cbf12	III	CBF1/Su(H)/LAG-1 family transcription factor Cbf12	protein_coding	1	1870438	1875842
SPAC3C7.14c	obr1	I	ubiquitinated protein Uhp1	protein_coding	-1	2094110	2095066
SPBTRNAGLU.06	SPBTRNAGLU.06	II	tRNA Glutamic acid	tRNA	-1	1601491	1601562
SPCC584.16c	SPCC584.16c	III	Schizosaccharomyces specific protein	protein_coding	-1	1524517	1525212
SPNCRNA.1197	SPNCRNA.1197	III	intergenic RNA (predicted)	ncRNA	-1	1451418	1452653
SPNCRNA.650	SPNCRNA.650	I	intergenic RNA (predicted)	ncRNA	1	453735	455859
SPAPB2B4.03	cig2	I	G1/S-specific B-type cyclin Cig2	protein_coding	1	2709731	2714162
SPBC887.15c	sur2	II	sphingosine hydroxylase Sur2	protein_coding	-1	3570849	3572677
SPAC23C11.06c	SPAC23C11.06c	I	hydrolase (inferred_from_context)	protein_coding	-1	2141632	2143598
SPBC3F6.03	trr1	II	thioredoxin reductase Trr1	protein_coding	1	4189144	4191448
SPBC660.14	mik1	II	mitotic inhibitor kinase Mik1	protein_coding	1	221358	224117
SPBC17F3.01c	rga5	II	RhoGAP, GTPase activating protein Rga5	protein_coding	1	2486559	2488209
SPAC2F3.09	hem1	I	5-aminolevulinate synthase Hem1	protein_coding	1	3939598	3942086
SPAC23H3.13c	gpa2	I	heterotrimeric G protein alpha-2 subunit Gpa2	protein_coding	-1	2516053	2519235
SPAC144.12	rki1	I	ribose 5-phosphate isomerase Rki1 (predicted)	protein_coding	1	4675116	4678174
SPCC1223.12c	meu10	III	GPI anchored cell surface protein involved in ascospore wall assembly Meu10	protein_coding	-1	1866916	1871663
SPCC11E10.01	SPCC11E10.01	III	cystathionine beta-lyase (predicted)	protein_coding	1	1451701	1454632
SPAC23E2.03c	ste7	I	arrestin family meiotic suppressor protein Ste7	protein_coding	-1	450860	453603

## Sheet: GLYC GO Tup11 Rst2 Intersection
AnGeLi analysis for genes bound by both Tup11 and Rst2 in the glucose-starved condition
Category Name	ID	Description	over/under-represented	List	BG	Padj	Genes
GO Biological Process	GO:0006734;	NADH metabolic process	Enriched	4.66472303206997 (16/343)	0.356887937187723 (25/7005)	8.96138e-13	SPAC4F8.07c;SPBC354.12;SPBC1815.01;SPCC24B10.21;SPAC3A11.07;SPCC1223.03c;SPAC13F5.03c;SPBC16H5.02;SPCC13B11.01;SPBC215.05;SPBC32F12.11;SPBC19C2.07;SPAC4H3.10c;SPAC5H10.06c;SPAC26F1.06;SPBC14F5.04c;
GO Biological Process	GO:0046496;	nicotinamide nucleotide metabolic process	Enriched	6.12244897959184 (21/343)	0.7994289793005 (56/7005)	3.04986e-11	SPAC4F8.07c;SPBC354.12;SPBC1815.01;SPBC660.16;SPCC24B10.21;SPAC3A11.07;SPCC1223.03c;SPCC794.01c;SPBC2G5.05;SPAC13F5.03c;SPAC26H5.09c;SPBC16H5.02;SPCC13B11.01;SPBC215.05;SPBC32F12.11;SPBC19C2.07;SPAC4H3.10c;SPAC5H10.06c;SPAC26F1.06;SPBC14F5.04c;SPAC3A12.18;
GO Biological Process	GO:0019362;	pyridine nucleotide metabolic process	Enriched	6.12244897959184 (21/343)	0.813704496788009 (57/7005)	4.35971e-11	SPAC4F8.07c;SPBC354.12;SPBC1815.01;SPBC660.16;SPCC24B10.21;SPAC3A11.07;SPCC1223.03c;SPCC794.01c;SPBC2G5.05;SPAC13F5.03c;SPAC26H5.09c;SPBC16H5.02;SPCC13B11.01;SPBC215.05;SPBC32F12.11;SPBC19C2.07;SPAC4H3.10c;SPAC5H10.06c;SPAC26F1.06;SPBC14F5.04c;SPAC3A12.18;
GO Biological Process	GO:0006007;	glucose catabolic process	Enriched	3.49854227405248 (12/343)	0.242683797287652 (17/7005)	4.0922e-10	SPAC4F8.07c;SPBC354.12;SPBC1815.01;SPCC24B10.21;SPBC16H5.02;SPCC13B11.01;SPBC32F12.11;SPBC19C2.07;SPAC4H3.10c;SPAC5H10.06c;SPAC26F1.06;SPBC14F5.04c;
GO Biological Process	GO:0006735;	NADH regeneration	Enriched	3.2069970845481 (11/343)	0.199857244825125 (14/7005)	5.28742e-10	SPAC4F8.07c;SPBC354.12;SPBC1815.01;SPCC24B10.21;SPAC13F5.03c;SPBC16H5.02;SPBC32F12.11;SPBC19C2.07;SPAC4H3.10c;SPAC26F1.06;SPBC14F5.04c;
GO Biological Process	GO:0006090;	pyruvate metabolic process	Enriched	4.66472303206997 (16/343)	0.499643112062812 (35/7005)	6.41721e-10	SPAC4F8.07c;SPAC1F8.07c;SPBC354.12;SPBC1815.01;SPBC660.16;SPCC24B10.21;SPAC13F5.03c;SPBC16H5.02;SPCC13B11.01;SPBC32F12.11;SPBC19C2.07;SPAC4H3.10c;SPAC5H10.06c;SPAC26F1.06;SPCC794.12c;SPBC14F5.04c;
GO Biological Process	GO:0006096;	glycolytic process	Enriched	3.49854227405248 (12/343)	0.256959314775161 (18/7005)	9.8467e-10	SPAC4F8.07c;SPBC354.12;SPBC1815.01;SPBC660.16;SPCC24B10.21;SPAC13F5.03c;SPBC16H5.02;SPBC32F12.11;SPBC19C2.07;SPAC4H3.10c;SPAC26F1.06;SPBC14F5.04c;
GO Biological Process	GO:0019320;	hexose catabolic process	Enriched	3.79008746355685 (13/343)	0.314061384725196 (22/7005)	1.04895e-09	SPAC4F8.07c;SPBC354.12;SPBC1815.01;SPCC24B10.21;SPBC16H5.02;SPCC13B11.01;SPBC32F12.11;SPBC19C2.07;SPAC4H3.10c;SPAC5H10.06c;SPAC26F1.06;SPBPB2B2.13;SPBC14F5.04c;
GO Biological Process	GO:0016052;	carbohydrate catabolic process	Enriched	6.12244897959184 (21/343)	0.956459671663098 (67/7005)	1.12669e-09	SPAC4F8.07c;SPAC26F1.07;SPBC354.12;SPAC1002.13c;SPBC1815.01;SPBC660.16;SPCC24B10.21;SPCC191.11;SPCC1223.03c;SPAC13F5.03c;SPBC16H5.02;SPCC13B11.01;SPBC1105.05;SPBC32F12.11;SPBC19C2.07;SPAC4H3.10c;SPAC5H10.06c;SPAC26F1.06;SPBPB2B2.13;SPBC14F5.04c;SPAC1039.11c;
GO Biological Process	GO:0019318;	hexose metabolic process	Enriched	5.24781341107872 (18/343)	0.685224839400428 (48/7005)	1.26072e-09	SPAC4F8.07c;SPBC354.12;SPBC1815.01;SPBC1198.14c;SPCC24B10.21;SPCC794.01c;SPBC16H5.02;SPCC13B11.01;SPBPB2B2.12c;SPBC17G9.11c;SPBC32F12.11;SPBC19C2.07;SPAC4H3.10c;SPAC5H10.06c;SPAC26F1.06;SPBPB2B2.13;SPBC14F5.04c;SPAC3A12.18;
GO Biological Process	GO:0006006;	glucose metabolic process	Enriched	4.66472303206997 (16/343)	0.52819414703783 (37/7005)	1.32742e-09	SPAC4F8.07c;SPBC354.12;SPBC1815.01;SPBC1198.14c;SPCC24B10.21;SPCC794.01c;SPBC16H5.02;SPCC13B11.01;SPBC17G9.11c;SPBC32F12.11;SPBC19C2.07;SPAC4H3.10c;SPAC5H10.06c;SPAC26F1.06;SPBC14F5.04c;SPAC3A12.18;
GO Biological Process	GO:0019674;	NAD metabolic process	Enriched	4.66472303206997 (16/343)	0.52819414703783 (37/7005)	1.32742e-09	SPAC4F8.07c;SPBC354.12;SPBC1815.01;SPCC24B10.21;SPAC3A11.07;SPCC1223.03c;SPAC13F5.03c;SPBC16H5.02;SPCC13B11.01;SPBC215.05;SPBC32F12.11;SPBC19C2.07;SPAC4H3.10c;SPAC5H10.06c;SPAC26F1.06;SPBC14F5.04c;
GO Biological Process	GO:0072524;	pyridine-containing compound metabolic process	Enriched	6.12244897959184 (21/343)	0.970735189150607 (68/7005)	1.32742e-09	SPAC4F8.07c;SPBC354.12;SPBC1815.01;SPBC660.16;SPCC24B10.21;SPAC3A11.07;SPCC1223.03c;SPCC794.01c;SPBC2G5.05;SPAC13F5.03c;SPAC26H5.09c;SPBC16H5.02;SPCC13B11.01;SPBC215.05;SPBC32F12.11;SPBC19C2.07;SPAC4H3.10c;SPAC5H10.06c;SPAC26F1.06;SPBC14F5.04c;SPAC3A12.18;
GO Biological Process	GO:0006733;	oxidoreduction coenzyme metabolic process	Enriched	6.12244897959184 (21/343)	1.01356174161313 (71/7005)	2.97694e-09	SPAC4F8.07c;SPBC354.12;SPBC1815.01;SPBC660.16;SPCC24B10.21;SPAC3A11.07;SPCC1223.03c;SPCC794.01c;SPBC2G5.05;SPAC13F5.03c;SPAC26H5.09c;SPBC16H5.02;SPCC13B11.01;SPBC215.05;SPBC32F12.11;SPBC19C2.07;SPAC4H3.10c;SPAC5H10.06c;SPAC26F1.06;SPBC14F5.04c;SPAC3A12.18;
GO Biological Process	GO:0005996;	monosaccharide metabolic process	Enriched	5.53935860058309 (19/343)	0.827980014275517 (58/7005)	3.833e-09	SPAC4F8.07c;SPAC26F1.07;SPBC354.12;SPBC1815.01;SPBC1198.14c;SPCC24B10.21;SPCC794.01c;SPBC16H5.02;SPCC13B11.01;SPBPB2B2.12c;SPBC17G9.11c;SPBC32F12.11;SPBC19C2.07;SPAC4H3.10c;SPAC5H10.06c;SPAC26F1.06;SPBPB2B2.13;SPBC14F5.04c;SPAC3A12.18;
GO Biological Process	GO:0061615;	glycolytic process through fructose-6-phosphate	Enriched	2.91545189504373 (10/343)	0.185581727337616 (13/7005)	4.8033e-09	SPAC4F8.07c;SPBC354.12;SPBC1815.01;SPCC24B10.21;SPBC16H5.02;SPBC32F12.11;SPBC19C2.07;SPAC4H3.10c;SPAC26F1.06;SPBC14F5.04c;
GO Biological Process	GO:0061620;	glycolytic process through glucose-6-phosphate	Enriched	2.91545189504373 (10/343)	0.185581727337616 (13/7005)	4.8033e-09	SPAC4F8.07c;SPBC354.12;SPBC1815.01;SPCC24B10.21;SPBC16H5.02;SPBC32F12.11;SPBC19C2.07;SPAC4H3.10c;SPAC26F1.06;SPBC14F5.04c;
GO Biological Process	GO:0061621;	canonical glycolysis	Enriched	2.91545189504373 (10/343)	0.185581727337616 (13/7005)	4.8033e-09	SPAC4F8.07c;SPBC354.12;SPBC1815.01;SPCC24B10.21;SPBC16H5.02;SPBC32F12.11;SPBC19C2.07;SPAC4H3.10c;SPAC26F1.06;SPBC14F5.04c;
GO Biological Process	GO:0046365;	monosaccharide catabolic process	Enriched	4.08163265306122 (14/343)	0.442541042112777 (31/7005)	1.13996e-08	SPAC4F8.07c;SPAC26F1.07;SPBC354.12;SPBC1815.01;SPCC24B10.21;SPBC16H5.02;SPCC13B11.01;SPBC32F12.11;SPBC19C2.07;SPAC4H3.10c;SPAC5H10.06c;SPAC26F1.06;SPBPB2B2.13;SPBC14F5.04c;
GO Biological Process	GO:0044724;	single-organism carbohydrate catabolic process	Enriched	5.24781341107872 (18/343)	0.7994289793005 (56/7005)	1.58891e-08	SPAC4F8.07c;SPAC26F1.07;SPBC354.12;SPBC1815.01;SPBC660.16;SPCC24B10.21;SPCC191.11;SPCC1223.03c;SPAC13F5.03c;SPBC16H5.02;SPCC13B11.01;SPBC32F12.11;SPBC19C2.07;SPAC4H3.10c;SPAC5H10.06c;SPAC26F1.06;SPBPB2B2.13;SPBC14F5.04c;
GO Biological Process	GO:0005975;	carbohydrate metabolic process	Enriched	10.4956268221574 (36/343)	3.11206281227695 (218/7005)	1.6426e-08	SPBP23A10.11c;SPAC4F8.07c;SPAC19B12.02c;SPAC26F1.07;SPAC328.03;SPBC354.12;SPAC1002.13c;SPBC1815.01;SPBC1198.14c;SPBC660.16;SPCC24B10.21;SPBC119.02;SPCC191.11;SPACUNK4.16c;SPCC1906.01;SPCC1223.03c;SPCC794.01c;SPAC13F5.03c;SPBC29A10.08;SPBC16H5.02;SPCC13B11.01;SPBC1105.05;SPBC215.05;SPBPB2B2.12c;SPBC17G9.11c;SPBC32F12.11;SPBC19C2.07;SPAC4H3.10c;SPAC5H10.06c;SPAC8F11.10c;SPAC26F1.06;SPBPB2B2.13;SPBC…
GO Biological Process	GO:0044723;	single-organism carbohydrate metabolic process	Enriched	9.91253644314869 (34/343)	2.82655246252677 (198/7005)	1.88217e-08	SPBP23A10.11c;SPAC4F8.07c;SPAC19B12.02c;SPAC26F1.07;SPAC328.03;SPBC354.12;SPBC1815.01;SPBC1198.14c;SPBC660.16;SPCC24B10.21;SPBC119.02;SPCC191.11;SPACUNK4.16c;SPCC1906.01;SPCC1223.03c;SPCC794.01c;SPAC13F5.03c;SPBC29A10.08;SPBC16H5.02;SPCC13B11.01;SPBC1105.05;SPBC215.05;SPBPB2B2.12c;SPBC17G9.11c;SPBC32F12.11;SPBC19C2.07;SPAC4H3.10c;SPAC5H10.06c;SPAC8F11.10c;SPAC26F1.06;SPBC14F5.04c;SPBPB2B2.13;SPAC…
GO Biological Process	GO:0043170;	macromolecule metabolic process	Underrepresented	23.3236151603499 (80/343)	38.3154889364739 (2684/7005)	3.29593e-07	SPBP23A10.11c;SPBP4H10.15;SPAC19B12.02c;SPCC1223.10c;SPBC56F2.05c;SPAC25B8.19c;SPAC19D5.01;SPBC32H8.02c;SPBC14C8.07c;SPAPB1A10.14;SPAC1002.13c;SPBC530.14c;SPAC16.05c;SPBC530.11c;SPBC1105.14;SPBC32C12.02;SPBTRNAGLU.08;SPCTRNAHIS.03;SPAC57A7.04c;SPBTRNAALA.10;SPCC320.03;SPAC186.03;SPAP8A3.05;SPBC119.02;SPCC622.08c;SPBC839.15c;SPBC29B5.01;SPAC3G9.13c;SPCTRNAGLN.05;SPCC1906.01;SPAC8C9.14;SPBP4H10.09;…
GO Biological Process	GO:0044260;	cellular macromolecule metabolic process	Underrepresented	22.7405247813411 (78/343)	37.530335474661 (2629/7005)	5.22135e-07	SPBP23A10.11c;SPBP4H10.15;SPAC19B12.02c;SPCC1223.10c;SPBC56F2.05c;SPAC25B8.19c;SPAC19D5.01;SPBC32H8.02c;SPBC14C8.07c;SPAPB1A10.14;SPBC530.14c;SPAC16.05c;SPBC530.11c;SPBC1105.14;SPBC32C12.02;SPBTRNAGLU.08;SPCTRNAHIS.03;SPBTRNAALA.10;SPCC320.03;SPAC186.03;SPAP8A3.05;SPBC119.02;SPCC622.08c;SPBC839.15c;SPBC29B5.01;SPAC3G9.13c;SPCTRNAGLN.05;SPCC1906.01;SPAC8C9.14;SPBP4H10.09;SPCC757.09c;SPAC110.01;SPA…
GO Biological Process	GO:0006091;	generation of precursor metabolites and energy	Enriched	6.41399416909621 (22/343)	1.51320485367595 (106/7005)	9.2436e-07	SPBP4H10.15;SPAC4F8.07c;SPAC1F8.07c;SPBC354.12;SPBC1815.01;SPBC660.16;SPCC24B10.21;SPAC3A11.07;SPAC13F5.03c;SPBC16H5.02;SPCC13B11.01;SPBC17G9.11c;SPBC32F12.11;SPBC19C2.07;SPCC191.07;SPAC24C9.06c;SPAC4H3.10c;SPAC5H10.06c;SPAC26F1.06;SPCC794.12c;SPBC14F5.04c;SPAC3A12.18;
GO Biological Process	GO:0098656;	anion transmembrane transport	Enriched	5.83090379008746 (20/343)	1.2847965738758 (90/7005)	1.30645e-06	SPBC1683.01;SPAPB8E5.03;SPAP7G5.06;SPBC8E4.01c;SPAC1751.01c;SPAC1F8.01;SPCC576.17c;SPCPB1C11.02;SPCC794.04c;SPCC569.05c;SPBC530.10c;SPCC965.13;SPAC2E1P3.02c;SPBC3H7.02;SPCPB1C11.01;SPAC16A10.01;SPAC22F8.04;SPBC36.02c;SPBC36.03c;SPAC23D3.12;
GO Biological Process	GO:0071840;	cellular component organization or biogenesis	Underrepresented	15.7434402332362 (54/343)	28.6366880799429 (2006/7005)	2.18864e-06	SPBP23A10.11c;SPBP4H10.15;SPAC19B12.02c;SPCC663.02;SPAC4A8.04;SPAC328.03;SPBC14C8.07c;SPAC26H5.11;SPAC631.01c;SPAC1002.13c;SPBC530.14c;SPBC1105.14;SPAP8A3.05;SPBC902.06;SPBC119.02;SPBC1685.13;SPCC622.08c;SPBC29B5.01;SPCC63.02c;SPAC3G9.13c;SPCC825.03c;SPCC1906.01;SPBP4H10.09;SPCC736.15;SPAC227.13c;SPCC417.02;SPBC29A10.08;SPBC12D12.01;SPBC14C8.10;SPAC5D6.12;SPCC794.02;SPAC1565.01;SPCC757.12;SPCC663…
GO Biological Process	GO:0034220;	ion transmembrane transport	Enriched	8.16326530612245 (28/343)	2.51249107780157 (176/7005)	3.59832e-06	SPAC1F7.08;SPBC1683.01;SPAPB8E5.03;SPAC1071.10c;SPAP7G5.06;SPBC8E4.01c;SPAC1751.01c;SPCC1393.10;SPAC1F8.01;SPAC1F7.07c;SPCC576.17c;SPCC1183.11;SPCPB1C11.02;SPCC794.04c;SPAPB2B4.04c;SPCC569.05c;SPBC530.10c;SPBC16D10.06;SPCC965.13;SPAC2E1P3.02c;SPBC839.06;SPBC3H7.02;SPCPB1C11.01;SPAC16A10.01;SPAC22F8.04;SPBC36.02c;SPBC36.03c;SPAC23D3.12;
GO Biological Process	GO:0055085;	transmembrane transport	Enriched	11.6618075801749 (40/343)	4.53961456102784 (318/7005)	3.59832e-06	SPAC1F7.08;SPCC1529.01;SPBC1683.01;SPAPB8E5.03;SPAC1071.10c;SPAP7G5.06;SPBC8E4.01c;SPCC1235.14;SPAC1751.01c;SPCC1393.10;SPAC1F8.01;SPAPB1A11.01;SPCC18B5.01c;SPAC1F7.07c;SPAC3H1.06c;SPCC576.17c;SPAC323.07c;SPCC757.11c;SPCC1183.11;SPBC4B4.08;SPCPB1C11.02;SPCC794.04c;SPAPB2B4.04c;SPCC663.03;SPCC569.05c;SPBC530.10c;SPBC13A2.04c;SPBC16D10.06;SPCC965.13;SPAC2E1P3.02c;SPBC839.06;SPBC3H7.02;SPCPB1C11.01;…
GO Biological Process	GO:0098661;	inorganic anion transmembrane transport	Enriched	3.2069970845481 (11/343)	0.442541042112777 (31/7005)	1.53288e-05	SPBC1683.01;SPBC8E4.01c;SPCC576.17c;SPCC569.05c;SPCC965.13;SPAC2E1P3.02c;SPBC3H7.02;SPCPB1C11.01;SPBC36.02c;SPBC36.03c;SPAC23D3.12;
GO Biological Process	GO:0006996;	organelle organization	Underrepresented	9.32944606413994 (32/343)	19.5003568879372 (1366/7005)	2.34338e-05	SPBP4H10.15;SPCC663.02;SPAC4A8.04;SPAC328.03;SPAC26H5.11;SPAC631.01c;SPBC1105.14;SPAP8A3.05;SPBC902.06;SPBC119.02;SPCC622.08c;SPBC29B5.01;SPCC63.02c;SPAC3G9.13c;SPCC825.03c;SPBP4H10.09;SPCC417.02;SPBC12D12.01;SPBC14C8.10;SPAC5D6.12;SPCC794.02;SPAC1565.01;SPCC663.01c;SPCC1281.08;SPAPB8E5.02c;SPCC1672.02c;SPAC17A2.12;SPBC15D4.01c;SPBC23E6.09;SPAC29B12.08;SPAC631.02;SPBC19C2.04c;
GO Biological Process	GO:0042221;	response to chemical	Enriched	9.03790087463557 (31/343)	3.26909350463954 (229/7005)	2.36134e-05	SPCC1223.11;SPAC328.03;SPCC1529.01;SPAC869.02c;SPBC32C12.02;SPCC1322.08;SPCC1442.01;SPAP8A3.05;SPAPB1A11.01;SPBC29B5.01;SPCC576.17c;SPAC8C9.14;SPBP4H10.09;SPAC323.07c;SPAC821.10c;SPAC3H1.11;SPBC1652.01;SPCC794.04c;SPCC663.03;SPCC569.05c;SPCC757.07c;SPBC32F12.11;SPAC4H3.10c;SPCC1739.13;SPBC2G5.06c;SPCC965.13;SPBC3E7.02c;SPBC36.02c;SPBC36.03c;SPCC576.03c;SPBC1D7.02c;
GO Biological Process	GO:0016043;	cellular component organization	Underrepresented	12.8279883381924 (44/343)	23.8686652391149 (1672/7005)	2.8703e-05	SPBP4H10.15;SPAC19B12.02c;SPCC663.02;SPAC4A8.04;SPAC328.03;SPBC14C8.07c;SPAC26H5.11;SPAC631.01c;SPAC1002.13c;SPBC530.14c;SPBC1105.14;SPAP8A3.05;SPBC902.06;SPBC119.02;SPBC1685.13;SPCC622.08c;SPBC29B5.01;SPCC63.02c;SPAC3G9.13c;SPCC825.03c;SPBP4H10.09;SPCC736.15;SPAC227.13c;SPCC417.02;SPBC29A10.08;SPBC12D12.01;SPBC14C8.10;SPAC5D6.12;SPCC794.02;SPAC1565.01;SPCC663.01c;SPCC1281.08;SPAPB8E5.02c;SPBC16H…
GO Biological Process	GO:0006855;	drug transmembrane transport	Enriched	2.91545189504373 (10/343)	0.385438972162741 (27/7005)	3.28537e-05	SPCC1529.01;SPAPB1A11.01;SPCC576.17c;SPAC323.07c;SPCC794.04c;SPCC663.03;SPCC569.05c;SPCC965.13;SPBC36.02c;SPBC36.03c;
GO Biological Process	GO:0015893;	drug transport	Enriched	2.91545189504373 (10/343)	0.385438972162741 (27/7005)	3.28537e-05	SPCC1529.01;SPAPB1A11.01;SPCC576.17c;SPAC323.07c;SPCC794.04c;SPCC663.03;SPCC569.05c;SPCC965.13;SPBC36.02c;SPBC36.03c;
GO Biological Process	GO:0006811;	ion transport	Enriched	8.7463556851312 (30/343)	3.16916488222698 (222/7005)	3.65995e-05	SPAC1F7.08;SPBC1683.01;SPAPB8E5.03;SPAC1071.10c;SPAP7G5.06;SPBC8E4.01c;SPAC1751.01c;SPCC1393.10;SPAC1F8.01;SPAPB1A11.01;SPAC1F7.07c;SPCC576.17c;SPCC1183.11;SPCPB1C11.02;SPCC794.04c;SPAPB2B4.04c;SPCC569.05c;SPBC530.10c;SPBC16D10.06;SPCC965.13;SPAC2E1P3.02c;SPBC839.06;SPAC8C9.12c;SPBC3H7.02;SPCPB1C11.01;SPAC16A10.01;SPAC22F8.04;SPBC36.02c;SPBC36.03c;SPAC23D3.12;
GO Biological Process	GO:0032787;	monocarboxylic acid metabolic process	Enriched	5.24781341107872 (18/343)	1.31334760885082 (92/7005)	4.07153e-05	SPAC4F8.07c;SPAC1F8.07c;SPBC354.12;SPBC1815.01;SPCC1281.06c;SPBC660.16;SPCC24B10.21;SPAC13F5.03c;SPBC16H5.02;SPCC13B11.01;SPBC32F12.11;SPBC19C2.07;SPAC4H3.10c;SPAC5H10.06c;SPAC8F11.10c;SPAC26F1.06;SPCC794.12c;SPBC14F5.04c;
GO Biological Process	GO:0042493;	response to drug	Enriched	2.91545189504373 (10/343)	0.39971448965025 (28/7005)	4.59402e-05	SPCC1529.01;SPAPB1A11.01;SPCC576.17c;SPAC323.07c;SPCC794.04c;SPCC663.03;SPCC569.05c;SPCC965.13;SPBC36.02c;SPBC36.03c;
GO Biological Process	GO:1902589;	single-organism organelle organization	Underrepresented	4.95626822157434 (17/343)	13.1620271234832 (922/7005)	4.81496e-05	SPBP4H10.15;SPAC631.01c;SPBC902.06;SPAP8A3.05;SPBC119.02;SPCC622.08c;SPBC29B5.01;SPAC3G9.13c;SPCC825.03c;SPCC417.02;SPBC14C8.10;SPAC5D6.12;SPCC663.01c;SPAPB8E5.02c;SPCC1672.02c;SPBC15D4.01c;SPBC19C2.04c;
GO Biological Process	GO:0019693;	ribose phosphate metabolic process	Enriched	6.12244897959184 (21/343)	1.77016416845111 (124/7005)	5.28944e-05	SPAC4F8.07c;SPBC354.12;SPBC1815.01;SPBC660.16;SPCC24B10.21;SPAC3A11.07;SPCC794.01c;SPBC2G5.05;SPAC13F5.03c;SPAC1002.17c;SPBC16H5.02;SPCC13B11.01;SPBC32F12.11;SPBC19C2.07;SPCC191.07;SPAC4H3.10c;SPAC5H10.06c;SPAC1399.04c;SPAC26F1.06;SPBC14F5.04c;SPAC3A12.18;
GO Biological Process	GO:0006396;	RNA processing	Underrepresented	1.74927113702624 (6/343)	7.93718772305496 (556/7005)	6.24842e-05	SPBC530.14c;SPAC5D6.12;SPBC1711.16;SPAC323.08;SPAC222.09;SPBC609.01;
GO Biological Process	GO:0019538;	protein metabolic process	Underrepresented	11.6618075801749 (40/343)	21.8558172733762 (1531/7005)	8.77117e-05	SPBP4H10.15;SPAC19D5.01;SPBC32H8.02c;SPBC14C8.07c;SPAPB1A10.14;SPBTRNAGLU.08;SPCTRNAHIS.03;SPBTRNAALA.10;SPAP8A3.05;SPBC119.02;SPBC839.15c;SPBC29B5.01;SPCTRNAGLN.05;SPAC3G9.13c;SPCC1906.01;SPCC757.09c;SPAC110.01;SPATRNATHR.05;SPBC337.08c;SPCC736.15;SPBTRNAGLU.05;SPBTRNAASN.01;SPAP8A3.04c;SPBC14C8.10;SPAC5D6.12;SPBTRNAPRO.04;SPAC8C9.03;SPAC926.04c;SPAPB8E5.02c;SPBPB2B2.12c;SPBC32F12.11;SPCC1739.13…
GO Biological Process	GO:0009117;	nucleotide metabolic process	Enriched	7.5801749271137 (26/343)	2.64097073518915 (185/7005)	9.437e-05	SPAC4F8.07c;SPBC354.12;SPBC1815.01;SPBC660.16;SPCC24B10.21;SPAC3A11.07;SPCC1906.01;SPCC1223.03c;SPCC794.01c;SPBC2G5.05;SPAC13F5.03c;SPAC26H5.09c;SPAC1002.17c;SPBC16H5.02;SPCC13B11.01;SPBC215.05;SPBC32F12.11;SPBC19C2.07;SPCC191.07;SPAC4H3.10c;SPAC5H10.06c;SPAC1399.04c;SPAC26F1.06;SPBC14F5.04c;SPACUNK4.15;SPAC3A12.18;
GO Biological Process	GO:0044267;	cellular protein metabolic process	Underrepresented	11.6618075801749 (40/343)	21.598857958601 (1513/7005)	0.000143461	SPBP4H10.15;SPAC19D5.01;SPBC32H8.02c;SPBC14C8.07c;SPAPB1A10.14;SPBTRNAGLU.08;SPCTRNAHIS.03;SPBTRNAALA.10;SPAP8A3.05;SPBC119.02;SPBC839.15c;SPBC29B5.01;SPCTRNAGLN.05;SPAC3G9.13c;SPCC1906.01;SPCC757.09c;SPAC110.01;SPATRNATHR.05;SPBC337.08c;SPCC736.15;SPBTRNAGLU.05;SPBTRNAASN.01;SPAP8A3.04c;SPBC14C8.10;SPAC5D6.12;SPBTRNAPRO.04;SPAC8C9.03;SPAC926.04c;SPAPB8E5.02c;SPBPB2B2.12c;SPBC32F12.11;SPCC1739.13…
GO Biological Process	GO:0006753;	nucleoside phosphate metabolic process	Enriched	7.5801749271137 (26/343)	2.7123483226267 (190/7005)	0.000148962	SPAC4F8.07c;SPBC354.12;SPBC1815.01;SPBC660.16;SPCC24B10.21;SPAC3A11.07;SPCC1906.01;SPCC1223.03c;SPCC794.01c;SPBC2G5.05;SPAC13F5.03c;SPAC26H5.09c;SPAC1002.17c;SPBC16H5.02;SPCC13B11.01;SPBC215.05;SPBC32F12.11;SPBC19C2.07;SPCC191.07;SPAC4H3.10c;SPAC5H10.06c;SPAC1399.04c;SPAC26F1.06;SPBC14F5.04c;SPACUNK4.15;SPAC3A12.18;
GO Biological Process	GO:0010467;	gene expression	Underrepresented	13.9941690962099 (48/343)	24.4111349036403 (1710/7005)	0.000149147	SPBP4H10.15;SPCC1223.10c;SPBC56F2.05c;SPAC25B8.19c;SPBC530.14c;SPAC16.05c;SPBC530.11c;SPBC1105.14;SPBC32C12.02;SPBTRNAGLU.08;SPCTRNAHIS.03;SPAC57A7.04c;SPBTRNAALA.10;SPCC320.03;SPAC186.03;SPAP8A3.05;SPBC119.02;SPBC839.15c;SPBC29B5.01;SPCTRNAGLN.05;SPAC3G9.13c;SPAC8C9.14;SPBP4H10.09;SPCC757.09c;SPATRNATHR.05;SPCC1393.08;SPCC1902.01;SPAC3H1.11;SPBC1652.01;SPBTRNAGLU.05;SPBC30B4.03c;SPBTRNAASN.01;SP…
GO Biological Process	GO:0008643;	carbohydrate transport	Enriched	2.04081632653061 (7/343)	0.199857244825125 (14/7005)	0.00015062	SPBC1683.08;SPCC1235.14;SPAC1751.01c;SPAC1F8.01;SPBC4B4.08;SPCC548.06c;SPCC548.07c;
GO Biological Process	GO:0006820;	anion transport	Enriched	5.83090379008746 (20/343)	1.77016416845111 (124/7005)	0.000184236	SPBC1683.01;SPAPB8E5.03;SPAP7G5.06;SPBC8E4.01c;SPAC1751.01c;SPAC1F8.01;SPCC576.17c;SPCPB1C11.02;SPCC794.04c;SPCC569.05c;SPBC530.10c;SPCC965.13;SPAC2E1P3.02c;SPBC3H7.02;SPCPB1C11.01;SPAC16A10.01;SPAC22F8.04;SPBC36.02c;SPBC36.03c;SPAC23D3.12;
GO Biological Process	GO:0008645;	hexose transport	Enriched	1.74927113702624 (6/343)	0.142755174875089 (10/7005)	0.000202842	SPBC1683.08;SPCC1235.14;SPAC1F8.01;SPBC4B4.08;SPCC548.06c;SPCC548.07c;
GO Biological Process	GO:0009161;	ribonucleoside monophosphate metabolic process	Enriched	5.24781341107872 (18/343)	1.48465381870093 (104/7005)	0.000202842	SPAC4F8.07c;SPBC354.12;SPBC1815.01;SPBC660.16;SPCC24B10.21;SPAC3A11.07;SPAC13F5.03c;SPAC1002.17c;SPBC16H5.02;SPCC13B11.01;SPBC32F12.11;SPBC19C2.07;SPCC191.07;SPAC4H3.10c;SPAC5H10.06c;SPAC1399.04c;SPAC26F1.06;SPBC14F5.04c;
GO Biological Process	GO:0015749;	monosaccharide transport	Enriched	1.74927113702624 (6/343)	0.142755174875089 (10/7005)	0.000202842	SPBC1683.08;SPCC1235.14;SPAC1F8.01;SPBC4B4.08;SPCC548.06c;SPCC548.07c;
GO Biological Process	GO:0015698;	inorganic anion transport	Enriched	3.2069970845481 (11/343)	0.585296216987866 (41/7005)	0.000237616	SPBC1683.01;SPBC8E4.01c;SPCC576.17c;SPCC569.05c;SPCC965.13;SPAC2E1P3.02c;SPBC3H7.02;SPCPB1C11.01;SPBC36.02c;SPBC36.03c;SPAC23D3.12;
GO Biological Process	GO:0072488;	ammonium transmembrane transport	Enriched	2.04081632653061 (7/343)	0.214132762312634 (15/7005)	0.000243744	SPCC576.17c;SPCC569.05c;SPCC965.13;SPAC2E1P3.02c;SPCPB1C11.01;SPBC36.02c;SPBC36.03c;
GO Biological Process	GO:0098660;	inorganic ion transmembrane transport	Enriched	5.53935860058309 (19/343)	1.65596002855103 (116/7005)	0.000243744	SPAC1F7.08;SPBC1683.01;SPAC1071.10c;SPBC8E4.01c;SPCC1393.10;SPAC1F7.07c;SPCC576.17c;SPCC1183.11;SPAPB2B4.04c;SPCC569.05c;SPBC16D10.06;SPCC965.13;SPAC2E1P3.02c;SPBC839.06;SPBC3H7.02;SPCPB1C11.01;SPBC36.02c;SPBC36.03c;SPAC23D3.12;
GO Biological Process	GO:0009123;	nucleoside monophosphate metabolic process	Enriched	5.24781341107872 (18/343)	1.54175588865096 (108/7005)	0.000329344	SPAC4F8.07c;SPBC354.12;SPBC1815.01;SPBC660.16;SPCC24B10.21;SPAC3A11.07;SPAC13F5.03c;SPAC1002.17c;SPBC16H5.02;SPCC13B11.01;SPBC32F12.11;SPBC19C2.07;SPCC191.07;SPAC4H3.10c;SPAC5H10.06c;SPAC1399.04c;SPAC26F1.06;SPBC14F5.04c;
GO Biological Process	GO:0009126;	purine nucleoside monophosphate metabolic process	Enriched	4.66472303206997 (16/343)	1.25624553890079 (88/7005)	0.000340096	SPAC4F8.07c;SPBC354.12;SPBC1815.01;SPBC660.16;SPCC24B10.21;SPAC3A11.07;SPAC13F5.03c;SPBC16H5.02;SPCC13B11.01;SPBC32F12.11;SPBC19C2.07;SPCC191.07;SPAC4H3.10c;SPAC5H10.06c;SPAC26F1.06;SPBC14F5.04c;
GO Biological Process	GO:0009167;	purine ribonucleoside monophosphate metabolic process	Enriched	4.66472303206997 (16/343)	1.25624553890079 (88/7005)	0.000340096	SPAC4F8.07c;SPBC354.12;SPBC1815.01;SPBC660.16;SPCC24B10.21;SPAC3A11.07;SPAC13F5.03c;SPBC16H5.02;SPCC13B11.01;SPBC32F12.11;SPBC19C2.07;SPCC191.07;SPAC4H3.10c;SPAC5H10.06c;SPAC26F1.06;SPBC14F5.04c;
GO Biological Process	GO:0051641;	cellular localization	Underrepresented	4.95626822157434 (17/343)	12.3340471092077 (864/7005)	0.000340096	SPAC26H5.11;SPBC530.14c;SPCC1322.08;SPAC57A7.04c;SPBC902.06;SPBC1685.13;SPAPB1A11.01;SPCC622.08c;SPCC825.03c;SPCC417.02;SPBC12D12.01;SPAC24H6.13;SPAC8C9.03;SPBC530.10c;SPBC15D4.01c;SPAC8C9.12c;SPAC22F8.04;
GO Biological Process	GO:0043933;	macromolecular complex subunit organization	Underrepresented	4.08163265306122 (14/343)	11.0064239828694 (771/7005)	0.000364365	SPBC14C8.07c;SPAC631.01c;SPBC530.14c;SPBC902.06;SPCC622.08c;SPBC29B5.01;SPAC1565.01;SPBC16H5.02;SPAC17A2.12;SPBC23E6.09;SPAC29B12.08;SPAC631.02;SPBC19C2.04c;SPAC26H5.10c;
GO Biological Process	GO:0006732;	coenzyme metabolic process	Enriched	6.12244897959184 (21/343)	2.06995003568879 (145/7005)	0.000472929	SPAC4F8.07c;SPBC354.12;SPBC1815.01;SPBC660.16;SPCC24B10.21;SPAC3A11.07;SPCC1223.03c;SPCC794.01c;SPBC2G5.05;SPAC13F5.03c;SPAC26H5.09c;SPBC16H5.02;SPCC13B11.01;SPBC215.05;SPBC32F12.11;SPBC19C2.07;SPAC4H3.10c;SPAC5H10.06c;SPAC26F1.06;SPBC14F5.04c;SPAC3A12.18;
GO Biological Process	GO:0009259;	ribonucleotide metabolic process	Enriched	5.24781341107872 (18/343)	1.61313347608851 (113/7005)	0.000551327	SPAC4F8.07c;SPBC354.12;SPBC1815.01;SPBC660.16;SPCC24B10.21;SPAC3A11.07;SPAC13F5.03c;SPAC1002.17c;SPBC16H5.02;SPCC13B11.01;SPBC32F12.11;SPBC19C2.07;SPCC191.07;SPAC4H3.10c;SPAC5H10.06c;SPAC1399.04c;SPAC26F1.06;SPBC14F5.04c;
GO Biological Process	GO:0016051;	carbohydrate biosynthetic process	Enriched	3.79008746355685 (13/343)	0.899357601713062 (63/7005)	0.000564575	SPBP23A10.11c;SPAC19B12.02c;SPAC328.03;SPBC1198.14c;SPCC24B10.21;SPACUNK4.16c;SPBC29A10.08;SPBC215.05;SPBC17G9.11c;SPBC19C2.07;SPAC8F11.10c;SPAC26F1.06;SPBC14F5.04c;
GO Biological Process	GO:0055086;	nucleobase-containing small molecule metabolic process	Enriched	7.87172011661808 (27/343)	3.15488936473947 (221/7005)	0.000595559	SPAC4F8.07c;SPBC354.12;SPBC1815.01;SPBC660.16;SPCC24B10.21;SPAC3A11.07;SPCC1906.01;SPCC1223.03c;SPCC794.01c;SPBC2G5.05;SPAC13F5.03c;SPAC26H5.09c;SPAC1002.17c;SPCC1223.09;SPBC16H5.02;SPCC13B11.01;SPBC215.05;SPBC32F12.11;SPBC19C2.07;SPCC191.07;SPAC4H3.10c;SPAC5H10.06c;SPAC1399.04c;SPAC26F1.06;SPBC14F5.04c;SPACUNK4.15;SPAC3A12.18;
GO Biological Process	GO:0046907;	intracellular transport	Underrepresented	2.62390670553936 (9/343)	8.53675945753034 (598/7005)	0.000631852	SPBC530.14c;SPAC57A7.04c;SPAPB1A11.01;SPCC825.03c;SPAC24H6.13;SPAC8C9.03;SPBC530.10c;SPAC8C9.12c;SPAC22F8.04;
GO Biological Process	GO:0009119;	ribonucleoside metabolic process	Enriched	5.24781341107872 (18/343)	1.67023554603854 (117/7005)	0.000830306	SPAC4F8.07c;SPBC354.12;SPBC1815.01;SPBC660.16;SPCC24B10.21;SPAC3A11.07;SPAC13F5.03c;SPAC1002.17c;SPBC16H5.02;SPCC13B11.01;SPBC32F12.11;SPBC19C2.07;SPCC191.07;SPAC4H3.10c;SPAC5H10.06c;SPAC1399.04c;SPAC26F1.06;SPBC14F5.04c;
GO Biological Process	GO:0051649;	establishment of localization in cell	Underrepresented	3.2069970845481 (11/343)	9.29336188436831 (651/7005)	0.000870549	SPBC530.14c;SPAC57A7.04c;SPBC902.06;SPAPB1A11.01;SPCC825.03c;SPBC12D12.01;SPAC24H6.13;SPAC8C9.03;SPBC530.10c;SPAC8C9.12c;SPAC22F8.04;
GO Biological Process	GO:0051186;	cofactor metabolic process	Enriched	6.41399416909621 (22/343)	2.35546038543897 (165/7005)	0.000965398	SPAC4F8.07c;SPBC354.12;SPBC1815.01;SPBC660.16;SPCC24B10.21;SPAC3A11.07;SPCC1739.06c;SPCC1223.03c;SPCC794.01c;SPBC2G5.05;SPAC13F5.03c;SPAC26H5.09c;SPBC16H5.02;SPCC13B11.01;SPBC215.05;SPBC32F12.11;SPBC19C2.07;SPAC4H3.10c;SPAC5H10.06c;SPAC26F1.06;SPBC14F5.04c;SPAC3A12.18;
GO Biological Process	GO:0009150;	purine ribonucleotide metabolic process	Enriched	4.66472303206997 (16/343)	1.38472519628837 (97/7005)	0.000994318	SPAC4F8.07c;SPBC354.12;SPBC1815.01;SPBC660.16;SPCC24B10.21;SPAC3A11.07;SPAC13F5.03c;SPBC16H5.02;SPCC13B11.01;SPBC32F12.11;SPBC19C2.07;SPCC191.07;SPAC4H3.10c;SPAC5H10.06c;SPAC26F1.06;SPBC14F5.04c;
GO Biological Process	GO:0006886;	intracellular protein transport	Underrepresented	0.87463556851312 (3/343)	5.2819414703783 (370/7005)	0.00103747	SPBC530.14c;SPCC825.03c;SPAC8C9.03;
GO Biological Process	GO:0015696;	ammonium transport	Enriched	2.04081632653061 (7/343)	0.27123483226267 (19/7005)	0.00114561	SPCC576.17c;SPCC569.05c;SPCC965.13;SPAC2E1P3.02c;SPCPB1C11.01;SPBC36.02c;SPBC36.03c;
GO Biological Process	GO:0045184;	establishment of protein localization	Underrepresented	1.16618075801749 (4/343)	5.71020699500357 (400/7005)	0.00128146	SPBC2D10.04;SPBC530.14c;SPCC825.03c;SPAC8C9.03;
GO Biological Process	GO:0015031;	protein transport	Underrepresented	1.16618075801749 (4/343)	5.5960028551035 (392/7005)	0.00178482	SPBC2D10.04;SPBC530.14c;SPCC825.03c;SPAC8C9.03;
GO Biological Process	GO:0046128;	purine ribonucleoside metabolic process	Enriched	4.66472303206997 (16/343)	1.45610278372591 (102/7005)	0.00178482	SPAC4F8.07c;SPBC354.12;SPBC1815.01;SPBC660.16;SPCC24B10.21;SPAC3A11.07;SPAC13F5.03c;SPBC16H5.02;SPCC13B11.01;SPBC32F12.11;SPBC19C2.07;SPCC191.07;SPAC4H3.10c;SPAC5H10.06c;SPAC26F1.06;SPBC14F5.04c;
GO Biological Process	GO:0009116;	nucleoside metabolic process	Enriched	5.24781341107872 (18/343)	1.78443968593862 (125/7005)	0.00188462	SPAC4F8.07c;SPBC354.12;SPBC1815.01;SPBC660.16;SPCC24B10.21;SPAC3A11.07;SPAC13F5.03c;SPAC1002.17c;SPBC16H5.02;SPCC13B11.01;SPBC32F12.11;SPBC19C2.07;SPCC191.07;SPAC4H3.10c;SPAC5H10.06c;SPAC1399.04c;SPAC26F1.06;SPBC14F5.04c;
GO Biological Process	GO:1902582;	single-organism intracellular transport	Underrepresented	2.33236151603499 (8/343)	7.48037116345468 (524/7005)	0.00195172	SPBC530.14c;SPAPB1A11.01;SPCC825.03c;SPAC24H6.13;SPAC8C9.03;SPBC530.10c;SPAC8C9.12c;SPAC22F8.04;
GO Biological Process	GO:0022613;	ribonucleoprotein complex biogenesis	Underrepresented	1.74927113702624 (6/343)	6.5667380442541 (460/7005)	0.00243689	SPBC530.14c;SPBC1711.16;SPAC323.08;SPBC21C3.19;SPBC609.01;SPAC1751.04;
GO Biological Process	GO:0015695;	organic cation transport	Enriched	1.74927113702624 (6/343)	0.214132762312634 (15/7005)	0.00253989	SPCC576.17c;SPCC569.05c;SPCC965.13;SPAC2E1P3.02c;SPBC36.02c;SPBC36.03c;
GO Biological Process	GO:1902580;	single-organism cellular localization	Underrepresented	0.87463556851312 (3/343)	4.85367594575303 (340/7005)	0.00280673	SPAC26H5.11;SPBC902.06;SPBC1685.13;
GO Biological Process	GO:0006163;	purine nucleotide metabolic process	Enriched	4.66472303206997 (16/343)	1.52748037116345 (107/7005)	0.00309398	SPAC4F8.07c;SPBC354.12;SPBC1815.01;SPBC660.16;SPCC24B10.21;SPAC3A11.07;SPAC13F5.03c;SPBC16H5.02;SPCC13B11.01;SPBC32F12.11;SPBC19C2.07;SPCC191.07;SPAC4H3.10c;SPAC5H10.06c;SPAC26F1.06;SPBC14F5.04c;
GO Biological Process	GO:0034219;	carbohydrate transmembrane transport	Enriched	1.45772594752187 (5/343)	0.142755174875089 (10/7005)	0.00309398	SPCC1235.14;SPAC1751.01c;SPAC1F8.01;SPBC4B4.08;SPCC548.07c;
GO Biological Process	GO:0042278;	purine nucleoside metabolic process	Enriched	4.66472303206997 (16/343)	1.52748037116345 (107/7005)	0.00309398	SPAC4F8.07c;SPBC354.12;SPBC1815.01;SPBC660.16;SPCC24B10.21;SPAC3A11.07;SPAC13F5.03c;SPBC16H5.02;SPCC13B11.01;SPBC32F12.11;SPBC19C2.07;SPCC191.07;SPAC4H3.10c;SPAC5H10.06c;SPAC26F1.06;SPBC14F5.04c;
GO Biological Process	GO:1901657;	glycosyl compound metabolic process	Enriched	5.24781341107872 (18/343)	1.85581727337616 (130/7005)	0.00309398	SPAC4F8.07c;SPBC354.12;SPBC1815.01;SPBC660.16;SPCC24B10.21;SPAC3A11.07;SPAC13F5.03c;SPAC1002.17c;SPBC16H5.02;SPCC13B11.01;SPBC32F12.11;SPBC19C2.07;SPCC191.07;SPAC4H3.10c;SPAC5H10.06c;SPAC1399.04c;SPAC26F1.06;SPBC14F5.04c;
GO Biological Process	GO:0090304;	nucleic acid metabolic process	Underrepresented	11.9533527696793 (41/343)	20.1142041399001 (1409/7005)	0.00310956	SPCC1223.10c;SPBC56F2.05c;SPAC25B8.19c;SPBC14C8.07c;SPBC530.14c;SPAC16.05c;SPBC530.11c;SPBC1105.14;SPBC32C12.02;SPCC320.03;SPAC186.03;SPAP8A3.05;SPBC119.02;SPCC622.08c;SPBC29B5.01;SPAC3G9.13c;SPAC8C9.14;SPBP4H10.09;SPCC1393.08;SPAC4G8.03c;SPCC1902.01;SPAC3H1.11;SPBC1652.01;SPAC23H3.15c;SPBC30B4.03c;SPAC5D6.12;SPBC1711.16;SPAC323.08;SPAC3G9.14;SPAC222.09;SPCC1672.02c;SPAC17A2.12;SPBC23E6.09;SPAC29…
GO Biological Process	GO:0019682;	glyceraldehyde-3-phosphate metabolic process	Enriched	1.45772594752187 (5/343)	0.157030692362598 (11/7005)	0.00512435	SPBC660.16;SPCC24B10.21;SPCC794.01c;SPBC2G5.05;SPAC3A12.18;
GO Biological Process	GO:0098662;	inorganic cation transmembrane transport	Enriched	4.3731778425656 (15/343)	1.4418272662384 (101/7005)	0.00538504	SPAC1F7.08;SPAC1071.10c;SPCC1393.10;SPAC1F7.07c;SPCC576.17c;SPCC1183.11;SPAPB2B4.04c;SPCC569.05c;SPBC16D10.06;SPCC965.13;SPAC2E1P3.02c;SPBC839.06;SPCPB1C11.01;SPBC36.02c;SPBC36.03c;
GO Biological Process	GO:0034622;	cellular macromolecular complex assembly	Underrepresented	1.45772594752187 (5/343)	5.69593147751606 (399/7005)	0.00540073	SPBC14C8.07c;SPAC631.01c;SPBC530.14c;SPBC902.06;SPAC1565.01;
GO Biological Process	GO:0033036;	macromolecule localization	Underrepresented	3.79008746355685 (13/343)	9.26481084939329 (649/7005)	0.00585048	SPBC2D10.04;SPAC26H5.11;SPBC530.14c;SPCC1322.08;SPAC57A7.04c;SPBC902.06;SPBC1685.13;SPCC622.08c;SPCC825.03c;SPCC417.02;SPBC12D12.01;SPAC8C9.03;SPBC15D4.01c;
GO Biological Process	GO:0006812;	cation transport	Enriched	5.24781341107872 (18/343)	1.98429693076374 (139/7005)	0.00675358	SPAC1F7.08;SPAC1071.10c;SPAP7G5.06;SPCC1393.10;SPAPB1A11.01;SPAC1F7.07c;SPCC576.17c;SPCC1183.11;SPAPB2B4.04c;SPCC569.05c;SPBC16D10.06;SPCC965.13;SPAC2E1P3.02c;SPBC839.06;SPAC8C9.12c;SPCPB1C11.01;SPBC36.02c;SPBC36.03c;
GO Biological Process	GO:0098657;	import into cell	Enriched	2.33236151603499 (8/343)	0.471092077087794 (33/7005)	0.00705652	SPAC1F7.08;SPAPB8E5.03;SPAP7G5.06;SPCC1235.14;SPCC1393.10;SPAC1F7.07c;SPBC4B4.08;SPCC548.07c;
GO Biological Process	GO:0098739;	import across plasma membrane	Enriched	2.33236151603499 (8/343)	0.471092077087794 (33/7005)	0.00705652	SPAC1F7.08;SPAPB8E5.03;SPAP7G5.06;SPCC1235.14;SPCC1393.10;SPAC1F7.07c;SPBC4B4.08;SPCC548.07c;
GO Biological Process	GO:0006094;	gluconeogenesis	Enriched	1.74927113702624 (6/343)	0.256959314775161 (18/7005)	0.00714404	SPBC1198.14c;SPCC24B10.21;SPBC17G9.11c;SPBC19C2.07;SPAC26F1.06;SPBC14F5.04c;
GO Biological Process	GO:0019319;	hexose biosynthetic process	Enriched	1.74927113702624 (6/343)	0.256959314775161 (18/7005)	0.00714404	SPBC1198.14c;SPCC24B10.21;SPBC17G9.11c;SPBC19C2.07;SPAC26F1.06;SPBC14F5.04c;
GO Biological Process	GO:0046364;	monosaccharide biosynthetic process	Enriched	1.74927113702624 (6/343)	0.256959314775161 (18/7005)	0.00714404	SPBC1198.14c;SPCC24B10.21;SPBC17G9.11c;SPBC19C2.07;SPAC26F1.06;SPBC14F5.04c;
GO Biological Process	GO:0016482;	cytoplasmic transport	Underrepresented	1.74927113702624 (6/343)	6.06709493219129 (425/7005)	0.00792675	SPBC530.14c;SPAC57A7.04c;SPCC825.03c;SPAC24H6.13;SPAC8C9.03;SPAC22F8.04;
GO Biological Process	GO:1901135;	carbohydrate derivative metabolic process	Enriched	8.7463556851312 (30/343)	4.28265524625268 (300/7005)	0.00792675	SPAC4F8.07c;SPBC354.12;SPBC1815.01;SPBC1198.14c;SPBC660.16;SPCC24B10.21;SPAC3A11.07;SPBC119.02;SPCC1906.01;SPCC1223.03c;SPCC794.01c;SPBC2G5.05;SPAC13F5.03c;SPAC1002.17c;SPBC16H5.02;SPCC13B11.01;SPBC215.05;SPBPB2B2.12c;SPBC32F12.11;SPBC19C2.07;SPCC191.07;SPAC4H3.10c;SPAC5H10.06c;SPAC8F11.10c;SPAC1399.04c;SPAC26F1.06;SPCC4F11.04c;SPBC14F5.04c;SPAC22F8.04;SPAC3A12.18;
GO Biological Process	GO:0070727;	cellular macromolecule localization	Underrepresented	3.2069970845481 (11/343)	8.29407566024268 (581/7005)	0.00822154	SPAC26H5.11;SPBC530.14c;SPCC1322.08;SPBC902.06;SPBC1685.13;SPCC622.08c;SPCC825.03c;SPCC417.02;SPBC12D12.01;SPAC8C9.03;SPBC15D4.01c;
GO Biological Process	GO:0006071;	glycerol metabolic process	Enriched	1.16618075801749 (4/343)	0.0999286224125625 (7/7005)	0.00825039	SPCC24B10.21;SPCC1223.03c;SPAC13F5.03c;SPBC215.05;
GO Biological Process	GO:0006116;	NADH oxidation	Enriched	1.16618075801749 (4/343)	0.0999286224125625 (7/7005)	0.00825039	SPAC3A11.07;SPCC1223.03c;SPCC13B11.01;SPBC215.05;
GO Biological Process	GO:0042254;	ribosome biogenesis	Underrepresented	1.45772594752187 (5/343)	5.45324768022841 (382/7005)	0.00963375	SPBC1711.16;SPAC323.08;SPBC21C3.19;SPBC609.01;SPAC1751.04;
GO Biological Process	GO:0098655;	cation transmembrane transport	Enriched	4.66472303206997 (16/343)	1.71306209850107 (120/7005)	0.0103758	SPAC1F7.08;SPAC1071.10c;SPAP7G5.06;SPCC1393.10;SPAC1F7.07c;SPCC576.17c;SPCC1183.11;SPAPB2B4.04c;SPCC569.05c;SPBC16D10.06;SPCC965.13;SPAC2E1P3.02c;SPBC839.06;SPCPB1C11.01;SPBC36.02c;SPBC36.03c;
GO Biological Process	GO:0034613;	cellular protein localization	Underrepresented	3.2069970845481 (11/343)	8.1655960028551 (572/7005)	0.0107127	SPAC26H5.11;SPBC530.14c;SPCC1322.08;SPBC902.06;SPBC1685.13;SPCC622.08c;SPCC825.03c;SPCC417.02;SPBC12D12.01;SPAC8C9.03;SPBC15D4.01c;
GO Biological Process	GO:0051156;	glucose 6-phosphate metabolic process	Enriched	1.45772594752187 (5/343)	0.185581727337616 (13/7005)	0.0115262	SPAC4F8.07c;SPBC660.16;SPCC794.01c;SPBC2G5.05;SPAC3A12.18;
GO Biological Process	GO:0034470;	ncRNA processing	Underrepresented	1.16618075801749 (4/343)	4.86795146324054 (341/7005)	0.0117161	SPBC1711.16;SPAC323.08;SPAC222.09;SPBC609.01;
GO Biological Process	GO:0044262;	cellular carbohydrate metabolic process	Enriched	4.66472303206997 (16/343)	1.74161313347609 (122/7005)	0.0123796	SPBP23A10.11c;SPAC19B12.02c;SPAC328.03;SPBC1198.14c;SPBC660.16;SPCC24B10.21;SPBC119.02;SPCC191.11;SPACUNK4.16c;SPCC1223.03c;SPAC13F5.03c;SPBC29A10.08;SPBC1105.05;SPBC215.05;SPBPB2B2.12c;SPAC8F11.10c;
GO Biological Process	GO:0072521;	purine-containing compound metabolic process	Enriched	4.95626822157434 (17/343)	1.9271948608137 (135/7005)	0.0130015	SPAC4F8.07c;SPBC354.12;SPBC1815.01;SPBC660.16;SPCC24B10.21;SPAC3A11.07;SPAC13F5.03c;SPCC1223.09;SPBC16H5.02;SPCC13B11.01;SPBC32F12.11;SPBC19C2.07;SPCC191.07;SPAC4H3.10c;SPAC5H10.06c;SPAC26F1.06;SPBC14F5.04c;
GO Biological Process	GO:0071704;	organic substance metabolic process	Underrepresented	38.4839650145773 (132/343)	47.9514632405425 (3359/7005)	0.0137336	SPBP23A10.11c;SPAC1786.02;SPBP4H10.15;SPAC4F8.07c;SPAC19B12.02c;SPAC23H4.06;SPAC26F1.07;SPAC1F8.07c;SPAC328.03;SPBC12C2.03c;SPCC1223.10c;SPBC354.12;SPBC56F2.05c;SPAC25B8.19c;SPAC19D5.01;SPBC32H8.02c;SPAPB1A10.14;SPBC14C8.07c;SPBC713.12;SPAC1002.13c;SPBC1815.01;SPBC530.14c;SPAC16.05c;SPBC530.11c;SPBC1105.14;SPBC32C12.02;SPBC1198.14c;SPCC1281.06c;SPBTRNAGLU.08;SPCTRNAHIS.03;SPAC57A7.04c;SPBC660.16;…
GO Biological Process	GO:0034660;	ncRNA metabolic process	Underrepresented	1.74927113702624 (6/343)	5.73875802997859 (402/7005)	0.0138517	SPBC29B5.01;SPAC3G9.13c;SPBC1711.16;SPAC323.08;SPAC222.09;SPBC609.01;
GO Biological Process	GO:0019400;	alditol metabolic process	Enriched	1.16618075801749 (4/343)	0.114204139900071 (8/7005)	0.0146732	SPCC24B10.21;SPCC1223.03c;SPAC13F5.03c;SPBC215.05;
GO Biological Process	GO:0043619;	regulation of transcription from RNA polymerase II promoter in response to oxidative stress	Enriched	1.16618075801749 (4/343)	0.114204139900071 (8/7005)	0.0146732	SPBC29B5.01;SPAC8C9.14;SPAC3H1.11;SPCC576.03c;
GO Biological Process	GO:0044085;	cellular component biogenesis	Underrepresented	8.16326530612245 (28/343)	14.4610992148465 (1013/7005)	0.0160755	SPBP23A10.11c;SPAC19B12.02c;SPBC14C8.07c;SPAC26H5.11;SPAC631.01c;SPBC530.14c;SPBC902.06;SPBC1685.13;SPBC29B5.01;SPCC63.02c;SPCC825.03c;SPCC1906.01;SPCC736.15;SPAC227.13c;SPBC29A10.08;SPAC1565.01;SPCC757.12;SPBC16H5.02;SPBC1711.16;SPBC1105.05;SPAC323.08;SPAC8F11.10c;SPBC23E6.09;SPBC21C3.19;SPBC609.01;SPAC631.02;SPCC63.14;SPAC1751.04;
GO Biological Process	GO:0043618;	regulation of transcription from RNA polymerase II promoter in response to stress	Enriched	1.74927113702624 (6/343)	0.299785867237687 (21/7005)	0.016222	SPAC25B8.19c;SPBC29B5.01;SPAC8C9.14;SPCC1393.08;SPAC3H1.11;SPCC576.03c;
GO Biological Process	GO:0043620;	regulation of DNA-templated transcription in response to stress	Enriched	1.74927113702624 (6/343)	0.299785867237687 (21/7005)	0.016222	SPAC25B8.19c;SPBC29B5.01;SPAC8C9.14;SPCC1393.08;SPAC3H1.11;SPCC576.03c;
GO Biological Process	GO:0008104;	protein localization	Underrepresented	3.49854227405248 (12/343)	8.3226266952177 (583/7005)	0.016906	SPBC2D10.04;SPAC26H5.11;SPBC530.14c;SPCC1322.08;SPBC902.06;SPBC1685.13;SPCC622.08c;SPCC825.03c;SPCC417.02;SPBC12D12.01;SPAC8C9.03;SPBC15D4.01c;
GO Biological Process	GO:0015758;	glucose transport	Enriched	0.87463556851312 (3/343)	0.0571020699500357 (4/7005)	0.0182533	SPCC1235.14;SPBC4B4.08;SPCC548.07c;
GO Biological Process	GO:0035428;	hexose transmembrane transport	Enriched	0.87463556851312 (3/343)	0.0571020699500357 (4/7005)	0.0182533	SPCC1235.14;SPBC4B4.08;SPCC548.07c;
GO Biological Process	GO:0046323;	glucose import	Enriched	0.87463556851312 (3/343)	0.0571020699500357 (4/7005)	0.0182533	SPCC1235.14;SPBC4B4.08;SPCC548.07c;
GO Biological Process	GO:0061490;	glucose import into cell	Enriched	0.87463556851312 (3/343)	0.0571020699500357 (4/7005)	0.0182533	SPCC1235.14;SPBC4B4.08;SPCC548.07c;
GO Biological Process	GO:0098708;	glucose import across plasma membrane	Enriched	0.87463556851312 (3/343)	0.0571020699500357 (4/7005)	0.0182533	SPCC1235.14;SPBC4B4.08;SPCC548.07c;
GO Biological Process	GO:0042149;	cellular response to glucose starvation	Enriched	1.45772594752187 (5/343)	0.214132762312634 (15/7005)	0.0218181	SPCC1235.14;SPBC1198.14c;SPBP4H10.09;SPAC8C9.03;SPBC1D7.02c;
GO Biological Process	GO:0055082;	cellular chemical homeostasis	Enriched	3.79008746355685 (13/343)	1.32762312633833 (93/7005)	0.0218492	SPAC4F8.07c;SPAC1F7.08;SPAC25B8.19c;SPAC1071.10c;SPAC1F7.07c;SPAC821.10c;SPAC227.13c;SPCC1183.11;SPAPB2B4.04c;SPBC16H5.02;SPBC215.05;SPBC2G5.06c;SPBC839.06;
GO Biological Process	GO:0044238;	primary metabolic process	Underrepresented	36.734693877551 (126/343)	45.8815132048537 (3214/7005)	0.0219913	SPBP23A10.11c;SPAC1786.02;SPBP4H10.15;SPAC4F8.07c;SPAC19B12.02c;SPAC23H4.06;SPAC26F1.07;SPAC328.03;SPBC12C2.03c;SPCC1223.10c;SPBC354.12;SPBC56F2.05c;SPAC25B8.19c;SPAC19D5.01;SPBC32H8.02c;SPAPB1A10.14;SPBC14C8.07c;SPBC713.12;SPAC1002.13c;SPBC1815.01;SPBC530.14c;SPAC16.05c;SPBC530.11c;SPBC1105.14;SPBC32C12.02;SPBC1198.14c;SPCC1281.06c;SPBTRNAGLU.08;SPCTRNAHIS.03;SPBC660.16;SPCC24B10.21;SPBTRNAALA.1…
GO Biological Process	GO:0044237;	cellular metabolic process	Underrepresented	38.7755102040816 (133/343)	47.8372591006424 (3351/7005)	0.0228549	SPBP23A10.11c;SPAC1786.02;SPBP4H10.15;SPAC4F8.07c;SPAC19B12.02c;SPAC23H4.06;SPAC1F8.07c;SPAC4A8.04;SPAC328.03;SPBC12C2.03c;SPCC1223.10c;SPBC354.12;SPBC56F2.05c;SPAC25B8.19c;SPAC19D5.01;SPBC32H8.02c;SPAPB1A10.14;SPBC14C8.07c;SPBC713.12;SPAC869.02c;SPBC1815.01;SPBC530.14c;SPAC16.05c;SPBC530.11c;SPBC1105.14;SPBC32C12.02;SPBC1198.14c;SPCC1281.06c;SPBTRNAGLU.08;SPCTRNAHIS.03;SPBC660.16;SPCC24B10.21;SP…
GO Biological Process	GO:0019637;	organophosphate metabolic process	Enriched	9.03790087463557 (31/343)	4.78229835831549 (335/7005)	0.0238034	SPAC1786.02;SPAC4F8.07c;SPBC354.12;SPBC1815.01;SPBC1198.14c;SPBC660.16;SPCC24B10.21;SPAC3A11.07;SPCC1906.01;SPCC1223.03c;SPCC794.01c;SPBC2G5.05;SPAC13F5.03c;SPAC26H5.09c;SPAC1002.17c;SPBC16H5.02;SPCC13B11.01;SPBC215.05;SPBC32F12.11;SPBC19C2.07;SPCC191.07;SPAC4H3.10c;SPBP4G3.02;SPAC5H10.06c;SPAC1399.04c;SPAC26F1.06;SPCC4F11.04c;SPBC14F5.04c;SPACUNK4.15;SPAC3A12.18;SPAC1A6.04c;
GO Biological Process	GO:0010563;	negative regulation of phosphorus metabolic process	Enriched	1.74927113702624 (6/343)	0.328336902212705 (23/7005)	0.0255948	SPAC19D5.01;SPCC757.09c;SPCC736.15;SPAP8A3.04c;SPAC8C9.03;SPAC10F6.16;
GO Biological Process	GO:0045936;	negative regulation of phosphate metabolic process	Enriched	1.74927113702624 (6/343)	0.328336902212705 (23/7005)	0.0255948	SPAC19D5.01;SPCC757.09c;SPCC736.15;SPAP8A3.04c;SPAC8C9.03;SPAC10F6.16;
GO Biological Process	GO:0019725;	cellular homeostasis	Enriched	4.08163265306122 (14/343)	1.52748037116345 (107/7005)	0.0261956	SPAC4F8.07c;SPAC1F7.08;SPAC25B8.19c;SPAC1071.10c;SPAC1F7.07c;SPAC821.10c;SPAC227.13c;SPCC1183.11;SPAPB2B4.04c;SPBC16H5.02;SPBC215.05;SPBC2G5.06c;SPBC839.06;SPCC576.03c;
GO Biological Process	GO:0006412;	translation	Underrepresented	4.3731778425656 (15/343)	9.25053533190578 (648/7005)	0.0291249	SPBP4H10.15;SPBTRNAGLU.08;SPCTRNAHIS.03;SPBTRNAALA.10;SPAP8A3.05;SPBC839.15c;SPCTRNAGLN.05;SPAC3G9.13c;SPATRNATHR.05;SPBTRNAGLU.05;SPBTRNAASN.01;SPBC14C8.10;SPAC5D6.12;SPBTRNAPRO.04;SPAC26H5.10c;
GO Biological Process	GO:0065003;	macromolecular complex assembly	Underrepresented	2.62390670553936 (9/343)	6.7237687366167 (471/7005)	0.0315604	SPBC14C8.07c;SPAC631.01c;SPBC530.14c;SPBC902.06;SPBC29B5.01;SPAC1565.01;SPBC16H5.02;SPBC23E6.09;SPAC631.02;
GO Biological Process	GO:0008152;	metabolic process	Underrepresented	40.5247813411079 (139/343)	49.3219129193433 (3455/7005)	0.0331524	SPBP23A10.11c;SPAC1786.02;SPBP4H10.15;SPAC4F8.07c;SPAC19B12.02c;SPAC23H4.06;SPAC26F1.07;SPAC1F8.07c;SPAC4A8.04;SPAC328.03;SPBC12C2.03c;SPCC1223.10c;SPBC354.12;SPBC56F2.05c;SPAC25B8.19c;SPAC19D5.01;SPBC32H8.02c;SPAPB1A10.14;SPBC14C8.07c;SPBC713.12;SPAC1002.13c;SPAC869.02c;SPBC1815.01;SPBC530.14c;SPAC16.05c;SPBC530.11c;SPBC1105.14;SPBC32C12.02;SPBC1198.14c;SPCC1281.06c;SPBTRNAGLU.08;SPCTRNAHIS.03;S…
GO Biological Process	GO:0033365;	protein localization to organelle	Underrepresented	0.87463556851312 (3/343)	3.96859386152748 (278/7005)	0.0341667	SPBC530.14c;SPCC1322.08;SPCC622.08c;
GO Biological Process	GO:0006098;	pentose-phosphate shunt	Enriched	1.16618075801749 (4/343)	0.142755174875089 (10/7005)	0.035023	SPBC660.16;SPCC794.01c;SPBC2G5.05;SPAC3A12.18;
GO Biological Process	GO:0016070;	RNA metabolic process	Underrepresented	10.2040816326531 (35/343)	16.4739471805853 (1154/7005)	0.0363495	SPCC1223.10c;SPBC56F2.05c;SPAC25B8.19c;SPBC530.14c;SPAC16.05c;SPBC530.11c;SPBC1105.14;SPBC32C12.02;SPCC320.03;SPAC186.03;SPAP8A3.05;SPBC119.02;SPBC29B5.01;SPAC3G9.13c;SPAC8C9.14;SPBP4H10.09;SPCC1393.08;SPAC4G8.03c;SPCC1902.01;SPAC3H1.11;SPBC1652.01;SPBC30B4.03c;SPAC5D6.12;SPBC1711.16;SPAC323.08;SPAC3G9.14;SPAC222.09;SPBC23E6.09;SPAC29B12.08;SPBC15D4.02;SPBC609.01;SPBC1718.07c;SPCC576.03c;SPCC1020…
GO Biological Process	GO:0051276;	chromosome organization	Underrepresented	3.2069970845481 (11/343)	7.48037116345468 (524/7005)	0.0376672	SPBC119.02;SPCC622.08c;SPBC29B5.01;SPCC663.01c;SPAPB8E5.02c;SPCC1672.02c;SPAC17A2.12;SPBC23E6.09;SPAC29B12.08;SPAC631.02;SPBC19C2.04c;
GO Biological Process	GO:0006002;	fructose 6-phosphate metabolic process	Enriched	0.87463556851312 (3/343)	0.0713775874375446 (5/7005)	0.0385499	SPAC4F8.07c;SPBC1198.14c;SPBC16H5.02;
GO Biological Process	GO:0006113;	fermentation	Enriched	0.87463556851312 (3/343)	0.0713775874375446 (5/7005)	0.0385499	SPAC4F8.07c;SPCC13B11.01;SPAC5H10.06c;
GO Biological Process	GO:0019563;	glycerol catabolic process	Enriched	0.87463556851312 (3/343)	0.0713775874375446 (5/7005)	0.0385499	SPCC24B10.21;SPCC1223.03c;SPAC13F5.03c;
GO Biological Process	GO:0019660;	glycolytic fermentation	Enriched	0.87463556851312 (3/343)	0.0713775874375446 (5/7005)	0.0385499	SPAC4F8.07c;SPCC13B11.01;SPAC5H10.06c;
GO Biological Process	GO:0097319;	carbohydrate import into cell	Enriched	0.87463556851312 (3/343)	0.0713775874375446 (5/7005)	0.0385499	SPCC1235.14;SPBC4B4.08;SPCC548.07c;
GO Biological Process	GO:0098704;	carbohydrate import across plasma membrane	Enriched	0.87463556851312 (3/343)	0.0713775874375446 (5/7005)	0.0385499	SPCC1235.14;SPBC4B4.08;SPCC548.07c;
GO Biological Process	GO:0048878;	chemical homeostasis	Enriched	3.79008746355685 (13/343)	1.42755174875089 (100/7005)	0.0391196	SPAC4F8.07c;SPAC1F7.08;SPAC25B8.19c;SPAC1071.10c;SPAC1F7.07c;SPAC821.10c;SPAC227.13c;SPCC1183.11;SPAPB2B4.04c;SPBC16H5.02;SPBC215.05;SPBC2G5.06c;SPBC839.06;
GO Biological Process	GO:0055114;	oxidation-reduction process	Enriched	3.79008746355685 (13/343)	1.4418272662384 (101/7005)	0.0428229	SPBP4H10.15;SPAC4F8.07c;SPAC3A11.07;SPCC1223.03c;SPAC26H5.09c;SPCC13B11.01;SPBC215.05;SPCC191.07;SPAC24C9.06c;SPBC2G5.06c;SPAC5H10.06c;SPAC13A11.02c;SPCC794.12c;
GO Biological Process	GO:0046434;	organophosphate catabolic process	Enriched	2.04081632653061 (7/343)	0.499643112062812 (35/7005)	0.0457644	SPAC1786.02;SPCC1223.03c;SPCC13B11.01;SPBC215.05;SPBP4G3.02;SPAC5H10.06c;SPAC1A6.04c;
GO Biological Process	GO:0034637;	cellular carbohydrate biosynthetic process	Enriched	2.33236151603499 (8/343)	0.642398286937901 (45/7005)	0.04631	SPBP23A10.11c;SPAC19B12.02c;SPAC328.03;SPBC1198.14c;SPACUNK4.16c;SPBC29A10.08;SPBC215.05;SPAC8F11.10c;
GO Biological Process	GO:1903825;	organic acid transmembrane transport	Enriched	2.33236151603499 (8/343)	0.642398286937901 (45/7005)	0.04631	SPAPB8E5.03;SPAP7G5.06;SPAC1751.01c;SPAC1F8.01;SPCPB1C11.02;SPCC794.04c;SPAC16A10.01;SPAC22F8.04;
GO Biological Process	GO:1901522;	positive regulation of transcription from RNA polymerase II promoter involved in cellular response to chemical stimulus	Enriched	1.16618075801749 (4/343)	0.157030692362598 (11/7005)	0.0484731	SPBC32C12.02;SPAC8C9.14;SPBC1652.01;SPCC576.03c;
GO Cellular Component	GO:0031226;	intrinsic component of plasma membrane	Enriched	10.4956268221574 (36/343)	1.74161313347609 (122/7005)	5.09261e-16	SPAC1786.02;SPAC19B12.02c;SPCC1529.01;SPBC1683.08;SPBC1683.01;SPAC1071.10c;SPBC8E4.01c;SPCC1235.14;SPCC1393.10;SPAC1F8.01;SPAPB15E9.01c;SPCC553.10;SPAPB1A11.01;SPCC63.02c;SPAC3H1.06c;SPAC27E2.11c;SPCC576.17c;SPBC4B4.08;SPBC29A10.08;SPCC794.04c;SPCC1742.01;SPCC757.12;SPAPB2B4.04c;SPCC548.06c;SPCC569.05c;SPBC13A2.04c;SPBC16D10.06;SPCC965.13;SPAC2E1P3.02c;SPAC1399.01c;SPCPB1C11.01;SPBC36.02c;SPCC16A…
GO Cellular Component	GO:0044459;	plasma membrane part	Enriched	11.3702623906706 (39/343)	2.38401142041399 (167/7005)	9.13667e-14	SPAC1786.02;SPAC1F7.08;SPAC19B12.02c;SPCC1529.01;SPBC1683.08;SPBC1683.01;SPAC1071.10c;SPBC8E4.01c;SPCC1235.14;SPCC1393.10;SPAC1F8.01;SPAPB15E9.01c;SPCC553.10;SPAPB1A11.01;SPAC1F7.07c;SPCC63.02c;SPAC3H1.06c;SPAC27E2.11c;SPCC825.03c;SPCC576.17c;SPBC4B4.08;SPBC29A10.08;SPCC794.04c;SPCC1742.01;SPCC757.12;SPAPB2B4.04c;SPCC548.06c;SPCC569.05c;SPBC13A2.04c;SPBC16D10.06;SPCC965.13;SPAC2E1P3.02c;SPAC1399.…
GO Cellular Component	GO:0005886;	plasma membrane	Enriched	14.5772594752187 (50/343)	3.94004282655246 (276/7005)	1.94423e-13	SPBC713.11c;SPAC1786.02;SPAC1F7.08;SPAC19B12.02c;SPCC1529.01;SPBC1683.08;SPBC1683.01;SPAC1071.10c;SPBC8E4.01c;SPCC1235.14;SPCC1393.10;SPAC1F8.01;SPAPB15E9.01c;SPCC553.10;SPBC1685.13;SPAPB1A11.01;SPCC18B5.01c;SPAC1F7.07c;SPCC63.02c;SPAC3H1.06c;SPAC27E2.11c;SPCC825.03c;SPCC576.17c;SPCC736.15;SPBC4B4.08;SPBC29A10.08;SPCC794.04c;SPCC1742.01;SPBC30B4.01c;SPAP8A3.04c;SPCC757.12;SPAPB2B4.04c;SPCC548.06c…
GO Cellular Component	GO:0044422;	organelle part	Underrepresented	18.0758017492711 (62/343)	37.2162740899358 (2607/7005)	3.37863e-12	SPBP4H10.15;SPCC1529.01;SPCC1223.10c;SPBC14C8.07c;SPBC713.12;SPAC631.01c;SPCC417.16;SPBC530.14c;SPBC32C12.02;SPCC1322.08;SPCC1281.06c;SPAC57A7.04c;SPAC3A11.07;SPAC186.03;SPBC902.06;SPBC119.02;SPAPB1A11.01;SPCC622.08c;SPBC29B5.01;SPAC3G9.13c;SPCC576.17c;SPAC8C9.14;SPBP4H10.09;SPAC821.10c;SPCC736.15;SPAC3H1.11;SPAC227.13c;SPCC1183.11;SPCC417.02;SPCC794.04c;SPBC12D12.01;SPBC14C8.10;SPAC1565.01;SPCC6…
GO Cellular Component	GO:0044446;	intracellular organelle part	Underrepresented	18.0758017492711 (62/343)	36.9450392576731 (2588/7005)	5.03501e-12	SPBP4H10.15;SPCC1529.01;SPCC1223.10c;SPBC14C8.07c;SPBC713.12;SPAC631.01c;SPCC417.16;SPBC530.14c;SPBC32C12.02;SPCC1322.08;SPCC1281.06c;SPAC57A7.04c;SPAC3A11.07;SPAC186.03;SPBC902.06;SPBC119.02;SPAPB1A11.01;SPCC622.08c;SPBC29B5.01;SPAC3G9.13c;SPCC576.17c;SPAC8C9.14;SPBP4H10.09;SPAC821.10c;SPCC736.15;SPAC3H1.11;SPAC227.13c;SPCC1183.11;SPCC417.02;SPCC794.04c;SPBC12D12.01;SPBC14C8.10;SPAC1565.01;SPCC6…
GO Cellular Component	GO:0005887;	integral component of plasma membrane	Enriched	7.87172011661808 (27/343)	1.32762312633833 (93/7005)	1.08725e-11	SPCC1529.01;SPBC1683.08;SPBC1683.01;SPAC1071.10c;SPBC8E4.01c;SPCC1235.14;SPCC1393.10;SPAC1F8.01;SPAPB1A11.01;SPAC3H1.06c;SPCC576.17c;SPBC4B4.08;SPCC794.04c;SPAPB2B4.04c;SPCC548.06c;SPCC569.05c;SPBC13A2.04c;SPBC16D10.06;SPCC965.13;SPAC2E1P3.02c;SPAC1399.01c;SPCPB1C11.01;SPBC36.02c;SPCC16A11.01;SPBC36.03c;SPAC23D3.12;SPCC548.07c;
GO Cellular Component	GO:0032991;	macromolecular complex	Underrepresented	14.5772594752187 (50/343)	30.7922912205567 (2157/7005)	8.45824e-10	SPBP4H10.15;SPAC1F7.08;SPAC328.03;SPCC1223.10c;SPBC14C8.07c;SPAPB1A10.14;SPAC631.01c;SPBC1815.01;SPBC32C12.02;SPAC57A7.04c;SPAC186.03;SPAP8A3.05;SPBC902.06;SPBC119.02;SPCC622.08c;SPBC839.15c;SPBC29B5.01;SPAC1F7.07c;SPAC10F6.01c;SPCC825.03c;SPACUNK4.16c;SPAC8C9.14;SPCC1223.03c;SPCC736.15;SPAC3H1.11;SPCC417.02;SPBC30B4.03c;SPBC12D12.01;SPBC14C8.10;SPAC8C9.03;SPAC1565.01;SPCC663.01c;SPAPB8E5.02c;SPB…
GO Cellular Component	GO:0071944;	cell periphery	Enriched	17.201166180758 (59/343)	7.02355460385439 (492/7005)	1.40676e-08	SPBP23A10.11c;SPBC713.11c;SPAC1786.02;SPAC1F7.08;SPAC19B12.02c;SPCC1529.01;SPBC1683.08;SPBC1683.01;SPAC1071.10c;SPAC26H5.11;SPAC631.01c;SPAC1002.13c;SPBC8E4.01c;SPCC1235.14;SPCC1393.10;SPAC1F8.01;SPAPB15E9.01c;SPCC553.10;SPAC186.03;SPBC1685.13;SPAPB1A11.01;SPCC18B5.01c;SPAC1F7.07c;SPCC63.02c;SPAC3H1.06c;SPAC27E2.11c;SPCC825.03c;SPCC576.17c;SPAC110.01;SPCC736.15;SPBC4B4.08;SPBC29A10.08;SPCC794.04c…
GO Cellular Component	GO:0043228;	non-membrane-bounded organelle	Underrepresented	8.7463556851312 (30/343)	21.1563169164882 (1482/7005)	9.1431e-08	SPBP4H10.15;SPBC14C8.07c;SPAC631.01c;SPBC530.14c;SPCC1322.08;SPAC57A7.04c;SPAC186.03;SPBC902.06;SPCC622.08c;SPBC29B5.01;SPAC8C9.14;SPBP4H10.09;SPCC736.15;SPAC3H1.11;SPCC417.02;SPBC12D12.01;SPBC14C8.10;SPCC663.01c;SPBC1711.16;SPAC323.08;SPAC3G9.14;SPCC1672.02c;SPAC17A2.12;SPBC15D4.01c;SPBC23E6.09;SPBC15D4.02;SPBC609.01;SPAC631.02;SPAC1751.04;SPAC26H5.10c;
GO Cellular Component	GO:0043232;	intracellular non-membrane-bounded organelle	Underrepresented	8.7463556851312 (30/343)	21.1563169164882 (1482/7005)	9.1431e-08	SPBP4H10.15;SPBC14C8.07c;SPAC631.01c;SPBC530.14c;SPCC1322.08;SPAC57A7.04c;SPAC186.03;SPBC902.06;SPCC622.08c;SPBC29B5.01;SPAC8C9.14;SPBP4H10.09;SPCC736.15;SPAC3H1.11;SPCC417.02;SPBC12D12.01;SPBC14C8.10;SPCC663.01c;SPBC1711.16;SPAC323.08;SPAC3G9.14;SPCC1672.02c;SPAC17A2.12;SPBC15D4.01c;SPBC23E6.09;SPBC15D4.02;SPBC609.01;SPAC631.02;SPAC1751.04;SPAC26H5.10c;
GO Cellular Component	GO:0044428;	nuclear part	Underrepresented	7.87172011661808 (27/343)	18.5438972162741 (1299/7005)	3.00817e-06	SPCC1223.10c;SPBC14C8.07c;SPBC32C12.02;SPCC1322.08;SPAC57A7.04c;SPAC186.03;SPBC119.02;SPCC622.08c;SPBC29B5.01;SPAC8C9.14;SPAC3H1.11;SPCC417.02;SPBC12D12.01;SPCC663.01c;SPAPB8E5.02c;SPBC1711.16;SPAC323.08;SPAC3G9.14;SPCC1739.13;SPCC1672.02c;SPAC17A2.12;SPBC15D4.01c;SPBC23E6.09;SPBC15D4.02;SPAC631.02;SPAC1751.04;SPAC26H5.10c;
GO Cellular Component	GO:0005618;	cell wall	Enriched	4.3731778425656 (15/343)	0.785153461812991 (55/7005)	4.79218e-06	SPBP23A10.11c;SPAC1786.02;SPAC19B12.02c;SPAC26H5.11;SPAC1002.13c;SPAPB15E9.01c;SPAC186.03;SPCC63.02c;SPBC29A10.08;SPCC1742.01;SPCC757.12;SPBC32F12.11;SPBP4G3.02;SPAC1705.03c;SPAC1039.11c;
GO Cellular Component	GO:0030312;	external encapsulating structure	Enriched	4.3731778425656 (15/343)	0.785153461812991 (55/7005)	4.79218e-06	SPBP23A10.11c;SPAC1786.02;SPAC19B12.02c;SPAC26H5.11;SPAC1002.13c;SPAPB15E9.01c;SPAC186.03;SPCC63.02c;SPBC29A10.08;SPCC1742.01;SPCC757.12;SPBC32F12.11;SPBP4G3.02;SPAC1705.03c;SPAC1039.11c;
GO Cellular Component	GO:0043234;	protein complex	Underrepresented	10.4956268221574 (36/343)	21.4275517487509 (1501/7005)	1.03702e-05	SPAC1F7.08;SPAC328.03;SPCC1223.10c;SPAPB1A10.14;SPAC631.01c;SPBC1815.01;SPBC32C12.02;SPAC186.03;SPAP8A3.05;SPBC902.06;SPBC119.02;SPCC622.08c;SPBC839.15c;SPBC29B5.01;SPAC1F7.07c;SPAC10F6.01c;SPCC825.03c;SPACUNK4.16c;SPAC8C9.14;SPCC1223.03c;SPCC736.15;SPCC417.02;SPBC30B4.03c;SPBC12D12.01;SPAC8C9.03;SPAC1565.01;SPCC663.01c;SPAPB8E5.02c;SPBC16H5.02;SPBC215.05;SPBC32F12.11;SPAC222.09;SPBC15D4.01c;SPBC…
GO Cellular Component	GO:0031224;	intrinsic component of membrane	Enriched	24.7813411078717 (85/343)	14.6324054246966 (1025/7005)	4.51077e-05	SPBC713.11c;SPAC1786.02;SPAC19B12.02c;SPAC17A2.11;SPCC663.02;SPCC1529.01;SPBC1683.08;SPBC1683.01;SPAPB8E5.03;SPAC1F8.08;SPAC1071.10c;SPBC713.12;SPCC594.02c;SPCC417.16;SPAP7G5.06;SPAC17A2.10c;SPBC8E4.01c;SPCC1235.14;SPCC1393.10;SPAC1F8.01;SPCC1281.06c;SPAPB15E9.01c;SPAC56F8.15;SPAC26F1.05;SPBC19C2.06c;SPBC2G5.01;SPCC1322.07c;SPCC553.10;SPBC1685.13;SPAPB1A11.01;SPCC18B5.01c;SPCC63.02c;SPAC3H1.06c;S…
GO Cellular Component	GO:0030529;	ribonucleoprotein complex	Underrepresented	2.33236151603499 (8/343)	8.83654532476802 (619/7005)	8.1292e-05	SPBP4H10.15;SPAC57A7.04c;SPBC14C8.10;SPAC323.08;SPCC1739.13;SPBC609.01;SPAC1751.04;SPAC26H5.10c;
GO Cellular Component	GO:0031233;	intrinsic component of external side of plasma membrane	Enriched	2.62390670553936 (9/343)	0.342612419700214 (24/7005)	9.72264e-05	SPAC1786.02;SPAC19B12.02c;SPAPB15E9.01c;SPCC553.10;SPCC63.02c;SPAC27E2.11c;SPBC29A10.08;SPCC1742.01;SPCC757.12;
GO Cellular Component	GO:0031362;	anchored component of external side of plasma membrane	Enriched	2.62390670553936 (9/343)	0.342612419700214 (24/7005)	9.72264e-05	SPAC1786.02;SPAC19B12.02c;SPAPB15E9.01c;SPCC553.10;SPCC63.02c;SPAC27E2.11c;SPBC29A10.08;SPCC1742.01;SPCC757.12;
GO Cellular Component	GO:0009277;	fungal-type cell wall	Enriched	3.2069970845481 (11/343)	0.542469664525339 (38/7005)	0.000116344	SPBP23A10.11c;SPAC1786.02;SPAC19B12.02c;SPAC26H5.11;SPAC1002.13c;SPAPB15E9.01c;SPBC29A10.08;SPCC1742.01;SPBC32F12.11;SPBP4G3.02;SPAC1705.03c;
GO Cellular Component	GO:0043233;	organelle lumen	Underrepresented	8.16326530612245 (28/343)	17.0164168451106 (1192/7005)	0.000181044	SPBP4H10.15;SPCC1223.10c;SPBC14C8.07c;SPCC1322.08;SPAC186.03;SPCC622.08c;SPBC29B5.01;SPAC3G9.13c;SPAC8C9.14;SPAC3H1.11;SPAC227.13c;SPCC417.02;SPBC14C8.10;SPCC663.01c;SPAPB8E5.02c;SPCC757.07c;SPBC1711.16;SPAC323.08;SPAC3G9.14;SPAC24C9.06c;SPCC1672.02c;SPAC17A2.12;SPBC15D4.01c;SPBC23E6.09;SPBC15D4.02;SPAC631.02;SPAC1751.04;SPAC26H5.10c;
GO Cellular Component	GO:0070013;	intracellular organelle lumen	Underrepresented	8.16326530612245 (28/343)	17.0164168451106 (1192/7005)	0.000181044	SPBP4H10.15;SPCC1223.10c;SPBC14C8.07c;SPCC1322.08;SPAC186.03;SPCC622.08c;SPBC29B5.01;SPAC3G9.13c;SPAC8C9.14;SPAC3H1.11;SPAC227.13c;SPCC417.02;SPBC14C8.10;SPCC663.01c;SPAPB8E5.02c;SPCC757.07c;SPBC1711.16;SPAC323.08;SPAC3G9.14;SPAC24C9.06c;SPCC1672.02c;SPAC17A2.12;SPBC15D4.01c;SPBC23E6.09;SPBC15D4.02;SPAC631.02;SPAC1751.04;SPAC26H5.10c;
GO Cellular Component	GO:0031225;	anchored component of membrane	Enriched	2.91545189504373 (10/343)	0.471092077087794 (33/7005)	0.000202842	SPAC1786.02;SPAC19B12.02c;SPAPB15E9.01c;SPCC553.10;SPCC63.02c;SPAC27E2.11c;SPBC29A10.08;SPCC1742.01;SPCC757.12;SPAC1705.03c;
GO Cellular Component	GO:0031974;	membrane-enclosed lumen	Underrepresented	8.7463556851312 (30/343)	17.4304068522484 (1221/7005)	0.000305123	SPBP4H10.15;SPCC1223.10c;SPBC14C8.07c;SPCC1322.08;SPAC186.03;SPCC622.08c;SPBC29B5.01;SPAC3G9.13c;SPAC8C9.14;SPAC821.10c;SPAC3H1.11;SPAC227.13c;SPCC417.02;SPBC14C8.10;SPCC663.01c;SPAPB8E5.02c;SPCC757.07c;SPBC1711.16;SPAC323.08;SPAC3G9.14;SPCC191.07;SPAC24C9.06c;SPCC1672.02c;SPAC17A2.12;SPBC15D4.01c;SPBC23E6.09;SPBC15D4.02;SPAC631.02;SPAC1751.04;SPAC26H5.10c;
GO Cellular Component	GO:0031981;	nuclear lumen	Underrepresented	6.41399416909621 (22/343)	14.4039971448965 (1009/7005)	0.000314613	SPCC1223.10c;SPBC14C8.07c;SPCC1322.08;SPAC186.03;SPCC622.08c;SPBC29B5.01;SPAC8C9.14;SPAC3H1.11;SPCC417.02;SPCC663.01c;SPAPB8E5.02c;SPBC1711.16;SPAC323.08;SPAC3G9.14;SPCC1672.02c;SPAC17A2.12;SPBC15D4.01c;SPBC23E6.09;SPBC15D4.02;SPAC631.02;SPAC1751.04;SPAC26H5.10c;
GO Cellular Component	GO:0046658;	anchored component of plasma membrane	Enriched	2.62390670553936 (9/343)	0.39971448965025 (28/7005)	0.000340096	SPAC1786.02;SPAC19B12.02c;SPAPB15E9.01c;SPCC553.10;SPCC63.02c;SPAC27E2.11c;SPBC29A10.08;SPCC1742.01;SPCC757.12;
GO Cellular Component	GO:0009897;	external side of plasma membrane	Enriched	2.62390670553936 (9/343)	0.428265524625268 (30/7005)	0.000564575	SPAC1786.02;SPAC19B12.02c;SPAPB15E9.01c;SPCC553.10;SPCC63.02c;SPAC27E2.11c;SPBC29A10.08;SPCC1742.01;SPCC757.12;
GO Cellular Component	GO:0009986;	cell surface	Enriched	4.08163265306122 (14/343)	1.07066381156317 (75/7005)	0.000821797	SPAC1786.02;SPAC19B12.02c;SPAC1002.13c;SPBC1E8.05;SPAPB15E9.01c;SPCC553.10;SPAC186.03;SPCC63.02c;SPAC27E2.11c;SPBC29A10.08;SPCC1742.01;SPCC757.12;SPBC1105.05;SPAC1705.03c;
GO Cellular Component	GO:0016021;	integral component of membrane	Enriched	22.7405247813411 (78/343)	14.2469664525339 (998/7005)	0.000990616	SPBC713.11c;SPAC17A2.11;SPCC663.02;SPCC1529.01;SPBC1683.08;SPBC1683.01;SPAPB8E5.03;SPAC1F8.08;SPAC1071.10c;SPBC713.12;SPCC594.02c;SPCC417.16;SPAP7G5.06;SPAC17A2.10c;SPBC8E4.01c;SPCC1235.14;SPCC1393.10;SPAC1F8.01;SPCC1281.06c;SPAC56F8.15;SPAC26F1.05;SPBC19C2.06c;SPBC2G5.01;SPCC1322.07c;SPCC553.10;SPBC1685.13;SPAPB1A11.01;SPCC18B5.01c;SPAC3H1.06c;SPAC27E2.11c;SPCC825.03c;SPCC576.17c;SPAC323.07c;SPC…
GO Cellular Component	GO:0044425;	membrane part	Enriched	26.2390670553936 (90/343)	17.4589578872234 (1223/7005)	0.00170033	SPBC713.11c;SPAC1786.02;SPAC1F7.08;SPAC19B12.02c;SPAC17A2.11;SPCC663.02;SPCC1529.01;SPBC1683.08;SPBC1683.01;SPAPB8E5.03;SPAC1F8.08;SPAC1071.10c;SPBC713.12;SPCC594.02c;SPCC417.16;SPAP7G5.06;SPAC17A2.10c;SPBC8E4.01c;SPCC1235.14;SPCC1393.10;SPAC1F8.01;SPCC1281.06c;SPAPB15E9.01c;SPAC56F8.15;SPAC26F1.05;SPBC19C2.06c;SPBC2G5.01;SPCC1322.07c;SPCC553.10;SPBC1685.13;SPAPB1A11.01;SPCC18B5.01c;SPAC1F7.07c;S…
GO Cellular Component	GO:0005634;	nucleus	Underrepresented	28.8629737609329 (99/343)	39.0578158458244 (2736/7005)	0.00358897	SPCC1223.11;SPBP4H10.15;SPAC4F8.07c;SPAC23H4.06;SPAC26F1.07;SPACUNK4.17;SPCC191.10;SPCC1223.10c;SPBC56F2.05c;SPAC25B8.19c;SPAC19D5.01;SPBC32H8.02c;SPBC14C8.07c;SPAC26H5.11;SPAC631.01c;SPAC869.02c;SPBC1815.01;SPAC17A2.10c;SPBC530.14c;SPAC16.05c;SPBC530.11c;SPBC1105.14;SPBC32C12.02;SPBC56F2.06;SPBC1198.14c;SPAC1751.01c;SPAC29A4.12c;SPCC1322.08;SPBC19C7.04c;SPAC57A7.04c;SPBC12C2.04;SPCC24B10.21;SPBP…
GO Cellular Component	GO:0005730;	nucleolus	Underrepresented	1.45772594752187 (5/343)	5.53890078515346 (388/7005)	0.00714404	SPCC1322.08;SPBC1711.16;SPAC323.08;SPAC1751.04;SPAC26H5.10c;
GO Cellular Component	GO:0005840;	ribosome	Underrepresented	0.87463556851312 (3/343)	4.18272662384011 (293/7005)	0.0182533	SPBP4H10.15;SPBC14C8.10;SPAC26H5.10c;
GO Cellular Component	GO:0016020;	membrane	Enriched	27.6967930029155 (95/343)	20.1855817273376 (1414/7005)	0.0268247	SPBC713.11c;SPAC1786.02;SPAC1F7.08;SPAC19B12.02c;SPAC17A2.11;SPCC663.02;SPCC1529.01;SPBC1683.08;SPBC1683.01;SPAPB8E5.03;SPAC1F8.08;SPAC1071.10c;SPBC713.12;SPAC26H5.11;SPCC594.02c;SPCC417.16;SPAP7G5.06;SPAC17A2.10c;SPBC8E4.01c;SPCC1235.14;SPCC1393.10;SPAC1F8.01;SPCC1281.06c;SPAPB15E9.01c;SPAC56F8.15;SPAC26F1.05;SPBC19C2.06c;SPBC2G5.01;SPCC1322.07c;SPAC3A11.07;SPCC553.10;SPBC1685.13;SPAPB1A11.01;SP…
GO Cellular Component	GO:0098552;	side of membrane	Enriched	2.62390670553936 (9/343)	0.742326909350464 (52/7005)	0.0315604	SPAC1786.02;SPAC19B12.02c;SPAPB15E9.01c;SPCC553.10;SPCC63.02c;SPAC27E2.11c;SPBC29A10.08;SPCC1742.01;SPCC757.12;
GO Cellular Component	GO:0031520;	plasma membrane of cell tip	Enriched	1.45772594752187 (5/343)	0.242683797287652 (17/7005)	0.0381332	SPBC1683.08;SPCC1235.14;SPAC1F8.01;SPBC13A2.04c;SPCC548.07c;
GO Cellular Component	GO:0044391;	ribosomal subunit	Underrepresented	0.583090379008746 (2/343)	3.36902212705211 (236/7005)	0.0381332	SPBP4H10.15;SPBC14C8.10;
GO Molecular Function	GO:0022857;	transmembrane transporter activity	Enriched	12.8279883381924 (44/343)	4.31120628122769 (302/7005)	9.41366e-09	SPAC1F7.08;SPCC1529.01;SPBC1683.08;SPBC1683.01;SPAPB8E5.03;SPAC1071.10c;SPAP7G5.06;SPBC8E4.01c;SPCC1235.14;SPCC1393.10;SPAC1F8.01;SPAPB1A11.01;SPCC18B5.01c;SPAC1F7.07c;SPAC3H1.06c;SPCC576.17c;SPAC323.07c;SPCC757.11c;SPCC1183.11;SPBC4B4.08;SPCPB1C11.02;SPAC1002.16c;SPCC794.04c;SPAPB2B4.04c;SPCC548.06c;SPCC663.03;SPCC569.05c;SPBC530.10c;SPBC13A2.04c;SPBC16D10.06;SPCC965.13;SPAC2E1P3.02c;SPBC839.06;…
GO Molecular Function	GO:0015075;	ion transmembrane transporter activity	Enriched	9.62099125364431 (33/343)	3.02640970735189 (212/7005)	3.99156e-07	SPAC1F7.08;SPBC1683.08;SPAPB8E5.03;SPAC1071.10c;SPAP7G5.06;SPCC1235.14;SPCC1393.10;SPAC1F8.01;SPAPB1A11.01;SPAC1F7.07c;SPCC576.17c;SPCC1183.11;SPBC4B4.08;SPCPB1C11.02;SPAC1002.16c;SPCC794.04c;SPAPB2B4.04c;SPCC548.06c;SPCC569.05c;SPBC530.10c;SPBC13A2.04c;SPBC16D10.06;SPCC965.13;SPAC2E1P3.02c;SPBC839.06;SPAC8C9.12c;SPBC3H7.02;SPCPB1C11.01;SPAC16A10.01;SPAC22F8.04;SPBC36.02c;SPBC36.03c;SPCC548.07c;
GO Molecular Function	GO:0015291;	secondary active transmembrane transporter activity	Enriched	4.3731778425656 (15/343)	0.685224839400428 (48/7005)	7.07017e-07	SPBC1683.08;SPBC1683.01;SPAPB8E5.03;SPBC8E4.01c;SPCC1235.14;SPAC1F8.01;SPAC323.07c;SPBC4B4.08;SPCC548.06c;SPBC13A2.04c;SPBC530.10c;SPBC3H7.02;SPCPB1C11.01;SPAC23D3.12;SPCC548.07c;
GO Molecular Function	GO:0005215;	transporter activity	Enriched	12.8279883381924 (44/343)	5.11063526052819 (358/7005)	1.44685e-06	SPAC1F7.08;SPCC1529.01;SPBC1683.08;SPBC1683.01;SPAPB8E5.03;SPAC1071.10c;SPAP7G5.06;SPBC8E4.01c;SPCC1235.14;SPCC1393.10;SPAC1F8.01;SPAPB1A11.01;SPCC18B5.01c;SPAC1F7.07c;SPAC3H1.06c;SPCC576.17c;SPAC323.07c;SPCC757.11c;SPCC1183.11;SPBC4B4.08;SPCPB1C11.02;SPAC1002.16c;SPCC794.04c;SPAPB2B4.04c;SPCC548.06c;SPCC663.03;SPCC569.05c;SPBC530.10c;SPBC13A2.04c;SPBC16D10.06;SPCC965.13;SPAC2E1P3.02c;SPBC839.06;…
GO Molecular Function	GO:0008324;	cation transmembrane transporter activity	Enriched	7.5801749271137 (26/343)	2.26980728051392 (159/7005)	6.19088e-06	SPAC1F7.08;SPBC1683.08;SPAPB8E5.03;SPAC1071.10c;SPAP7G5.06;SPCC1235.14;SPCC1393.10;SPAC1F8.01;SPAPB1A11.01;SPAC1F7.07c;SPCC576.17c;SPCC1183.11;SPBC4B4.08;SPAPB2B4.04c;SPCC548.06c;SPCC569.05c;SPBC13A2.04c;SPBC16D10.06;SPCC965.13;SPAC2E1P3.02c;SPBC839.06;SPAC8C9.12c;SPCPB1C11.01;SPBC36.02c;SPBC36.03c;SPCC548.07c;
GO Molecular Function	GO:0022891;	substrate-specific transmembrane transporter activity	Enriched	9.91253644314869 (34/343)	3.59743040685225 (252/7005)	7.22275e-06	SPAC1F7.08;SPBC1683.08;SPAPB8E5.03;SPAC1071.10c;SPAP7G5.06;SPCC1235.14;SPCC1393.10;SPAC1F8.01;SPAPB1A11.01;SPAC1F7.07c;SPCC576.17c;SPCC1183.11;SPBC4B4.08;SPCPB1C11.02;SPAC1002.16c;SPCC794.04c;SPAPB2B4.04c;SPCC548.06c;SPCC569.05c;SPBC530.10c;SPBC13A2.04c;SPBC16D10.06;SPCC965.13;SPAC2E1P3.02c;SPBC839.06;SPAC1399.01c;SPAC8C9.12c;SPBC3H7.02;SPCPB1C11.01;SPAC16A10.01;SPAC22F8.04;SPBC36.02c;SPBC36.03c;…
GO Molecular Function	GO:0022804;	active transmembrane transporter activity	Enriched	6.12244897959184 (21/343)	1.62740899357602 (114/7005)	1.47854e-05	SPBC1683.08;SPBC1683.01;SPAPB8E5.03;SPAC1071.10c;SPBC8E4.01c;SPCC1235.14;SPAC1F8.01;SPCC18B5.01c;SPAC323.07c;SPBC4B4.08;SPAPB2B4.04c;SPCC548.06c;SPCC663.03;SPBC13A2.04c;SPBC530.10c;SPAC2E1P3.02c;SPBC839.06;SPBC3H7.02;SPCPB1C11.01;SPAC23D3.12;SPCC548.07c;
GO Molecular Function	GO:0015295;	solute:proton symporter activity	Enriched	2.33236151603499 (8/343)	0.214132762312634 (15/7005)	1.87467e-05	SPBC1683.08;SPAPB8E5.03;SPCC1235.14;SPAC1F8.01;SPBC4B4.08;SPCC548.06c;SPBC13A2.04c;SPCC548.07c;
GO Molecular Function	GO:0015293;	symporter activity	Enriched	2.33236151603499 (8/343)	0.256959314775161 (18/7005)	8.82893e-05	SPBC1683.08;SPAPB8E5.03;SPCC1235.14;SPAC1F8.01;SPBC4B4.08;SPCC548.06c;SPBC13A2.04c;SPCC548.07c;
GO Molecular Function	GO:0015294;	solute:cation symporter activity	Enriched	2.33236151603499 (8/343)	0.256959314775161 (18/7005)	8.82893e-05	SPBC1683.08;SPAPB8E5.03;SPCC1235.14;SPAC1F8.01;SPBC4B4.08;SPCC548.06c;SPBC13A2.04c;SPCC548.07c;
GO Molecular Function	GO:0000982;	RNA polymerase II core promoter proximal region sequence-specific DNA binding transcription factor activity	Enriched	5.24781341107872 (18/343)	1.39900071377587 (98/7005)	9.5017e-05	SPBC56F2.05c;SPAC25B8.19c;SPAC16.05c;SPBC530.11c;SPBC1105.14;SPBC32C12.02;SPCC320.03;SPAC186.03;SPBC29B5.01;SPAC8C9.14;SPBP4H10.09;SPCC1393.08;SPCC1902.01;SPAC3H1.11;SPBC1652.01;SPAC3G9.14;SPBC15D4.02;SPBC1D7.02c;
GO Molecular Function	GO:0005355;	glucose transmembrane transporter activity	Enriched	1.74927113702624 (6/343)	0.142755174875089 (10/7005)	0.000202842	SPBC1683.08;SPCC1235.14;SPAC1F8.01;SPBC4B4.08;SPCC548.06c;SPCC548.07c;
GO Molecular Function	GO:0008509;	anion transmembrane transporter activity	Enriched	4.95626822157434 (17/343)	1.35617416131335 (95/7005)	0.000237616	SPAPB8E5.03;SPAP7G5.06;SPAC1F8.01;SPCC576.17c;SPCPB1C11.02;SPAC1002.16c;SPCC794.04c;SPCC569.05c;SPBC530.10c;SPCC965.13;SPAC2E1P3.02c;SPBC3H7.02;SPAC16A10.01;SPCPB1C11.01;SPAC22F8.04;SPBC36.02c;SPBC36.03c;
GO Molecular Function	GO:0000978;	RNA polymerase II core promoter proximal region sequence-specific DNA binding	Enriched	4.95626822157434 (17/343)	1.38472519628837 (97/7005)	0.000308087	SPBC56F2.05c;SPAC25B8.19c;SPAC16.05c;SPBC530.11c;SPBC1105.14;SPBC32C12.02;SPCC320.03;SPAC186.03;SPBC29B5.01;SPAC8C9.14;SPBP4H10.09;SPCC1393.08;SPCC1902.01;SPAC3H1.11;SPAC3G9.14;SPBC15D4.02;SPBC1D7.02c;
GO Molecular Function	GO:0000987;	core promoter proximal region sequence-specific DNA binding	Enriched	4.95626822157434 (17/343)	1.39900071377587 (98/7005)	0.000340096	SPBC56F2.05c;SPAC25B8.19c;SPAC16.05c;SPBC530.11c;SPBC1105.14;SPBC32C12.02;SPCC320.03;SPAC186.03;SPBC29B5.01;SPAC8C9.14;SPBP4H10.09;SPCC1393.08;SPCC1902.01;SPAC3H1.11;SPAC3G9.14;SPBC15D4.02;SPBC1D7.02c;
GO Molecular Function	GO:0001159;	core promoter proximal region DNA binding	Enriched	4.95626822157434 (17/343)	1.39900071377587 (98/7005)	0.000340096	SPBC56F2.05c;SPAC25B8.19c;SPAC16.05c;SPBC530.11c;SPBC1105.14;SPBC32C12.02;SPCC320.03;SPAC186.03;SPBC29B5.01;SPAC8C9.14;SPBP4H10.09;SPCC1393.08;SPCC1902.01;SPAC3H1.11;SPAC3G9.14;SPBC15D4.02;SPBC1D7.02c;
GO Molecular Function	GO:0000981;	sequence-specific DNA binding RNA polymerase II transcription factor activity	Enriched	5.24781341107872 (18/343)	1.55603140613847 (109/7005)	0.000357996	SPBC56F2.05c;SPAC25B8.19c;SPAC16.05c;SPBC530.11c;SPBC1105.14;SPBC32C12.02;SPCC320.03;SPAC186.03;SPBC29B5.01;SPAC8C9.14;SPBP4H10.09;SPCC1393.08;SPCC1902.01;SPAC3H1.11;SPBC1652.01;SPAC3G9.14;SPBC15D4.02;SPBC1D7.02c;
GO Molecular Function	GO:0005351;	sugar:proton symporter activity	Enriched	1.74927113702624 (6/343)	0.157030692362598 (11/7005)	0.000364365	SPBC1683.08;SPCC1235.14;SPAC1F8.01;SPBC4B4.08;SPCC548.06c;SPCC548.07c;
GO Molecular Function	GO:0005402;	cation:sugar symporter activity	Enriched	1.74927113702624 (6/343)	0.157030692362598 (11/7005)	0.000364365	SPBC1683.08;SPCC1235.14;SPAC1F8.01;SPBC4B4.08;SPCC548.06c;SPCC548.07c;
GO Molecular Function	GO:0015145;	monosaccharide transmembrane transporter activity	Enriched	1.74927113702624 (6/343)	0.157030692362598 (11/7005)	0.000364365	SPBC1683.08;SPCC1235.14;SPAC1F8.01;SPBC4B4.08;SPCC548.06c;SPCC548.07c;
GO Molecular Function	GO:0015149;	hexose transmembrane transporter activity	Enriched	1.74927113702624 (6/343)	0.157030692362598 (11/7005)	0.000364365	SPBC1683.08;SPCC1235.14;SPAC1F8.01;SPBC4B4.08;SPCC548.06c;SPCC548.07c;
GO Molecular Function	GO:0000977;	RNA polymerase II regulatory region sequence-specific DNA binding	Enriched	4.95626822157434 (17/343)	1.41327623126338 (99/7005)	0.000365052	SPBC56F2.05c;SPAC25B8.19c;SPAC16.05c;SPBC530.11c;SPBC1105.14;SPBC32C12.02;SPCC320.03;SPAC186.03;SPBC29B5.01;SPAC8C9.14;SPBP4H10.09;SPCC1393.08;SPCC1902.01;SPAC3H1.11;SPAC3G9.14;SPBC15D4.02;SPBC1D7.02c;
GO Molecular Function	GO:0001012;	RNA polymerase II regulatory region DNA binding	Enriched	4.95626822157434 (17/343)	1.42755174875089 (100/7005)	0.000417743	SPBC56F2.05c;SPAC25B8.19c;SPAC16.05c;SPBC530.11c;SPBC1105.14;SPBC32C12.02;SPCC320.03;SPAC186.03;SPBC29B5.01;SPAC8C9.14;SPBP4H10.09;SPCC1393.08;SPCC1902.01;SPAC3H1.11;SPAC3G9.14;SPBC15D4.02;SPBC1D7.02c;
GO Molecular Function	GO:0001071;	nucleic acid binding transcription factor activity	Enriched	5.24781341107872 (18/343)	1.61313347608851 (113/7005)	0.000551327	SPBC56F2.05c;SPAC25B8.19c;SPAC16.05c;SPBC530.11c;SPBC1105.14;SPBC32C12.02;SPCC320.03;SPAC186.03;SPBC29B5.01;SPAC8C9.14;SPBP4H10.09;SPCC1393.08;SPCC1902.01;SPAC3H1.11;SPBC1652.01;SPAC3G9.14;SPBC15D4.02;SPBC1D7.02c;
GO Molecular Function	GO:0003700;	sequence-specific DNA binding transcription factor activity	Enriched	5.24781341107872 (18/343)	1.61313347608851 (113/7005)	0.000551327	SPBC56F2.05c;SPAC25B8.19c;SPAC16.05c;SPBC530.11c;SPBC1105.14;SPBC32C12.02;SPCC320.03;SPAC186.03;SPBC29B5.01;SPAC8C9.14;SPBP4H10.09;SPCC1393.08;SPCC1902.01;SPAC3H1.11;SPBC1652.01;SPAC3G9.14;SPBC15D4.02;SPBC1D7.02c;
GO Molecular Function	GO:0005198;	structural molecule activity	Underrepresented	0.583090379008746 (2/343)	4.83940042826552 (339/7005)	0.000551327	SPBP4H10.15;SPBC14C8.10;
GO Molecular Function	GO:0022892;	substrate-specific transporter activity	Enriched	9.91253644314869 (34/343)	4.38258386866524 (307/7005)	0.000551327	SPAC1F7.08;SPBC1683.08;SPAPB8E5.03;SPAC1071.10c;SPAP7G5.06;SPCC1235.14;SPCC1393.10;SPAC1F8.01;SPAPB1A11.01;SPAC1F7.07c;SPCC576.17c;SPCC1183.11;SPBC4B4.08;SPCPB1C11.02;SPAC1002.16c;SPCC794.04c;SPAPB2B4.04c;SPCC548.06c;SPCC569.05c;SPBC530.10c;SPBC13A2.04c;SPBC16D10.06;SPCC965.13;SPAC2E1P3.02c;SPBC839.06;SPAC1399.01c;SPAC8C9.12c;SPBC3H7.02;SPCPB1C11.01;SPAC16A10.01;SPAC22F8.04;SPBC36.02c;SPBC36.03c;…
GO Molecular Function	GO:0015238;	drug transmembrane transporter activity	Enriched	2.62390670553936 (9/343)	0.428265524625268 (30/7005)	0.000564575	SPCC1529.01;SPAPB1A11.01;SPCC576.17c;SPAC323.07c;SPCC794.04c;SPCC569.05c;SPCC965.13;SPBC36.02c;SPBC36.03c;
GO Molecular Function	GO:0090484;	drug transporter activity	Enriched	2.62390670553936 (9/343)	0.428265524625268 (30/7005)	0.000564575	SPCC1529.01;SPAPB1A11.01;SPCC576.17c;SPAC323.07c;SPCC794.04c;SPCC569.05c;SPCC965.13;SPBC36.02c;SPBC36.03c;
GO Molecular Function	GO:0015144;	carbohydrate transmembrane transporter activity	Enriched	1.74927113702624 (6/343)	0.171306209850107 (12/7005)	0.000620339	SPBC1683.08;SPCC1235.14;SPAC1F8.01;SPBC4B4.08;SPCC548.06c;SPCC548.07c;
GO Molecular Function	GO:0051119;	sugar transmembrane transporter activity	Enriched	1.74927113702624 (6/343)	0.171306209850107 (12/7005)	0.000620339	SPBC1683.08;SPCC1235.14;SPAC1F8.01;SPBC4B4.08;SPCC548.06c;SPCC548.07c;
GO Molecular Function	GO:1901476;	carbohydrate transporter activity	Enriched	1.74927113702624 (6/343)	0.171306209850107 (12/7005)	0.000620339	SPBC1683.08;SPCC1235.14;SPAC1F8.01;SPBC4B4.08;SPCC548.06c;SPCC548.07c;
GO Molecular Function	GO:0000976;	transcription regulatory region sequence-specific DNA binding	Enriched	4.95626822157434 (17/343)	1.48465381870093 (104/7005)	0.000644749	SPBC56F2.05c;SPAC25B8.19c;SPAC16.05c;SPBC530.11c;SPBC1105.14;SPBC32C12.02;SPCC320.03;SPAC186.03;SPBC29B5.01;SPAC8C9.14;SPBP4H10.09;SPCC1393.08;SPCC1902.01;SPAC3H1.11;SPAC3G9.14;SPBC15D4.02;SPBC1D7.02c;
GO Molecular Function	GO:0008519;	ammonium transmembrane transporter activity	Enriched	2.04081632653061 (7/343)	0.27123483226267 (19/7005)	0.00114561	SPCC576.17c;SPCC569.05c;SPCC965.13;SPAC2E1P3.02c;SPCPB1C11.01;SPBC36.02c;SPBC36.03c;
GO Molecular Function	GO:0022890;	inorganic cation transmembrane transporter activity	Enriched	5.24781341107872 (18/343)	1.74161313347609 (122/7005)	0.00139051	SPAC1F7.08;SPAPB8E5.03;SPAC1071.10c;SPCC1393.10;SPAPB1A11.01;SPAC1F7.07c;SPCC576.17c;SPCC1183.11;SPAPB2B4.04c;SPCC569.05c;SPBC16D10.06;SPCC965.13;SPAC2E1P3.02c;SPBC839.06;SPAC8C9.12c;SPCPB1C11.01;SPBC36.02c;SPBC36.03c;
GO Molecular Function	GO:0015101;	organic cation transmembrane transporter activity	Enriched	2.04081632653061 (7/343)	0.285510349750178 (20/7005)	0.00166187	SPCC576.17c;SPCC569.05c;SPCC965.13;SPAC2E1P3.02c;SPCPB1C11.01;SPBC36.02c;SPBC36.03c;
GO Molecular Function	GO:0016491;	oxidoreductase activity	Enriched	9.03790087463557 (31/343)	4.09707351891506 (287/7005)	0.00178046	SPAC1F7.08;SPAC26F1.07;SPACUNK4.17;SPBC12C2.03c;SPBC354.12;SPBC713.12;SPAC869.02c;SPCC1281.06c;SPBC660.16;SPBC12C2.04;SPAC3A11.07;SPAC10F6.01c;SPAC821.10c;SPCC1223.03c;SPCC794.01c;SPAC13F5.03c;SPAC26H5.09c;SPCC1223.09;SPCC757.07c;SPCC622.12c;SPCC13B11.01;SPBC215.05;SPBC32F12.11;SPBC2G5.06c;SPAC5H10.06c;SPAC13A11.02c;SPCC794.12c;SPCC1739.08c;SPCC576.03c;SPAC1687.16c;SPAC3A12.18;
GO Molecular Function	GO:0000975;	regulatory region DNA binding	Enriched	4.95626822157434 (17/343)	1.69878658101356 (119/7005)	0.00325331	SPBC56F2.05c;SPAC25B8.19c;SPAC16.05c;SPBC530.11c;SPBC1105.14;SPBC32C12.02;SPCC320.03;SPAC186.03;SPBC29B5.01;SPAC8C9.14;SPBP4H10.09;SPCC1393.08;SPCC1902.01;SPAC3H1.11;SPAC3G9.14;SPBC15D4.02;SPBC1D7.02c;
GO Molecular Function	GO:0044212;	transcription regulatory region DNA binding	Enriched	4.95626822157434 (17/343)	1.69878658101356 (119/7005)	0.00325331	SPBC56F2.05c;SPAC25B8.19c;SPAC16.05c;SPBC530.11c;SPBC1105.14;SPBC32C12.02;SPCC320.03;SPAC186.03;SPBC29B5.01;SPAC8C9.14;SPBP4H10.09;SPCC1393.08;SPCC1902.01;SPAC3H1.11;SPAC3G9.14;SPBC15D4.02;SPBC1D7.02c;
GO Molecular Function	GO:0001067;	regulatory region nucleic acid binding	Enriched	4.95626822157434 (17/343)	1.71306209850107 (120/7005)	0.00358897	SPBC56F2.05c;SPAC25B8.19c;SPAC16.05c;SPBC530.11c;SPBC1105.14;SPBC32C12.02;SPCC320.03;SPAC186.03;SPBC29B5.01;SPAC8C9.14;SPBP4H10.09;SPCC1393.08;SPCC1902.01;SPAC3H1.11;SPAC3G9.14;SPBC15D4.02;SPBC1D7.02c;
GO Molecular Function	GO:0043565;	sequence-specific DNA binding	Enriched	5.83090379008746 (20/343)	2.28408279800143 (160/7005)	0.00502762	SPBC56F2.05c;SPAC25B8.19c;SPBC14C8.07c;SPAC16.05c;SPBC530.11c;SPBC1105.14;SPBC32C12.02;SPCC320.03;SPAC186.03;SPBC29B5.01;SPAC8C9.14;SPBP4H10.09;SPCC1393.08;SPCC1902.01;SPAC3H1.11;SPBC1652.01;SPAC3G9.14;SPCC1672.02c;SPBC15D4.02;SPBC1D7.02c;
GO Molecular Function	GO:0001078;	RNA polymerase II core promoter proximal region sequence-specific DNA binding transcription factor activity involved in negative regulation of transcription	Enriched	1.45772594752187 (5/343)	0.157030692362598 (11/7005)	0.00512435	SPAC25B8.19c;SPBC32C12.02;SPBP4H10.09;SPCC1902.01;SPBC1D7.02c;
GO Molecular Function	GO:0015103;	inorganic anion transmembrane transporter activity	Enriched	2.33236151603499 (8/343)	0.485367594575303 (34/7005)	0.008426	SPCC576.17c;SPCC569.05c;SPCC965.13;SPAC2E1P3.02c;SPBC3H7.02;SPCPB1C11.01;SPBC36.02c;SPBC36.03c;
GO Molecular Function	GO:0016616;	oxidoreductase activity, acting on the CH-OH group of donors, NAD or NADP as acceptor	Enriched	3.2069970845481 (11/343)	0.899357601713062 (63/7005)	0.00955495	SPAC26F1.07;SPBC660.16;SPCC1223.03c;SPCC794.01c;SPAC13F5.03c;SPCC13B11.01;SPBC215.05;SPAC5H10.06c;SPCC794.12c;SPCC1739.08c;SPAC3A12.18;
GO Molecular Function	GO:0003735;	structural constituent of ribosome	Underrepresented	0.583090379008746 (2/343)	3.74018558172734 (262/7005)	0.0151361	SPBP4H10.15;SPBC14C8.10;
GO Molecular Function	GO:0016614;	oxidoreductase activity, acting on CH-OH group of donors	Enriched	3.2069970845481 (11/343)	0.956459671663098 (67/7005)	0.0154832	SPAC26F1.07;SPBC660.16;SPCC1223.03c;SPCC794.01c;SPAC13F5.03c;SPCC13B11.01;SPBC215.05;SPAC5H10.06c;SPCC794.12c;SPCC1739.08c;SPAC3A12.18;
GO Molecular Function	GO:0046873;	metal ion transmembrane transporter activity	Enriched	2.62390670553936 (9/343)	0.670949321912919 (47/7005)	0.016222	SPAC1F7.08;SPCC1393.10;SPAPB1A11.01;SPAC1F7.07c;SPCC1183.11;SPAPB2B4.04c;SPBC16D10.06;SPBC839.06;SPAC8C9.12c;
GO Molecular Function	GO:0001227;	RNA polymerase II transcription regulatory region sequence-specific DNA binding transcription factor activity involved in negative regulation of transcription	Enriched	1.45772594752187 (5/343)	0.214132762312634 (15/7005)	0.0218181	SPAC25B8.19c;SPBC32C12.02;SPBP4H10.09;SPCC1902.01;SPBC1D7.02c;
GO Molecular Function	GO:0050662;	coenzyme binding	Enriched	3.79008746355685 (13/343)	1.39900071377587 (98/7005)	0.0341667	SPAC1F8.07c;SPBC12C2.03c;SPBC354.12;SPBC713.12;SPAC869.02c;SPBC660.16;SPAC10F6.01c;SPCC794.01c;SPBC215.05;SPBC32F12.11;SPBC2G5.06c;SPCC794.12c;SPAC3A12.18;
GO Molecular Function	GO:0046915;	transition metal ion transmembrane transporter activity	Enriched	1.74927113702624 (6/343)	0.356887937187723 (25/7005)	0.0385499	SPAC1F7.08;SPCC1393.10;SPAPB1A11.01;SPAC1F7.07c;SPBC16D10.06;SPAC8C9.12c;
GO Molecular Function	GO:0001077;	RNA polymerase II core promoter proximal region sequence-specific DNA binding transcription factor activity involved in positive regulation of transcription	Enriched	2.33236151603499 (8/343)	0.642398286937901 (45/7005)	0.04631	SPBC32C12.02;SPAC186.03;SPBC29B5.01;SPAC8C9.14;SPCC1393.08;SPCC1902.01;SPBC1652.01;SPAC3G9.14;
GO Molecular Function	GO:0001228;	RNA polymerase II transcription regulatory region sequence-specific DNA binding transcription factor activity involved in positive regulation of transcription	Enriched	2.33236151603499 (8/343)	0.642398286937901 (45/7005)	0.04631	SPBC32C12.02;SPAC186.03;SPBC29B5.01;SPAC8C9.14;SPCC1393.08;SPCC1902.01;SPBC1652.01;SPAC3G9.14;
GO Molecular Function	GO:0050661;	NADP binding	Enriched	1.45772594752187 (5/343)	0.256959314775161 (18/7005)	0.0476669	SPBC354.12;SPBC660.16;SPCC794.01c;SPBC32F12.11;SPAC3A12.18;
Gene Expression		Cell cycle periodically expressed	Enriched	22.7405247813411 (78/343)	7.10920770877944 (498/7005)	8.73839e-18	SPBP23A10.11c;SPCC1739.01;SPAC1786.02;SPAC1F7.08;SPAC19B12.02c;SPAC26F1.07;SPAC4A8.04;SPAC328.03;SPAPB8E5.03;SPBC14C8.07c;SPBC2D10.04;SPAC1002.13c;SPAC869.02c;SPAP7G5.06;SPBC1E8.05;SPBC1105.14;SPCC1393.10;SPCC1322.08;SPBC19C7.04c;SPAPB15E9.01c;SPCC1442.01;SPBC19C2.06c;SPCC553.10;SPBC1685.13;SPCC622.08c;SPCC18B5.01c;SPBC29B5.01;SPAC1F7.07c;SPAPJ760.03c;SPAC1002.18;SPCC825.03c;SPAC323.07c;SPCC757.1…
Gene Expression		Highly expressed genes	Enriched	19.8250728862974 (68/343)	6.5524625267666 (459/7005)	3.4959e-14	SPBP23A10.11c;SPBC713.11c;SPAC1786.02;SPAC4F8.07c;SPAC19B12.02c;SPAC23H4.06;SPAC26F1.07;SPAC1F8.07c;SPAC4A8.04;SPBC354.12;SPAPB8E5.03;SPAC1071.10c;SPAC1002.13c;SPBC1815.01;SPBC8E4.01c;SPCC1235.14;SPCC1281.06c;SPBC660.16;SPCC24B10.21;SPAC3A11.07;SPCC553.10;SPBC119.02;SPCC622.08c;SPBC839.15c;SPCC18B5.01c;SPAC10F6.01c;SPAC27E2.11c;SPCC1906.01;SPAC821.10c;SPBC337.08c;SPBC2G5.05;SPBC3D6.02;SPCC736.15;…
Gene Expression		Stress module	Enriched	10.2040816326531 (35/343)	1.94147037830121 (136/7005)	1.34297e-13	SPAC26F1.07;SPACUNK4.17;SPAC4A8.04;SPAC328.03;SPAC19D5.01;SPBC1105.14;SPBC56F2.06;SPCC1322.08;SPBC12C2.04;SPACUNK4.16c;SPCC1223.03c;SPBC337.08c;SPAC343.12;SPCC736.15;SPAC23H3.15c;SPBC660.05;SPAP8A3.04c;SPAC8C9.03;SPCC757.07c;SPBC215.05;SPBPB2B2.12c;SPAC26F1.11;SPBP4H10.10;SPAC27D7.11c;SPBC3E7.02c;SPCC1235.01;SPBC1105.13c;SPBC839.06;SPBC21C3.19;SPAC16A10.01;SPCC1739.08c;SPCC63.14;SPCC576.03c;SPACU…
Gene Expression		Core Environmental Stress Response induced	Enriched	20.9912536443149 (72/343)	7.72305496074233 (541/7005)	7.69407e-13	SPBC713.11c;SPAC26F1.07;SPACUNK4.17;SPAC4A8.04;SPAC328.03;SPBC1683.08;SPAC19D5.01;SPBC2D10.04;SPBC1105.14;SPBC56F2.06;SPBC1198.14c;SPAC1751.01c;SPAC1F8.01;SPCC1322.08;SPBC660.16;SPBC12C2.04;SPCC320.03;SPCC1322.07c;SPCC553.10;SPAC186.03;SPAC32A11.02c;SPBC1685.13;SPCC18B5.01c;SPBC29B5.01;SPAC1834.09;SPCC191.11;SPCC576.17c;SPACUNK4.16c;SPCC757.11c;SPAC821.10c;SPCC1223.03c;SPBC337.08c;SPAC343.12;SPAC…
Gene Expression		Scw1 RNA targets	Enriched	7.28862973760933 (25/343)	1.39900071377587 (98/7005)	1.32742e-09	SPCC191.10;SPAPB1A10.14;SPBC1105.14;SPBC32C12.02;SPCC1393.10;SPAC56F8.15;SPCC320.03;SPBC902.06;SPBC1685.13;SPAPB1A11.01;SPAC110.01;SPCC736.15;SPCC1183.11;SPAC5D6.12;SPCC757.12;SPNCRNA.253;SPCC13B11.01;SPAC3G9.14;SPAC17A2.12;SPAC29B12.08;SPAPB1A10.08;SPBC15D4.02;SPBC3H7.02;SPBC609.01;SPAC57A7.05;
Gene Expression		Induced Amo1 mutant	Enriched	4.3731778425656 (15/343)	0.542469664525339 (38/7005)	2.08852e-08	SPBC713.11c;SPACUNK4.17;SPBC56F2.06;SPBC19C7.04c;SPBC337.08c;SPAC23H3.15c;SPAC227.13c;SPAP8A3.04c;SPCC757.07c;SPBC215.05;SPBC13A2.04c;SPBC3E7.02c;SPAC1705.03c;SPBC21C3.19;SPCC63.14;
Gene Expression		Induced usp102 mutant	Enriched	4.3731778425656 (15/343)	0.642398286937901 (45/7005)	2.96682e-07	SPACUNK4.17;SPBC56F2.06;SPBC19C7.04c;SPAC32A11.02c;SPAC23H3.15c;SPAC8C9.03;SPCC757.12;SPAPB2B4.04c;SPAPB24D3.07c;SPBC215.05;SPAC27D7.11c;SPBC3E7.02c;SPBC21C3.19;SPBC15D4.02;SPCC16A11.01;
Gene Expression		Zfs1 RNA targets	Enriched	7.87172011661808 (27/343)	2.09850107066381 (147/7005)	3.29593e-07	SPCC1223.11;SPCC1529.01;SPAC19D5.01;SPAPB1A10.14;SPBC2D10.04;SPBC32C12.02;SPNCRNA.01;SPBP35G2.02;SPBC1685.13;SPAC1834.09;SPAC110.01;SPNCRNA.400;SPAC343.12;SPCC736.15;SPBC660.05;SPNCRNA.133;SPBC365.16;SPAC24H6.13;SPCC794.02;SPNCRNA.253;SPAC323.08;SPBP4H10.10;SPAPB1A10.08;SPBC3H7.02;SPAC16A10.01;SPNCRNA.213;SPCC1020.10;
Gene Expression		Oxidative Stess Cluster 4	Enriched	14.5772594752187 (50/343)	5.91006423982869 (414/7005)	3.57931e-07	SPBC713.11c;SPAC26F1.07;SPACUNK4.17;SPAC4A8.04;SPAC328.03;SPBC1683.08;SPAC19D5.01;SPBC1105.14;SPBC56F2.06;SPBC1198.14c;SPAC1751.01c;SPAC1F8.01;SPCC1322.08;SPBC660.16;SPBC12C2.04;SPCC553.10;SPBC1685.13;SPBC29B5.01;SPAC1834.09;SPCC576.17c;SPCC757.11c;SPCC1223.03c;SPAC343.12;SPCC736.15;SPAC23H3.15c;SPAC227.13c;SPCPB1C11.02;SPBC660.05;SPAP8A3.04c;SPAC8C9.03;SPAPB2B4.04c;SPBC215.05;SPBPB2B2.12c;SPAC26…
Gene Expression		Caffeine and Rapamycin induced	Enriched	11.9533527696793 (41/343)	4.33975731620271 (304/7005)	3.60294e-07	SPAC26F1.07;SPAC4A8.04;SPAC328.03;SPAP7G5.06;SPBC56F2.06;SPBC19C7.04c;SPAC56F8.15;SPAC186.03;SPAC56F8.14c;SPCC18B5.01c;SPAC3H1.06c;SPAC1002.18;SPACUNK4.16c;SPNCRNA.472;SPAC323.07c;SPBC337.08c;SPAC26H5.09c;SPBC1652.01;SPAC23H3.15c;SPAC1002.17c;SPAP8A3.04c;SPCC794.02;SPCC1223.09;SPCC757.07c;SPAC1002.19;SPNCRNA.432;SPBC13A2.04c;SPBP4G3.02;SPCC965.13;SPAC1399.04c;SPBC3E7.02c;SPCC1235.01;SPCC794.12c;S…
Gene Expression		Sty1 but not Atf1 activated genes	Enriched	3.79008746355685 (13/343)	0.499643112062812 (35/7005)	7.07017e-07	SPAC4A8.04;SPAC328.03;SPBC1105.14;SPBC56F2.06;SPCC1322.08;SPBC12C2.04;SPBC29B5.01;SPCC1183.11;SPAC8C9.03;SPBPB2B2.12c;SPAC16A10.01;SPCC63.14;SPACUNK4.15;
Gene Expression		Reproduction module	Enriched	11.0787172011662 (38/343)	4.22555317630264 (296/7005)	4.71525e-06	SPAC4A8.04;SPAPB1A10.14;SPAP7G5.06;SPBC1105.14;SPBC32C12.02;SPBC56F2.06;SPBC8E4.02c;SPBC1198.14c;SPAC1751.01c;SPAC29A4.12c;SPCC1393.10;SPBC19C7.04c;SPCC1442.01;SPBC29B5.01;SPAC3H1.06c;SPAC1002.18;SPCC191.11;SPAC323.07c;SPAC110.01;SPCC794.01c;SPBC1652.01;SPAC23H3.15c;SPCC417.02;SPCPB1C11.02;SPAC1002.17c;SPAP8A3.04c;SPCC794.02;SPAC926.04c;SPCC569.06;SPCC1223.09;SPCC757.07c;SPAC1002.19;SPBP4H10.10;S…
Gene Expression		Cell Cycle Cluster 4	Enriched	7.28862973760933 (25/343)	2.26980728051392 (159/7005)	2.21257e-05	SPCC1739.01;SPAC26F1.07;SPAPB8E5.03;SPAC1002.13c;SPAC869.02c;SPAP7G5.06;SPAPB15E9.01c;SPCC553.10;SPAC323.07c;SPCC757.11c;SPAC343.12;SPCC1183.11;SPBC29A10.08;SPBC365.16;SPAC1002.17c;SPCC548.06c;SPAC222.09;SPAC5H10.06c;SPBC16D10.06;SPAC27D7.11c;SPAC6B12.07c;SPCC1235.01;SPAC29B12.08;SPAC631.02;SPACUNK4.15;
Gene Expression		Induced erl1 mutant	Enriched	2.62390670553936 (9/343)	0.314061384725196 (22/7005)	4.59402e-05	SPBC1683.08;SPAC19D5.01;SPAC1F8.01;SPAC32A11.02c;SPAC13F5.03c;SPAC23H3.15c;SPAC27D7.11c;SPBC3E7.02c;SPCC1739.08c;
Gene Expression		Atf1 activated	Enriched	4.3731778425656 (15/343)	0.970735189150607 (68/7005)	7.26275e-05	SPAC26F1.07;SPACUNK4.17;SPAC19D5.01;SPCC1223.03c;SPAC343.12;SPCC736.15;SPAC23H3.15c;SPBC660.05;SPAP8A3.04c;SPCC757.07c;SPBC215.05;SPAC26F1.11;SPAC27D7.11c;SPBC3E7.02c;SPBC21C3.19;
Gene Expression		Induced pan3 mutant	Enriched	2.91545189504373 (10/343)	0.428265524625268 (30/7005)	8.82893e-05	SPBC19C7.04c;SPACUNK4.16c;SPAC23H3.15c;SPAP8A3.04c;SPCC757.07c;SPAC27D7.11c;SPBC3E7.02c;SPBPB2B2.13;SPBC21C3.19;SPBC36.02c;
Gene Expression		Repressed gar2 mutant	Enriched	3.79008746355685 (13/343)	0.842255531763026 (59/7005)	0.000314613	SPAC4F8.07c;SPAC869.02c;SPBC1815.01;SPCC1235.14;SPBC660.16;SPAC186.03;SPAC10F6.01c;SPCC548.06c;SPCC1223.09;SPAC26F1.06;SPBC14F5.04c;SPBC19C2.04c;SPAC1A6.04c;
Gene Expression		Stress module 2	Enriched	5.24781341107872 (18/343)	1.58458244111349 (111/7005)	0.000440482	SPACUNK4.17;SPCC663.02;SPAC328.03;SPBC14C8.07c;SPACUNK4.16c;SPCC757.11c;SPAC821.10c;SPAC26H5.09c;SPAC1002.17c;SPAC926.04c;SPCC757.07c;SPBC215.05;SPBC32F12.11;SPAC8F11.10c;SPAC27D7.11c;SPBC3E7.02c;SPBC21C3.19;SPAC1687.16c;
Gene Expression		Induced SPBC56F2 08c mutant	Enriched	1.74927113702624 (6/343)	0.171306209850107 (12/7005)	0.000620339	SPBC1198.14c;SPCC191.11;SPBC660.05;SPCC1742.01;SPAC27D7.11c;SPBC3E7.02c;
Gene Expression		Nitrogen depletion total meiotic genes	Enriched	7.5801749271137 (26/343)	3.01213418986438 (211/7005)	0.000720519	SPAC4A8.04;SPAP7G5.06;SPBC32C12.02;SPBC56F2.06;SPBC8E4.02c;SPCC1322.08;SPCC1442.01;SPAPB15E9.02c;SPAC186.03;SPAC3H1.06c;SPAC1002.18;SPAC323.07c;SPCC1223.03c;SPBC1652.01;SPCC417.02;SPCPB1C11.02;SPBC660.05;SPAC1002.17c;SPAP8A3.04c;SPCC1223.09;SPBC13A2.04c;SPCC965.13;SPAC1399.04c;SPAC1399.01c;SPCC1739.08c;SPCC63.14;
Gene Expression		Cadmium specific	Enriched	2.62390670553936 (9/343)	0.456816559600286 (32/7005)	0.000936264	SPCC1739.06c;SPAC1002.18;SPAC4G8.03c;SPAC1002.17c;SPAC1002.19;SPBC2G5.06c;SPAC5H10.06c;SPBC16D10.06;SPAC1399.04c;
Gene Expression		Repressed csx1 mutant	Enriched	1.74927113702624 (6/343)	0.185581727337616 (13/7005)	0.00103109	SPBC32C12.02;SPAC110.01;SPAC3H1.11;SPBC13A2.04c;SPBP4G3.02;SPCC794.12c;
Gene Expression		Lowly expressed	Enriched	11.3702623906706 (39/343)	5.62455389007852 (394/7005)	0.00114561	SPAC1F7.08;SPAC17A2.11;SPCC191.10;SPAC23H4.05c;SPBC1E8.05;SPAC683.03;SPCC1393.10;SPAC57A7.04c;SPAC26F1.05;SPCC1322.07c;SPCC74.09;SPAP8A3.05;SPBC1685.13;SPAC1834.09;SPCC576.17c;SPBP4H10.09;SPCC1393.08;SPCC13B11.02c;SPACUNK4.19;SPAC5D6.10c;SPCC417.02;SPCC1742.01;SPAC24H6.13;SPCC1281.08;SPBC31A8.02;SPBC1711.16;SPBPB2B2.12c;SPAC9E9.01;SPBP4G3.02;SPCC1620.03;SPCC4F11.05;SPAC2E1P3.02c;SPCC594.03;SPAC5H…
Gene Expression		Meiosis sporulation module	Enriched	8.7463556851312 (30/343)	3.88294075660243 (272/7005)	0.00201773	SPAC4A8.04;SPBC1683.08;SPAC19D5.01;SPAPB1A10.14;SPAC26H5.11;SPBC56F2.06;SPBC1198.14c;SPAC29A4.12c;SPAC1F8.01;SPBC19C7.04c;SPCC74.09;SPAC56F8.14c;SPBP4H10.09;SPCC794.01c;SPAC13F5.03c;SPAC23H3.15c;SPAP8A3.04c;SPCC794.02;SPAC926.04c;SPCC1281.08;SPAC1002.19;SPBPB2B2.12c;SPBP4H10.10;SPBC3E7.02c;SPBC839.06;SPCC4F11.04c;SPBPB2B2.13;SPCC1739.08c;SPAC1039.11c;SPCC548.07c;
Gene Expression		Zfs1 and Scw1 RNA targets	Enriched	2.33236151603499 (8/343)	0.442541042112777 (31/7005)	0.00468296	SPAPB1A10.14;SPBC32C12.02;SPBC1685.13;SPAC110.01;SPCC736.15;SPNCRNA.253;SPAPB1A10.08;SPBC3H7.02;
Gene Expression		Amino acid metabolism module	Enriched	5.24781341107872 (18/343)	1.95574589578872 (137/7005)	0.00572701	SPBC32H8.02c;SPBC713.12;SPAC26F1.05;SPAC56F8.14c;SPCC18B5.01c;SPAC3H1.06c;SPAC227.13c;SPBC365.16;SPAC1002.17c;SPAC5H10.06c;SPBC3E7.02c;SPBC1105.13c;SPAPB1A10.08;SPAC1399.01c;SPBC36.03c;SPCC576.03c;SPAC3H1.07;SPBC19C2.04c;
Gene Expression		htb1 brl1 brl2 set1 mutant repressed	Enriched	5.24781341107872 (18/343)	1.97002141327623 (138/7005)	0.00622551	SPAC1F7.08;SPAC1002.13c;SPBC1105.14;SPBC1685.13;SPAC1F7.07c;SPAC1002.18;SPAC110.01;SPAC343.12;SPCC736.15;SPAC3H1.11;SPAP8A3.04c;SPCC622.12c;SPAC1002.19;SPBC13A2.04c;SPBC16D10.06;SPBC15D4.01c;SPCC794.12c;SPBC36.02c;
Gene Expression		Sorbitol specific genes	Enriched	1.45772594752187 (5/343)	0.171306209850107 (12/7005)	0.0078074	SPAC25B8.12c;SPCC794.04c;SPCC757.12;SPAC26F1.11;SPAC6B12.07c;
Gene Expression		Induced set1 mutant	Enriched	1.74927113702624 (6/343)	0.27123483226267 (19/7005)	0.00963375	SPBC32C12.02;SPBC19C7.04c;SPAC56F8.15;SPAC56F8.14c;SPAPB24D3.07c;SPBP4G3.02;
Gene Expression		Induced scw1 mutant	Enriched	3.49854227405248 (12/343)	1.08493932905068 (76/7005)	0.0127373	SPAC19B12.02c;SPBC530.11c;SPBC1E8.05;SPBC32C12.02;SPCC63.02c;SPCC825.03c;SPBC29A10.08;SPCC757.12;SPCC569.06;SPBC16D10.06;SPAC27D7.11c;SPAC22F8.04;
Gene Expression		Induced rnc1 mutant	Enriched	3.49854227405248 (12/343)	1.09921484653819 (77/7005)	0.0142071	SPAC4A8.04;SPBC1E8.05;SPBC32C12.02;SPBC19C7.04c;SPCC1442.01;SPCC825.03c;SPBC29A10.08;SPAC8C9.03;SPCC757.12;SPCC757.07c;SPBPB2B2.13;SPAC16A10.01;
Gene Expression		Induced mug187 mutant	Enriched	2.91545189504373 (10/343)	0.827980014275517 (58/7005)	0.0182533	SPAC4A8.04;SPBC32C12.02;SPBC19C7.04c;SPCC1739.06c;SPAC10F6.01c;SPBC2G5.06c;SPAC27D7.11c;SPCC1235.01;SPBC3H7.02;SPAC3A12.18;
Gene Expression		Induced zfs1 mutant	Enriched	3.2069970845481 (11/343)	0.985010706638116 (69/7005)	0.0188717	SPBC1685.13;SPAC1834.09;SPCC736.15;SPBC4B4.08;SPCC1742.01;SPAC24H6.13;SPAPB24D3.07c;SPAC27D7.11c;SPCC1235.01;SPCC794.12c;SPCC63.14;
Gene Expression		htb1 brl1 brl2 set1 mutant induced	Enriched	4.66472303206997 (16/343)	1.84154175588865 (129/7005)	0.020953	SPAC869.02c;SPBC8E4.01c;SPCC1235.14;SPBC1105.14;SPBC56F2.06;SPBC19C7.04c;SPCC18B5.01c;SPCC191.11;SPAC26H5.09c;SPCPB1C11.02;SPAC8C9.03;SPAPB24D3.07c;SPAC27D7.11c;SPBC3E7.02c;SPBC21C3.19;SPAC57A7.05;
Gene Expression		Best periodic genes	Enriched	4.66472303206997 (16/343)	1.9271948608137 (135/7005)	0.0327918	SPAC19B12.02c;SPBC14C8.07c;SPAC1002.13c;SPAP7G5.06;SPBC19C7.04c;SPCC622.08c;SPAPJ760.03c;SPCC825.03c;SPAC343.12;SPCC757.12;SPBC1105.05;SPAC5H10.06c;SPCC1672.02c;SPAC1705.03c;SPBPB2B2.13;SPAC631.02;
Gene Expression		Early meiotic genes	Enriched	3.79008746355685 (13/343)	1.39900071377587 (98/7005)	0.0341667	SPBC1683.08;SPBC14C8.07c;SPAPB1A10.14;SPBC1198.14c;SPAC1751.01c;SPAC1F8.01;SPBC19C7.04c;SPBC660.16;SPBC29B5.01;SPAC1834.09;SPCC794.01c;SPCC1739.08c;SPCC548.07c;
Gene Expression		Induced spt6 mutant	Enriched	1.45772594752187 (5/343)	0.242683797287652 (17/7005)	0.0381332	SPCC1442.01;SPCC622.08c;SPAC27D7.11c;SPBPB2B2.13;SPCC1739.08c;
Gene Features		Intron-containing genes	Underrepresented	14.868804664723 (51/343)	36.4311206281228 (2552/7005)	4.19439e-16	SPBC713.11c;SPBC29B5.01;SPAC8F11.10c;SPCC1739.01;SPBC660.16;SPAC10F6.16;SPBP4H10.15;SPAC26H5.09c;SPCC4F11.05;SPCC1281.08;SPAC3G9.13c;SPCC663.03;SPBC15D4.01c;SPCPB16A4.07;SPBC609.01;SPAC1F8.07c;SPAPB8E5.02c;SPCC576.17c;SPBC530.11c;SPCC1906.01;SPAC8C9.14;SPBC1105.14;SPAC323.07c;SPCC663.02;SPBP35G2.02;SPBPB21E7.08;SPAC631.02;SPCC1529.01;SPCC1223.10c;SPBC354.12;SPAC9E9.01;SPAC222.09;SPAC1751.04;SPBC1…
Gene Features		Intron-less genes	Enriched	85.131195335277 (292/343)	63.5546038543897 (4452/7005)	4.19439e-16	SPBP23A10.11c;SPCC1223.11;SPNCRNA.1158;SPNCRNA.1558;SPAC1786.02;SPAC4F8.07c;SPNCRNA.764;SPAC1F7.08;SPAC19B12.02c;SPAC23H4.06;SPAC26F1.07;SPAC1399.06;SPACUNK4.17;SPAC17A2.11;SPAC4A8.04;SPAC328.03;SPCC1235.18;SPBC12C2.03c;SPCC191.10;SPBC1683.08;SPBC1683.01;SPBC56F2.05c;SPAC25B8.19c;SPNCRNA.781;SPAPB8E5.03;SPAC19D5.01;SPAC1F8.08;SPBC32H8.02c;SPAPB1A10.14;SPBC14C8.07c;SPAC23H4.05c;SPBC2D10.04;SPNCRNA…
Gene Features		Genetic diversity (pi) among non-clonal strains	Higher	0.00326649	0.00244827	1.57702e-05	SPAC1F8.01;SPAC1F8.08;SPAC5H10.07;SPAC1751.01c;SPAC4G8.03c;SPAC821.10c;SPAC10F6.16;SPAC3A12.18;SPAC5D6.10c;SPAC23H4.06;SPAC343.12;SPAC1002.17c;SPAC1002.19;SPAPB1A10.08;SPAC110.01;SPAC631.01c;SPAC32A11.02c;SPAC4A8.04;SPAPB2B4.04c;SPAC2E1P3.02c;SPAPB1A11.01;SPAC17A2.12;SPAC8C9.12c;SPAP7G5.06;SPAC1071.10c;SPAC323.08;SPAC1F7.08;SPAC23D3.12;SPAC19B12.02c;SPAPB8E5.03;SPAPJ760.03c;SPAC1039.11c;SPAC13A11…
Gene Features		Chromosome 3	Enriched	25.6559766763848 (88/343)	18.429693076374 (1291/7005)	0.0290524	SPCC1223.11;SPNCRNA.1158;SPCC1739.01;SPCPB16A4.07;SPCC663.02;SPCC1235.18;SPCC1529.01;SPCC191.10;SPCC1223.10c;SPCC594.02c;SPCC417.16;SPCC1235.14;SPNCRNA.1116;SPCC1393.10;SPCC594.01;SPCC1322.08;SPCC1281.06c;SPCTRNAHIS.03;SPCC1442.01;SPNCRNA.1297;SPCC24B10.21;SPNCRNA.1125;SPCC320.03;SPCC1322.07c;SPCC553.10;SPNCRNA.1146;SPCC1235.17;SPCC1739.06c;SPCC74.09;SPCC622.08c;SPCC18B5.01c;SPCC63.02c;SPCTRNAGLN…
Phenotypes (FYPO)	FYPO:0000689;	abnormal oxidoreductase activity	Enriched	3.79008746355685 (13/343)	0.856531049250535 (60/7005)	0.000357996	SPAC23H4.06;SPCC1393.10;SPAPB1A11.01;SPBC29B5.01;SPAC821.10c;SPAC13F5.03c;SPCC757.07c;SPCC622.12c;SPCC13B11.01;SPBC2G5.06c;SPAC5H10.06c;SPCC794.12c;SPBC1D7.02c;
Phenotypes (FYPO)	FYPO:0004765;	normal cell population growth during glucose starvation	Enriched	1.45772594752187 (5/343)	0.114204139900071 (8/7005)	0.000855543	SPBC1683.08;SPAC1F8.01;SPBC4B4.08;SPCC548.06c;SPCC548.07c;
Phenotypes (FYPO)	FYPO:0002060;	viable vegetative cell population	Enriched	66.4723032069971 (228/343)	56.1884368308351 (3936/7005)	0.003832	SPBP23A10.11c;SPCC1223.11;SPBC713.11c;SPCC1739.01;SPAC1786.02;SPBP4H10.15;SPAC4F8.07c;SPAC1F7.08;SPAC19B12.02c;SPAC26F1.07;SPACUNK4.17;SPAC17A2.11;SPCC663.02;SPAC4A8.04;SPAC328.03;SPBC12C2.03c;SPCC1529.01;SPCC191.10;SPBC1683.08;SPCC1223.10c;SPBC1683.01;SPBC354.12;SPBC56F2.05c;SPAC25B8.19c;SPAPB8E5.03;SPAC19D5.01;SPAC1F8.08;SPBC32H8.02c;SPAPB1A10.14;SPBC14C8.07c;SPBC2D10.04;SPAC1071.10c;SPBC713.12…
Phenotypes (FYPO)	FYPO:0002058;	viable cell population	Enriched	66.4723032069971 (228/343)	56.3882940756602 (3950/7005)	0.00571581	SPBP23A10.11c;SPCC1223.11;SPBC713.11c;SPCC1739.01;SPAC1786.02;SPBP4H10.15;SPAC4F8.07c;SPAC1F7.08;SPAC19B12.02c;SPAC26F1.07;SPACUNK4.17;SPAC17A2.11;SPCC663.02;SPAC4A8.04;SPAC328.03;SPBC12C2.03c;SPCC1529.01;SPCC191.10;SPBC1683.08;SPCC1223.10c;SPBC1683.01;SPBC354.12;SPBC56F2.05c;SPAC25B8.19c;SPAPB8E5.03;SPAC19D5.01;SPAC1F8.08;SPBC32H8.02c;SPAPB1A10.14;SPBC14C8.07c;SPBC2D10.04;SPAC1071.10c;SPBC713.12…
Phenotypes (FYPO)	FYPO:0000124;	viable cell	Enriched	62.6822157434402 (215/343)	52.5339043540328 (3680/7005)	0.00622551	SPBP23A10.11c;SPCC1223.11;SPBC713.11c;SPCC1739.01;SPAC1786.02;SPAC1F7.08;SPAC19B12.02c;SPAC26F1.07;SPACUNK4.17;SPAC17A2.11;SPCC663.02;SPAC4A8.04;SPAC328.03;SPBC12C2.03c;SPCC1529.01;SPCC191.10;SPBC1683.08;SPCC1223.10c;SPBC1683.01;SPBC354.12;SPBC56F2.05c;SPAC25B8.19c;SPAPB8E5.03;SPAC19D5.01;SPAC1F8.08;SPBC32H8.02c;SPAPB1A10.14;SPBC14C8.07c;SPBC2D10.04;SPAC26H5.11;SPAC631.01c;SPCC594.02c;SPAC869.02c…
Phenotypes (FYPO)	FYPO:0001491;	viable vegetative cell	Enriched	62.6822157434402 (215/343)	52.5196288365453 (3679/7005)	0.00622551	SPBP23A10.11c;SPCC1223.11;SPBC713.11c;SPCC1739.01;SPAC1786.02;SPAC1F7.08;SPAC19B12.02c;SPAC26F1.07;SPACUNK4.17;SPAC17A2.11;SPCC663.02;SPAC4A8.04;SPAC328.03;SPBC12C2.03c;SPCC1529.01;SPCC191.10;SPBC1683.08;SPCC1223.10c;SPBC1683.01;SPBC354.12;SPBC56F2.05c;SPAC25B8.19c;SPAPB8E5.03;SPAC19D5.01;SPAC1F8.08;SPBC32H8.02c;SPAPB1A10.14;SPBC14C8.07c;SPBC2D10.04;SPAC26H5.11;SPAC631.01c;SPCC594.02c;SPAC869.02c…
Phenotypes (FYPO)	FYPO:0000690;	decreased oxidoreductase activity	Enriched	2.33236151603499 (8/343)	0.499643112062812 (35/7005)	0.0102885	SPCC1393.10;SPAPB1A11.01;SPBC29B5.01;SPAC13F5.03c;SPCC13B11.01;SPBC2G5.06c;SPAC5H10.06c;SPCC794.12c;
Phenotypes (FYPO)	FYPO:0002177;	viable vegetative cell with normal cell morphology	Enriched	53.935860058309 (185/343)	44.2969307637402 (3103/7005)	0.012599	SPCC1223.11;SPBC713.11c;SPCC1739.01;SPAC1786.02;SPAC1F7.08;SPAC26F1.07;SPACUNK4.17;SPAC17A2.11;SPCC663.02;SPAC4A8.04;SPAC328.03;SPBC12C2.03c;SPCC1529.01;SPCC191.10;SPBC1683.08;SPCC1223.10c;SPBC1683.01;SPBC354.12;SPBC56F2.05c;SPAC25B8.19c;SPAPB8E5.03;SPAC19D5.01;SPAC1F8.08;SPBC32H8.02c;SPAPB1A10.14;SPBC2D10.04;SPAC26H5.11;SPAC631.01c;SPCC594.02c;SPAC869.02c;SPAP7G5.06;SPBC1815.01;SPAC17A2.10c;SPBC…
Phenotypes (FYPO)	FYPO:0000320;	inviable after spore germination, single cell division, normal cell morphology	Enriched	1.16618075801749 (4/343)	0.114204139900071 (8/7005)	0.0146732	SPCC1906.01;SPBC12D12.01;SPBC17G9.11c;SPBC609.01;
Phenotypes (FYPO)	FYPO:0000106;	sensitive to hygromycin B	Enriched	1.45772594752187 (5/343)	0.228408279800143 (16/7005)	0.0293008	SPBC713.11c;SPCC18B5.01c;SPBC29B5.01;SPCC1906.01;SPCC663.03;
Phenotypes (FYPO)	FYPO:0001239;	normal growth on tert-butyl hydroperoxide	Enriched	0.87463556851312 (3/343)	0.0713775874375446 (5/7005)	0.0385499	SPBC29B5.01;SPAC8C9.14;SPCC757.07c;
Phenotypes (FYPO)	FYPO:0001310;	normal viability in stationary phase	Enriched	2.04081632653061 (7/343)	0.485367594575303 (34/7005)	0.0385585	SPAC4F8.07c;SPBC32C12.02;SPBC29B5.01;SPAC343.12;SPAC8C9.03;SPCC757.07c;SPBP35G2.16c;
Phenotypes (FYPO)	FYPO:0000710;	abnormal mitotic cell cycle arrest in response to nitrogen starvation	Enriched	2.33236151603499 (8/343)	0.642398286937901 (45/7005)	0.04631	SPAC4A8.04;SPAC19D5.01;SPBC32C12.02;SPCC1322.08;SPBC29B5.01;SPAC8C9.14;SPCC1902.01;SPAC10F6.16;
Phenotypes (FYPO)	FYPO:0001237;	normal growth on cadmium	Enriched	1.16618075801749 (4/343)	0.157030692362598 (11/7005)	0.0484731	SPBP35G2.02;SPBC29B5.01;SPAC8C9.14;SPCC757.07c;
Phenotypes (FYPO)	FYPO:0003793;	normal RNA level during cellular response to osmotic stress	Enriched	1.16618075801749 (4/343)	0.157030692362598 (11/7005)	0.0484731	SPAC328.03;SPBC29B5.01;SPAC8C9.14;SPCC417.02;
Phenotypes (FYPO)	FYPO:0000257;	normal phenotype	Enriched	65.0145772594752 (223/343)	56.716630977873 (3973/7005)	0.0487226	SPCC1223.11;SPBC713.11c;SPCC1739.01;SPAC1786.02;SPAC4F8.07c;SPAC1F7.08;SPAC23H4.06;SPAC26F1.07;SPACUNK4.17;SPAC17A2.11;SPCC663.02;SPAC4A8.04;SPAC328.03;SPBC12C2.03c;SPCC1529.01;SPCC191.10;SPBC1683.08;SPCC1223.10c;SPBC1683.01;SPBC354.12;SPBC56F2.05c;SPAC25B8.19c;SPAPB8E5.03;SPAC19D5.01;SPAC1F8.08;SPBC32H8.02c;SPAPB1A10.14;SPBC14C8.07c;SPBC2D10.04;SPAC1071.10c;SPBC713.12;SPAC26H5.11;SPAC631.01c;SPA…
Phenotypes (FYPO)	FYPO:0000648;	viable small vegetative cell	Enriched	2.62390670553936 (9/343)	0.7994289793005 (56/7005)	0.0487226	SPAC25B8.19c;SPAC19D5.01;SPCC1322.08;SPBC29B5.01;SPAP8A3.04c;SPAC926.04c;SPAC3G9.14;SPBC1718.07c;SPAC1A6.04c;
Protein Domains (Pfam)	PF00083;	Sugar (and other) transporter	Enriched	2.62390670553936 (9/343)	0.214132762312634 (15/7005)	9.36442e-07	SPBC1683.08;SPBC1683.01;SPBC8E4.01c;SPCC1235.14;SPAC1F8.01;SPBC4B4.08;SPCC548.06c;SPAC23D3.12;SPCC548.07c;
Protein Domains (Pfam)	PF07690;	Major Facilitator Superfamily	Enriched	2.91545189504373 (10/343)	0.685224839400428 (48/7005)	0.00453058	SPCC1529.01;SPAPB1A11.01;SPAC3H1.06c;SPCC576.17c;SPAC1002.16c;SPCC794.04c;SPCC569.05c;SPCC965.13;SPBC36.02c;SPBC36.03c;
Protein Domains (Pfam)	PF00330;	Aconitase family (aconitate hydratase)	Enriched	0.87463556851312 (3/343)	0.0571020699500357 (4/7005)	0.0182533	SPBP4H10.15;SPAC9E9.03;SPAC24C9.06c;
Protein Domains (Pfam)	PF00694;	Aconitase C-terminal domain	Enriched	0.87463556851312 (3/343)	0.0571020699500357 (4/7005)	0.0182533	SPBP4H10.15;SPAC9E9.03;SPAC24C9.06c;
Protein Domains (Pfam)	PF01408;	Oxidoreductase family, NAD-binding Rossmann fold	Enriched	0.87463556851312 (3/343)	0.0713775874375446 (5/7005)	0.0385499	SPACUNK4.17;SPBC12C2.04;SPAC26H5.09c;
Protein Features		Glutamic acid	Lower	0.0506901	0.0660375	5.20449e-18	SPAC1F8.01;SPAC1F8.08;SPAC5H10.07;SPAC1751.01c;SPAC4G8.03c;SPAC821.10c;SPAC10F6.16;SPAC3A12.18;SPAC5D6.10c;SPAC23H4.06;SPAC343.12;SPAC1002.17c;SPAC1002.19;SPAPB1A10.08;SPAC110.05;SPAC110.01;SPAC631.01c;SPAC32A11.02c;SPAC4A8.04;SPAPB2B4.04c;SPAC2E1P3.02c;SPAPB1A11.01;SPAC17A2.12;SPAC8C9.12c;SPAP7G5.06;SPAC1071.10c;SPAC1071.13;SPAC323.08;SPAC1F7.08;SPAC23D3.12;SPAC19B12.02c;SPAPB8E5.03;SPAPJ760.03c…
Protein Features		Lysine	Lower	0.0554434	0.0686102	4.19439e-16	SPAC1F8.01;SPAC1F8.08;SPAC5H10.07;SPAC1751.01c;SPAC4G8.03c;SPAC821.10c;SPAC10F6.16;SPAC3A12.18;SPAC5D6.10c;SPAC23H4.06;SPAC343.12;SPAC1002.17c;SPAC1002.19;SPAPB1A10.08;SPAC110.05;SPAC110.01;SPAC631.01c;SPAC32A11.02c;SPAC4A8.04;SPAPB2B4.04c;SPAC2E1P3.02c;SPAPB1A11.01;SPAC17A2.12;SPAC8C9.12c;SPAP7G5.06;SPAC1071.10c;SPAC1071.13;SPAC323.08;SPAC1F7.08;SPAC23D3.12;SPAC19B12.02c;SPAPB8E5.03;SPAPJ760.03c…
Protein Features		Nitrogen content	Lower	1.33051	1.36767	4.0922e-10	SPAC1F8.01;SPAC1F8.08;SPAC5H10.07;SPAC1751.01c;SPAC4G8.03c;SPAC821.10c;SPAC10F6.16;SPAC3A12.18;SPAC5D6.10c;SPAC23H4.06;SPAC343.12;SPAC1002.17c;SPAC1002.19;SPAPB1A10.08;SPAC110.05;SPAC110.01;SPAC631.01c;SPAC32A11.02c;SPAC4A8.04;SPAPB2B4.04c;SPAC2E1P3.02c;SPAPB1A11.01;SPAC17A2.12;SPAC8C9.12c;SPAP7G5.06;SPAC1071.10c;SPAC1071.13;SPAC323.08;SPAC1F7.08;SPAC23D3.12;SPAC19B12.02c;SPAPB8E5.03;SPAPJ760.03c…
Protein Features		Glycine	Higher	0.0608798	0.0503905	1.32742e-09	SPAC1F8.01;SPAC1F8.08;SPAC5H10.07;SPAC1751.01c;SPAC4G8.03c;SPAC821.10c;SPAC10F6.16;SPAC3A12.18;SPAC5D6.10c;SPAC23H4.06;SPAC343.12;SPAC1002.17c;SPAC1002.19;SPAPB1A10.08;SPAC110.05;SPAC110.01;SPAC631.01c;SPAC32A11.02c;SPAC4A8.04;SPAPB2B4.04c;SPAC2E1P3.02c;SPAPB1A11.01;SPAC17A2.12;SPAC8C9.12c;SPAP7G5.06;SPAC1071.10c;SPAC1071.13;SPAC323.08;SPAC1F7.08;SPAC23D3.12;SPAC19B12.02c;SPAPB8E5.03;SPAPJ760.03c…
Protein Features		Protein copies per quiescent cell	Higher	36049.8	10135.2	2.20072e-09	SPAC821.10c;SPAC10F6.16;SPAC3A12.18;SPAC23H4.06;SPAC343.12;SPAC1002.17c;SPAC1002.19;SPAC110.01;SPAC631.01c;SPAC4A8.04;SPAPB2B4.04c;SPAC8C9.12c;SPAP7G5.06;SPAC1071.10c;SPAC23D3.12;SPAC19B12.02c;SPAPB8E5.03;SPAC29B12.08;SPAC13A11.02c;SPAC222.09;SPAC1A6.04c;SPAC1565.01;SPAC57A7.04c;SPAC1705.03c;SPAC631.02;SPACUNK4.17;SPACUNK4.15;SPAC3G9.14;SPAC328.03;SPAC4H3.10c;SPAC26H5.10c;SPAC25B8.19c;SPAC22F8.04…
Protein Features		Glutamine	Lower	0.0327715	0.0385449	1.44203e-08	SPAC1F8.01;SPAC1F8.08;SPAC5H10.07;SPAC1751.01c;SPAC4G8.03c;SPAC821.10c;SPAC10F6.16;SPAC3A12.18;SPAC5D6.10c;SPAC23H4.06;SPAC343.12;SPAC1002.17c;SPAC1002.19;SPAPB1A10.08;SPAC110.05;SPAC110.01;SPAC631.01c;SPAC32A11.02c;SPAC4A8.04;SPAPB2B4.04c;SPAC2E1P3.02c;SPAPB1A11.01;SPAC17A2.12;SPAC8C9.12c;SPAP7G5.06;SPAC1071.10c;SPAC1071.13;SPAC323.08;SPAC1F7.08;SPAC23D3.12;SPAC19B12.02c;SPAPB8E5.03;SPAPJ760.03c…
Protein Features		GPI anchor surface protein	Enriched	4.08163265306122 (14/343)	0.471092077087794 (33/7005)	2.75819e-08	SPAC1786.02;SPAC19B12.02c;SPAC1002.13c;SPBC1E8.05;SPAPB15E9.01c;SPCC553.10;SPCC63.02c;SPAPJ760.03c;SPAC27E2.11c;SPCC1742.01;SPCC757.12;SPBP4G3.02;SPAC1705.03c;SPAC1039.11c;
Protein Features		Threonine	Higher	0.062975	0.0535369	1.39142e-07	SPAC1F8.01;SPAC1F8.08;SPAC5H10.07;SPAC1751.01c;SPAC4G8.03c;SPAC821.10c;SPAC10F6.16;SPAC3A12.18;SPAC5D6.10c;SPAC23H4.06;SPAC343.12;SPAC1002.17c;SPAC1002.19;SPAPB1A10.08;SPAC110.05;SPAC110.01;SPAC631.01c;SPAC32A11.02c;SPAC4A8.04;SPAPB2B4.04c;SPAC2E1P3.02c;SPAPB1A11.01;SPAC17A2.12;SPAC8C9.12c;SPAP7G5.06;SPAC1071.10c;SPAC1071.13;SPAC323.08;SPAC1F7.08;SPAC23D3.12;SPAC19B12.02c;SPAPB8E5.03;SPAPJ760.03c…
Protein Features		Homo sapiens orthologs	Underrepresented	33.5276967930029 (115/343)	49.5074946466809 (3468/7005)	2.39295e-07	SPCC1223.11;SPAC1786.02;SPAC4F8.07c;SPAC23H4.06;SPACUNK4.17;SPAC4A8.04;SPBC12C2.03c;SPCC1223.10c;SPBC354.12;SPAC19D5.01;SPBC32H8.02c;SPBC14C8.07c;SPBC713.12;SPAC631.01c;SPCC417.16;SPAP7G5.06;SPBC1815.01;SPBC530.14c;SPAC16.05c;SPBC1198.14c;SPCC1393.10;SPCC1281.06c;SPAC57A7.04c;SPBC660.16;SPCC1442.01;SPCC24B10.21;SPBC2G5.01;SPBP35G2.02;SPAC186.03;SPBC119.02;SPCC622.08c;SPBC839.15c;SPAC1834.09;SPAC3…
Protein Features		Alanine	Higher	0.0704104	0.0629359	5.57328e-07	SPAC1F8.01;SPAC1F8.08;SPAC5H10.07;SPAC1751.01c;SPAC4G8.03c;SPAC821.10c;SPAC10F6.16;SPAC3A12.18;SPAC5D6.10c;SPAC23H4.06;SPAC343.12;SPAC1002.17c;SPAC1002.19;SPAPB1A10.08;SPAC110.05;SPAC110.01;SPAC631.01c;SPAC32A11.02c;SPAC4A8.04;SPAPB2B4.04c;SPAC2E1P3.02c;SPAPB1A11.01;SPAC17A2.12;SPAC8C9.12c;SPAP7G5.06;SPAC1071.10c;SPAC1071.13;SPAC323.08;SPAC1F7.08;SPAC23D3.12;SPAC19B12.02c;SPAPB8E5.03;SPAPJ760.03c…
Protein Features		Protein copies per proliferating cell	Higher	70753.7	15117.5	9.26525e-06	SPAC821.10c;SPAC10F6.16;SPAC3A12.18;SPAC23H4.06;SPAC343.12;SPAC1002.17c;SPAC110.01;SPAC631.01c;SPAC32A11.02c;SPAC4A8.04;SPAPB2B4.04c;SPAC8C9.12c;SPAP7G5.06;SPAC1071.10c;SPAC1F7.08;SPAC23D3.12;SPAC19B12.02c;SPAPB8E5.03;SPAC29B12.08;SPAC13A11.02c;SPAC222.09;SPAC1A6.04c;SPAC1565.01;SPAC5D6.12;SPAC57A7.04c;SPAC1705.03c;SPAC631.02;SPACUNK4.17;SPACUNK4.15;SPAC1786.02;SPAC3G9.14;SPAC328.03;SPAC4H3.10c;S…
Protein Features		Leucine	Lower	0.0895036	0.0970634	2.36083e-05	SPAC1F8.01;SPAC1F8.08;SPAC5H10.07;SPAC1751.01c;SPAC4G8.03c;SPAC821.10c;SPAC10F6.16;SPAC3A12.18;SPAC5D6.10c;SPAC23H4.06;SPAC343.12;SPAC1002.17c;SPAC1002.19;SPAPB1A10.08;SPAC110.05;SPAC110.01;SPAC631.01c;SPAC32A11.02c;SPAC4A8.04;SPAPB2B4.04c;SPAC2E1P3.02c;SPAPB1A11.01;SPAC17A2.12;SPAC8C9.12c;SPAP7G5.06;SPAC1071.10c;SPAC1071.13;SPAC323.08;SPAC1F7.08;SPAC23D3.12;SPAC19B12.02c;SPAPB8E5.03;SPAPJ760.03c…
Protein Features		Proline	Higher	0.0529611	0.0462075	3.044e-05	SPAC1F8.01;SPAC1F8.08;SPAC5H10.07;SPAC1751.01c;SPAC4G8.03c;SPAC821.10c;SPAC10F6.16;SPAC3A12.18;SPAC5D6.10c;SPAC23H4.06;SPAC343.12;SPAC1002.17c;SPAC1002.19;SPAPB1A10.08;SPAC110.05;SPAC110.01;SPAC631.01c;SPAC32A11.02c;SPAC4A8.04;SPAPB2B4.04c;SPAC2E1P3.02c;SPAPB1A11.01;SPAC17A2.12;SPAC8C9.12c;SPAP7G5.06;SPAC1071.10c;SPAC1071.13;SPAC323.08;SPAC1F7.08;SPAC23D3.12;SPAC19B12.02c;SPAPB8E5.03;SPAPJ760.03c…
Protein Features		Arginine	Lower	0.0443983	0.0511256	3.48541e-05	SPAC1F8.01;SPAC1F8.08;SPAC5H10.07;SPAC1751.01c;SPAC4G8.03c;SPAC821.10c;SPAC10F6.16;SPAC3A12.18;SPAC5D6.10c;SPAC23H4.06;SPAC343.12;SPAC1002.17c;SPAC1002.19;SPAPB1A10.08;SPAC110.05;SPAC110.01;SPAC631.01c;SPAC32A11.02c;SPAC4A8.04;SPAPB2B4.04c;SPAC2E1P3.02c;SPAPB1A11.01;SPAC17A2.12;SPAC8C9.12c;SPAP7G5.06;SPAC1071.10c;SPAC1071.13;SPAC323.08;SPAC1F7.08;SPAC23D3.12;SPAC19B12.02c;SPAPB8E5.03;SPAPJ760.03c…
Protein Features		Aspartic acid	Lower	0.0464883	0.0520303	9.80789e-05	SPAC1F8.01;SPAC1F8.08;SPAC5H10.07;SPAC1751.01c;SPAC4G8.03c;SPAC821.10c;SPAC10F6.16;SPAC3A12.18;SPAC5D6.10c;SPAC23H4.06;SPAC343.12;SPAC1002.17c;SPAC1002.19;SPAPB1A10.08;SPAC110.05;SPAC110.01;SPAC631.01c;SPAC32A11.02c;SPAC4A8.04;SPAPB2B4.04c;SPAC2E1P3.02c;SPAPB1A11.01;SPAC17A2.12;SPAC8C9.12c;SPAP7G5.06;SPAC1071.10c;SPAC1071.13;SPAC323.08;SPAC1F7.08;SPAC23D3.12;SPAC19B12.02c;SPAPB8E5.03;SPAPJ760.03c…
Transcript Features		Annotated transcript length	Higher	2375.64	1832.99	7.69407e-13	SPNCRNA.603;SPAC1F8.01;SPAC1F8.08;SPAC5H10.07;SPAC1751.01c;SPAC4G8.03c;SPNCRNA.680;SPAC821.10c;SPAC10F6.16;SPAC3A12.18;SPAC5D6.10c;SPAC23H4.06;SPAC343.12;SPAC1002.17c;SPAC1002.19;SPAPB1A10.08;SPNCRNA.769;SPAC110.05;SPAC110.01;SPAC631.01c;SPAC32A11.02c;SPAC4A8.04;SPAPB2B4.04c;SPAC2E1P3.02c;SPAPB1A11.01;SPNCRNA.01;SPAC17A2.12;SPAC8C9.12c;SPNCRNA.934;SPAP7G5.06;SPAC1071.10c;SPAC1071.13;SPAC323.08;SP…
Transcript Features		Relative Pol II occupancy	Higher	2.26587	1.28961	2.24283e-10	SPAC1F8.01;SPAC1F8.08;SPAC5H10.07;SPAC1751.01c;SPAC4G8.03c;SPAC821.10c;SPAC10F6.16;SPAC3A12.18;SPAC5D6.10c;SPAC23H4.06;SPAC343.12;SPAC1002.17c;SPAC1002.19;SPAPB1A10.08;SPAC110.01;SPAC631.01c;SPAC32A11.02c;SPAC4A8.04;SPAPB2B4.04c;SPAC2E1P3.02c;SPAPB1A11.01;SPAC17A2.12;SPAC8C9.12c;SPAP7G5.06;SPAC1071.10c;SPAC323.08;SPAC1F7.08;SPAC23D3.12;SPAC19B12.02c;SPAPB8E5.03;SPAPJ760.03c;SPAC29B12.08;SPAC1039.…
Transcript Features		mRNA copies per quiescent cell	Lower	6.66085	16.4629	2.15902e-09	SPNCRNA.603;SPAC1F8.01;SPAC1F8.08;SPAC5H10.07;SPAC1751.01c;SPAC4G8.03c;SPNCRNA.680;SPAC821.10c;SPAC10F6.16;SPAC3A12.18;SPAC23H4.06;SPAC343.12;SPAC1002.17c;SPAC1002.19;SPAPB1A10.08;SPNCRNA.769;SPAC110.05;SPAC110.01;SPAC631.01c;SPAC32A11.02c;SPAC4A8.04;SPAPB2B4.04c;SPAC2E1P3.02c;SPAPB1A11.01;SPNCRNA.01;SPAC17A2.12;SPAC8C9.12c;SPNCRNA.934;SPAP7G5.06;SPAC1071.10c;SPAC1071.13;SPAC323.08;SPAC1F7.08;SPA…
Transcript Features		Top 20% longest transcripts	Enriched	33.8192419825073 (116/343)	20 (1401/7005)	1.46777e-07	SPCC1223.11;SPNCRNA.1558;SPCC1739.01;SPAC1786.02;SPBP4H10.15;SPAC4F8.07c;SPAC1F7.08;SPCC1529.01;SPBC1683.08;SPBC1683.01;SPBC56F2.05c;SPAC25B8.19c;SPAC19D5.01;SPBC32H8.02c;SPBC2D10.04;SPNCRNA.1645;SPAC1071.10c;SPAC26H5.11;SPCC594.02c;SPAP7G5.06;SPBC530.14c;SPBC530.11c;SPBC1105.14;SPBC32C12.02;SPNCRNA.724;SPAC1751.01c;SPCC594.01;SPCC1322.08;SPAPB15E9.01c;SPAC57A7.04c;SPBC660.16;SPCC1442.01;SPNCRNA.…
Transcript Features		Top 10% longest transcripts	Enriched	19.533527696793 (67/343)	9.99286224125625 (700/7005)	6.9131e-06	SPCC1739.01;SPBC1683.08;SPBC1683.01;SPBC2D10.04;SPAC1071.10c;SPAC26H5.11;SPBC530.11c;SPBC1105.14;SPBC32C12.02;SPNCRNA.724;SPAC1751.01c;SPCC594.01;SPCC1322.08;SPAPB15E9.01c;SPAC57A7.04c;SPBP35G2.02;SPCC320.03;SPCC1235.17;SPCC74.09;SPAC56F8.14c;SPNCRNA.980;SPCC18B5.01c;SPBC29B5.01;SPAC10F6.01c;SPAC3H1.06c;SPAC3G9.13c;SPNCRNA.111;SPAC110.01;SPAC4G8.03c;SPCC1902.01;SPAC3H1.11;SPCC13B11.02c;SPCC1183.1…
Transcript Features		mRNA copies per proliferating cell	Lower	34.8531	136.651	1.08426e-05	SPNCRNA.603;SPAC1F8.01;SPAC1F8.08;SPAC5H10.07;SPAC1751.01c;SPAC4G8.03c;SPNCRNA.680;SPAC821.10c;SPAC10F6.16;SPAC3A12.18;SPAC23H4.06;SPAC343.12;SPAC1002.17c;SPAC1002.19;SPAPB1A10.08;SPNCRNA.769;SPAC110.05;SPAC110.01;SPAC631.01c;SPAC32A11.02c;SPAC4A8.04;SPAPB2B4.04c;SPAC2E1P3.02c;SPAPB1A11.01;SPNCRNA.01;SPAC17A2.12;SPAC8C9.12c;SPNCRNA.934;SPAP7G5.06;SPAC1071.10c;SPAC323.08;SPAC1F7.08;SPAC23D3.12;SPA…
Transcript Features		Top 20% shortest transcripts	Underrepresented	10.4956268221574 (36/343)	20 (1401/7005)	0.000190456	SPCPB16A4.07;SPCC417.16;SPAC17A2.10c;SPAC683.03;SPBTRNAGLU.08;SPCTRNAHIS.03;SPAC29A4.22;SPNCRNA.1125;SPBTRNAALA.10;SPNCRNA.164;SPCTRNAGLN.05;SPATRNATHR.05;SPAC821.10c;SPNCRNA.746;SPNCRNA.400;SPNCRNA.313;SPBTRNAGLU.05;SPBTRNAASN.01;SPAP8A3.04c;SPBTRNAPRO.04;SPBC31A8.02;SPNCRNA.253;SPNCRNA.1236;SPAC323.08;SPAC9E9.01;SPAC922.04;SPCC4F11.05;SPAC1399.04c;SPSNORNA.21;SPNCRNA.587;SPAC26F1.06;SPAC5H10.07…
Transcript Features		Ribosome occupancy (%)	Higher	80.0964	77.1754	0.000258798	SPAC821.10c;SPAC10F6.16;SPAC3A12.18;SPAC23H4.06;SPAC343.12;SPAPB1A10.08;SPAC110.01;SPAC631.01c;SPAC4A8.04;SPAC17A2.12;SPAC8C9.12c;SPAP7G5.06;SPAC1071.10c;SPAC23D3.12;SPAC19B12.02c;SPAPB8E5.03;SPAC29B12.08;SPAC13A11.02c;SPAC222.09;SPAC1A6.04c;SPAC1565.01;SPAC5D6.12;SPAC57A7.05;SPAC57A7.04c;SPAC1705.03c;SPAC1399.01c;SPAC3H1.11;SPAC631.02;SPACUNK4.17;SPACUNK4.15;SPAC1786.02;SPAC3G9.14;SPAC328.03;SPA…
Transcript Features		Top 10% shortest transcripts	Underrepresented	4.3731778425656 (15/343)	9.99286224125625 (700/7005)	0.00675358	SPAC683.03;SPBTRNAGLU.08;SPAC29A4.22;SPCTRNAHIS.03;SPBTRNAALA.10;SPNCRNA.164;SPCTRNAGLN.05;SPATRNATHR.05;SPBTRNAGLU.05;SPBTRNAASN.01;SPBTRNAPRO.04;SPBC31A8.02;SPCC4F11.05;SPSNORNA.21;SPNCRNA.213;
Transcript Features		mRNA level (WT)	Higher	4177.81	2727.96	0.0168249	SPAC1F8.01;SPAC1F8.08;SPAC5H10.07;SPAC1751.01c;SPAC4G8.03c;SPAC821.10c;SPAC10F6.16;SPAC3A12.18;SPAC23H4.06;SPAC343.12;SPAC1002.17c;SPAC1002.19;SPAPB1A10.08;SPAC110.01;SPAC631.01c;SPAC32A11.02c;SPAC4A8.04;SPAPB2B4.04c;SPAC2E1P3.02c;SPAPB1A11.01;SPAC17A2.12;SPAC8C9.12c;SPAP7G5.06;SPAC1071.10c;SPAC323.08;SPAC1F7.08;SPAC23D3.12;SPAC19B12.02c;SPAPB8E5.03;SPAPJ760.03c;SPAC29B12.08;SPAC1039.11c;SPAC13A1…
Transcript Features		Poly(A) tail length	Higher	31.2468	30.2768	0.0182585	SPAC821.10c;SPAC10F6.16;SPAC3A12.18;SPAC23H4.06;SPAC343.12;SPAC1002.17c;SPAPB1A10.08;SPAC110.01;SPAC17A2.12;SPAP7G5.06;SPAC1071.10c;SPAC23D3.12;SPAC19B12.02c;SPAPB8E5.03;SPAC13A11.02c;SPAC222.09;SPAC1A6.04c;SPAC1565.01;SPAC57A7.05;SPAC1705.03c;SPAC3H1.11;SPAC631.02;SPACUNK4.17;SPACUNK4.15;SPAC1786.02;SPAC328.03;SPAC26H5.10c;SPAC25B8.19c;SPAC22F8.04;SPAPB8E5.02c;SPAC26F1.06;SPAP8A3.04c;SPAC922.04;…

## Sheet: GLYC GO Tup11 Rst2 Unique
AnGeLi analysis for genes bound only by Tup11 or Rst2 in the glucose-starved condition
Tup11 ONLY
Category Name	ID	Description	over/under-represented	List	BG	Padj	Genes
GO Biological Process	GO:0010106;	cellular response to iron ion starvation	Enriched	3.44827586206897 (4/116)	0.114204139900071 (8/7005)	0.0231705	SPBC1683.09c;SPAC1F8.02c;SPAC23G3.02c;SPAC23G3.03;
GO Biological Process	GO:0055114;	oxidation-reduction process	Enriched	8.62068965517241 (10/116)	1.4418272662384 (101/7005)	0.0231705	SPCC1322.04;SPAC6G10.08;SPAC20G8.04c;SPBC3H7.03c;SPAC7D4.07c;SPCC306.08c;SPBC27.08c;SPCC1739.09c;SPBC947.15c;SPCC18.18c;
GO Molecular Function	GO:0016491;	oxidoreductase activity	Enriched	13.7931034482759 (16/116)	4.09707351891506 (287/7005)	0.0240717	SPAC1F12.10c;SPBC106.02c;SPBC1683.09c;SPAC6G10.08;SPAC20G8.04c;SPCC1281.07c;SPBC3H7.03c;SPAC25B8.13c;SPAPB1E7.07;SPCC330.03c;SPCC1450.07c;SPAC23G3.03;SPAC7D4.07c;SPCC306.08c;SPCC1739.09c;SPBC947.15c;
Phenotypes (FYPO)	FYPO:0000045;	abnormal cell population growth	Enriched	54.3103448275862 (63/116)	34.4610992148465 (2414/7005)	0.0240717	SPAC1F12.10c;SPAC2H10.01;SPBC409.08;SPBC106.02c;SPCC306.11;SPBC14F5.13c;SPCC1739.10;SPCC70.12c;SPBC18H10.02;SPCC1235.12c;SPBC1683.09c;SPCC1620.14c;SPCC4G3.08;SPCC1795.06;SPCC663.11;SPAC4H3.01;SPCC18B5.03;SPCC417.05c;SPAC20G8.04c;SPAC977.05c;SPBC3H7.03c;SPBC3D6.13c;SPAC25B8.13c;SPBC15D4.05;SPCC1884.02;SPAC821.05;SPBC947.10;SPAC167.06c;SPAC6G10.12c;SPAC977.17;SPCC330.03c;SPAC3H8.06;SPCC1450.07c;SPB…
Phenotypes (FYPO)	FYPO:0000139;	cell population growth phenotype	Enriched	56.0344827586207 (65/116)	36.4025695931477 (2550/7005)	0.0240717	SPAC1F12.10c;SPAC2H10.01;SPBC409.08;SPBC106.02c;SPCC306.11;SPBC14F5.13c;SPCC1739.10;SPCC70.12c;SPBC18H10.02;SPCC1235.12c;SPBC1683.09c;SPCC1620.14c;SPCC4G3.08;SPCC1795.06;SPCC663.11;SPAC4H3.01;SPCC18B5.03;SPCC417.05c;SPAC20G8.04c;SPAC977.05c;SPAC4D7.08c;SPBC3H7.03c;SPBC3D6.13c;SPAC25B8.13c;SPBC15D4.05;SPCC1884.02;SPAC821.05;SPBC947.10;SPAC167.06c;SPAC6G10.12c;SPAC977.17;SPCC330.03c;SPAC3H8.06;SPCC…
Phenotypes (FYPO)	FYPO:0001358;	vegetative cell population growth phenotype	Enriched	56.0344827586207 (65/116)	36.3882940756602 (2549/7005)	0.0240717	SPAC1F12.10c;SPAC2H10.01;SPBC409.08;SPBC106.02c;SPCC306.11;SPBC14F5.13c;SPCC1739.10;SPCC70.12c;SPBC18H10.02;SPCC1235.12c;SPBC1683.09c;SPCC1620.14c;SPCC4G3.08;SPCC1795.06;SPCC663.11;SPAC4H3.01;SPCC18B5.03;SPCC417.05c;SPAC20G8.04c;SPAC977.05c;SPAC4D7.08c;SPBC3H7.03c;SPBC3D6.13c;SPAC25B8.13c;SPBC15D4.05;SPCC1884.02;SPAC821.05;SPBC947.10;SPAC167.06c;SPAC6G10.12c;SPAC977.17;SPCC330.03c;SPAC3H8.06;SPCC…
Phenotypes (FYPO)	FYPO:0000300;	biological process phenotype	Enriched	63.7931034482759 (74/116)	44.5396145610278 (3120/7005)	0.0296649	SPAC1F12.10c;SPAC2H10.01;SPCC1322.04;SPBC409.08;SPBC106.02c;SPCC306.11;SPBC14F5.13c;SPCC1739.10;SPCC70.12c;SPBC18H10.02;SPCC1235.12c;SPBC1683.09c;SPBC119.04;SPCC1620.14c;SPCC4G3.08;SPCC1795.06;SPCC663.11;SPAC4H3.01;SPCC18B5.03;SPCC417.05c;SPAC20G8.04c;SPAC25B8.02;SPAC977.05c;SPAC4D7.08c;SPBC3H7.03c;SPBC3D6.13c;SPAC1F8.02c;SPAC25B8.13c;SPBC15D4.05;SPCC1884.02;SPAC821.05;SPBC947.10;SPAC167.06c;SPAC…
Phenotypes (FYPO)	FYPO:0001356;	abnormal vegetative cell population growth	Enriched	53.448275862069 (62/116)	34.2326909350464 (2398/7005)	0.0296649	SPAC1F12.10c;SPAC2H10.01;SPBC409.08;SPBC106.02c;SPCC306.11;SPBC14F5.13c;SPCC1739.10;SPCC70.12c;SPBC18H10.02;SPCC1235.12c;SPBC1683.09c;SPCC1620.14c;SPCC4G3.08;SPCC1795.06;SPCC663.11;SPAC4H3.01;SPCC18B5.03;SPCC417.05c;SPAC20G8.04c;SPAC977.05c;SPBC3H7.03c;SPBC3D6.13c;SPAC25B8.13c;SPBC15D4.05;SPCC1884.02;SPAC821.05;SPBC947.10;SPAC167.06c;SPAC6G10.12c;SPAC977.17;SPCC330.03c;SPAC3H8.06;SPCC1450.07c;SPB…
Rst2 ONLY
Category Name	ID	Description	over/under-represented	List	BG	Padj	Genes
GO Biological Process	GO:0031137;	regulation of conjugation with cellular fusion	Enriched	12.2448979591837 (6/49)	0.915109034267913 (47/5136)	0.0120673	SPCC1753.02c;SPAC23E2.03c;SPAC8E11.02c;SPAPB2B4.03;SPBC1D7.05;SPAC23H3.13c;
GO Biological Process	GO:0043902;	positive regulation of multi-organism process	Enriched	12.2448979591837 (6/49)	0.856697819314642 (44/5136)	0.0120673	SPCC1753.02c;SPCC1223.13;SPAC23E2.03c;SPAC8E11.02c;SPBC1D7.05;SPAC23H3.13c;
GO Biological Process	GO:0046999;	regulation of conjugation	Enriched	12.2448979591837 (6/49)	0.915109034267913 (47/5136)	0.0120673	SPCC1753.02c;SPAC23E2.03c;SPAC8E11.02c;SPAPB2B4.03;SPBC1D7.05;SPAC23H3.13c;
GO Biological Process	GO:0043900;	regulation of multi-organism process	Enriched	14.2857142857143 (7/49)	1.51869158878505 (78/5136)	0.0160451	SPCC1753.02c;SPCC1223.13;SPAC23E2.03c;SPAC8E11.02c;SPAPB2B4.03;SPBC1D7.05;SPAC23H3.13c;
GO Biological Process	GO:0031136;	positive regulation of conjugation	Enriched	10.2040816326531 (5/49)	0.700934579439252 (36/5136)	0.0236344	SPCC1753.02c;SPAC23E2.03c;SPAC8E11.02c;SPBC1D7.05;SPAC23H3.13c;
GO Biological Process	GO:0031139;	positive regulation of conjugation with cellular fusion	Enriched	10.2040816326531 (5/49)	0.700934579439252 (36/5136)	0.0236344	SPCC1753.02c;SPAC23E2.03c;SPAC8E11.02c;SPBC1D7.05;SPAC23H3.13c;
GO Biological Process	GO:2000243;	positive regulation of reproductive process	Enriched	10.2040816326531 (5/49)	0.778816199376947 (40/5136)	0.0327985	SPCC1753.02c;SPAC23E2.03c;SPAC8E11.02c;SPBC1D7.05;SPAC23H3.13c;
GO Biological Process	GO:0010514;	induction of conjugation with cellular fusion	Enriched	8.16326530612245 (4/49)	0.447819314641745 (23/5136)	0.0447832	SPCC1753.02c;SPAC8E11.02c;SPBC1D7.05;SPAC23H3.13c;
GO Biological Process	GO:0044764;	multi-organism cellular process	Enriched	14.2857142857143 (7/49)	2.08333333333333 (107/5136)	0.0447832	SPCC1753.02c;SPCC1223.13;SPAC23E2.03c;SPAC8E11.02c;SPAPB2B4.03;SPBC1D7.05;SPAC23H3.13c;
GO Biological Process	GO:0031135;	negative regulation of conjugation	Enriched	8.16326530612245 (4/49)	0.486760124610592 (25/5136)	0.0495963	SPCC1753.02c;SPAC8E11.02c;SPAPB2B4.03;SPAC23H3.13c;
GO Biological Process	GO:0031138;	negative regulation of conjugation with cellular fusion	Enriched	8.16326530612245 (4/49)	0.486760124610592 (25/5136)	0.0495963	SPCC1753.02c;SPAC8E11.02c;SPAPB2B4.03;SPAC23H3.13c;
GO Biological Process	GO:2000241;	regulation of reproductive process	Enriched	12.2448979591837 (6/49)	1.53816199376947 (79/5136)	0.0495963	SPCC1753.02c;SPAC23E2.03c;SPAC8E11.02c;SPAPB2B4.03;SPBC1D7.05;SPAC23H3.13c;
GO Molecular Function	GO:1990576;	G-protein coupled glucose receptor activity	Enriched	4.08163265306122 (2/49)	0.0389408099688473 (2/5136)	0.0495963	SPCC1753.02c;SPAC23H3.13c;
Gene Expression		Cdc10 targets	Enriched	10.2040816326531 (5/49)	0.467289719626168 (24/5136)	0.0120673	SPBC428.18;SPBC660.13c;SPAPB2B4.03;SPAP14E8.02;SPBC660.14;
Gene Expression		Best periodic genes	Enriched	16.3265306122449 (8/49)	2.58956386292835 (133/5136)	0.0327985	SPBC428.18;SPCC1322.10;SPBC660.13c;SPAC23E2.03c;SPBC1271.09;SPAPB2B4.03;SPAP14E8.02;SPBC660.14;
Gene Expression		Caffeine and Rapamycin induced	Enriched	22.4489795918367 (11/49)	5.60747663551402 (288/5136)	0.0447832	SPCC16A11.15c;SPBC1271.14;SPCPB16A4.06c;SPAC3C7.14c;SPBC1347.11;SPBC1685.05;SPAC4G9.22;SPAC22F8.05;SPCC584.16c;SPBC1271.09;SPCC11E10.01;
Phenotypes (FYPO)	FYPO:0000298;	cellular response phenotype	Enriched	20.4081632653061 (10/49)	3.87461059190031 (199/5136)	0.0236344	SPAC19E9.03;SPCC1753.02c;SPBC660.13c;SPAC23E2.03c;SPAC8E11.02c;SPCC297.03;SPAPB2B4.03;SPBC1D7.05;SPAC23H3.13c;SPBC660.14;
Phenotypes (FYPO)	FYPO:0001724;	increased GTP binding	Enriched	6.12244897959184 (3/49)	0.116822429906542 (6/5136)	0.0236344	SPBC17F3.01c;SPBC23G7.08c;SPAC23H3.13c;
Phenotypes (FYPO)	FYPO:0001528;	abnormal GTP binding	Enriched	6.12244897959184 (3/49)	0.155763239875389 (8/5136)	0.0404582	SPBC17F3.01c;SPBC23G7.08c;SPAC23H3.13c;
Phenotypes (FYPO)	FYPO:0004165;	normal glucose consumption	Enriched	4.08163265306122 (2/49)	0.0389408099688473 (2/5136)	0.0495963	SPCC1753.02c;SPAC23H3.13c;
