# Supplementary material for: A genome-wide analysis of carbon catabolite repression in Schizosaccharomyces pombe
Source: BMC Genomics. 2019 Mar 29;20:251. doi: 10.1186/s12864-019-5602-8 (PMC6440086; doi:10.1186/s12864-019-5602-8)
Supplement: Supplementary file 10 — Table S9. Analysis of shared and unique Scr1, Tup11 and Rst2 ChIP-seq targets. (XLSX 29 kb) [file 12864_2019_5602_MOESM10_ESM.xlsx]

## Sheet: Glucose
Genome features bound by Scr1, Tup11 and Rst2 on glucose
systematic_id	name	chromosome	description	feature_type	strand	start	end
SPAC806.11	SPAC806.11	I	dubious	protein_coding	-1	237023	237885
SPAC4G8.03c	puf5	I	pumilio family RNA-binding protein Puf5 (predicted)	protein_coding	-1	757915	762714
SPAC631.01c	acp2	I	F-actin capping protein beta subunit Acp2	protein_coding	-1	2104030	2105484
SPAC631.02	bdf2	I	BET family double bromodomain protein Bdf2	protein_coding	1	2105472	2110519
SPAC23H3.13c	gpa2	I	heterotrimeric G protein alpha-2 subunit Gpa2	protein_coding	-1	2516053	2519235
SPNCRNA.872	eta2-antisense-1	I	antisense RNA (predicted)	ncRNA	-1	3001750	3004335
SPAC3H5.11	SPAC3H5.11	I	NAD/NADH kinase (predicted)	protein_coding	-1	3412269	3414736
SPAC17A2.12	rrp1	I	ATP-dependent DNA helicase/ ubiquitin-protein ligase E3 (predicted)	protein_coding	1	3578771	3583005
SPAC26H5.09c	SPAC26H5.09c	I	oxidoreductase involved in NADPH regeneration (predicted)	protein_coding	-1	4137266	4139080
SPAC16.05c	sfp1	I	transcription factor Sfp1 (predicted)	protein_coding	-1	4431869	4434012
SPAC17D4.01	pex7	I	peroxin-7 (predicted)	protein_coding	1	4722806	4724645
SPAC1039.11c	gto1	I	alpha-glucosidase (predicted)	protein_coding	-1	5471270	5474941
SPAC977.17	SPAC977.17	I	MIP water channel (predicted)	protein_coding	1	66219	69821
SPAC1F8.01	ght3	I	hexose transmembrane transporter Ght3	protein_coding	1	82746	84786
SPNCRNA.626	SPNCRNA.626	I	intergenic RNA (predicted), possible alternative UTR	ncRNA	-1	237820	239427
SPAC1A6.04c	plb1	I	phospholipase B homolog Plb1	protein_coding	-1	1074331	1077514
SPAC56F8.15	SPAC56F8.15	I	Schizosaccharomyces pombe specific protein	protein_coding	1	1151431	1153638
SPAC1002.13c	psu1	I	cell wall protein Psu1, beta-glucosidase (predicted)	protein_coding	-1	1821401	1823413
SPAC1002.16c	SPAC1002.16c	I	carboxylic acid transmembrane transporter (predicted)	protein_coding	-1	1827612	1829708
SPAC110.05	SPAC110.05	I	Schizosaccharomyces pombe specific protein	protein_coding	-1	1904196	1906153
SPAC110.01	ppk1	I	serine/threonine protein kinase Ppk1 (predicted)	protein_coding	1	1905755	1911747
SPNCRNA.777	SPNCRNA.777	I	intergenic RNA (predicted)	ncRNA	-1	1951105	1953595
SPNCRNA.781	SPNCRNA.781	I	intergenic RNA (predicted)	ncRNA	1	1954820	1956332
SPAC4F8.07c	hxk2	I	hexokinase 2	protein_coding	1	2664345	2667395
SPAC17A2.10c	SPAC17A2.10c	I	Schizosaccharomyces pombe specific protein	protein_coding	-1	3574995	3575687
SPAC1071.10c	pma1	I	P-type proton ATPase, P3-type Pma1	protein_coding	-1	3871642	3876176
SPAPB15E9.01c	pfl2	I	cell surface glycoprotein, flocculin Pfl2	protein_coding	-1	3987033	3991388
SPAPB15E9.02c	SPAPB15E9.02c	I	dubious	protein_coding	-1	3991830	3994099
SPAC27E2.11c	SPAC27E2.11c	I	Schizosaccharomyces specific protein	protein_coding	-1	4009573	4010224
SPAC25B8.12c	SPAC25B8.12c	I	unknown HAD superfamily hydrolase	protein_coding	-1	4176460	4178343
SPAC9E9.01	SPAC9E9.01	I	dubious	protein_coding	1	4434861	4435509
SPAC22F8.04	pet1	I	phosphoenolpyruvate transmembrane transporter Pet1	protein_coding	1	4789418	4791232
SPNCRNA.1054	SPNCRNA.1054	I	intergenic RNA (predicted), possible alternative UTR	ncRNA	-1	5156289	5157303
SPNCRNA.679	SPNCRNA.679	I	intergenic RNA (predicted)	ncRNA	1	762720	764810
SPNCRNA.963	SPNCRNA.963	I	intergenic RNA (predicted)	ncRNA	1	4140077	4141041
SPNCRNA.627	SPNCRNA.627	I	intergenic RNA (predicted)	ncRNA	1	237903	238881
SPBC8E4.01c	pho84	II	inorganic phosphate transmembrane transporter (predicted)	protein_coding	1	4444125	4446200
SPBC1271.09	tgp1	II	glycerophosphodiester transmembrane transporter (predicted)	protein_coding	-1	350692	352369
SPBC19C7.04c	SPBC19C7.04c	II	conserved fungal protein	protein_coding	-1	2825251	2826700
SPBC32H8.02c	nep2	II	NEDD8 protease Nep2	protein_coding	-1	1451331	1454730
SPBC30B4.03c	adn1	II	adhesion defective protein	protein_coding	-1	1304274	1306121
SPBC36.02c	SPBC36.02c	II	spermidine family transmembrane transporter (predicted)	protein_coding	-1	836908	841625
SPBC1D7.02c	scr1	II	transcription factor Scr1	protein_coding	1	1752100	1755619
SPBC23E6.09	ssn6	II	transcriptional corepressor Ssn6	protein_coding	1	3862346	3867052
SPBP4G3.02	pho1	II	acid phosphatase Pho1	protein_coding	1	4446373	4449053
SPBC1683.08	ght4	II	hexose transmembrane transporter Ght4	protein_coding	1	155751	159570
SPBC13A2.04c	ptr2	II	PTR family peptide transmembrane transporter Ptr2	protein_coding	-1	3405575	3408492
SPBPB7E8.02	SPBPB7E8.02	II	PSP1 family protein	protein_coding	1	3498388	3502150
SPBC8E4.02c	SPBC8E4.02c	II	Schizosaccharomyces pombe specific protein	protein_coding	1	4442574	4444191
SPBC15D4.02	gsf1	II	transcription factor, zf-fungal binuclear cluster type Gsf1	protein_coding	1	3011491	3015079
SPNCRNA.1626	SPNCRNA.1626	II	antisense RNA (predicted)	ncRNA	-1	3626024	3631136
SPBC530.11c	SPBC530.11c	II	transcription factor, zf-fungal binuclear cluster type (predicted)	protein_coding	-1	814378	819357
SPBC29B5.01	atf1	II	transcription factor, Atf-CREB family Atf1	protein_coding	1	1546194	1549862
SPBC32F12.11	tdh1	II	glyceraldehyde-3-phosphate dehydrogenase Tdh1	protein_coding	1	2807534	2809051
SPBC359.02	alr2	II	alanine racemase Alr2 (predicted)	protein_coding	1	107583	109353
SPBPB21E7.08	SPBPB21E7.08	II		pseudogene	1	72081	73390
SPBC1D7.05	byr2	II	MAP kinase kinase kinase Byr2	protein_coding	-1	1740048	1742504
SPBC14F5.04c	pgk1	II	phosphoglycerate kinase Pgk1 (predicted)	protein_coding	-1	4157821	4159543
SPBC1652.01	SPBC1652.01	II	ribosomal RNA processing element (RRPE)-binding protein (predicted)	protein_coding	1	4252276	4255310
SPBC16H5.02	pfk1	II	6-phosphofructokinase pfk1	protein_coding	-1	2297164	2300512
SPNCRNA.1625	SPNCRNA.1625	II	intergenic RNA (predicted)	ncRNA	-1	3622474	3625877
SPBC1105.05	exg1	II	glucan 1,6-beta-glucosidase Exg1	protein_coding	1	3514552	3516567
SPNCRNA.1645	sat1-antisense-1	II	antisense RNA (predicted), possible alternative UTR	ncRNA	-1	3856053	3858922
SPNCRNA.1460	SPNCRNA.1460	II	intergenic RNA (predicted)	ncRNA	-1	1749626	1751043
SPSNORNA.21	snoU14	II	small nucleolar RNA U14	snoRNA	1	1308634	1308745
SPNCRNA.1453	mug124-antisense-1	II	antisense RNA (predicted)	ncRNA	1	1686427	1687926
SPCC594.01	SPCC594.01	III	DUF1769 family protein	protein_coding	1	352251	357773
SPCC548.06c	ght8	III	hexose transmembrane transporter Ght8 (predicted)	protein_coding	-1	226336	230546
SPCC794.04c	SPCC794.04c	III	amino acid transmembrane transporter (predicted)	protein_coding	-1	248211	250194
SPCC320.03	SPCC320.03	III	transcription factor (predicted)	protein_coding	-1	165563	170811
SPCC417.16	SPCC417.16	III	mitochondrial protein associated with respiratory chain (predicted)	protein_coding	-1	1702785	1703501
SPCC11E10.01	SPCC11E10.01	III	cystathionine beta-lyase (predicted)	protein_coding	1	1451701	1454632
SPNCRNA.1165	SPNCRNA.1165	III	intergenic RNA (predicted)	ncRNA	-1	966442	967703
SPCC1281.08	wtf11	III	wtf element Wtf11	protein_coding	1	1396887	1400821
SPCC1529.01	SPCC1529.01	III	transmembrane transporter (predicted)	protein_coding	1	236660	239381
SPCC576.03c	tpx1	III	thioredoxin peroxidase Tpx1	protein_coding	-1	2084942	2085706
SPCC794.12c	mae2	III	malic enzyme, malate dehydrogenase (oxaloacetate decarboxylating), Mae2	protein_coding	-1	275261	277340
SPCC1672.02c	sap1	III	switch-activating protein Sap1	protein_coding	-1	561576	563819
SPCC569.05c	SPCC569.05c	III	spermidine family transmembrane transporter (predicted)	protein_coding	1	2423807	2427995
SPCC548.07c	ght1	III	hexose transmembrane transporter Ght1	protein_coding	-1	232288	235289
SPCC1742.01	gsf2	III	cell surface glycoprotein, galactose-specific flocculin Gsf2	protein_coding	-1	959199	966014

## Sheet: Sucrose
Genome features bound by Scr1, Tup11 and Rst2 on sucrose
systematic_id	name	chromosome	description	feature_type	strand	start	end
SPAC806.11	SPAC806.11	I	dubious	protein_coding	-1	237023	237885
SPAC4G8.03c	puf5	I	pumilio family RNA-binding protein Puf5 (predicted)	protein_coding	-1	757915	762714
SPAC631.01c	acp2	I	F-actin capping protein beta subunit Acp2	protein_coding	-1	2104030	2105484
SPAC631.02	bdf2	I	BET family double bromodomain protein Bdf2	protein_coding	1	2105472	2110519
SPAC17A2.12	rrp1	I	ATP-dependent DNA helicase/ ubiquitin-protein ligase E3 (predicted)	protein_coding	1	3578771	3583005
SPAC26H5.09c	SPAC26H5.09c	I	oxidoreductase involved in NADPH regeneration (predicted)	protein_coding	-1	4137266	4139080
SPAC16.05c	sfp1	I	transcription factor Sfp1 (predicted)	protein_coding	-1	4431869	4434012
SPAC17D4.01	pex7	I	peroxin-7 (predicted)	protein_coding	1	4722806	4724645
SPNCRNA.626	SPNCRNA.626	I	intergenic RNA (predicted), possible alternative UTR	ncRNA	-1	237820	239427
SPAC1A6.04c	plb1	I	phospholipase B homolog Plb1	protein_coding	-1	1074331	1077514
SPAC56F8.15	SPAC56F8.15	I	Schizosaccharomyces pombe specific protein	protein_coding	1	1151431	1153638
SPAC110.05	SPAC110.05	I	Schizosaccharomyces pombe specific protein	protein_coding	-1	1904196	1906153
SPAC110.01	ppk1	I	serine/threonine protein kinase Ppk1 (predicted)	protein_coding	1	1905755	1911747
SPNCRNA.777	SPNCRNA.777	I	intergenic RNA (predicted)	ncRNA	-1	1951105	1953595
SPNCRNA.781	SPNCRNA.781	I	intergenic RNA (predicted)	ncRNA	1	1954820	1956332
SPAC4F8.07c	hxk2	I	hexokinase 2	protein_coding	1	2664345	2667395
SPAC17A2.10c	SPAC17A2.10c	I	Schizosaccharomyces pombe specific protein	protein_coding	-1	3574995	3575687
SPAC17A2.11	SPAC17A2.11	I	Schizosaccharomyces pombe specific protein	protein_coding	1	3576769	3578782
SPAC1071.10c	pma1	I	P-type proton ATPase, P3-type Pma1	protein_coding	-1	3871642	3876176
SPAPB15E9.01c	pfl2	I	cell surface glycoprotein, flocculin Pfl2	protein_coding	-1	3987033	3991388
SPAPB15E9.02c	SPAPB15E9.02c	I	dubious	protein_coding	-1	3991830	3994099
SPAC27E2.11c	SPAC27E2.11c	I	Schizosaccharomyces specific protein	protein_coding	-1	4009573	4010224
SPAC9E9.01	SPAC9E9.01	I	dubious	protein_coding	1	4434861	4435509
SPAC22F8.04	pet1	I	phosphoenolpyruvate transmembrane transporter Pet1	protein_coding	1	4789418	4791232
SPNCRNA.1054	SPNCRNA.1054	I	intergenic RNA (predicted), possible alternative UTR	ncRNA	-1	5156289	5157303
SPNCRNA.679	SPNCRNA.679	I	intergenic RNA (predicted)	ncRNA	1	762720	764810
SPNCRNA.963	SPNCRNA.963	I	intergenic RNA (predicted)	ncRNA	1	4140077	4141041
SPNCRNA.627	SPNCRNA.627	I	intergenic RNA (predicted)	ncRNA	1	237903	238881
SPAC2E1P3.05c	SPAC2E1P3.05c	I	fungal cellulose binding domain protein	protein_coding	-1	2935116	2937079
SPNCRNA.989	SPNCRNA.989	I	intergenic RNA (predicted)	ncRNA	1	4455878	4458045
SPBC8E4.01c	pho84	II	inorganic phosphate transmembrane transporter (predicted)	protein_coding	1	4444125	4446200
SPBC1271.09	tgp1	II	glycerophosphodiester transmembrane transporter (predicted)	protein_coding	-1	350692	352369
SPBC32H8.02c	nep2	II	NEDD8 protease Nep2	protein_coding	-1	1451331	1454730
SPBC36.02c	SPBC36.02c	II	spermidine family transmembrane transporter (predicted)	protein_coding	-1	836908	841625
SPBC1D7.02c	scr1	II	transcription factor Scr1	protein_coding	1	1752100	1755619
SPBP4G3.02	pho1	II	acid phosphatase Pho1	protein_coding	1	4446373	4449053
SPBC1683.08	ght4	II	hexose transmembrane transporter Ght4	protein_coding	1	155751	159570
SPBC13A2.04c	ptr2	II	PTR family peptide transmembrane transporter Ptr2	protein_coding	-1	3405575	3408492
SPBC8E4.02c	SPBC8E4.02c	II	Schizosaccharomyces pombe specific protein	protein_coding	1	4442574	4444191
SPNCRNA.1626	SPNCRNA.1626	II	antisense RNA (predicted)	ncRNA	-1	3626024	3631136
SPBC530.11c	SPBC530.11c	II	transcription factor, zf-fungal binuclear cluster type (predicted)	protein_coding	-1	814378	819357
SPBC29B5.01	atf1	II	transcription factor, Atf-CREB family Atf1	protein_coding	1	1546194	1549862
SPBC32F12.11	tdh1	II	glyceraldehyde-3-phosphate dehydrogenase Tdh1	protein_coding	1	2807534	2809051
SPBC359.02	alr2	II	alanine racemase Alr2 (predicted)	protein_coding	1	107583	109353
SPBPB21E7.08	SPBPB21E7.08	II		pseudogene	1	72081	73390
SPBC1D7.05	byr2	II	MAP kinase kinase kinase Byr2	protein_coding	-1	1740048	1742504
SPBC14F5.04c	pgk1	II	phosphoglycerate kinase Pgk1 (predicted)	protein_coding	-1	4157821	4159543
SPBC1652.01	SPBC1652.01	II	ribosomal RNA processing element (RRPE)-binding protein (predicted)	protein_coding	1	4252276	4255310
SPBC16H5.02	pfk1	II	6-phosphofructokinase pfk1	protein_coding	-1	2297164	2300512
SPNCRNA.1645	sat1-antisense-1	II	antisense RNA (predicted), possible alternative UTR	ncRNA	-1	3856053	3858922
SPNCRNA.1460	SPNCRNA.1460	II	intergenic RNA (predicted)	ncRNA	-1	1749626	1751043
SPBC3D6.02	but2	II	But2 family protein But2	protein_coding	1	1268479	1271559
SPBC1815.01	eno101	II	enolase (predicted)	protein_coding	1	2201159	2202652
SPBC1685.13	fhn1	II	plasma membrane organization protein Fhn1	protein_coding	1	525509	528544
SPBC215.05	gpd1	II	glycerol-3-phosphate dehydrogenase Gpd1	protein_coding	1	4035580	4037342
SPBC1861.02	abp2	II	ARS binding protein Abp2	protein_coding	1	4130876	4133635
SPCC794.01c	zwf2	III	glucose-6-phosphate 1-dehydrogenase Zwf2 (predicted)	protein_coding	-1	239463	241999
SPCC548.06c	ght8	III	hexose transmembrane transporter Ght8 (predicted)	protein_coding	-1	226336	230546
SPCC794.04c	SPCC794.04c	III	amino acid transmembrane transporter (predicted)	protein_coding	-1	248211	250194
SPCC320.03	SPCC320.03	III	transcription factor (predicted)	protein_coding	-1	165563	170811
SPCC11E10.01	SPCC11E10.01	III	cystathionine beta-lyase (predicted)	protein_coding	1	1451701	1454632
SPCC1235.18	SPCC1235.18	III	dubious	protein_coding	1	209921	211648
SPCC1281.08	wtf11	III	wtf element Wtf11	protein_coding	1	1396887	1400821
SPCC794.12c	mae2	III	malic enzyme, malate dehydrogenase (oxaloacetate decarboxylating), Mae2	protein_coding	-1	275261	277340
SPCC1672.02c	sap1	III	switch-activating protein Sap1	protein_coding	-1	561576	563819
SPCC13B11.01	adh1	III	alcohol dehydrogenase Adh1	protein_coding	1	1589427	1592889
SPCC576.17c	SPCC576.17c	III	pyridoxamine/pyridoxine/pyridoxal transmembrane transporter (predicted)	protein_coding	-1	2111240	2113660
SPCC1020.10	oca2	III	serine/threonine protein kinase Oca2	protein_coding	-1	758368	762656
SPCC594.02c	SPCC594.02c	III	conserved fungal protein	protein_coding	-1	357953	361151
SPCC1753.02c	git3	III	G-protein coupled receptor Git3	protein_coding	-1	1542333	1546161
SPNCRNA.69	tos1	III	antisense RNA (predicted)	ncRNA	1	1547928	1549537
SPCC1393.08	SPCC1393.08	III	transcription factor, zf-GATA type (predicted)	protein_coding	1	811693	814708
SPNCRNA.472	SPNCRNA.472	III	non-coding RNA (predicted)	ncRNA	1	715986	717312
SPCC18B5.01c	bfr1	III	brefeldin A transmembrane transporter Bfr1	protein_coding	-1	709302	715435
SPCC594.03	SPCC594.03	III	Schizosaccharomyces pombe specific protein	protein_coding	1	361356	362629

## Sheet: Merge
Genome features bound by Scr1, Tup11 and Rst2 on glucose OR sucrose
systematic_id	name	chromosome	description	feature_type	strand	start	end
SPAC806.11	SPAC806.11	I	dubious	protein_coding	-1	237023	237885
SPAC4G8.03c	puf5	I	pumilio family RNA-binding protein Puf5 (predicted)	protein_coding	-1	757915	762714
SPAC631.01c	acp2	I	F-actin capping protein beta subunit Acp2	protein_coding	-1	2104030	2105484
SPAC631.02	bdf2	I	BET family double bromodomain protein Bdf2	protein_coding	1	2105472	2110519
SPAC17A2.12	rrp1	I	ATP-dependent DNA helicase/ ubiquitin-protein ligase E3 (predicted)	protein_coding	1	3578771	3583005
SPAC26H5.09c	SPAC26H5.09c	I	oxidoreductase involved in NADPH regeneration (predicted)	protein_coding	-1	4137266	4139080
SPAC16.05c	sfp1	I	transcription factor Sfp1 (predicted)	protein_coding	-1	4431869	4434012
SPAC17D4.01	pex7	I	peroxin-7 (predicted)	protein_coding	1	4722806	4724645
SPNCRNA.626	SPNCRNA.626	I	intergenic RNA (predicted), possible alternative UTR	ncRNA	-1	237820	239427
SPAC1A6.04c	plb1	I	phospholipase B homolog Plb1	protein_coding	-1	1074331	1077514
SPAC56F8.15	SPAC56F8.15	I	Schizosaccharomyces pombe specific protein	protein_coding	1	1151431	1153638
SPAC110.05	SPAC110.05	I	Schizosaccharomyces pombe specific protein	protein_coding	-1	1904196	1906153
SPAC110.01	ppk1	I	serine/threonine protein kinase Ppk1 (predicted)	protein_coding	1	1905755	1911747
SPNCRNA.777	SPNCRNA.777	I	intergenic RNA (predicted)	ncRNA	-1	1951105	1953595
SPNCRNA.781	SPNCRNA.781	I	intergenic RNA (predicted)	ncRNA	1	1954820	1956332
SPAC4F8.07c	hxk2	I	hexokinase 2	protein_coding	1	2664345	2667395
SPAC17A2.10c	SPAC17A2.10c	I	Schizosaccharomyces pombe specific protein	protein_coding	-1	3574995	3575687
SPAC17A2.11	SPAC17A2.11	I	Schizosaccharomyces pombe specific protein	protein_coding	1	3576769	3578782
SPAC1071.10c	pma1	I	P-type proton ATPase, P3-type Pma1	protein_coding	-1	3871642	3876176
SPAPB15E9.01c	pfl2	I	cell surface glycoprotein, flocculin Pfl2	protein_coding	-1	3987033	3991388
SPAPB15E9.02c	SPAPB15E9.02c	I	dubious	protein_coding	-1	3991830	3994099
SPAC27E2.11c	SPAC27E2.11c	I	Schizosaccharomyces specific protein	protein_coding	-1	4009573	4010224
SPAC9E9.01	SPAC9E9.01	I	dubious	protein_coding	1	4434861	4435509
SPAC22F8.04	pet1	I	phosphoenolpyruvate transmembrane transporter Pet1	protein_coding	1	4789418	4791232
SPNCRNA.1054	SPNCRNA.1054	I	intergenic RNA (predicted), possible alternative UTR	ncRNA	-1	5156289	5157303
SPNCRNA.679	SPNCRNA.679	I	intergenic RNA (predicted)	ncRNA	1	762720	764810
SPNCRNA.963	SPNCRNA.963	I	intergenic RNA (predicted)	ncRNA	1	4140077	4141041
SPNCRNA.627	SPNCRNA.627	I	intergenic RNA (predicted)	ncRNA	1	237903	238881
SPAC2E1P3.05c	SPAC2E1P3.05c	I	fungal cellulose binding domain protein	protein_coding	-1	2935116	2937079
SPNCRNA.989	SPNCRNA.989	I	intergenic RNA (predicted)	ncRNA	1	4455878	4458045
SPBC8E4.01c	pho84	II	inorganic phosphate transmembrane transporter (predicted)	protein_coding	1	4444125	4446200
SPBC1271.09	tgp1	II	glycerophosphodiester transmembrane transporter (predicted)	protein_coding	-1	350692	352369
SPBC32H8.02c	nep2	II	NEDD8 protease Nep2	protein_coding	-1	1451331	1454730
SPBC36.02c	SPBC36.02c	II	spermidine family transmembrane transporter (predicted)	protein_coding	-1	836908	841625
SPBC1D7.02c	scr1	II	transcription factor Scr1	protein_coding	1	1752100	1755619
SPBP4G3.02	pho1	II	acid phosphatase Pho1	protein_coding	1	4446373	4449053
SPBC1683.08	ght4	II	hexose transmembrane transporter Ght4	protein_coding	1	155751	159570
SPBC13A2.04c	ptr2	II	PTR family peptide transmembrane transporter Ptr2	protein_coding	-1	3405575	3408492
SPBC8E4.02c	SPBC8E4.02c	II	Schizosaccharomyces pombe specific protein	protein_coding	1	4442574	4444191
SPNCRNA.1626	SPNCRNA.1626	II	antisense RNA (predicted)	ncRNA	-1	3626024	3631136
SPBC530.11c	SPBC530.11c	II	transcription factor, zf-fungal binuclear cluster type (predicted)	protein_coding	-1	814378	819357
SPBC29B5.01	atf1	II	transcription factor, Atf-CREB family Atf1	protein_coding	1	1546194	1549862
SPBC32F12.11	tdh1	II	glyceraldehyde-3-phosphate dehydrogenase Tdh1	protein_coding	1	2807534	2809051
SPBC359.02	alr2	II	alanine racemase Alr2 (predicted)	protein_coding	1	107583	109353
SPBPB21E7.08	SPBPB21E7.08	II		pseudogene	1	72081	73390
SPBC1D7.05	byr2	II	MAP kinase kinase kinase Byr2	protein_coding	-1	1740048	1742504
SPBC14F5.04c	pgk1	II	phosphoglycerate kinase Pgk1 (predicted)	protein_coding	-1	4157821	4159543
SPBC1652.01	SPBC1652.01	II	ribosomal RNA processing element (RRPE)-binding protein (predicted)	protein_coding	1	4252276	4255310
SPBC16H5.02	pfk1	II	6-phosphofructokinase pfk1	protein_coding	-1	2297164	2300512
SPNCRNA.1645	sat1-antisense-1	II	antisense RNA (predicted), possible alternative UTR	ncRNA	-1	3856053	3858922
SPNCRNA.1460	SPNCRNA.1460	II	intergenic RNA (predicted)	ncRNA	-1	1749626	1751043
SPBC3D6.02	but2	II	But2 family protein But2	protein_coding	1	1268479	1271559
SPBC1815.01	eno101	II	enolase (predicted)	protein_coding	1	2201159	2202652
SPBC1685.13	fhn1	II	plasma membrane organization protein Fhn1	protein_coding	1	525509	528544
SPBC215.05	gpd1	II	glycerol-3-phosphate dehydrogenase Gpd1	protein_coding	1	4035580	4037342
SPBC1861.02	abp2	II	ARS binding protein Abp2	protein_coding	1	4130876	4133635
SPCC794.01c	zwf2	III	glucose-6-phosphate 1-dehydrogenase Zwf2 (predicted)	protein_coding	-1	239463	241999
SPCC548.06c	ght8	III	hexose transmembrane transporter Ght8 (predicted)	protein_coding	-1	226336	230546
SPCC794.04c	SPCC794.04c	III	amino acid transmembrane transporter (predicted)	protein_coding	-1	248211	250194
SPCC320.03	SPCC320.03	III	transcription factor (predicted)	protein_coding	-1	165563	170811
SPCC11E10.01	SPCC11E10.01	III	cystathionine beta-lyase (predicted)	protein_coding	1	1451701	1454632
SPCC1235.18	SPCC1235.18	III	dubious	protein_coding	1	209921	211648
SPCC1281.08	wtf11	III	wtf element Wtf11	protein_coding	1	1396887	1400821
SPCC794.12c	mae2	III	malic enzyme, malate dehydrogenase (oxaloacetate decarboxylating), Mae2	protein_coding	-1	275261	277340
SPCC1672.02c	sap1	III	switch-activating protein Sap1	protein_coding	-1	561576	563819
SPCC13B11.01	adh1	III	alcohol dehydrogenase Adh1	protein_coding	1	1589427	1592889
SPCC576.17c	SPCC576.17c	III	pyridoxamine/pyridoxine/pyridoxal transmembrane transporter (predicted)	protein_coding	-1	2111240	2113660
SPCC1020.10	oca2	III	serine/threonine protein kinase Oca2	protein_coding	-1	758368	762656
SPCC594.02c	SPCC594.02c	III	conserved fungal protein	protein_coding	-1	357953	361151
SPCC1753.02c	git3	III	G-protein coupled receptor Git3	protein_coding	-1	1542333	1546161
SPNCRNA.69	tos1	III	antisense RNA (predicted)	ncRNA	1	1547928	1549537
SPCC1393.08	SPCC1393.08	III	transcription factor, zf-GATA type (predicted)	protein_coding	1	811693	814708
SPNCRNA.472	SPNCRNA.472	III	non-coding RNA (predicted)	ncRNA	1	715986	717312
SPCC18B5.01c	bfr1	III	brefeldin A transmembrane transporter Bfr1	protein_coding	-1	709302	715435
SPCC594.03	SPCC594.03	III	Schizosaccharomyces pombe specific protein	protein_coding	1	361356	362629
SPAC23H3.13c	gpa2	I	heterotrimeric G protein alpha-2 subunit Gpa2	protein_coding	-1	2516053	2519235
SPNCRNA.872	eta2-antisense-1	I	antisense RNA (predicted)	ncRNA	-1	3001750	3004335
SPAC3H5.11	SPAC3H5.11	I	NAD/NADH kinase (predicted)	protein_coding	-1	3412269	3414736
SPAC1039.11c	gto1	I	alpha-glucosidase (predicted)	protein_coding	-1	5471270	5474941
SPAC977.17	SPAC977.17	I	MIP water channel (predicted)	protein_coding	1	66219	69821
SPAC1F8.01	ght3	I	hexose transmembrane transporter Ght3	protein_coding	1	82746	84786
SPAC1002.13c	psu1	I	cell wall protein Psu1, beta-glucosidase (predicted)	protein_coding	-1	1821401	1823413
SPAC1002.16c	SPAC1002.16c	I	carboxylic acid transmembrane transporter (predicted)	protein_coding	-1	1827612	1829708
SPAC25B8.12c	SPAC25B8.12c	I	unknown HAD superfamily hydrolase	protein_coding	-1	4176460	4178343
SPBC19C7.04c	SPBC19C7.04c	II	conserved fungal protein	protein_coding	-1	2825251	2826700
SPBC30B4.03c	adn1	II	adhesion defective protein	protein_coding	-1	1304274	1306121
SPBC23E6.09	ssn6	II	transcriptional corepressor Ssn6	protein_coding	1	3862346	3867052
SPBPB7E8.02	SPBPB7E8.02	II	PSP1 family protein	protein_coding	1	3498388	3502150
SPBC15D4.02	gsf1	II	transcription factor, zf-fungal binuclear cluster type Gsf1	protein_coding	1	3011491	3015079
SPNCRNA.1625	SPNCRNA.1625	II	intergenic RNA (predicted)	ncRNA	-1	3622474	3625877
SPBC1105.05	exg1	II	glucan 1,6-beta-glucosidase Exg1	protein_coding	1	3514552	3516567
SPSNORNA.21	snoU14	II	small nucleolar RNA U14	snoRNA	1	1308634	1308745
SPNCRNA.1453	mug124-antisense-1	II	antisense RNA (predicted)	ncRNA	1	1686427	1687926
SPCC594.01	SPCC594.01	III	DUF1769 family protein	protein_coding	1	352251	357773
SPCC417.16	SPCC417.16	III	mitochondrial protein associated with respiratory chain (predicted)	protein_coding	-1	1702785	1703501
SPNCRNA.1165	SPNCRNA.1165	III	intergenic RNA (predicted)	ncRNA	-1	966442	967703
SPCC1529.01	SPCC1529.01	III	transmembrane transporter (predicted)	protein_coding	1	236660	239381
SPCC576.03c	tpx1	III	thioredoxin peroxidase Tpx1	protein_coding	-1	2084942	2085706
SPCC569.05c	SPCC569.05c	III	spermidine family transmembrane transporter (predicted)	protein_coding	1	2423807	2427995
SPCC548.07c	ght1	III	hexose transmembrane transporter Ght1	protein_coding	-1	232288	235289
SPCC1742.01	gsf2	III	cell surface glycoprotein, galactose-specific flocculin Gsf2	protein_coding	-1	959199	966014

## Sheet: Intersection
Genome features bound by Scr1, Tup11 and Rst2 on glucose AND sucrose
systematic_id	name	chromosome	description	feature_type	strand	start	end
SPAC806.11	SPAC806.11	I	dubious	protein_coding	-1	237023	237885
SPAC4G8.03c	puf5	I	pumilio family RNA-binding protein Puf5 (predicted)	protein_coding	-1	757915	762714
SPAC631.01c	acp2	I	F-actin capping protein beta subunit Acp2	protein_coding	-1	2104030	2105484
SPAC631.02	bdf2	I	BET family double bromodomain protein Bdf2	protein_coding	1	2105472	2110519
SPAC17A2.12	rrp1	I	ATP-dependent DNA helicase/ ubiquitin-protein ligase E3 (predicted)	protein_coding	1	3578771	3583005
SPAC26H5.09c	SPAC26H5.09c	I	oxidoreductase involved in NADPH regeneration (predicted)	protein_coding	-1	4137266	4139080
SPAC16.05c	sfp1	I	transcription factor Sfp1 (predicted)	protein_coding	-1	4431869	4434012
SPAC17D4.01	pex7	I	peroxin-7 (predicted)	protein_coding	1	4722806	4724645
SPNCRNA.626	SPNCRNA.626	I	intergenic RNA (predicted), possible alternative UTR	ncRNA	-1	237820	239427
SPAC1A6.04c	plb1	I	phospholipase B homolog Plb1	protein_coding	-1	1074331	1077514
SPAC56F8.15	SPAC56F8.15	I	Schizosaccharomyces pombe specific protein	protein_coding	1	1151431	1153638
SPAC110.05	SPAC110.05	I	Schizosaccharomyces pombe specific protein	protein_coding	-1	1904196	1906153
SPAC110.01	ppk1	I	serine/threonine protein kinase Ppk1 (predicted)	protein_coding	1	1905755	1911747
SPNCRNA.777	SPNCRNA.777	I	intergenic RNA (predicted)	ncRNA	-1	1951105	1953595
SPNCRNA.781	SPNCRNA.781	I	intergenic RNA (predicted)	ncRNA	1	1954820	1956332
SPAC4F8.07c	hxk2	I	hexokinase 2	protein_coding	1	2664345	2667395
SPAC17A2.10c	SPAC17A2.10c	I	Schizosaccharomyces pombe specific protein	protein_coding	-1	3574995	3575687
SPAC1071.10c	pma1	I	P-type proton ATPase, P3-type Pma1	protein_coding	-1	3871642	3876176
SPAPB15E9.01c	pfl2	I	cell surface glycoprotein, flocculin Pfl2	protein_coding	-1	3987033	3991388
SPAPB15E9.02c	SPAPB15E9.02c	I	dubious	protein_coding	-1	3991830	3994099
SPAC27E2.11c	SPAC27E2.11c	I	Schizosaccharomyces specific protein	protein_coding	-1	4009573	4010224
SPAC9E9.01	SPAC9E9.01	I	dubious	protein_coding	1	4434861	4435509
SPAC22F8.04	pet1	I	phosphoenolpyruvate transmembrane transporter Pet1	protein_coding	1	4789418	4791232
SPNCRNA.1054	SPNCRNA.1054	I	intergenic RNA (predicted), possible alternative UTR	ncRNA	-1	5156289	5157303
SPNCRNA.679	SPNCRNA.679	I	intergenic RNA (predicted)	ncRNA	1	762720	764810
SPNCRNA.963	SPNCRNA.963	I	intergenic RNA (predicted)	ncRNA	1	4140077	4141041
SPNCRNA.627	SPNCRNA.627	I	intergenic RNA (predicted)	ncRNA	1	237903	238881
SPBC8E4.01c	pho84	II	inorganic phosphate transmembrane transporter (predicted)	protein_coding	1	4444125	4446200
SPBC1271.09	tgp1	II	glycerophosphodiester transmembrane transporter (predicted)	protein_coding	-1	350692	352369
SPBC32H8.02c	nep2	II	NEDD8 protease Nep2	protein_coding	-1	1451331	1454730
SPBC36.02c	SPBC36.02c	II	spermidine family transmembrane transporter (predicted)	protein_coding	-1	836908	841625
SPBC1D7.02c	scr1	II	transcription factor Scr1	protein_coding	1	1752100	1755619
SPBP4G3.02	pho1	II	acid phosphatase Pho1	protein_coding	1	4446373	4449053
SPBC1683.08	ght4	II	hexose transmembrane transporter Ght4	protein_coding	1	155751	159570
SPBC13A2.04c	ptr2	II	PTR family peptide transmembrane transporter Ptr2	protein_coding	-1	3405575	3408492
SPBC8E4.02c	SPBC8E4.02c	II	Schizosaccharomyces pombe specific protein	protein_coding	1	4442574	4444191
SPNCRNA.1626	SPNCRNA.1626	II	antisense RNA (predicted)	ncRNA	-1	3626024	3631136
SPBC530.11c	SPBC530.11c	II	transcription factor, zf-fungal binuclear cluster type (predicted)	protein_coding	-1	814378	819357
SPBC29B5.01	atf1	II	transcription factor, Atf-CREB family Atf1	protein_coding	1	1546194	1549862
SPBC32F12.11	tdh1	II	glyceraldehyde-3-phosphate dehydrogenase Tdh1	protein_coding	1	2807534	2809051
SPBC359.02	alr2	II	alanine racemase Alr2 (predicted)	protein_coding	1	107583	109353
SPBPB21E7.08	SPBPB21E7.08	II		pseudogene	1	72081	73390
SPBC1D7.05	byr2	II	MAP kinase kinase kinase Byr2	protein_coding	-1	1740048	1742504
SPBC14F5.04c	pgk1	II	phosphoglycerate kinase Pgk1 (predicted)	protein_coding	-1	4157821	4159543
SPBC1652.01	SPBC1652.01	II	ribosomal RNA processing element (RRPE)-binding protein (predicted)	protein_coding	1	4252276	4255310
SPBC16H5.02	pfk1	II	6-phosphofructokinase pfk1	protein_coding	-1	2297164	2300512
SPNCRNA.1645	sat1-antisense-1	II	antisense RNA (predicted), possible alternative UTR	ncRNA	-1	3856053	3858922
SPNCRNA.1460	SPNCRNA.1460	II	intergenic RNA (predicted)	ncRNA	-1	1749626	1751043
SPCC548.06c	ght8	III	hexose transmembrane transporter Ght8 (predicted)	protein_coding	-1	226336	230546
SPCC794.04c	SPCC794.04c	III	amino acid transmembrane transporter (predicted)	protein_coding	-1	248211	250194
SPCC320.03	SPCC320.03	III	transcription factor (predicted)	protein_coding	-1	165563	170811
SPCC11E10.01	SPCC11E10.01	III	cystathionine beta-lyase (predicted)	protein_coding	1	1451701	1454632
SPCC1281.08	wtf11	III	wtf element Wtf11	protein_coding	1	1396887	1400821
SPCC794.12c	mae2	III	malic enzyme, malate dehydrogenase (oxaloacetate decarboxylating), Mae2	protein_coding	-1	275261	277340
SPCC1672.02c	sap1	III	switch-activating protein Sap1	protein_coding	-1	561576	563819
