# Supplementary material for: A genome-wide analysis of carbon catabolite repression in Schizosaccharomyces pombe
Source: BMC Genomics. 2019 Mar 29;20:251. doi: 10.1186/s12864-019-5602-8 (PMC6440086; doi:10.1186/s12864-019-5602-8)
Supplement: Supplementary file 12 — Table S11. Oligos used in this study. (XLSX 10 kb) [file 12864_2019_5602_MOESM12_ESM.xlsx]

## Sheet: Table_S11
Oligos used in this study
Name	Sequence (5' -> 3')	Description
scr1 kan KO F	AATAAGCTATTTTTTATTAAATACTACCCTTACTCGTGCTATTTTTTTCTTCTCTTTTTTTACTTCTCCTTCTTTGCCGTGCTCTGTTTATTACTTCGTCCGGATCCCCGGGTTAATTAA	scr1 deletion Fwd
scr1 kan KO R	ATTTAATACTTAATTTATAAAATAGCATAACACACAACCAAGGTGTTTAGATGGTTTAAAGGAAGCAAAGGTAACTAGCGTTCACAGCGCAAATATTGGGGAATTCGAGCTCGTTTAAAC	scr1 deletion Rev
DV 03 F	AGCTTTCTTCCTCTTCGTCCT	scr1 deletion checking oligo
DV 04 R	GGCTGTTTTACTGACCCATAC	scr1 deletion checking oligo
scr1 TAP F	ACCGCCATCTCCTTCTTCATCCACAAAGTCGGCGTCGTCTTCCTATTCCACCACCACACCGGCATTTTCAATAGGGCCGTTAACTCCTATGACCAAGCCCCGGATCCCCGGGTTAATTAA	Scr1 TAP tag Fwd
scr1 TAP R	ATAATTCTATATACGAATTGTGAAGTTGCCGTTAAATTATGATGGTAATTTGCTGTAGTTCTAGTTAAAGTCATTAATGTAGATCCTGCAGTTCAACTTTGAATTCGAGCTCGTTTAAAC	Scr1 TAP tag Rev
scr1 CTAP chk L	GTCCAGTCCGTATATCATCG	Scr1 TAP checking oligo
scr1 CTAP chk R	CTTCTTGATCAGTGTATGGGTAC	Scr1 TAP checking oligo
scr1 KO long chk F	GTGTTCGTCTTCCATTGCCAC	scr1 deletion checking oligo
scr1 KO long chk R	CCATCTGATTTGCACGTCAGTC	scr1 deletion checking oligo
tup11 TAP F	TTCAGTTATTTCCGTATGCTTTAGCCCAGATGGTAGGCAATTTGCTTCGGGAAGTGGTGATTTACGTGCTCGCATATGGTCAATTGACCCTGCATCTCCTCGGATCCCCGGGTTAATTAA	Tup11 TAP tag Fwd
tup11 TAP R	ACCATTTAAAAAATGTTTAATCAACCACATGTATTTCAAGAATCTACATTGAAAAGTATTAAGTATTATCTCAAGTTATGCAACATTTATCATAGAACTAGAATTCGAGCTCGTTTAAAC	Tup11 TAP tag Rev
tup11 TAP L chk F	TCTGGGATTTGCAAACAGGC	tup11-TAP checking oligo
tup11 TAP L chk R	CAATGAGTCTTCTTCGCGTTG	tup11-TAP checking oligo
rst2 TAP F	CAATAACAATGGGGCAAATTGGTCTTCAGACTTTAATTATCCTGTATCCGAAACTTCCGGTTTGCTTACAGATAATAATCGGAATCAACCGCCCTCATTTCGGATCCCCGGGTTAATTAA	Rst2 TAP tag Fwd
rst2 TAP R	AGAAGTTTTGCTATATTATTCCTTCATCTCATTAAAAAATATTCTCTTCTATTATTAAACATACGTAGTCATGTTATCATTATCATTATTAAGGAAAAGTGAATTCGAGCTCGTTTAAAC	Rst2 TAP tag Rev
rst2 CTAP chk F	GACATACCCGGGTATGACGCGTGAGTCTTTAGC	rst2-TAP checking oligo
rst2 CTAP chk R	AGTGCATGCAGAGTGAATGC	rst2-TAP checking oligo
inv1_RT-PCR_F	CTCTCATTCAAACCCCATTGA	RT-PCR of inv1
inv1_RT-PCR_R	CAAAAGAAGGCGTGAAAAGTG	RT-PCR of inv1
hcs1_RT-PCR_F	CTCGTGTTGTACACTCCCAAT	RT-PCR of hcs1 (loading control)
hcs1_RT-PCR_R	CTTCCAAACGACCAATCTTGC	RT-PCR of hcs1 (loading control)
pombe_MAT1	AGAAGAGAGAGTAGTTGAAG	Mating type checking oligo
pombe_MATp	ACGGTAGTCATCGGTCTTCC	Mating type checking oligo
pombe_MATm	TACGTTCAGTAGACGTAGTG	Mating type checking oligo
