# Supplementary material for: A genome-wide analysis of carbon catabolite repression in Schizosaccharomyces pombe
Source: BMC Genomics. 2019 Mar 29;20:251. doi: 10.1186/s12864-019-5602-8 (PMC6440086; doi:10.1186/s12864-019-5602-8)
Supplement: Supplementary file 13 — Table S12. List of RNA-seq samples. (XLSX 10 kb) [file 12864_2019_5602_MOESM13_ESM.xlsx]

## Sheet: Table S12
RNA-seq samples
Sample #	Strain	Replicate	Growth Conditions	Sample Name	Batch	Library Type	Mapping	Read count summarisation	DE Analysis
R72	Y44	R1	YES 3% Glucose	WT Glucose R1	A	unstranded library	Tophat2 unstranded	Featurecounts unstranded	DESeq2
R73	Y44	R1	YES 3% Sucrose	WT Sucrose R1	A	unstranded library	Tophat2 unstranded	Featurecounts unstranded	DESeq2
R74	Y44	R1	YES 3% Glycerol + 0.1% glucose	WT Glycerol-glucose R1	A	unstranded library	Tophat2 unstranded	Featurecounts unstranded	DESeq2
R81	D59	R1	YES 3% Glucose	scr1::ura4+ Glucose R1	A	unstranded library	Tophat2 unstranded	Featurecounts unstranded	DESeq2
R82	D59	R1	YES 3% Sucrose	scr1::ura4+ Sucrose R1	A	unstranded library	Tophat2 unstranded	Featurecounts unstranded	DESeq2
R86	Y46	R2	YES 3% Glucose	WT Glucose R1	B	firststrand library	Tophat2 FR stranded	Featurecounts FR stranded	DESeq2
R87	Y46	R2	YES 3% Sucrose	WT Sucrose R1	B	firststrand library	Tophat2 FR stranded	Featurecounts FR stranded	DESeq2
R88	Y46	R1	YES 3% Glycerol	WT Glycerol R1	B	firststrand library	Tophat2 FR stranded	Featurecounts FR stranded	DESeq2
R95	D60	R2	YES 3% Glucose	scr1::ura4+ Glucose R1	B	firststrand library	Tophat2 FR stranded	Featurecounts FR stranded	DESeq2
R96	D60	R2	YES 3% Sucrose	scr1::ura4+ Sucrose R1	B	firststrand library	Tophat2 FR stranded	Featurecounts FR stranded	DESeq2
R110	Y44	R2	YES 3% Glycerol	WT Glycerol R2	C	firststrand library	Tophat2 FR stranded	Featurecounts FR stranded	DESeq2
R120	D163	R1	YES 3% Glucose	scr1Δ Glucose R1	C	firststrand library	Tophat2 FR stranded	Featurecounts FR stranded	DESeq2
R121	D163	R1	YES 3% Sucrose	scr1Δ Sucrose R1	C	firststrand library	Tophat2 FR stranded	Featurecounts FR stranded	DESeq2
R126	Y44	R2	YES 3% Glycerol + 0.1% glucose	WT Glycerol-glucose R2	C	firststrand library	Tophat2 FR stranded	Featurecounts FR stranded	DESeq2
R129	D165	R2	YES 3% Glucose	scr1Δ Glucose R2	C	firststrand library	Tophat2 FR stranded	Featurecounts FR stranded	DESeq2
R130	D165	R2	YES 3% Sucrose	scr1Δ Sucrose R2	C	firststrand library	Tophat2 FR stranded	Featurecounts FR stranded	DESeq2
