# Supplementary material for: A genome-wide analysis of carbon catabolite repression in Schizosaccharomyces pombe
Source: BMC Genomics. 2019 Mar 29;20:251. doi: 10.1186/s12864-019-5602-8 (PMC6440086; doi:10.1186/s12864-019-5602-8)
Supplement: Supplementary file 14 — Table S13. List of ChIP-seq samples. (XLSX 11 kb) [file 12864_2019_5602_MOESM14_ESM.xlsx]

## Sheet: Table S13 
ChIP-seq samples
Sample #	Strain	Strain Name	Replicate	Growth Conditions	Sample name	Treatment	Experiment	Sample Type	Library Type	Mapping	Peak calling
ChIP_01	D51	Scr1-TAP	R1	YES 3% Glucose	Scr1_glucose_CHIP_R1	α-Protein A	Scr1 ChIP	ChIP	Single end	Bowtie2	Macs2 + IDR
ChIP_02	D52	Scr1-TAP	R2	YES 3% Glucose	Scr1_glucose_CHIP_R2	α-Protein A	Scr1 ChIP	ChIP	Single end	Bowtie2	Macs2 + IDR
ChIP_03	D52	Scr1-TAP	R2	YES 3% Glucose	Scr1_glucose_CHIP_TR_R2	α-Protein A	Scr1 ChIP	ChIP	Single end	Bowtie2	Macs2 + IDR
ChIP_04	D51	Scr1-TAP	R1	YES 3% Glucose	LG-11_glucose_CHIP_R1	α-Protein A	Scr1 ChIP	ChIP	Paired end	Bowtie2	Macs2 + IDR
ChIP_05	D51	Scr1-TAP	R1	YES 3% Sucrose	Scr1_sucrose_CHIP_R1	α-Protein A	Scr1 ChIP	ChIP	Paired end	Bowtie2	Macs2 + IDR
ChIP_06	D52	Scr1-TAP	R2	YES 3% Sucrose	Scr1_sucrose_CHIP_R2	α-Protein A	Scr1 ChIP	ChIP	Paired end	Bowtie2	Macs2 + IDR
ChIP_07	D51	Scr1-TAP	R1	YES 3% Glycerol	Scr1_glycerol_CHIP_R1	α-Protein A	Scr1 ChIP	ChIP	Paired end	Bowtie2	Macs2 + IDR
ChIP_08	D52	Scr1-TAP	R2	YES 3% Glycerol	Scr1_glycerol_CHIP_R2	α-Protein A	Scr1 ChIP	ChIP	Paired end	Bowtie2	Macs2 + IDR
ChIP_11	D96	Tup11-TAP	R1	YES 3% Glucose	Tup11_glucose_CHIP_R1	α-Protein A	Tup11 ChIP	ChIP	Paired end	Bowtie2	Macs2 + IDR
ChIP_12	D96	Tup11-TAP	R2	YES 3% Glucose	Tup11_glucose_CHIP_R2	α-Protein A	Tup11 ChIP	ChIP	Paired end	Bowtie2	Macs2 + IDR
ChIP_13	D96	Tup11-TAP	R1	YES 3% Sucrose	Tup11_sucrose_CHIP_R1	α-Protein A	Tup11 ChIP	ChIP	Paired end	Bowtie2	Macs2 + IDR
ChIP_14	D96	Tup11-TAP	R2	YES 3% Sucrose	Tup11_sucrose_CHIP_R2	α-Protein A	Tup11 ChIP	ChIP	Paired end	Bowtie2	Macs2 + IDR
ChIP_15	D96	Tup11-TAP	R1	YES 3% Glycerol	Tup11_glycerol_CHIP_R1	α-Protein A	Tup11 ChIP	ChIP	Paired end	Bowtie2	Macs2 + IDR
ChIP_16	D96	Tup11-TAP	R2	YES 3% Glycerol	Tup11_glycerol_CHIP_R2	α-Protein A	Tup11 ChIP	ChIP	Paired end	Bowtie2	Macs2 + IDR
ChIP_17	D101	Rst2-TAP	R1	YES 3% Glucose	Rst2_glucose_CHIP_R1	α-Protein A	Rst2 ChIP	ChIP	Paired end	Bowtie2	Macs2 + IDR
ChIP_18	D102	Rst2-TAP	R2	YES 3% Glucose	Rst2_glucose_CHIP_R2	α-Protein A	Rst2 ChIP	ChIP	Paired end	Bowtie2	Macs2 + IDR
ChIP_19	D101	Rst2-TAP	R1	YES 3% Sucrose	Rst2_sucrose_CHIP_R1	α-Protein A	Rst2 ChIP	ChIP	Paired end	Bowtie2	Macs2 + IDR
ChIP_20	D102	Rst2-TAP	R2	YES 3% Sucrose	Rst2_sucrose_CHIP_R2	α-Protein A	Rst2 ChIP	ChIP	Paired end	Bowtie2	Macs2 + IDR
ChIP_21	D101	Rst2-TAP	R1	YES 3% Glycerol	Rst2_glycerol_CHIP_R1	α-Protein A	Rst2 ChIP	ChIP	Paired end	Bowtie2	Macs2 + IDR
ChIP_22	D102	Rst2-TAP	R2	YES 3% Glycerol	Rst2_glycerol_CHIP_R2	α-Protein A	Rst2 ChIP	ChIP	Paired end	Bowtie2	Macs2 + IDR
ChIP_23	D51	Scr1-TAP	R2	YES 3% Glucose	Scr1_glucose_INPUT_R2	N/A	Scr1 ChIP	Input Control	Single end	Bowtie2	Macs2 + IDR
ChIP_25	D51	Scr1-TAP	R1	YES 3% Sucrose	Scr1_sucrose_INPUT_R1	N/A	Scr1 ChIP	Input Control	Paired end	Bowtie2	Macs2 + IDR
ChIP_26	D51	Scr1-TAP	R1	YES 3% Glycerol	Scr1_glycerol_INPUT_R1	N/A	Scr1 ChIP	Input Control	Paired end	Bowtie2	Macs2 + IDR
ChIP_28	Y44	Wild type	R1	YES 3% Glucose	PolII_glucose_CHIP_R1	α-RNA PolIISer5	RNA PolIISer5 ChIP	ChIP	Single end	Bowtie2	Macs2 + IDR
ChIP_29	D51	Scr1-TAP	R2	YES 3% Glucose	PolII_glucose_CHIP_R2	α-RNA PolIISer5	RNA PolIISer5 ChIP	ChIP	Single end	Bowtie2	Macs2 + IDR
ChIP_30	D51	Scr1-TAP	R1	YES 3% Sucrose	PolII_sucrose_CHIP_R1	α-RNA PolIISer5	RNA PolIISer5 ChIP	ChIP	Paired end	Bowtie2	Macs2 + IDR
ChIP_31	D52	Scr1-TAP	R2	YES 3% Sucrose	PolII_sucrose_CHIP_R2	α-RNA PolIISer5	RNA PolIISer5 ChIP	ChIP	Paired end	Bowtie2	Macs2 + IDR
ChIP_32	D51	Scr1-TAP	R1	YES 3% Glycerol	PolII_glycerol_CHIP_R1	α-RNA PolIISer5	RNA PolIISer5 ChIP	ChIP	Paired end	Bowtie2	Macs2 + IDR
ChIP_33	D52	Scr1-TAP	R2	YES 3% Glycerol	PolII_glycerol_CHIP_R2	α-RNA PolIISer5	RNA PolIISer5 ChIP	ChIP	Paired end	Bowtie2	Macs2 + IDR
